# Supplementary material for: m6A promotes planarian regeneration
Source: Cell Prolif. 2023 Apr 21;56(5):e13481. doi: 10.1111/cpr.13481 (PMC10212710; doi:10.1111/cpr.13481)
Supplement: Supplementary file 2 — Table S1. GO analysis of different expression genes. [file CPR-56-e13481-s008.xlsx]

## Sheet: Figure1D_Cluster_1
Table EV 1:GO analysis of different expression genes.
Class	GO.ID	Term	Annotated	Significant	Expected	classicFisher	FDR	Genelist
BP	GO:0007017	microtubule-based process	708	283	154.21	2.1e-29	1.063e-26	SMED30000332,SMED30000400,SMED30000535,SMED30000565,SMED30000639,SMED30000911,SMED30001014,SMED30001031,SMED30001032,SMED30001081,SMED30001163,SMED30001164,SMED30001557,SMED30001676,SMED30001877,SMED30001887,SMED30001897,SMED30001903,SMED30001915,SMED30002271,SMED30002362,SMED30002495,SMED30002688,SMED30002843,SMED30002953,SMED30003199,SMED30003349,SMED30003996,SMED30004438,SMED30004480,SMED30004…
BP	GO:0001578	microtubule bundle formation	109	62	23.74	1.4e-15	3.542e-13	SMED30000565,SMED30000639,SMED30001163,SMED30001557,SMED30001887,SMED30001903,SMED30002271,SMED30002495,SMED30002953,SMED30003199,SMED30005248,SMED30005729,SMED30005886,SMED30006385,SMED30006652,SMED30007055,SMED30007881,SMED30008474,SMED30008476,SMED30008479,SMED30008756,SMED30010804,SMED30011027,SMED30011181,SMED30012024,SMED30012229,SMED30013464,SMED30013779,SMED30014492,SMED30015129,SMED30015…
BP	GO:0070286	axonemal dynein complex assembly	58	41	12.63	2.1e-15	3.542e-13	SMED30000565,SMED30001163,SMED30001903,SMED30002495,SMED30003199,SMED30005886,SMED30006385,SMED30006652,SMED30007055,SMED30008474,SMED30008476,SMED30008479,SMED30008756,SMED30010804,SMED30011027,SMED30012024,SMED30013464,SMED30014492,SMED30015129,SMED30017102,SMED30017158,SMED30017469,SMED30018869,SMED30019136,SMED30019836,SMED30020574,SMED30020892,SMED30022424,SMED30022681,SMED30025378,SMED30026…
BP	GO:0035082	axoneme assembly	82	51	17.86	3e-15	3.795e-13	SMED30000565,SMED30001163,SMED30001557,SMED30001903,SMED30002271,SMED30002495,SMED30003199,SMED30005248,SMED30005729,SMED30005886,SMED30006385,SMED30006652,SMED30007055,SMED30007881,SMED30008474,SMED30008476,SMED30008479,SMED30008756,SMED30010804,SMED30011027,SMED30012024,SMED30012229,SMED30013464,SMED30013779,SMED30014492,SMED30015129,SMED30015423,SMED30017102,SMED30017158,SMED30017469,SMED30018…
BP	GO:0007018	microtubule-based movement	273	116	59.46	7.8e-15	7.894e-13	SMED30000565,SMED30000911,SMED30001031,SMED30001032,SMED30001081,SMED30001163,SMED30001877,SMED30001903,SMED30002271,SMED30002362,SMED30002495,SMED30003199,SMED30004913,SMED30004988,SMED30005160,SMED30005248,SMED30005520,SMED30005729,SMED30005886,SMED30006019,SMED30006385,SMED30006652,SMED30007055,SMED30007881,SMED30007959,SMED30008474,SMED30008476,SMED30008479,SMED30008568,SMED30008756,SMED30008…
BP	GO:0003341	cilium movement	77	48	16.77	1.8e-14	1.518e-12	SMED30000565,SMED30001163,SMED30001903,SMED30002271,SMED30002495,SMED30003199,SMED30005248,SMED30005729,SMED30005886,SMED30006385,SMED30006652,SMED30007055,SMED30007881,SMED30008474,SMED30008476,SMED30008479,SMED30008756,SMED30010804,SMED30011027,SMED30012229,SMED30013441,SMED30013464,SMED30014147,SMED30014492,SMED30015129,SMED30015423,SMED30017102,SMED30017158,SMED30017469,SMED30017816,SMED30018…
BP	GO:0060285	cilium-dependent cell motility	52	35	11.33	2.3e-12	1.663e-10	SMED30001903,SMED30002495,SMED30003199,SMED30005729,SMED30005886,SMED30006385,SMED30007055,SMED30007881,SMED30008474,SMED30008479,SMED30008756,SMED30010804,SMED30012229,SMED30013464,SMED30013527,SMED30014147,SMED30015129,SMED30015423,SMED30017078,SMED30017102,SMED30017158,SMED30019136,SMED30020574,SMED30022681,SMED30022728,SMED30023266,SMED30026032,SMED30026124,SMED30026494,SMED30026782,SMED30026…
BP	GO:0001539	cilium or flagellum-dependent cell motil...	57	37	12.42	3e-12	1.898e-10	SMED30000565,SMED30001903,SMED30002495,SMED30003199,SMED30005729,SMED30005886,SMED30006385,SMED30007055,SMED30007881,SMED30008474,SMED30008479,SMED30008756,SMED30010804,SMED30012229,SMED30013464,SMED30013527,SMED30014147,SMED30015129,SMED30015423,SMED30017078,SMED30017102,SMED30017158,SMED30019136,SMED30020574,SMED30022681,SMED30022728,SMED30023266,SMED30026032,SMED30026124,SMED30026494,SMED30026…
BP	GO:0036159	inner dynein arm assembly	38	28	8.28	1.2e-11	6.747e-10	SMED30000565,SMED30001903,SMED30002495,SMED30003199,SMED30005886,SMED30006385,SMED30006652,SMED30007055,SMED30008474,SMED30008476,SMED30008479,SMED30008756,SMED30011027,SMED30012024,SMED30013464,SMED30015129,SMED30017102,SMED30017158,SMED30019136,SMED30020574,SMED30022424,SMED30022681,SMED30025378,SMED30026032,SMED30026124,SMED30026797,SMED30028372,SMED30030983
BP	GO:0060294	cilium movement involved in cell motilit...	41	29	8.93	2.7e-11	1.366e-09	SMED30001903,SMED30002495,SMED30003199,SMED30005729,SMED30006385,SMED30007055,SMED30007881,SMED30008474,SMED30008479,SMED30008756,SMED30010804,SMED30012229,SMED30013464,SMED30014147,SMED30015129,SMED30015423,SMED30017102,SMED30017158,SMED30019136,SMED30020574,SMED30022681,SMED30026032,SMED30026124,SMED30026494,SMED30026797,SMED30028372,SMED30030983,SMED30033596,SMED30034888
BP	GO:0060271	cilium assembly	202	85	44	5.7e-11	2.622e-09	SMED30000565,SMED30001163,SMED30001557,SMED30001903,SMED30002271,SMED30002495,SMED30003028,SMED30003199,SMED30005248,SMED30005729,SMED30005886,SMED30006385,SMED30006652,SMED30006887,SMED30007055,SMED30007624,SMED30007881,SMED30008474,SMED30008476,SMED30008479,SMED30008756,SMED30008862,SMED30009210,SMED30010804,SMED30011027,SMED30011096,SMED30011238,SMED30012024,SMED30012229,SMED30012876,SMED30013…
BP	GO:0044782	cilium organization	216	89	47.05	7.8e-11	3.289e-09	SMED30000565,SMED30001031,SMED30001163,SMED30001557,SMED30001903,SMED30002271,SMED30002495,SMED30003028,SMED30003199,SMED30005248,SMED30005729,SMED30005886,SMED30006385,SMED30006652,SMED30006887,SMED30007055,SMED30007624,SMED30007881,SMED30008474,SMED30008476,SMED30008479,SMED30008756,SMED30008862,SMED30009210,SMED30010804,SMED30011027,SMED30011096,SMED30011238,SMED30012024,SMED30012229,SMED30012…
BP	GO:0006457	protein folding	220	89	47.92	2.4e-10	9.342e-09	SMED30001081,SMED30001726,SMED30002262,SMED30002542,SMED30002547,SMED30003343,SMED30003482,SMED30004224,SMED30004256,SMED30005131,SMED30006562,SMED30006586,SMED30006593,SMED30006859,SMED30007946,SMED30008204,SMED30008295,SMED30008579,SMED30008709,SMED30008739,SMED30009196,SMED30009275,SMED30009551,SMED30010046,SMED30010222,SMED30010527,SMED30010742,SMED30010821,SMED30010931,SMED30011041,SMED30011…
BP	GO:0000226	microtubule cytoskeleton organization	385	136	83.86	4.7e-10	1.699e-08	SMED30000400,SMED30000535,SMED30000565,SMED30000639,SMED30001031,SMED30001163,SMED30001557,SMED30001887,SMED30001903,SMED30001915,SMED30002271,SMED30002495,SMED30002843,SMED30002953,SMED30003199,SMED30004480,SMED30004988,SMED30005248,SMED30005608,SMED30005729,SMED30005886,SMED30006385,SMED30006402,SMED30006652,SMED30006709,SMED30007055,SMED30007209,SMED30007881,SMED30007959,SMED30008091,SMED30008…
BP	GO:0120031	plasma membrane bounded cell projection ...	294	106	64.04	1.1e-08	3.711e-07	SMED30000430,SMED30000565,SMED30001163,SMED30001557,SMED30001903,SMED30002271,SMED30002495,SMED30002963,SMED30003028,SMED30003199,SMED30003374,SMED30003600,SMED30005248,SMED30005729,SMED30005886,SMED30006385,SMED30006652,SMED30006887,SMED30007055,SMED30007624,SMED30007881,SMED30008474,SMED30008476,SMED30008479,SMED30008756,SMED30008862,SMED30009210,SMED30009275,SMED30009988,SMED30010804,SMED30010…
BP	GO:0006986	response to unfolded protein	134	58	29.19	1.8e-08	5.692e-07	SMED30001726,SMED30001978,SMED30002262,SMED30003482,SMED30004217,SMED30004224,SMED30004256,SMED30005131,SMED30008204,SMED30008295,SMED30009196,SMED30009275,SMED30009551,SMED30010046,SMED30010101,SMED30010506,SMED30010742,SMED30010931,SMED30011027,SMED30011041,SMED30011221,SMED30012115,SMED30014191,SMED30016039,SMED30016760,SMED30016800,SMED30017448,SMED30017886,SMED30018659,SMED30019145,SMED30019…
BP	GO:0035966	response to topologically incorrect prot...	145	61	31.58	2.9e-08	8.632e-07	SMED30001726,SMED30001978,SMED30002262,SMED30003482,SMED30004217,SMED30004224,SMED30004256,SMED30005131,SMED30005732,SMED30008204,SMED30008295,SMED30009196,SMED30009275,SMED30009551,SMED30010046,SMED30010101,SMED30010506,SMED30010742,SMED30010931,SMED30011027,SMED30011041,SMED30011221,SMED30012115,SMED30014191,SMED30016039,SMED30016760,SMED30016800,SMED30017448,SMED30017886,SMED30018659,SMED30019…
BP	GO:0030031	cell projection assembly	301	106	65.56	4.7e-08	1.278e-06	SMED30000430,SMED30000565,SMED30001163,SMED30001557,SMED30001903,SMED30002271,SMED30002495,SMED30002963,SMED30003028,SMED30003199,SMED30003374,SMED30003600,SMED30005248,SMED30005729,SMED30005886,SMED30006385,SMED30006652,SMED30006887,SMED30007055,SMED30007624,SMED30007881,SMED30008474,SMED30008476,SMED30008479,SMED30008756,SMED30008862,SMED30009210,SMED30009275,SMED30009988,SMED30010804,SMED30010…
BP	GO:0034975	protein folding in endoplasmic reticulum	20	16	4.36	4.8e-08	1.278e-06	SMED30001726,SMED30003482,SMED30004224,SMED30008204,SMED30009196,SMED30010046,SMED30010742,SMED30011041,SMED30012219,SMED30016760,SMED30020593,SMED30024652,SMED30027314,SMED30028808,SMED30029415,SMED30031389
BP	GO:0003352	regulation of cilium movement	19	15	4.14	1.8e-07	4.337e-06	SMED30005729,SMED30005886,SMED30007881,SMED30008476,SMED30012229,SMED30013464,SMED30014147,SMED30014492,SMED30015423,SMED30017102,SMED30025378,SMED30026010,SMED30030983,SMED30031491,SMED30033596
BP	GO:0003356	regulation of cilium beat frequency	19	15	4.14	1.8e-07	4.337e-06	SMED30005729,SMED30005886,SMED30007881,SMED30008476,SMED30012229,SMED30013464,SMED30014147,SMED30014492,SMED30015423,SMED30017102,SMED30025378,SMED30026010,SMED30030983,SMED30031491,SMED30033596
BP	GO:0018200	peptidyl-glutamic acid modification	28	19	6.1	2.2e-07	5.06e-06	SMED30003943,SMED30005729,SMED30007881,SMED30012229,SMED30013779,SMED30014009,SMED30015380,SMED30015423,SMED30018939,SMED30020571,SMED30020828,SMED30021043,SMED30022163,SMED30023991,SMED30026494,SMED30027239,SMED30028343,SMED30031141,SMED30035792
BP	GO:0061077	chaperone-mediated protein folding	43	25	9.37	2.4e-07	5.28e-06	SMED30002262,SMED30003343,SMED30005131,SMED30008295,SMED30008709,SMED30009551,SMED30010222,SMED30011221,SMED30011681,SMED30013201,SMED30016800,SMED30017448,SMED30018329,SMED30018729,SMED30021699,SMED30022614,SMED30023805,SMED30025467,SMED30025525,SMED30026539,SMED30028808,SMED30029494,SMED30030151,SMED30030477,SMED30034838
BP	GO:0036500	ATF6-mediated unfolded protein response	16	13	3.49	6.9e-07	1.455e-05	SMED30001726,SMED30003482,SMED30004224,SMED30008204,SMED30009196,SMED30010046,SMED30010742,SMED30011041,SMED30016760,SMED30020593,SMED30024652,SMED30027314,SMED30028808
BP	GO:0046503	glycerolipid catabolic process	53	27	11.54	2.8e-06	5.667e-05	SMED30000154,SMED30000687,SMED30000884,SMED30004865,SMED30006698,SMED30006841,SMED30008522,SMED30008782,SMED30008955,SMED30010994,SMED30013358,SMED30014225,SMED30014367,SMED30015320,SMED30015715,SMED30017087,SMED30017605,SMED30019658,SMED30021427,SMED30022282,SMED30026769,SMED30027094,SMED30029608,SMED30030364,SMED30030839,SMED30031041,SMED30032302
BP	GO:0060632	regulation of microtubule-based movement	22	15	4.79	4e-06	7.785e-05	SMED30005729,SMED30005886,SMED30007881,SMED30008476,SMED30012229,SMED30013464,SMED30014147,SMED30014492,SMED30015423,SMED30017102,SMED30025378,SMED30026010,SMED30030983,SMED30031491,SMED30033596
BP	GO:0030705	cytoskeleton-dependent intracellular tra...	165	61	35.94	5.6e-06	0.0001049	SMED30001031,SMED30001081,SMED30001897,SMED30002688,SMED30004438,SMED30004503,SMED30004913,SMED30005548,SMED30006556,SMED30006925,SMED30008568,SMED30008904,SMED30009054,SMED30009210,SMED30009793,SMED30009844,SMED30010767,SMED30011096,SMED30011181,SMED30011238,SMED30012267,SMED30012812,SMED30012886,SMED30013086,SMED30013955,SMED30014215,SMED30014848,SMED30014979,SMED30015083,SMED30015186,SMED30015…
BP	GO:0019433	triglyceride catabolic process	41	22	8.93	7.8e-06	0.000141	SMED30000154,SMED30000687,SMED30000884,SMED30004865,SMED30006698,SMED30006841,SMED30008522,SMED30008955,SMED30010994,SMED30013358,SMED30014225,SMED30014367,SMED30015320,SMED30015715,SMED30017087,SMED30017605,SMED30021427,SMED30026769,SMED30027094,SMED30030364,SMED30030839,SMED30032302
BP	GO:0006458	'de novo' protein folding	33	19	7.19	8.4e-06	0.0001466	SMED30002262,SMED30004256,SMED30005131,SMED30006593,SMED30008295,SMED30008709,SMED30011221,SMED30013201,SMED30016800,SMED30017448,SMED30018329,SMED30018729,SMED30021699,SMED30022614,SMED30025522,SMED30025525,SMED30026539,SMED30029494,SMED30030151
BP	GO:0018095	protein polyglutamylation	14	11	3.05	9.7e-06	0.0001533	SMED30005729,SMED30007881,SMED30012229,SMED30014009,SMED30015423,SMED30022163,SMED30023991,SMED30026494,SMED30027239,SMED30031141,SMED30035792
BP	GO:0006171	cAMP biosynthetic process	12	10	2.61	1e-05	0.0001533	SMED30001170,SMED30008711,SMED30009448,SMED30010616,SMED30010849,SMED30012952,SMED30015994,SMED30018543,SMED30024369,SMED30032421
BP	GO:0046461	neutral lipid catabolic process	50	25	10.89	1e-05	0.0001533	SMED30000154,SMED30000687,SMED30000884,SMED30004865,SMED30006698,SMED30006841,SMED30008522,SMED30008782,SMED30008955,SMED30010994,SMED30013358,SMED30014225,SMED30014367,SMED30015320,SMED30015715,SMED30017087,SMED30017605,SMED30019658,SMED30021427,SMED30022282,SMED30026769,SMED30027094,SMED30030364,SMED30030839,SMED30032302
BP	GO:0046464	acylglycerol catabolic process	50	25	10.89	1e-05	0.0001533	SMED30000154,SMED30000687,SMED30000884,SMED30004865,SMED30006698,SMED30006841,SMED30008522,SMED30008782,SMED30008955,SMED30010994,SMED30013358,SMED30014225,SMED30014367,SMED30015320,SMED30015715,SMED30017087,SMED30017605,SMED30019658,SMED30021427,SMED30022282,SMED30026769,SMED30027094,SMED30030364,SMED30030839,SMED30032302
BP	GO:0006820	anion transport	448	135	97.58	1.7e-05	0.000253	SMED30000203,SMED30000258,SMED30000325,SMED30000487,SMED30000790,SMED30000848,SMED30001138,SMED30001206,SMED30001317,SMED30001416,SMED30001440,SMED30002024,SMED30002424,SMED30002511,SMED30003140,SMED30003499,SMED30003563,SMED30003641,SMED30003645,SMED30003977,SMED30004619,SMED30004736,SMED30004984,SMED30005188,SMED30006462,SMED30006944,SMED30006987,SMED30007238,SMED30007332,SMED30008412,SMED30008…
BP	GO:0072522	purine-containing compound biosynthetic ...	240	80	52.28	2.1e-05	0.0003036	SMED30000711,SMED30000933,SMED30001170,SMED30001349,SMED30001801,SMED30001895,SMED30002824,SMED30003172,SMED30003507,SMED30003716,SMED30004448,SMED30004654,SMED30005553,SMED30005684,SMED30006943,SMED30007081,SMED30007543,SMED30008711,SMED30009448,SMED30009490,SMED30009707,SMED30010616,SMED30010849,SMED30010964,SMED30011351,SMED30012171,SMED30012747,SMED30012952,SMED30013058,SMED30013105,SMED30013…
BP	GO:0006165	nucleoside diphosphate phosphorylation	83	35	18.08	2.3e-05	0.0003233	SMED30001801,SMED30003507,SMED30003716,SMED30004448,SMED30004654,SMED30005553,SMED30006943,SMED30007081,SMED30009707,SMED30011351,SMED30012747,SMED30013058,SMED30013105,SMED30013285,SMED30013845,SMED30014617,SMED30014791,SMED30016863,SMED30017876,SMED30018224,SMED30018359,SMED30018556,SMED30018823,SMED30019469,SMED30023346,SMED30023614,SMED30024866,SMED30025877,SMED30026834,SMED30026981,SMED30028…
BP	GO:0045454	cell redox homeostasis	58	27	12.63	2.4e-05	0.0003282	SMED30003142,SMED30003304,SMED30003834,SMED30004448,SMED30004855,SMED30005553,SMED30012219,SMED30012747,SMED30014062,SMED30014617,SMED30017237,SMED30017430,SMED30018446,SMED30019881,SMED30023189,SMED30023701,SMED30023805,SMED30025862,SMED30026290,SMED30026513,SMED30026923,SMED30028224,SMED30028938,SMED30029759,SMED30031155,SMED30033880,SMED30034557
BP	GO:0051131	chaperone-mediated protein complex assem...	15	11	3.27	2.9e-05	0.0003862	SMED30004256,SMED30009275,SMED30010931,SMED30011027,SMED30012115,SMED30019300,SMED30021699,SMED30025522,SMED30025738,SMED30030151,SMED30031023
BP	GO:0046390	ribose phosphate biosynthetic process	239	79	52.06	3.3e-05	0.0004282	SMED30000711,SMED30000933,SMED30001170,SMED30001349,SMED30001801,SMED30001895,SMED30002824,SMED30003172,SMED30003507,SMED30003716,SMED30004448,SMED30004654,SMED30005553,SMED30005684,SMED30006943,SMED30007081,SMED30008711,SMED30009448,SMED30009490,SMED30009707,SMED30010616,SMED30010849,SMED30010964,SMED30011351,SMED30012171,SMED30012747,SMED30012952,SMED30013058,SMED30013105,SMED30013285,SMED30013…
BP	GO:0006629	lipid metabolic process	871	238	189.72	3.8e-05	0.0004807	SMED30000154,SMED30000284,SMED30000373,SMED30000430,SMED30000542,SMED30000687,SMED30000884,SMED30001075,SMED30001151,SMED30001244,SMED30001416,SMED30001437,SMED30001471,SMED30001556,SMED30001592,SMED30001600,SMED30001697,SMED30001801,SMED30001811,SMED30001895,SMED30001993,SMED30002024,SMED30002084,SMED30002505,SMED30002772,SMED30003053,SMED30003248,SMED30003335,SMED30003354,SMED30003809,SMED30003…
BP	GO:0051085	chaperone cofactor-dependent protein ref...	11	9	2.4	3.9e-05	0.0004813	SMED30002262,SMED30005131,SMED30008295,SMED30008709,SMED30011221,SMED30016800,SMED30017448,SMED30026539,SMED30029494
BP	GO:0044242	cellular lipid catabolic process	139	51	30.28	4e-05	0.0004819	SMED30000154,SMED30000284,SMED30000687,SMED30000884,SMED30001244,SMED30001556,SMED30002024,SMED30003958,SMED30004865,SMED30004891,SMED30006698,SMED30006841,SMED30007525,SMED30008522,SMED30008617,SMED30008782,SMED30008955,SMED30010994,SMED30011214,SMED30013304,SMED30013358,SMED30014225,SMED30014367,SMED30014607,SMED30014849,SMED30015006,SMED30015320,SMED30015715,SMED30016621,SMED30017087,SMED30017…
BP	GO:0015711	organic anion transport	331	103	72.1	4.1e-05	0.0004825	SMED30000203,SMED30000258,SMED30000790,SMED30000848,SMED30001138,SMED30001317,SMED30001416,SMED30001440,SMED30002024,SMED30002424,SMED30002511,SMED30003140,SMED30003499,SMED30003645,SMED30003977,SMED30004619,SMED30004736,SMED30004984,SMED30006462,SMED30006944,SMED30006987,SMED30007238,SMED30007332,SMED30009255,SMED30009511,SMED30010001,SMED30010366,SMED30010882,SMED30011114,SMED30013093,SMED30014…
BP	GO:0009260	ribonucleotide biosynthetic process	234	77	50.97	4.9e-05	0.0005635	SMED30000711,SMED30000933,SMED30001170,SMED30001349,SMED30001801,SMED30001895,SMED30002824,SMED30003172,SMED30003507,SMED30003716,SMED30004448,SMED30004654,SMED30005553,SMED30005684,SMED30006943,SMED30007081,SMED30008711,SMED30009448,SMED30009490,SMED30009707,SMED30010616,SMED30010849,SMED30010964,SMED30011351,SMED30012171,SMED30012747,SMED30012952,SMED30013058,SMED30013105,SMED30013285,SMED30013…
BP	GO:1900182	positive regulation of protein localizat...	42	21	9.15	5.1e-05	0.0005706	SMED30001876,SMED30006586,SMED30009275,SMED30010931,SMED30011774,SMED30015458,SMED30017379,SMED30018329,SMED30018682,SMED30018729,SMED30021206,SMED30021699,SMED30022614,SMED30024555,SMED30025525,SMED30029018,SMED30030151,SMED30030368,SMED30032145,SMED30033067,SMED30033996
BP	GO:0006638	neutral lipid metabolic process	89	36	19.39	5.3e-05	0.0005706	SMED30000154,SMED30000687,SMED30000884,SMED30004081,SMED30004865,SMED30004890,SMED30006698,SMED30006841,SMED30008522,SMED30008553,SMED30008782,SMED30008955,SMED30010994,SMED30012568,SMED30013358,SMED30014225,SMED30014367,SMED30015320,SMED30015715,SMED30017087,SMED30017605,SMED30018419,SMED30019658,SMED30020521,SMED30021265,SMED30021427,SMED30022282,SMED30022665,SMED30024785,SMED30026769,SMED30027…
BP	GO:0006639	acylglycerol metabolic process	89	36	19.39	5.3e-05	0.0005706	SMED30000154,SMED30000687,SMED30000884,SMED30004081,SMED30004865,SMED30004890,SMED30006698,SMED30006841,SMED30008522,SMED30008553,SMED30008782,SMED30008955,SMED30010994,SMED30012568,SMED30013358,SMED30014225,SMED30014367,SMED30015320,SMED30015715,SMED30017087,SMED30017605,SMED30018419,SMED30019658,SMED30020521,SMED30021265,SMED30021427,SMED30022282,SMED30022665,SMED30024785,SMED30026769,SMED30027…
BP	GO:0006164	purine nucleotide biosynthetic process	231	76	50.31	5.5e-05	0.0005783	SMED30000711,SMED30000933,SMED30001170,SMED30001349,SMED30001801,SMED30001895,SMED30002824,SMED30003172,SMED30003507,SMED30003716,SMED30004448,SMED30004654,SMED30005553,SMED30005684,SMED30006943,SMED30007081,SMED30008711,SMED30009448,SMED30009490,SMED30009707,SMED30010616,SMED30010849,SMED30010964,SMED30011351,SMED30012171,SMED30012747,SMED30012952,SMED30013058,SMED30013105,SMED30013285,SMED30013…
BP	GO:0009152	purine ribonucleotide biosynthetic proce...	220	73	47.92	5.6e-05	0.0005783	SMED30000711,SMED30000933,SMED30001170,SMED30001349,SMED30001801,SMED30001895,SMED30002824,SMED30003172,SMED30003507,SMED30003716,SMED30004448,SMED30004654,SMED30005553,SMED30005684,SMED30006943,SMED30007081,SMED30008711,SMED30009448,SMED30009490,SMED30009707,SMED30010616,SMED30010849,SMED30010964,SMED30011351,SMED30012171,SMED30012747,SMED30012952,SMED30013058,SMED30013105,SMED30013285,SMED30013…
BP	GO:0046939	nucleotide phosphorylation	90	36	19.6	6.9e-05	0.0006983	SMED30001801,SMED30003507,SMED30003716,SMED30004448,SMED30004654,SMED30005553,SMED30006943,SMED30007081,SMED30009707,SMED30011351,SMED30012747,SMED30013058,SMED30013105,SMED30013285,SMED30013845,SMED30014617,SMED30014791,SMED30016863,SMED30017876,SMED30018224,SMED30018359,SMED30018556,SMED30018823,SMED30019469,SMED30023346,SMED30023614,SMED30024866,SMED30025877,SMED30026834,SMED30026981,SMED30027…
BP	GO:0071287	cellular response to manganese ion	16	11	3.49	7.5e-05	0.0007441	SMED30003482,SMED30004224,SMED30008204,SMED30009196,SMED30010046,SMED30010742,SMED30011041,SMED30016760,SMED30020593,SMED30027314,SMED30028363
BP	GO:0044255	cellular lipid metabolic process	638	179	138.96	7.8e-05	0.000759	SMED30000154,SMED30000284,SMED30000373,SMED30000430,SMED30000542,SMED30000687,SMED30000884,SMED30001075,SMED30001151,SMED30001244,SMED30001437,SMED30001556,SMED30001592,SMED30001600,SMED30001697,SMED30001801,SMED30001811,SMED30001993,SMED30002024,SMED30002084,SMED30002505,SMED30003053,SMED30003248,SMED30003335,SMED30003354,SMED30003899,SMED30003958,SMED30004081,SMED30004606,SMED30004676,SMED30004…
BP	GO:0016042	lipid catabolic process	168	58	36.59	9.3e-05	0.0008879	SMED30000154,SMED30000284,SMED30000687,SMED30000884,SMED30001244,SMED30001556,SMED30002024,SMED30003958,SMED30004865,SMED30004891,SMED30005941,SMED30006698,SMED30006841,SMED30007525,SMED30008522,SMED30008617,SMED30008782,SMED30008955,SMED30010994,SMED30011214,SMED30013304,SMED30013358,SMED30013589,SMED30014225,SMED30014367,SMED30014607,SMED30014849,SMED30015006,SMED30015320,SMED30015715,SMED30016…
BP	GO:0006641	triglyceride metabolic process	78	32	16.99	9.8e-05	0.0009183	SMED30000154,SMED30000687,SMED30000884,SMED30004081,SMED30004865,SMED30004890,SMED30006698,SMED30006841,SMED30008522,SMED30008553,SMED30008955,SMED30010994,SMED30012568,SMED30013358,SMED30014225,SMED30014367,SMED30015320,SMED30015715,SMED30017087,SMED30017605,SMED30018419,SMED30020521,SMED30021265,SMED30021427,SMED30022665,SMED30024785,SMED30026769,SMED30027094,SMED30030364,SMED30030839,SMED30031…
BP	GO:0031247	actin rod assembly	6	6	1.31	0.00011	0.0009765	SMED30008204,SMED30010046,SMED30011041,SMED30016760,SMED30020593,SMED30027314
BP	GO:0060295	regulation of cilium movement involved i...	6	6	1.31	0.00011	0.0009765	SMED30005729,SMED30007881,SMED30012229,SMED30014147,SMED30015423,SMED30033596
BP	GO:0060296	regulation of cilium beat frequency invo...	6	6	1.31	0.00011	0.0009765	SMED30005729,SMED30007881,SMED30012229,SMED30014147,SMED30015423,SMED30033596
BP	GO:0007010	cytoskeleton organization	994	264	216.51	0.00012	0.001029	SMED30000194,SMED30000400,SMED30000430,SMED30000535,SMED30000565,SMED30000639,SMED30001031,SMED30001163,SMED30001310,SMED30001330,SMED30001490,SMED30001557,SMED30001887,SMED30001897,SMED30001903,SMED30001915,SMED30002271,SMED30002495,SMED30002688,SMED30002843,SMED30002953,SMED30002963,SMED30003199,SMED30003255,SMED30003349,SMED30003374,SMED30003600,SMED30003692,SMED30003803,SMED30004081,SMED30004…
BP	GO:0046942	carboxylic acid transport	251	80	54.67	0.00012	0.001029	SMED30000203,SMED30000258,SMED30000790,SMED30000848,SMED30001138,SMED30001317,SMED30001440,SMED30002024,SMED30002424,SMED30002511,SMED30003499,SMED30003977,SMED30004619,SMED30004736,SMED30004984,SMED30006462,SMED30006944,SMED30006987,SMED30007238,SMED30007332,SMED30009255,SMED30009511,SMED30010366,SMED30010882,SMED30011114,SMED30014376,SMED30014565,SMED30014908,SMED30016829,SMED30017104,SMED30017…
BP	GO:0016052	carbohydrate catabolic process	120	44	26.14	0.00013	0.001078	SMED30000188,SMED30001556,SMED30001788,SMED30003716,SMED30003958,SMED30004654,SMED30004891,SMED30005829,SMED30006686,SMED30006841,SMED30006943,SMED30007081,SMED30008977,SMED30009707,SMED30011351,SMED30012329,SMED30013105,SMED30013285,SMED30013845,SMED30015320,SMED30015739,SMED30016863,SMED30017101,SMED30017876,SMED30017921,SMED30018359,SMED30018556,SMED30018823,SMED30020688,SMED30020956,SMED30023…
BP	GO:0072319	vesicle uncoating	12	9	2.61	0.00013	0.001078	SMED30002262,SMED30005131,SMED30008295,SMED30008518,SMED30011221,SMED30016800,SMED30017448,SMED30029494,SMED30035039
BP	GO:0015849	organic acid transport	252	80	54.89	0.00014	0.001143	SMED30000203,SMED30000258,SMED30000790,SMED30000848,SMED30001138,SMED30001317,SMED30001440,SMED30002024,SMED30002424,SMED30002511,SMED30003499,SMED30003977,SMED30004619,SMED30004736,SMED30004984,SMED30006462,SMED30006944,SMED30006987,SMED30007238,SMED30007332,SMED30009255,SMED30009511,SMED30010366,SMED30010882,SMED30011114,SMED30014376,SMED30014565,SMED30014908,SMED30016829,SMED30017104,SMED30017…
BP	GO:0015722	canalicular bile acid transport	10	8	2.18	0.00015	0.001168	SMED30000258,SMED30004984,SMED30016829,SMED30021888,SMED30024200,SMED30027178,SMED30030622,SMED30033764
BP	GO:0072318	clathrin coat disassembly	10	8	2.18	0.00015	0.001168	SMED30002262,SMED30005131,SMED30008295,SMED30011221,SMED30016800,SMED30017448,SMED30029494,SMED30035039
BP	GO:1902019	regulation of cilium-dependent cell moti...	8	7	1.74	0.00015	0.001168	SMED30005729,SMED30007881,SMED30012229,SMED30013527,SMED30014147,SMED30015423,SMED30033596
BP	GO:0042632	cholesterol homeostasis	22	13	4.79	0.00016	0.001208	SMED30001349,SMED30004173,SMED30008982,SMED30010001,SMED30016242,SMED30019175,SMED30019931,SMED30021533,SMED30022740,SMED30026259,SMED30027726,SMED30029246,SMED30033179
BP	GO:1900180	regulation of protein localization to nu...	54	24	11.76	0.00016	0.001208	SMED30001876,SMED30003279,SMED30005639,SMED30006182,SMED30006586,SMED30009275,SMED30010931,SMED30011774,SMED30015458,SMED30017379,SMED30018329,SMED30018682,SMED30018729,SMED30021206,SMED30021699,SMED30022614,SMED30024555,SMED30025525,SMED30029018,SMED30030151,SMED30030368,SMED30032145,SMED30033067,SMED30033996
BP	GO:0010042	response to manganese ion	17	11	3.7	0.00017	0.001265	SMED30003482,SMED30004224,SMED30008204,SMED30009196,SMED30010046,SMED30010742,SMED30011041,SMED30016760,SMED30020593,SMED30027314,SMED30028363
BP	GO:0055114	oxidation-reduction process	731	199	159.22	0.0002	0.001467	SMED30000093,SMED30000188,SMED30000284,SMED30000628,SMED30000867,SMED30001151,SMED30001244,SMED30001404,SMED30001471,SMED30001788,SMED30002024,SMED30002142,SMED30002458,SMED30002475,SMED30002558,SMED30002728,SMED30003469,SMED30003716,SMED30003834,SMED30004606,SMED30004747,SMED30004855,SMED30004865,SMED30004946,SMED30005072,SMED30005635,SMED30005829,SMED30005862,SMED30005941,SMED30006208,SMED30006…
BP	GO:1901293	nucleoside phosphate biosynthetic proces...	309	94	67.3	0.00021	0.001518	SMED30000711,SMED30000933,SMED30001170,SMED30001349,SMED30001703,SMED30001801,SMED30001895,SMED30002824,SMED30003172,SMED30003507,SMED30003716,SMED30004448,SMED30004654,SMED30005553,SMED30005684,SMED30006943,SMED30007059,SMED30007081,SMED30007159,SMED30007623,SMED30008711,SMED30009448,SMED30009490,SMED30009707,SMED30010143,SMED30010616,SMED30010849,SMED30010964,SMED30011351,SMED30012171,SMED30012…
BP	GO:0055088	lipid homeostasis	58	25	12.63	0.00022	0.001568	SMED30001244,SMED30001349,SMED30001416,SMED30004154,SMED30004173,SMED30004407,SMED30008522,SMED30008982,SMED30010001,SMED30012861,SMED30016242,SMED30019175,SMED30019868,SMED30019931,SMED30021533,SMED30022740,SMED30023044,SMED30023239,SMED30024028,SMED30026259,SMED30027726,SMED30029241,SMED30029246,SMED30033179,SMED30033726
BP	GO:0042026	protein refolding	37	18	8.06	0.00027	0.001898	SMED30002262,SMED30004256,SMED30005131,SMED30008295,SMED30009275,SMED30009551,SMED30010931,SMED30011221,SMED30013201,SMED30016800,SMED30017448,SMED30018783,SMED30020056,SMED30025439,SMED30025522,SMED30028486,SMED30029494,SMED30033254
BP	GO:0070925	organelle assembly	522	147	113.7	0.00028	0.001941	SMED30000195,SMED30000535,SMED30000565,SMED30001163,SMED30001557,SMED30001903,SMED30001915,SMED30002271,SMED30002495,SMED30003028,SMED30003199,SMED30003374,SMED30004743,SMED30004857,SMED30004913,SMED30004988,SMED30005248,SMED30005717,SMED30005729,SMED30005886,SMED30006385,SMED30006402,SMED30006652,SMED30006692,SMED30006742,SMED30006887,SMED30007055,SMED30007624,SMED30007881,SMED30008091,SMED30008…
BP	GO:0036158	outer dynein arm assembly	23	13	5.01	0.0003	0.002024	SMED30003199,SMED30006385,SMED30008476,SMED30010804,SMED30011027,SMED30012024,SMED30014492,SMED30018869,SMED30019836,SMED30022424,SMED30025378,SMED30031491,SMED30034888
BP	GO:0055092	sterol homeostasis	23	13	5.01	0.0003	0.002024	SMED30001349,SMED30004173,SMED30008982,SMED30010001,SMED30016242,SMED30019175,SMED30019931,SMED30021533,SMED30022740,SMED30026259,SMED30027726,SMED30029246,SMED30033179
BP	GO:0009132	nucleoside diphosphate metabolic process	107	39	23.31	0.00036	0.002397	SMED30001801,SMED30003332,SMED30003507,SMED30003716,SMED30004448,SMED30004654,SMED30005553,SMED30006943,SMED30007081,SMED30009707,SMED30010362,SMED30011351,SMED30012747,SMED30013058,SMED30013105,SMED30013285,SMED30013845,SMED30014617,SMED30014791,SMED30016863,SMED30017876,SMED30018224,SMED30018359,SMED30018556,SMED30018823,SMED30019469,SMED30023346,SMED30023614,SMED30024866,SMED30025877,SMED30026…
BP	GO:0006869	lipid transport	165	55	35.94	0.00038	0.002497	SMED30000258,SMED30001416,SMED30001778,SMED30002024,SMED30002964,SMED30003140,SMED30003809,SMED30004173,SMED30004984,SMED30006987,SMED30008518,SMED30008617,SMED30009234,SMED30009988,SMED30010001,SMED30011647,SMED30011744,SMED30014565,SMED30014901,SMED30015634,SMED30015889,SMED30016242,SMED30016829,SMED30017347,SMED30018030,SMED30019175,SMED30019868,SMED30019931,SMED30020296,SMED30021383,SMED30021…
BP	GO:0010876	lipid localization	180	59	39.21	0.00039	0.002498	SMED30000043,SMED30000258,SMED30001416,SMED30001778,SMED30001876,SMED30002024,SMED30002964,SMED30003140,SMED30003809,SMED30004173,SMED30004984,SMED30006987,SMED30008518,SMED30008617,SMED30009234,SMED30009988,SMED30010001,SMED30011647,SMED30011744,SMED30013469,SMED30014565,SMED30014901,SMED30015634,SMED30015889,SMED30016242,SMED30016829,SMED30017347,SMED30018030,SMED30019175,SMED30019868,SMED30019…
BP	GO:0044839	cell cycle G2/M phase transition	210	67	45.74	0.00039	0.002498	SMED30000154,SMED30000884,SMED30001365,SMED30002688,SMED30003848,SMED30004984,SMED30008309,SMED30008518,SMED30008568,SMED30009275,SMED30009926,SMED30010931,SMED30011096,SMED30012782,SMED30012812,SMED30013358,SMED30014367,SMED30014541,SMED30015083,SMED30015320,SMED30015634,SMED30015715,SMED30016141,SMED30017087,SMED30017605,SMED30017956,SMED30018682,SMED30018736,SMED30018906,SMED30019095,SMED30019…
BP	GO:0030968	endoplasmic reticulum unfolded protein r...	80	31	17.43	0.00042	0.002657	SMED30001726,SMED30001978,SMED30003482,SMED30004217,SMED30004224,SMED30008204,SMED30009196,SMED30010046,SMED30010506,SMED30010742,SMED30011041,SMED30014191,SMED30016039,SMED30016760,SMED30017886,SMED30019351,SMED30020593,SMED30023239,SMED30024652,SMED30024699,SMED30025468,SMED30027314,SMED30027362,SMED30028363,SMED30028808,SMED30028938,SMED30030903,SMED30032897,SMED30034476,SMED30034488,SMED30035…
BP	GO:0090407	organophosphate biosynthetic process	470	133	102.37	0.00043	0.002686	SMED30000542,SMED30000711,SMED30000933,SMED30001075,SMED30001170,SMED30001349,SMED30001697,SMED30001703,SMED30001801,SMED30001895,SMED30002084,SMED30002505,SMED30002824,SMED30003053,SMED30003172,SMED30003354,SMED30003507,SMED30003716,SMED30003929,SMED30004448,SMED30004654,SMED30004676,SMED30005553,SMED30005684,SMED30005866,SMED30006914,SMED30006943,SMED30007059,SMED30007081,SMED30007159,SMED30007…
BP	GO:0061738	late endosomal microautophagy	11	8	2.4	0.00044	0.002715	SMED30002262,SMED30005131,SMED30008295,SMED30008518,SMED30011221,SMED30016800,SMED30017448,SMED30029494
BP	GO:2000253	positive regulation of feeding behavior	5	5	1.09	0.00049	0.002867	SMED30005729,SMED30007881,SMED30012229,SMED30014147,SMED30015423
BP	GO:0035967	cellular response to topologically incor...	91	34	19.82	0.0005	0.002867	SMED30001726,SMED30001978,SMED30003482,SMED30004217,SMED30004224,SMED30005732,SMED30008204,SMED30009196,SMED30010046,SMED30010506,SMED30010742,SMED30011041,SMED30014191,SMED30016039,SMED30016760,SMED30017886,SMED30019300,SMED30019351,SMED30020593,SMED30023239,SMED30024652,SMED30024699,SMED30025468,SMED30027314,SMED30027362,SMED30028363,SMED30028808,SMED30028938,SMED30030844,SMED30030903,SMED30032…
BP	GO:0051301	cell division	324	96	70.57	0.00051	0.002867	SMED30000951,SMED30001887,SMED30001897,SMED30001915,SMED30002348,SMED30002688,SMED30002953,SMED30003374,SMED30003599,SMED30003768,SMED30003916,SMED30004438,SMED30004503,SMED30004865,SMED30004988,SMED30005548,SMED30005717,SMED30005732,SMED30006182,SMED30006556,SMED30006841,SMED30006925,SMED30007503,SMED30008518,SMED30009321,SMED30009844,SMED30009926,SMED30010007,SMED30010738,SMED30010767,SMED30011…
BP	GO:1903405	protein localization to nuclear body	16	10	3.49	0.00051	0.002867	SMED30006586,SMED30011774,SMED30015458,SMED30018329,SMED30018729,SMED30021699,SMED30022614,SMED30025525,SMED30030151,SMED30033996
BP	GO:1904867	protein localization to Cajal body	16	10	3.49	0.00051	0.002867	SMED30006586,SMED30011774,SMED30015458,SMED30018329,SMED30018729,SMED30021699,SMED30022614,SMED30025525,SMED30030151,SMED30033996
BP	GO:1904869	regulation of protein localization to Ca...	16	10	3.49	0.00051	0.002867	SMED30006586,SMED30011774,SMED30015458,SMED30018329,SMED30018729,SMED30021699,SMED30022614,SMED30025525,SMED30030151,SMED30033996
BP	GO:1904871	positive regulation of protein localizat...	16	10	3.49	0.00051	0.002867	SMED30006586,SMED30011774,SMED30015458,SMED30018329,SMED30018729,SMED30021699,SMED30022614,SMED30025525,SMED30030151,SMED30033996
BP	GO:1990173	protein localization to nucleoplasm	16	10	3.49	0.00051	0.002867	SMED30006586,SMED30011774,SMED30015458,SMED30018329,SMED30018729,SMED30021699,SMED30022614,SMED30025525,SMED30030151,SMED30033996
BP	GO:0034620	cellular response to unfolded protein	81	31	17.64	0.00054	0.003003	SMED30001726,SMED30001978,SMED30003482,SMED30004217,SMED30004224,SMED30008204,SMED30009196,SMED30010046,SMED30010506,SMED30010742,SMED30011041,SMED30014191,SMED30016039,SMED30016760,SMED30017886,SMED30019351,SMED30020593,SMED30023239,SMED30024652,SMED30024699,SMED30025468,SMED30027314,SMED30027362,SMED30028363,SMED30028808,SMED30028938,SMED30030903,SMED30032897,SMED30034476,SMED30034488,SMED30035…
BP	GO:0007270	neuron-neuron synaptic transmission	7	6	1.52	0.00061	0.003319	SMED30000790,SMED30000848,SMED30002511,SMED30002909,SMED30007332,SMED30031913
BP	GO:0009165	nucleotide biosynthetic process	302	90	65.78	0.00061	0.003319	SMED30000711,SMED30000933,SMED30001170,SMED30001349,SMED30001703,SMED30001801,SMED30001895,SMED30002824,SMED30003172,SMED30003507,SMED30003716,SMED30004448,SMED30004654,SMED30005553,SMED30005684,SMED30006943,SMED30007059,SMED30007081,SMED30007159,SMED30007623,SMED30008711,SMED30009448,SMED30009490,SMED30009707,SMED30010143,SMED30010616,SMED30010849,SMED30010964,SMED30011351,SMED30012171,SMED30012…
BP	GO:0046486	glycerolipid metabolic process	245	75	53.36	0.00073	0.003821	SMED30000154,SMED30000542,SMED30000687,SMED30000884,SMED30001437,SMED30001697,SMED30002084,SMED30002505,SMED30003053,SMED30003354,SMED30004081,SMED30004676,SMED30004865,SMED30004890,SMED30005866,SMED30006698,SMED30006841,SMED30006914,SMED30007132,SMED30007394,SMED30007939,SMED30008522,SMED30008553,SMED30008617,SMED30008782,SMED30008955,SMED30009248,SMED30009508,SMED30010374,SMED30010994,SMED30011…
BP	GO:0000086	G2/M transition of mitotic cell cycle	203	64	44.22	0.00074	0.003821	SMED30000154,SMED30000884,SMED30001365,SMED30002688,SMED30003848,SMED30004984,SMED30008309,SMED30008518,SMED30008568,SMED30009275,SMED30009926,SMED30010931,SMED30011096,SMED30012782,SMED30012812,SMED30013358,SMED30014367,SMED30014541,SMED30015083,SMED30015320,SMED30015634,SMED30015715,SMED30016141,SMED30017087,SMED30017605,SMED30017956,SMED30018682,SMED30018736,SMED30018906,SMED30019095,SMED30019…
BP	GO:0070202	regulation of establishment of protein l...	14	9	3.05	0.00074	0.003821	SMED30003020,SMED30011774,SMED30015458,SMED30018329,SMED30018729,SMED30021699,SMED30022614,SMED30030151,SMED30033996
BP	GO:0070203	regulation of establishment of protein l...	14	9	3.05	0.00074	0.003821	SMED30003020,SMED30011774,SMED30015458,SMED30018329,SMED30018729,SMED30021699,SMED30022614,SMED30030151,SMED30033996
BP	GO:1904851	positive regulation of establishment of ...	14	9	3.05	0.00074	0.003821	SMED30003020,SMED30011774,SMED30015458,SMED30018329,SMED30018729,SMED30021699,SMED30022614,SMED30030151,SMED30033996
BP	GO:0051084	'de novo' posttranslational protein fold...	22	12	4.79	0.00079	0.004038	SMED30002262,SMED30005131,SMED30006593,SMED30008295,SMED30008709,SMED30011221,SMED30016800,SMED30017448,SMED30021699,SMED30026539,SMED30029494,SMED30030151
BP	GO:0000272	polysaccharide catabolic process	37	17	8.06	0.00091	0.004605	SMED30000188,SMED30001788,SMED30005829,SMED30006686,SMED30006841,SMED30008977,SMED30013845,SMED30015320,SMED30016863,SMED30017876,SMED30017921,SMED30018823,SMED30020688,SMED30020956,SMED30024231,SMED30028453,SMED30032302
BP	GO:0061478	response to platelet aggregation inhibit...	17	10	3.7	0.001	0.004913	SMED30008711,SMED30009448,SMED30010616,SMED30010849,SMED30012952,SMED30015994,SMED30018543,SMED30024369,SMED30028414,SMED30032421
BP	GO:1904321	response to forskolin	17	10	3.7	0.001	0.004913	SMED30008711,SMED30009448,SMED30010616,SMED30010849,SMED30012952,SMED30015994,SMED30018543,SMED30024369,SMED30028414,SMED30032421
BP	GO:1904322	cellular response to forskolin	17	10	3.7	0.001	0.004913	SMED30008711,SMED30009448,SMED30010616,SMED30010849,SMED30012952,SMED30015994,SMED30018543,SMED30024369,SMED30028414,SMED30032421
BP	GO:0061741	chaperone-mediated protein transport inv...	12	8	2.61	0.00106	0.005157	SMED30002262,SMED30005131,SMED30008295,SMED30009275,SMED30011221,SMED30016800,SMED30017448,SMED30029494
BP	GO:0090670	RNA localization to Cajal body	23	12	5.01	0.00132	0.006184	SMED30003020,SMED30006586,SMED30011774,SMED30015458,SMED30018329,SMED30018729,SMED30021699,SMED30022614,SMED30025525,SMED30030151,SMED30033919,SMED30033996
BP	GO:0090671	telomerase RNA localization to Cajal bod...	23	12	5.01	0.00132	0.006184	SMED30003020,SMED30006586,SMED30011774,SMED30015458,SMED30018329,SMED30018729,SMED30021699,SMED30022614,SMED30025525,SMED30030151,SMED30033919,SMED30033996
BP	GO:0090672	telomerase RNA localization	23	12	5.01	0.00132	0.006184	SMED30003020,SMED30006586,SMED30011774,SMED30015458,SMED30018329,SMED30018729,SMED30021699,SMED30022614,SMED30025525,SMED30030151,SMED30033919,SMED30033996
BP	GO:0090685	RNA localization to nucleus	23	12	5.01	0.00132	0.006184	SMED30003020,SMED30006586,SMED30011774,SMED30015458,SMED30018329,SMED30018729,SMED30021699,SMED30022614,SMED30025525,SMED30030151,SMED30033919,SMED30033996
BP	GO:1904589	regulation of protein import	35	16	7.62	0.00138	0.006394	SMED30001876,SMED30002262,SMED30003279,SMED30005131,SMED30005639,SMED30008295,SMED30009275,SMED30010931,SMED30011221,SMED30016800,SMED30017448,SMED30021206,SMED30029018,SMED30029494,SMED30032145,SMED30033067
BP	GO:0007339	binding of sperm to zona pellucida	26	13	5.66	0.00139	0.006394	SMED30005131,SMED30006230,SMED30007142,SMED30007739,SMED30015458,SMED30018329,SMED30018729,SMED30020056,SMED30021699,SMED30022614,SMED30025525,SMED30033996,SMED30034016
BP	GO:0021680	cerebellar Purkinje cell layer developme...	10	7	2.18	0.00148	0.006543	SMED30003482,SMED30004224,SMED30009196,SMED30010742,SMED30021558,SMED30031425,SMED30033227
BP	GO:0061740	protein targeting to lysosome involved i...	10	7	2.18	0.00148	0.006543	SMED30002262,SMED30005131,SMED30008295,SMED30011221,SMED30016800,SMED30017448,SMED30029494
BP	GO:0071211	protein targeting to vacuole involved in...	10	7	2.18	0.00148	0.006543	SMED30002262,SMED30005131,SMED30008295,SMED30011221,SMED30016800,SMED30017448,SMED30029494
BP	GO:0015721	bile acid and bile salt transport	15	9	3.27	0.0015	0.006543	SMED30000258,SMED30004984,SMED30016829,SMED30021888,SMED30024200,SMED30027178,SMED30029328,SMED30030622,SMED30033764
BP	GO:0070200	establishment of protein localization to...	15	9	3.27	0.0015	0.006543	SMED30003020,SMED30011774,SMED30015458,SMED30018329,SMED30018729,SMED30021699,SMED30022614,SMED30030151,SMED30033996
BP	GO:1904816	positive regulation of protein localizat...	15	9	3.27	0.0015	0.006543	SMED30003020,SMED30011774,SMED30015458,SMED30018329,SMED30018729,SMED30021699,SMED30022614,SMED30030151,SMED30033996
BP	GO:0044275	cellular carbohydrate catabolic process	42	18	9.15	0.00176	0.007612	SMED30000188,SMED30001788,SMED30004654,SMED30005829,SMED30006686,SMED30006841,SMED30008977,SMED30013845,SMED30015320,SMED30016863,SMED30017101,SMED30017921,SMED30020688,SMED30020956,SMED30024231,SMED30027355,SMED30028453,SMED30032302
BP	GO:1901137	carbohydrate derivative biosynthetic pro...	523	142	113.92	0.00179	0.007676	SMED30000145,SMED30000711,SMED30000933,SMED30000977,SMED30001170,SMED30001349,SMED30001600,SMED30001801,SMED30001895,SMED30001978,SMED30001993,SMED30002084,SMED30002824,SMED30003172,SMED30003507,SMED30003716,SMED30003940,SMED30004448,SMED30004576,SMED30004654,SMED30005162,SMED30005553,SMED30005655,SMED30005684,SMED30006593,SMED30006943,SMED30007013,SMED30007081,SMED30007243,SMED30007572,SMED30008…
BP	GO:0036503	ERAD pathway	97	34	21.13	0.00182	0.007717	SMED30001978,SMED30003451,SMED30003482,SMED30004224,SMED30005201,SMED30008204,SMED30008320,SMED30008939,SMED30009196,SMED30009551,SMED30010046,SMED30010101,SMED30010441,SMED30010742,SMED30010841,SMED30011041,SMED30011733,SMED30011838,SMED30013893,SMED30014464,SMED30014885,SMED30016760,SMED30017886,SMED30019145,SMED30019621,SMED30019698,SMED30020593,SMED30025468,SMED30027314,SMED30028550,SMED30028…
BP	GO:0051261	protein depolymerization	62	24	13.5	0.00183	0.007717	SMED30000639,SMED30001490,SMED30002262,SMED30002953,SMED30003374,SMED30005131,SMED30006887,SMED30008295,SMED30008518,SMED30011221,SMED30011602,SMED30013649,SMED30015672,SMED30016039,SMED30016800,SMED30017448,SMED30023215,SMED30025948,SMED30026323,SMED30029494,SMED30031139,SMED30031925,SMED30035039,SMED30035939
BP	GO:0034293	sexual sporulation	8	6	1.74	0.00197	0.008104	SMED30004503,SMED30012886,SMED30016781,SMED30022764,SMED30027808,SMED30035304
BP	GO:0043935	sexual sporulation resulting in formatio...	8	6	1.74	0.00197	0.008104	SMED30004503,SMED30012886,SMED30016781,SMED30022764,SMED30027808,SMED30035304
BP	GO:0048520	positive regulation of behavior	8	6	1.74	0.00197	0.008104	SMED30005729,SMED30007881,SMED30012229,SMED30014147,SMED30015423,SMED30027981
BP	GO:0005980	glycogen catabolic process	33	15	7.19	0.00207	0.008313	SMED30000188,SMED30001788,SMED30005829,SMED30006686,SMED30006841,SMED30008977,SMED30013845,SMED30015320,SMED30016863,SMED30017921,SMED30020688,SMED30020956,SMED30024231,SMED30028453,SMED30032302
BP	GO:0009251	glucan catabolic process	33	15	7.19	0.00207	0.008313	SMED30000188,SMED30001788,SMED30005829,SMED30006686,SMED30006841,SMED30008977,SMED30013845,SMED30015320,SMED30016863,SMED30017921,SMED30020688,SMED30020956,SMED30024231,SMED30028453,SMED30032302
BP	GO:0044247	cellular polysaccharide catabolic proces...	33	15	7.19	0.00207	0.008313	SMED30000188,SMED30001788,SMED30005829,SMED30006686,SMED30006841,SMED30008977,SMED30013845,SMED30015320,SMED30016863,SMED30017921,SMED30020688,SMED30020956,SMED30024231,SMED30028453,SMED30032302
BP	GO:0050821	protein stabilization	127	42	27.66	0.0021	0.008367	SMED30001726,SMED30002858,SMED30003343,SMED30004256,SMED30006182,SMED30006586,SMED30007466,SMED30007946,SMED30009275,SMED30009707,SMED30010441,SMED30010931,SMED30011351,SMED30011434,SMED30011681,SMED30011774,SMED30013109,SMED30014234,SMED30015458,SMED30017379,SMED30018329,SMED30018440,SMED30018729,SMED30019186,SMED30021150,SMED30021206,SMED30021699,SMED30022614,SMED30024652,SMED30025522,SMED30025…
BP	GO:1901998	toxin transport	24	12	5.23	0.00212	0.008381	SMED30003482,SMED30004224,SMED30009196,SMED30010742,SMED30015458,SMED30018329,SMED30018729,SMED30021699,SMED30022614,SMED30025525,SMED30030151,SMED30033996
BP	GO:0035036	sperm-egg recognition	27	13	5.88	0.00216	0.008473	SMED30005131,SMED30006230,SMED30007142,SMED30007739,SMED30015458,SMED30018329,SMED30018729,SMED30020056,SMED30021699,SMED30022614,SMED30025525,SMED30033996,SMED30034016
BP	GO:0018094	protein polyglycylation	4	4	0.87	0.00225	0.008758	SMED30013779,SMED30020571,SMED30020828,SMED30021043
BP	GO:0006163	purine nucleotide metabolic process	407	113	88.65	0.00228	0.008807	SMED30000711,SMED30000933,SMED30001170,SMED30001321,SMED30001349,SMED30001801,SMED30001811,SMED30001895,SMED30002262,SMED30002824,SMED30003172,SMED30003499,SMED30003507,SMED30003716,SMED30004448,SMED30004654,SMED30004765,SMED30005131,SMED30005553,SMED30005639,SMED30005684,SMED30006943,SMED30007081,SMED30007568,SMED30008295,SMED30008711,SMED30009448,SMED30009490,SMED30009707,SMED30009828,SMED30010…
BP	GO:0060259	regulation of feeding behavior	6	5	1.31	0.0024	0.009063	SMED30005729,SMED30007881,SMED30012229,SMED30014147,SMED30015423
BP	GO:1903842	response to arsenite ion	6	5	1.31	0.0024	0.009063	SMED30002262,SMED30008295,SMED30011221,SMED30026169,SMED30029494
BP	GO:2000155	positive regulation of cilium-dependent ...	6	5	1.31	0.0024	0.009063	SMED30005729,SMED30007881,SMED30012229,SMED30013527,SMED30015423
BP	GO:0009142	nucleoside triphosphate biosynthetic pro...	117	39	25.48	0.00253	0.009483	SMED30001801,SMED30003507,SMED30003716,SMED30004448,SMED30004654,SMED30005553,SMED30006943,SMED30007081,SMED30009707,SMED30011351,SMED30012747,SMED30013058,SMED30013105,SMED30013285,SMED30013845,SMED30014617,SMED30014791,SMED30016863,SMED30017255,SMED30017876,SMED30017886,SMED30018224,SMED30018359,SMED30018556,SMED30018823,SMED30019469,SMED30023346,SMED30023614,SMED30024839,SMED30024866,SMED30025…
BP	GO:0005975	carbohydrate metabolic process	437	120	95.18	0.00257	0.009562	SMED30000145,SMED30000185,SMED30000188,SMED30001404,SMED30001556,SMED30001600,SMED30001788,SMED30002475,SMED30002728,SMED30003645,SMED30003716,SMED30003958,SMED30004154,SMED30004654,SMED30004865,SMED30004890,SMED30004891,SMED30005162,SMED30005655,SMED30005829,SMED30006423,SMED30006606,SMED30006686,SMED30006841,SMED30006943,SMED30007013,SMED30007081,SMED30007159,SMED30007238,SMED30007624,SMED30007…
BP	GO:1904814	regulation of protein localization to ch...	16	9	3.49	0.00276	0.01019	SMED30003020,SMED30011774,SMED30015458,SMED30018329,SMED30018729,SMED30021699,SMED30022614,SMED30030151,SMED30033996
BP	GO:0009259	ribonucleotide metabolic process	406	112	88.43	0.00298	0.01093	SMED30000711,SMED30000933,SMED30001170,SMED30001321,SMED30001349,SMED30001801,SMED30001811,SMED30001895,SMED30002262,SMED30002824,SMED30003172,SMED30003499,SMED30003507,SMED30003716,SMED30004448,SMED30004654,SMED30004765,SMED30005131,SMED30005553,SMED30005639,SMED30005684,SMED30006943,SMED30007081,SMED30007568,SMED30008295,SMED30008711,SMED30009448,SMED30009490,SMED30009707,SMED30009828,SMED30010…
BP	GO:0033962	cytoplasmic mRNA processing body assembl...	19	10	4.14	0.00309	0.0112	SMED30006692,SMED30006742,SMED30008568,SMED30014664,SMED30019490,SMED30020566,SMED30021630,SMED30023369,SMED30028463,SMED30031073
BP	GO:0031647	regulation of protein stability	206	62	44.87	0.0031	0.0112	SMED30001389,SMED30001450,SMED30001726,SMED30002262,SMED30002858,SMED30003343,SMED30004256,SMED30005131,SMED30005717,SMED30006182,SMED30006586,SMED30007466,SMED30007946,SMED30008295,SMED30009275,SMED30009707,SMED30010441,SMED30010632,SMED30010931,SMED30011221,SMED30011351,SMED30011434,SMED30011681,SMED30011774,SMED30013109,SMED30014234,SMED30015458,SMED30016800,SMED30017379,SMED30017448,SMED30018…
BP	GO:0019693	ribose phosphate metabolic process	427	117	93.01	0.00312	0.0112	SMED30000711,SMED30000933,SMED30001170,SMED30001321,SMED30001349,SMED30001788,SMED30001801,SMED30001811,SMED30001895,SMED30002262,SMED30002824,SMED30003172,SMED30003499,SMED30003507,SMED30003716,SMED30004448,SMED30004654,SMED30004765,SMED30005131,SMED30005553,SMED30005639,SMED30005684,SMED30006943,SMED30007081,SMED30007568,SMED30008295,SMED30008711,SMED30009448,SMED30009490,SMED30009707,SMED30009…
BP	GO:0019318	hexose metabolic process	179	55	38.99	0.00316	0.01126	SMED30001404,SMED30001788,SMED30002728,SMED30003645,SMED30003716,SMED30004154,SMED30004654,SMED30004890,SMED30006606,SMED30006841,SMED30006943,SMED30007081,SMED30007238,SMED30007624,SMED30007983,SMED30008553,SMED30009707,SMED30009959,SMED30010208,SMED30010226,SMED30010366,SMED30011351,SMED30011468,SMED30012171,SMED30012329,SMED30012861,SMED30013105,SMED30013845,SMED30014367,SMED30015320,SMED30015…
BP	GO:0009988	cell-cell recognition	28	13	6.1	0.00323	0.01134	SMED30005131,SMED30006230,SMED30007142,SMED30007739,SMED30015458,SMED30018329,SMED30018729,SMED30020056,SMED30021699,SMED30022614,SMED30025525,SMED30033996,SMED30034016
BP	GO:1904872	regulation of telomerase RNA localizatio...	22	11	4.79	0.00325	0.01134	SMED30006586,SMED30011774,SMED30015458,SMED30018329,SMED30018729,SMED30021699,SMED30022614,SMED30025525,SMED30030151,SMED30033919,SMED30033996
BP	GO:1904874	positive regulation of telomerase RNA lo...	22	11	4.79	0.00325	0.01134	SMED30006586,SMED30011774,SMED30015458,SMED30018329,SMED30018729,SMED30021699,SMED30022614,SMED30025525,SMED30030151,SMED30033919,SMED30033996
BP	GO:0006228	UTP biosynthetic process	11	7	2.4	0.0033	0.01136	SMED30001801,SMED30004448,SMED30005553,SMED30012747,SMED30013058,SMED30014617,SMED30028224
BP	GO:1904764	chaperone-mediated autophagy translocati...	11	7	2.4	0.0033	0.01136	SMED30002262,SMED30005131,SMED30008295,SMED30011221,SMED30016800,SMED30017448,SMED30029494
BP	GO:0030433	ubiquitin-dependent ERAD pathway	75	27	16.34	0.00336	0.01148	SMED30001978,SMED30003451,SMED30003482,SMED30004224,SMED30005201,SMED30008204,SMED30008320,SMED30008939,SMED30009196,SMED30009551,SMED30010046,SMED30010101,SMED30010742,SMED30010841,SMED30011041,SMED30011838,SMED30014464,SMED30014885,SMED30016760,SMED30019145,SMED30019698,SMED30020593,SMED30025468,SMED30027314,SMED30028654,SMED30030903,SMED30035191
BP	GO:1901135	carbohydrate derivative metabolic proces...	847	217	184.49	0.00338	0.01148	SMED30000145,SMED30000711,SMED30000933,SMED30000977,SMED30001170,SMED30001321,SMED30001349,SMED30001556,SMED30001600,SMED30001671,SMED30001788,SMED30001801,SMED30001811,SMED30001895,SMED30001978,SMED30001993,SMED30002084,SMED30002262,SMED30002824,SMED30003172,SMED30003304,SMED30003499,SMED30003507,SMED30003645,SMED30003716,SMED30003940,SMED30003958,SMED30004273,SMED30004448,SMED30004576,SMED30004…
BP	GO:0009145	purine nucleoside triphosphate biosynthe...	104	35	22.65	0.00343	0.01149	SMED30001801,SMED30003507,SMED30003716,SMED30004448,SMED30004654,SMED30005553,SMED30006943,SMED30007081,SMED30009707,SMED30011351,SMED30012747,SMED30013058,SMED30013105,SMED30013285,SMED30013845,SMED30014617,SMED30016863,SMED30017255,SMED30017876,SMED30017886,SMED30018359,SMED30018556,SMED30018823,SMED30023346,SMED30023614,SMED30024839,SMED30024866,SMED30025877,SMED30026834,SMED30026981,SMED30028…
BP	GO:0009206	purine ribonucleoside triphosphate biosy...	104	35	22.65	0.00343	0.01149	SMED30001801,SMED30003507,SMED30003716,SMED30004448,SMED30004654,SMED30005553,SMED30006943,SMED30007081,SMED30009707,SMED30011351,SMED30012747,SMED30013058,SMED30013105,SMED30013285,SMED30013845,SMED30014617,SMED30016863,SMED30017255,SMED30017876,SMED30017886,SMED30018359,SMED30018556,SMED30018823,SMED30023346,SMED30023614,SMED30024839,SMED30024866,SMED30025877,SMED30026834,SMED30026981,SMED30028…
BP	GO:0006757	ATP generation from ADP	65	24	14.16	0.0038	0.01265	SMED30003507,SMED30003716,SMED30004654,SMED30006943,SMED30007081,SMED30009707,SMED30011351,SMED30013105,SMED30013285,SMED30013845,SMED30016863,SMED30017876,SMED30018359,SMED30018556,SMED30018823,SMED30023346,SMED30023614,SMED30024866,SMED30025877,SMED30026834,SMED30026981,SMED30029370,SMED30030267,SMED30035519
BP	GO:0032886	regulation of microtubule-based process	127	41	27.66	0.00385	0.01273	SMED30000639,SMED30001031,SMED30002843,SMED30002953,SMED30004480,SMED30005608,SMED30005729,SMED30005886,SMED30007881,SMED30008476,SMED30008518,SMED30009390,SMED30009926,SMED30010007,SMED30010915,SMED30011096,SMED30012229,SMED30012476,SMED30013464,SMED30013941,SMED30014147,SMED30014310,SMED30014492,SMED30015423,SMED30017102,SMED30019300,SMED30021824,SMED30022189,SMED30023215,SMED30025378,SMED30026…
BP	GO:0008203	cholesterol metabolic process	48	19	10.46	0.00395	0.01281	SMED30001075,SMED30005941,SMED30008694,SMED30009541,SMED30009988,SMED30010001,SMED30016242,SMED30019291,SMED30021464,SMED30021533,SMED30023101,SMED30025324,SMED30026195,SMED30026259,SMED30027726,SMED30028449,SMED30029246,SMED30030468,SMED30032525
BP	GO:0046365	monosaccharide catabolic process	48	19	10.46	0.00395	0.01281	SMED30001788,SMED30003716,SMED30006943,SMED30007081,SMED30009707,SMED30012329,SMED30013105,SMED30013845,SMED30015739,SMED30016863,SMED30017876,SMED30018359,SMED30018556,SMED30018823,SMED30026981,SMED30027355,SMED30029370,SMED30030267,SMED30035519
BP	GO:1902652	secondary alcohol metabolic process	48	19	10.46	0.00395	0.01281	SMED30001075,SMED30005941,SMED30008694,SMED30009541,SMED30009988,SMED30010001,SMED30016242,SMED30019291,SMED30021464,SMED30021533,SMED30023101,SMED30025324,SMED30026195,SMED30026259,SMED30027726,SMED30028449,SMED30029246,SMED30030468,SMED30032525
BP	GO:0072521	purine-containing compound metabolic pro...	431	117	93.88	0.00433	0.01396	SMED30000711,SMED30000933,SMED30001170,SMED30001321,SMED30001349,SMED30001801,SMED30001811,SMED30001895,SMED30002262,SMED30002824,SMED30003172,SMED30003499,SMED30003507,SMED30003716,SMED30004448,SMED30004619,SMED30004654,SMED30004765,SMED30005131,SMED30005553,SMED30005639,SMED30005684,SMED30006943,SMED30007081,SMED30007543,SMED30007568,SMED30008295,SMED30008711,SMED30009448,SMED30009490,SMED30009…
BP	GO:0009150	purine ribonucleotide metabolic process	390	107	84.95	0.00437	0.014	SMED30000711,SMED30000933,SMED30001170,SMED30001321,SMED30001349,SMED30001801,SMED30001811,SMED30001895,SMED30002262,SMED30002824,SMED30003172,SMED30003499,SMED30003507,SMED30003716,SMED30004448,SMED30004654,SMED30004765,SMED30005131,SMED30005553,SMED30005639,SMED30005684,SMED30006943,SMED30007081,SMED30007568,SMED30008295,SMED30008711,SMED30009448,SMED30009490,SMED30009707,SMED30009828,SMED30010…
BP	GO:0006753	nucleoside phosphate metabolic process	544	144	118.49	0.00465	0.01475	SMED30000711,SMED30000867,SMED30000933,SMED30001170,SMED30001321,SMED30001349,SMED30001699,SMED30001703,SMED30001788,SMED30001801,SMED30001811,SMED30001895,SMED30002262,SMED30002824,SMED30003172,SMED30003332,SMED30003499,SMED30003507,SMED30003716,SMED30004448,SMED30004654,SMED30004765,SMED30005131,SMED30005553,SMED30005639,SMED30005684,SMED30006943,SMED30007059,SMED30007081,SMED30007159,SMED30007…
BP	GO:0046058	cAMP metabolic process	29	13	6.32	0.0047	0.01475	SMED30001170,SMED30005639,SMED30008711,SMED30009448,SMED30010616,SMED30010849,SMED30012952,SMED30015994,SMED30016324,SMED30018543,SMED30024369,SMED30030209,SMED30032421
BP	GO:0070199	establishment of protein localization to...	17	9	3.7	0.00474	0.01475	SMED30003020,SMED30011774,SMED30015458,SMED30018329,SMED30018729,SMED30021699,SMED30022614,SMED30030151,SMED30033996
BP	GO:0042866	pyruvate biosynthetic process	66	24	14.38	0.00476	0.01475	SMED30003716,SMED30004654,SMED30006943,SMED30007081,SMED30009707,SMED30011351,SMED30013105,SMED30013285,SMED30013845,SMED30016863,SMED30017876,SMED30018359,SMED30018556,SMED30018823,SMED30023346,SMED30023614,SMED30024866,SMED30025877,SMED30026834,SMED30026981,SMED30029370,SMED30030267,SMED30032112,SMED30035519
BP	GO:0019320	hexose catabolic process	42	17	9.15	0.00479	0.01475	SMED30001788,SMED30003716,SMED30006943,SMED30007081,SMED30009707,SMED30012329,SMED30013105,SMED30013845,SMED30016863,SMED30017876,SMED30018359,SMED30018556,SMED30018823,SMED30026981,SMED30029370,SMED30030267,SMED30035519
BP	GO:0034334	adherens junction maintenance	9	6	1.96	0.00483	0.01475	SMED30000911,SMED30011124,SMED30022095,SMED30024724,SMED30027728,SMED30029688
BP	GO:0045218	zonula adherens maintenance	9	6	1.96	0.00483	0.01475	SMED30000911,SMED30011124,SMED30022095,SMED30024724,SMED30027728,SMED30029688
BP	GO:0009201	ribonucleoside triphosphate biosynthetic...	106	35	23.09	0.00484	0.01475	SMED30001801,SMED30003507,SMED30003716,SMED30004448,SMED30004654,SMED30005553,SMED30006943,SMED30007081,SMED30009707,SMED30011351,SMED30012747,SMED30013058,SMED30013105,SMED30013285,SMED30013845,SMED30014617,SMED30016863,SMED30017255,SMED30017876,SMED30017886,SMED30018359,SMED30018556,SMED30018823,SMED30023346,SMED30023614,SMED30024839,SMED30024866,SMED30025877,SMED30026834,SMED30026981,SMED30028…
BP	GO:0032787	monocarboxylic acid metabolic process	360	99	78.41	0.00553	0.01676	SMED30000284,SMED30000711,SMED30001244,SMED30001811,SMED30002024,SMED30002424,SMED30003033,SMED30003716,SMED30004081,SMED30004606,SMED30004654,SMED30004890,SMED30004984,SMED30005684,SMED30005862,SMED30005941,SMED30006402,SMED30006943,SMED30007081,SMED30007159,SMED30007525,SMED30008100,SMED30008553,SMED30008978,SMED30009707,SMED30010143,SMED30010808,SMED30011214,SMED30011351,SMED30011394,SMED30012…
BP	GO:0019637	organophosphate metabolic process	805	205	175.34	0.00572	0.01723	SMED30000430,SMED30000542,SMED30000711,SMED30000867,SMED30000933,SMED30001075,SMED30001170,SMED30001321,SMED30001349,SMED30001437,SMED30001697,SMED30001699,SMED30001703,SMED30001788,SMED30001801,SMED30001811,SMED30001895,SMED30002084,SMED30002262,SMED30002505,SMED30002824,SMED30003053,SMED30003172,SMED30003332,SMED30003354,SMED30003499,SMED30003507,SMED30003716,SMED30003929,SMED30004273,SMED30004…
BP	GO:0072525	pyridine-containing compound biosyntheti...	96	32	20.91	0.00586	0.01755	SMED30000867,SMED30003716,SMED30003929,SMED30004654,SMED30006943,SMED30007081,SMED30007159,SMED30009225,SMED30009707,SMED30010143,SMED30011351,SMED30013105,SMED30013285,SMED30013845,SMED30016169,SMED30016863,SMED30017876,SMED30018359,SMED30018556,SMED30018823,SMED30019697,SMED30023346,SMED30023614,SMED30024866,SMED30025877,SMED30026834,SMED30026981,SMED30029370,SMED30030267,SMED30030323,SMED30035…
BP	GO:0046031	ADP metabolic process	67	24	14.59	0.00591	0.01759	SMED30003507,SMED30003716,SMED30004654,SMED30006943,SMED30007081,SMED30009707,SMED30011351,SMED30013105,SMED30013285,SMED30013845,SMED30016863,SMED30017876,SMED30018359,SMED30018556,SMED30018823,SMED30023346,SMED30023614,SMED30024866,SMED30025877,SMED30026834,SMED30026981,SMED30029370,SMED30030267,SMED30035519
BP	GO:0009117	nucleotide metabolic process	536	141	116.75	0.00638	0.01841	SMED30000711,SMED30000867,SMED30000933,SMED30001170,SMED30001321,SMED30001349,SMED30001699,SMED30001703,SMED30001788,SMED30001801,SMED30001811,SMED30001895,SMED30002262,SMED30002824,SMED30003172,SMED30003499,SMED30003507,SMED30003716,SMED30004448,SMED30004654,SMED30004765,SMED30005131,SMED30005553,SMED30005639,SMED30005684,SMED30006943,SMED30007059,SMED30007081,SMED30007159,SMED30007568,SMED30007…
BP	GO:0006012	galactose metabolic process	12	7	2.61	0.00644	0.01841	SMED30001788,SMED30003645,SMED30007983,SMED30012329,SMED30013845,SMED30016863,SMED30020026
BP	GO:0006183	GTP biosynthetic process	12	7	2.61	0.00644	0.01841	SMED30001801,SMED30004448,SMED30005553,SMED30012747,SMED30013058,SMED30014617,SMED30028224
BP	GO:0006241	CTP biosynthetic process	12	7	2.61	0.00644	0.01841	SMED30001801,SMED30004448,SMED30005553,SMED30012747,SMED30013058,SMED30014617,SMED30028224
BP	GO:0009209	pyrimidine ribonucleoside triphosphate b...	12	7	2.61	0.00644	0.01841	SMED30001801,SMED30004448,SMED30005553,SMED30012747,SMED30013058,SMED30014617,SMED30028224
BP	GO:0046036	CTP metabolic process	12	7	2.61	0.00644	0.01841	SMED30001801,SMED30004448,SMED30005553,SMED30012747,SMED30013058,SMED30014617,SMED30028224
BP	GO:0046051	UTP metabolic process	12	7	2.61	0.00644	0.01841	SMED30001801,SMED30004448,SMED30005553,SMED30012747,SMED30013058,SMED30014617,SMED30028224
BP	GO:0006096	glycolytic process	64	23	13.94	0.00665	0.0189	SMED30003716,SMED30004654,SMED30006943,SMED30007081,SMED30009707,SMED30011351,SMED30013105,SMED30013285,SMED30013845,SMED30016863,SMED30017876,SMED30018359,SMED30018556,SMED30018823,SMED30023346,SMED30023614,SMED30024866,SMED30025877,SMED30026834,SMED30026981,SMED30029370,SMED30030267,SMED30035519
BP	GO:0090666	scaRNA localization to Cajal body	7	5	1.52	0.00689	0.01948	SMED30003020,SMED30015458,SMED30018329,SMED30021699,SMED30022614
BP	GO:0061982	meiosis I cell cycle process	40	16	8.71	0.007	0.01968	SMED30001230,SMED30003599,SMED30007726,SMED30007833,SMED30009926,SMED30017113,SMED30021525,SMED30023066,SMED30024431,SMED30025439,SMED30028183,SMED30029667,SMED30030220,SMED30030368,SMED30031773,SMED30032723
BP	GO:0034502	protein localization to chromosome	47	18	10.24	0.00742	0.02071	SMED30001389,SMED30003020,SMED30005198,SMED30009244,SMED30011774,SMED30015458,SMED30018329,SMED30018682,SMED30018729,SMED30021270,SMED30021699,SMED30022614,SMED30024555,SMED30030151,SMED30030368,SMED30033865,SMED30033996,SMED30034742
BP	GO:0044281	small molecule metabolic process	1560	378	339.79	0.00745	0.02071	SMED30000112,SMED30000258,SMED30000284,SMED30000373,SMED30000711,SMED30000867,SMED30000933,SMED30000977,SMED30001003,SMED30001075,SMED30001151,SMED30001170,SMED30001244,SMED30001321,SMED30001349,SMED30001404,SMED30001419,SMED30001471,SMED30001562,SMED30001671,SMED30001699,SMED30001703,SMED30001788,SMED30001801,SMED30001811,SMED30001895,SMED30002024,SMED30002142,SMED30002262,SMED30002424,SMED30002…
BP	GO:0006984	ER-nucleus signaling pathway	37	15	8.06	0.00771	0.02132	SMED30001726,SMED30003482,SMED30004224,SMED30008204,SMED30009196,SMED30010046,SMED30010742,SMED30011041,SMED30014191,SMED30016760,SMED30020593,SMED30024652,SMED30027314,SMED30028363,SMED30028808
BP	GO:0006073	cellular glucan metabolic process	94	31	20.47	0.00786	0.0215	SMED30000188,SMED30001404,SMED30001788,SMED30002475,SMED30002728,SMED30004865,SMED30005829,SMED30006686,SMED30006841,SMED30008977,SMED30009959,SMED30012457,SMED30013845,SMED30015320,SMED30016863,SMED30017921,SMED30019711,SMED30020674,SMED30020688,SMED30020956,SMED30022423,SMED30023024,SMED30023346,SMED30024231,SMED30025555,SMED30028453,SMED30029726,SMED30032302,SMED30033326,SMED30034243,SMED30035…
BP	GO:0044042	glucan metabolic process	94	31	20.47	0.00786	0.0215	SMED30000188,SMED30001404,SMED30001788,SMED30002475,SMED30002728,SMED30004865,SMED30005829,SMED30006686,SMED30006841,SMED30008977,SMED30009959,SMED30012457,SMED30013845,SMED30015320,SMED30016863,SMED30017921,SMED30019711,SMED30020674,SMED30020688,SMED30020956,SMED30022423,SMED30023024,SMED30023346,SMED30024231,SMED30025555,SMED30028453,SMED30029726,SMED30032302,SMED30033326,SMED30034243,SMED30035…
BP	GO:0051186	cofactor metabolic process	410	110	89.3	0.00808	0.02198	SMED30000112,SMED30000258,SMED30000430,SMED30000711,SMED30000867,SMED30000883,SMED30001788,SMED30001811,SMED30001895,SMED30002424,SMED30003600,SMED30003716,SMED30003929,SMED30004654,SMED30004765,SMED30005684,SMED30006943,SMED30007059,SMED30007081,SMED30007159,SMED30007525,SMED30008205,SMED30008264,SMED30008867,SMED30009225,SMED30009368,SMED30009446,SMED30009541,SMED30009669,SMED30009707,SMED30009…
BP	GO:0007368	determination of left/right symmetry	98	32	21.35	0.00822	0.02224	SMED30003199,SMED30005886,SMED30006385,SMED30008476,SMED30010804,SMED30011027,SMED30011238,SMED30013464,SMED30013908,SMED30014492,SMED30014841,SMED30017102,SMED30017469,SMED30018427,SMED30018869,SMED30019836,SMED30020706,SMED30021533,SMED30021558,SMED30023266,SMED30025378,SMED30026010,SMED30028405,SMED30029246,SMED30029361,SMED30030892,SMED30030983,SMED30031491,SMED30031611,SMED30031877,SMED30033…
BP	GO:0034976	response to endoplasmic reticulum stress	239	68	52.06	0.00866	0.02331	SMED30000528,SMED30001726,SMED30001978,SMED30002344,SMED30002972,SMED30003451,SMED30003482,SMED30004217,SMED30004224,SMED30005201,SMED30007920,SMED30008204,SMED30008320,SMED30008709,SMED30008939,SMED30009054,SMED30009196,SMED30009398,SMED30009551,SMED30010046,SMED30010101,SMED30010271,SMED30010441,SMED30010506,SMED30010742,SMED30010841,SMED30011041,SMED30011733,SMED30011838,SMED30012219,SMED30013…
BP	GO:0005977	glycogen metabolic process	91	30	19.82	0.00887	0.02336	SMED30000188,SMED30001404,SMED30001788,SMED30002475,SMED30002728,SMED30004865,SMED30005829,SMED30006686,SMED30006841,SMED30008977,SMED30009959,SMED30012457,SMED30013845,SMED30015320,SMED30016863,SMED30017921,SMED30019711,SMED30020674,SMED30020688,SMED30020956,SMED30022423,SMED30023024,SMED30023346,SMED30024231,SMED30028453,SMED30029726,SMED30032302,SMED30033326,SMED30034243,SMED30035037
BP	GO:0032527	protein exit from endoplasmic reticulum	41	16	8.93	0.00921	0.02336	SMED30001978,SMED30006304,SMED30008204,SMED30010046,SMED30011041,SMED30013893,SMED30016760,SMED30017886,SMED30018030,SMED30020593,SMED30025468,SMED30027314,SMED30028550,SMED30030329,SMED30030903,SMED30033136
BP	GO:0009448	gamma-aminobutyric acid metabolic proces...	5	4	1.09	0.00928	0.02336	SMED30011394,SMED30021672,SMED30033343,SMED30035176
BP	GO:0019511	peptidyl-proline hydroxylation	5	4	1.09	0.00928	0.02336	SMED30014062,SMED30017430,SMED30023139,SMED30023701
BP	GO:0021577	hindbrain structural organization	5	4	1.09	0.00928	0.02336	SMED30003482,SMED30004224,SMED30009196,SMED30010742
BP	GO:0021589	cerebellum structural organization	5	4	1.09	0.00928	0.02336	SMED30003482,SMED30004224,SMED30009196,SMED30010742
BP	GO:0030437	ascospore formation	5	4	1.09	0.00928	0.02336	SMED30004503,SMED30016781,SMED30022764,SMED30027808
BP	GO:0034605	cellular response to heat	95	31	20.69	0.00928	0.02336	SMED30002262,SMED30003848,SMED30005131,SMED30008295,SMED30009275,SMED30010931,SMED30011027,SMED30011221,SMED30012115,SMED30016800,SMED30017448,SMED30018682,SMED30020056,SMED30021694,SMED30021913,SMED30022072,SMED30022556,SMED30023913,SMED30024555,SMED30028397,SMED30028486,SMED30029494,SMED30029542,SMED30030130,SMED30030477,SMED30031023,SMED30032968,SMED30033254,SMED30035229,SMED30035340,SMED30035…
BP	GO:0048387	negative regulation of retinoic acid rec...	5	4	1.09	0.00928	0.02336	SMED30001726,SMED30014664,SMED30024652,SMED30028808
BP	GO:0060049	regulation of protein glycosylation	5	4	1.09	0.00928	0.02336	SMED30021206,SMED30028156,SMED30030587,SMED30033067
BP	GO:0060904	regulation of protein folding in endopla...	5	4	1.09	0.00928	0.02336	SMED30003482,SMED30004224,SMED30009196,SMED30010742
BP	GO:0060972	left/right pattern formation	5	4	1.09	0.00928	0.02336	SMED30008476,SMED30020706,SMED30021558,SMED30025378
BP	GO:1903891	regulation of ATF6-mediated unfolded pro...	5	4	1.09	0.00928	0.02336	SMED30003482,SMED30004224,SMED30009196,SMED30010742
BP	GO:0044264	cellular polysaccharide metabolic proces...	114	36	24.83	0.00947	0.02342	SMED30000188,SMED30001404,SMED30001600,SMED30001788,SMED30002475,SMED30002728,SMED30004865,SMED30005655,SMED30005829,SMED30006686,SMED30006841,SMED30008977,SMED30009959,SMED30012457,SMED30013845,SMED30015320,SMED30016863,SMED30017921,SMED30019711,SMED30020674,SMED30020688,SMED30020956,SMED30022423,SMED30023024,SMED30023346,SMED30024231,SMED30025555,SMED30028453,SMED30029726,SMED30030587,SMED30031…
BP	GO:0009135	purine nucleoside diphosphate metabolic ...	73	25	15.9	0.00957	0.02342	SMED30003507,SMED30003716,SMED30004654,SMED30006943,SMED30007081,SMED30009707,SMED30011351,SMED30013105,SMED30013285,SMED30013845,SMED30016863,SMED30017876,SMED30018359,SMED30018556,SMED30018823,SMED30023346,SMED30023614,SMED30024866,SMED30025877,SMED30026227,SMED30026834,SMED30026981,SMED30029370,SMED30030267,SMED30035519
BP	GO:0009179	purine ribonucleoside diphosphate metabo...	73	25	15.9	0.00957	0.02342	SMED30003507,SMED30003716,SMED30004654,SMED30006943,SMED30007081,SMED30009707,SMED30011351,SMED30013105,SMED30013285,SMED30013845,SMED30016863,SMED30017876,SMED30018359,SMED30018556,SMED30018823,SMED30023346,SMED30023614,SMED30024866,SMED30025877,SMED30026227,SMED30026834,SMED30026981,SMED30029370,SMED30030267,SMED30035519
BP	GO:0009185	ribonucleoside diphosphate metabolic pro...	73	25	15.9	0.00957	0.02342	SMED30003507,SMED30003716,SMED30004654,SMED30006943,SMED30007081,SMED30009707,SMED30011351,SMED30013105,SMED30013285,SMED30013845,SMED30016863,SMED30017876,SMED30018359,SMED30018556,SMED30018823,SMED30023346,SMED30023614,SMED30024866,SMED30025877,SMED30026227,SMED30026834,SMED30026981,SMED30029370,SMED30030267,SMED30035519
BP	GO:0034331	cell junction maintenance	10	6	2.18	0.00985	0.02342	SMED30000911,SMED30011124,SMED30022095,SMED30024724,SMED30027728,SMED30029688
BP	GO:0045217	cell-cell junction maintenance	10	6	2.18	0.00985	0.02342	SMED30000911,SMED30011124,SMED30022095,SMED30024724,SMED30027728,SMED30029688
BP	GO:0009566	fertilization	66	23	14.38	0.01007	0.02342	SMED30000951,SMED30002495,SMED30005131,SMED30006230,SMED30007142,SMED30007739,SMED30015458,SMED30017379,SMED30018329,SMED30018419,SMED30018682,SMED30018729,SMED30019136,SMED30020056,SMED30021699,SMED30022614,SMED30025525,SMED30026797,SMED30026993,SMED30031389,SMED30033996,SMED30034016,SMED30035899
BP	GO:0006635	fatty acid beta-oxidation	38	15	8.28	0.01023	0.02342	SMED30000284,SMED30001244,SMED30002024,SMED30011214,SMED30014849,SMED30015006,SMED30016621,SMED30021383,SMED30023239,SMED30023370,SMED30024028,SMED30024473,SMED30033939,SMED30034263,SMED30034564
BP	GO:0015746	citrate transport	3	3	0.65	0.01033	0.02342	SMED30020825,SMED30022229,SMED30022688
BP	GO:0019242	methylglyoxal biosynthetic process	3	3	0.65	0.01033	0.02342	SMED30003716,SMED30007081,SMED30029370
BP	GO:0035674	tricarboxylic acid transmembrane transpo...	3	3	0.65	0.01033	0.02342	SMED30020825,SMED30022229,SMED30022688
BP	GO:0035735	intraciliary transport involved in ciliu...	3	3	0.65	0.01033	0.02342	SMED30011096,SMED30023486,SMED30024215
BP	GO:0045041	protein import into mitochondrial interm...	3	3	0.65	0.01033	0.02342	SMED30004256,SMED30004666,SMED30025522
BP	GO:0045341	MHC class I biosynthetic process	3	3	0.65	0.01033	0.02342	SMED30023913,SMED30029542,SMED30033369
BP	GO:0045343	regulation of MHC class I biosynthetic p...	3	3	0.65	0.01033	0.02342	SMED30023913,SMED30029542,SMED30033369
BP	GO:0045345	positive regulation of MHC class I biosy...	3	3	0.65	0.01033	0.02342	SMED30023913,SMED30029542,SMED30033369
BP	GO:0052203	modulation of catalytic activity in othe...	3	3	0.65	0.01033	0.02342	SMED30001450,SMED30018414,SMED30021389
BP	GO:0070178	D-serine metabolic process	3	3	0.65	0.01033	0.02342	SMED30014333,SMED30032112,SMED30033916
BP	GO:1901298	regulation of hydrogen peroxide-mediated...	3	3	0.65	0.01033	0.02342	SMED30017379,SMED30019300,SMED30025467
BP	GO:1903297	regulation of hypoxia-induced intrinsic ...	3	3	0.65	0.01033	0.02342	SMED30002344,SMED30024727,SMED30033090
BP	GO:1903298	negative regulation of hypoxia-induced i...	3	3	0.65	0.01033	0.02342	SMED30002344,SMED30024727,SMED30033090
BP	GO:1990144	intrinsic apoptotic signaling pathway in...	3	3	0.65	0.01033	0.02342	SMED30002344,SMED30024727,SMED30033090
BP	GO:0033866	nucleoside bisphosphate biosynthetic pro...	59	21	12.85	0.01046	0.02342	SMED30000711,SMED30001895,SMED30005684,SMED30010964,SMED30012171,SMED30014639,SMED30017347,SMED30018561,SMED30020344,SMED30022231,SMED30022688,SMED30024785,SMED30025246,SMED30026296,SMED30031345,SMED30031771,SMED30032525,SMED30032639,SMED30033222,SMED30033685,SMED30034385
BP	GO:0034030	ribonucleoside bisphosphate biosynthetic...	59	21	12.85	0.01046	0.02342	SMED30000711,SMED30001895,SMED30005684,SMED30010964,SMED30012171,SMED30014639,SMED30017347,SMED30018561,SMED30020344,SMED30022231,SMED30022688,SMED30024785,SMED30025246,SMED30026296,SMED30031345,SMED30031771,SMED30032525,SMED30032639,SMED30033222,SMED30033685,SMED30034385
BP	GO:0034033	purine nucleoside bisphosphate biosynthe...	59	21	12.85	0.01046	0.02342	SMED30000711,SMED30001895,SMED30005684,SMED30010964,SMED30012171,SMED30014639,SMED30017347,SMED30018561,SMED30020344,SMED30022231,SMED30022688,SMED30024785,SMED30025246,SMED30026296,SMED30031345,SMED30031771,SMED30032525,SMED30032639,SMED30033222,SMED30033685,SMED30034385
BP	GO:0030317	flagellated sperm motility	52	19	11.33	0.01069	0.02371	SMED30000565,SMED30003199,SMED30005886,SMED30006385,SMED30007055,SMED30008756,SMED30010804,SMED30013464,SMED30017102,SMED30018869,SMED30020574,SMED30022681,SMED30023991,SMED30026010,SMED30026124,SMED30026494,SMED30027355,SMED30030983,SMED30034888
BP	GO:0097722	sperm motility	52	19	11.33	0.01069	0.02371	SMED30000565,SMED30003199,SMED30005886,SMED30006385,SMED30007055,SMED30008756,SMED30010804,SMED30013464,SMED30017102,SMED30018869,SMED30020574,SMED30022681,SMED30023991,SMED30026010,SMED30026124,SMED30026494,SMED30027355,SMED30030983,SMED30034888
BP	GO:0021695	cerebellar cortex development	25	11	5.45	0.01073	0.02371	SMED30003482,SMED30004224,SMED30007503,SMED30008999,SMED30009196,SMED30010742,SMED30015613,SMED30021558,SMED30026282,SMED30031425,SMED30033227
BP	GO:0006112	energy reserve metabolic process	96	31	20.91	0.01091	0.0239	SMED30000188,SMED30001404,SMED30001788,SMED30002475,SMED30002728,SMED30004865,SMED30005829,SMED30006686,SMED30006841,SMED30008977,SMED30009959,SMED30012457,SMED30013845,SMED30015320,SMED30016863,SMED30017921,SMED30018359,SMED30019711,SMED30020674,SMED30020688,SMED30020956,SMED30022423,SMED30023024,SMED30023346,SMED30024231,SMED30028453,SMED30029726,SMED30032302,SMED30033326,SMED30034243,SMED30035…
BP	GO:0043648	dicarboxylic acid metabolic process	96	31	20.91	0.01091	0.0239	SMED30000112,SMED30001003,SMED30001562,SMED30002558,SMED30003335,SMED30004890,SMED30007059,SMED30007159,SMED30008978,SMED30009446,SMED30009857,SMED30010143,SMED30010208,SMED30011394,SMED30011468,SMED30012193,SMED30014333,SMED30014581,SMED30017022,SMED30019697,SMED30021508,SMED30021672,SMED30023510,SMED30027689,SMED30027991,SMED30028307,SMED30029372,SMED30032525,SMED30033343,SMED30033916,SMED30035…
BP	GO:0019359	nicotinamide nucleotide biosynthetic pro...	85	28	18.51	0.01133	0.02446	SMED30003716,SMED30004654,SMED30006943,SMED30007081,SMED30007159,SMED30009707,SMED30010143,SMED30011351,SMED30013105,SMED30013285,SMED30013845,SMED30016863,SMED30017876,SMED30018359,SMED30018556,SMED30018823,SMED30019697,SMED30023346,SMED30023614,SMED30024866,SMED30025877,SMED30026834,SMED30026981,SMED30029370,SMED30030267,SMED30030323,SMED30035519,SMED30035643
BP	GO:0009208	pyrimidine ribonucleoside triphosphate m...	13	7	2.83	0.01134	0.02446	SMED30001801,SMED30004448,SMED30005553,SMED30012747,SMED30013058,SMED30014617,SMED30028224
BP	GO:0009220	pyrimidine ribonucleotide biosynthetic p...	22	10	4.79	0.01136	0.02446	SMED30001801,SMED30004448,SMED30005553,SMED30012747,SMED30013058,SMED30014617,SMED30019469,SMED30020687,SMED30028224,SMED30035969
BP	GO:0009648	photoperiodism	22	10	4.79	0.01136	0.02446	SMED30000884,SMED30004865,SMED30006841,SMED30007466,SMED30010994,SMED30014225,SMED30015320,SMED30030839,SMED30032302,SMED30035191
BP	GO:0006006	glucose metabolic process	158	47	34.41	0.01144	0.02453	SMED30001404,SMED30002728,SMED30003716,SMED30004154,SMED30004654,SMED30004890,SMED30006841,SMED30006943,SMED30007081,SMED30007238,SMED30007624,SMED30008553,SMED30009707,SMED30009959,SMED30010208,SMED30010366,SMED30011351,SMED30011468,SMED30012171,SMED30012861,SMED30013105,SMED30013845,SMED30014367,SMED30015320,SMED30015739,SMED30016863,SMED30017876,SMED30018359,SMED30018556,SMED30018823,SMED30020…
BP	GO:0051604	protein maturation	162	48	35.29	0.01153	0.02462	SMED30000112,SMED30000227,SMED30001726,SMED30002110,SMED30004256,SMED30004666,SMED30005069,SMED30009446,SMED30009828,SMED30009966,SMED30010710,SMED30012059,SMED30013201,SMED30013795,SMED30013893,SMED30014052,SMED30014132,SMED30014524,SMED30015625,SMED30016910,SMED30018778,SMED30019162,SMED30019227,SMED30020287,SMED30021533,SMED30022105,SMED30022629,SMED30023459,SMED30023772,SMED30024652,SMED30025…
BP	GO:0046132	pyrimidine ribonucleoside biosynthetic p...	19	9	4.14	0.01179	0.02492	SMED30001801,SMED30004448,SMED30005553,SMED30012747,SMED30013058,SMED30014617,SMED30020687,SMED30028224,SMED30035969
BP	GO:0072321	chaperone-mediated protein transport	19	9	4.14	0.01179	0.02492	SMED30002262,SMED30005131,SMED30008295,SMED30009275,SMED30011221,SMED30011681,SMED30016800,SMED30017448,SMED30029494
BP	GO:0006691	leukotriene metabolic process	16	8	3.49	0.01187	0.02492	SMED30000112,SMED30000258,SMED30009446,SMED30016829,SMED30021888,SMED30025839,SMED30030622,SMED30033764
BP	GO:0061635	regulation of protein complex stability	16	8	3.49	0.01187	0.02492	SMED30002262,SMED30005131,SMED30008295,SMED30009275,SMED30011221,SMED30016800,SMED30017448,SMED30029494
BP	GO:0009108	coenzyme biosynthetic process	198	57	43.13	0.01192	0.02492	SMED30000711,SMED30001895,SMED30003716,SMED30003929,SMED30004654,SMED30004765,SMED30005684,SMED30006943,SMED30007059,SMED30007081,SMED30007159,SMED30008205,SMED30009225,SMED30009707,SMED30010143,SMED30010964,SMED30011351,SMED30012171,SMED30013105,SMED30013285,SMED30013845,SMED30014639,SMED30015966,SMED30016863,SMED30017347,SMED30017876,SMED30018359,SMED30018556,SMED30018561,SMED30018823,SMED30019…
BP	GO:0006735	NADH regeneration	32	13	6.97	0.01251	0.02552	SMED30003716,SMED30006943,SMED30007081,SMED30009707,SMED30013105,SMED30017876,SMED30018359,SMED30018556,SMED30018823,SMED30026981,SMED30029370,SMED30030267,SMED30035519
BP	GO:0061615	glycolytic process through fructose-6-ph...	32	13	6.97	0.01251	0.02552	SMED30003716,SMED30006943,SMED30007081,SMED30009707,SMED30013105,SMED30017876,SMED30018359,SMED30018556,SMED30018823,SMED30026981,SMED30029370,SMED30030267,SMED30035519
BP	GO:0061620	glycolytic process through glucose-6-pho...	32	13	6.97	0.01251	0.02552	SMED30003716,SMED30006943,SMED30007081,SMED30009707,SMED30013105,SMED30017876,SMED30018359,SMED30018556,SMED30018823,SMED30026981,SMED30029370,SMED30030267,SMED30035519
BP	GO:0061621	canonical glycolysis	32	13	6.97	0.01251	0.02552	SMED30003716,SMED30006943,SMED30007081,SMED30009707,SMED30013105,SMED30017876,SMED30018359,SMED30018556,SMED30018823,SMED30026981,SMED30029370,SMED30030267,SMED30035519
BP	GO:0061718	glucose catabolic process to pyruvate	32	13	6.97	0.01251	0.02552	SMED30003716,SMED30006943,SMED30007081,SMED30009707,SMED30013105,SMED30017876,SMED30018359,SMED30018556,SMED30018823,SMED30026981,SMED30029370,SMED30030267,SMED30035519
BP	GO:1900024	regulation of substrate adhesion-depende...	32	13	6.97	0.01251	0.02552	SMED30000430,SMED30001726,SMED30002963,SMED30003600,SMED30005546,SMED30015316,SMED30016340,SMED30024652,SMED30028808,SMED30031139,SMED30032054,SMED30034418,SMED30034531
BP	GO:0006090	pyruvate metabolic process	101	32	22	0.01318	0.02678	SMED30003716,SMED30004654,SMED30004890,SMED30006943,SMED30007081,SMED30007159,SMED30008553,SMED30009707,SMED30010143,SMED30011351,SMED30012171,SMED30013105,SMED30013285,SMED30013845,SMED30016863,SMED30017876,SMED30018359,SMED30018556,SMED30018823,SMED30023346,SMED30023614,SMED30024866,SMED30025877,SMED30026834,SMED30026981,SMED30029370,SMED30030267,SMED30031345,SMED30032112,SMED30032639,SMED30033…
BP	GO:0019953	sexual reproduction	342	92	74.49	0.01344	0.0272	SMED30000951,SMED30001230,SMED30001239,SMED30001557,SMED30001915,SMED30002495,SMED30003082,SMED30003102,SMED30003599,SMED30004503,SMED30005131,SMED30005198,SMED30005284,SMED30006230,SMED30006427,SMED30007142,SMED30007726,SMED30007739,SMED30008947,SMED30009210,SMED30009480,SMED30010952,SMED30011168,SMED30011540,SMED30011677,SMED30012024,SMED30012886,SMED30013058,SMED30013338,SMED30013464,SMED30014…
BP	GO:0007224	smoothened signaling pathway	68	23	14.81	0.01477	0.02937	SMED30000692,SMED30001032,SMED30001404,SMED30002728,SMED30004154,SMED30014841,SMED30015134,SMED30015613,SMED30016242,SMED30018644,SMED30018900,SMED30021533,SMED30022019,SMED30023193,SMED30027220,SMED30028591,SMED30029246,SMED30029726,SMED30030892,SMED30033383,SMED30034243,SMED30035289,SMED30035594
BP	GO:0005976	polysaccharide metabolic process	125	38	27.23	0.01502	0.02937	SMED30000188,SMED30001404,SMED30001600,SMED30001788,SMED30002475,SMED30002728,SMED30004865,SMED30005655,SMED30005829,SMED30006686,SMED30006841,SMED30008977,SMED30009959,SMED30012457,SMED30013845,SMED30015320,SMED30016863,SMED30017876,SMED30017921,SMED30018823,SMED30019711,SMED30020674,SMED30020688,SMED30020956,SMED30022423,SMED30023024,SMED30023346,SMED30024231,SMED30025555,SMED30028453,SMED30029…
BP	GO:0015918	sterol transport	50	18	10.89	0.01505	0.02937	SMED30001416,SMED30004173,SMED30008518,SMED30008617,SMED30009234,SMED30010001,SMED30011744,SMED30015889,SMED30019175,SMED30019868,SMED30019931,SMED30021558,SMED30023044,SMED30026259,SMED30027726,SMED30031216,SMED30031265,SMED30033726
BP	GO:0019395	fatty acid oxidation	50	18	10.89	0.01505	0.02937	SMED30000284,SMED30001244,SMED30002024,SMED30011214,SMED30014849,SMED30015006,SMED30015405,SMED30016621,SMED30017347,SMED30019307,SMED30021383,SMED30023239,SMED30023370,SMED30024028,SMED30024473,SMED30033939,SMED30034263,SMED30034564
BP	GO:0034440	lipid oxidation	50	18	10.89	0.01505	0.02937	SMED30000284,SMED30001244,SMED30002024,SMED30011214,SMED30014849,SMED30015006,SMED30015405,SMED30016621,SMED30017347,SMED30019307,SMED30021383,SMED30023239,SMED30023370,SMED30024028,SMED30024473,SMED30033939,SMED30034263,SMED30034564
BP	GO:0009438	methylglyoxal metabolic process	8	5	1.74	0.01509	0.02937	SMED30003716,SMED30007081,SMED30008100,SMED30017379,SMED30029370
BP	GO:0018126	protein hydroxylation	8	5	1.74	0.01509	0.02937	SMED30014062,SMED30017430,SMED30019142,SMED30023139,SMED30023701
BP	GO:0022417	protein maturation by protein folding	8	5	1.74	0.01509	0.02937	SMED30001726,SMED30013201,SMED30024652,SMED30028808,SMED30029759
BP	GO:1903332	regulation of protein folding	8	5	1.74	0.01509	0.02937	SMED30003482,SMED30004224,SMED30009196,SMED30010742,SMED30028486
BP	GO:1903862	positive regulation of oxidative phospho...	8	5	1.74	0.01509	0.02937	SMED30001321,SMED30017379,SMED30017886,SMED30018721,SMED30026135
BP	GO:0009799	specification of symmetry	102	32	22.22	0.01529	0.02953	SMED30003199,SMED30005886,SMED30006385,SMED30008476,SMED30010804,SMED30011027,SMED30011238,SMED30013464,SMED30013908,SMED30014492,SMED30014841,SMED30017102,SMED30017469,SMED30018427,SMED30018869,SMED30019836,SMED30020706,SMED30021533,SMED30021558,SMED30023266,SMED30025378,SMED30026010,SMED30028405,SMED30029246,SMED30029361,SMED30030892,SMED30030983,SMED30031491,SMED30031611,SMED30031877,SMED30033…
BP	GO:0009855	determination of bilateral symmetry	102	32	22.22	0.01529	0.02953	SMED30003199,SMED30005886,SMED30006385,SMED30008476,SMED30010804,SMED30011027,SMED30011238,SMED30013464,SMED30013908,SMED30014492,SMED30014841,SMED30017102,SMED30017469,SMED30018427,SMED30018869,SMED30019836,SMED30020706,SMED30021533,SMED30021558,SMED30023266,SMED30025378,SMED30026010,SMED30028405,SMED30029246,SMED30029361,SMED30030892,SMED30030983,SMED30031491,SMED30031611,SMED30031877,SMED30033…
BP	GO:0006486	protein glycosylation	137	41	29.84	0.0156	0.0299	SMED30000145,SMED30000977,SMED30001978,SMED30001993,SMED30003940,SMED30004576,SMED30005162,SMED30006593,SMED30007243,SMED30007572,SMED30009489,SMED30010101,SMED30011801,SMED30012533,SMED30013547,SMED30014309,SMED30014456,SMED30014525,SMED30014825,SMED30015286,SMED30017886,SMED30018393,SMED30019145,SMED30019481,SMED30021206,SMED30022720,SMED30022825,SMED30024306,SMED30027726,SMED30028156,SMED30028…
BP	GO:0043413	macromolecule glycosylation	137	41	29.84	0.0156	0.0299	SMED30000145,SMED30000977,SMED30001978,SMED30001993,SMED30003940,SMED30004576,SMED30005162,SMED30006593,SMED30007243,SMED30007572,SMED30009489,SMED30010101,SMED30011801,SMED30012533,SMED30013547,SMED30014309,SMED30014456,SMED30014525,SMED30014825,SMED30015286,SMED30017886,SMED30018393,SMED30019145,SMED30019481,SMED30021206,SMED30022720,SMED30022825,SMED30024306,SMED30027726,SMED30028156,SMED30028…
BP	GO:0009141	nucleoside triphosphate metabolic proces...	233	65	50.75	0.01569	0.02994	SMED30001321,SMED30001349,SMED30001801,SMED30002262,SMED30003499,SMED30003507,SMED30003716,SMED30004448,SMED30004654,SMED30005131,SMED30005553,SMED30006943,SMED30007081,SMED30007568,SMED30008295,SMED30009382,SMED30009707,SMED30010362,SMED30010945,SMED30011181,SMED30011221,SMED30011351,SMED30012747,SMED30013058,SMED30013105,SMED30013285,SMED30013845,SMED30014088,SMED30014264,SMED30014617,SMED30014…
BP	GO:0019363	pyridine nucleotide biosynthetic process	87	28	18.95	0.01574	0.02994	SMED30003716,SMED30004654,SMED30006943,SMED30007081,SMED30007159,SMED30009707,SMED30010143,SMED30011351,SMED30013105,SMED30013285,SMED30013845,SMED30016863,SMED30017876,SMED30018359,SMED30018556,SMED30018823,SMED30019697,SMED30023346,SMED30023614,SMED30024866,SMED30025877,SMED30026834,SMED30026981,SMED30029370,SMED30030267,SMED30030323,SMED30035519,SMED30035643
BP	GO:0055086	nucleobase-containing small molecule met...	627	159	136.57	0.01605	0.03042	SMED30000711,SMED30000867,SMED30000933,SMED30000977,SMED30001170,SMED30001321,SMED30001349,SMED30001699,SMED30001703,SMED30001788,SMED30001801,SMED30001811,SMED30001895,SMED30002262,SMED30002824,SMED30003172,SMED30003332,SMED30003499,SMED30003507,SMED30003645,SMED30003716,SMED30004448,SMED30004654,SMED30004765,SMED30005131,SMED30005553,SMED30005639,SMED30005684,SMED30006943,SMED30007013,SMED30007…
BP	GO:0005996	monosaccharide metabolic process	201	57	43.78	0.01625	0.03045	SMED30001404,SMED30001788,SMED30002728,SMED30003645,SMED30003716,SMED30004154,SMED30004654,SMED30004890,SMED30006606,SMED30006841,SMED30006943,SMED30007081,SMED30007238,SMED30007624,SMED30007983,SMED30008553,SMED30009541,SMED30009707,SMED30009959,SMED30010208,SMED30010226,SMED30010366,SMED30011351,SMED30011468,SMED30012171,SMED30012329,SMED30012861,SMED30013105,SMED30013845,SMED30014367,SMED30015…
BP	GO:0009218	pyrimidine ribonucleotide metabolic proc...	23	10	5.01	0.01625	0.03045	SMED30001801,SMED30004448,SMED30005553,SMED30012747,SMED30013058,SMED30014617,SMED30019469,SMED30020687,SMED30028224,SMED30035969
BP	GO:0046131	pyrimidine ribonucleoside metabolic proc...	23	10	5.01	0.01625	0.03045	SMED30001801,SMED30004448,SMED30005553,SMED30012747,SMED30013058,SMED30014617,SMED30020687,SMED30021744,SMED30028224,SMED30035969
BP	GO:0031023	microtubule organizing center organizati...	76	25	16.55	0.01641	0.03064	SMED30000535,SMED30002953,SMED30008091,SMED30008518,SMED30009926,SMED30010007,SMED30011096,SMED30011238,SMED30012476,SMED30012782,SMED30013650,SMED30013941,SMED30016141,SMED30018682,SMED30020804,SMED30021824,SMED30022189,SMED30022522,SMED30023215,SMED30023882,SMED30026738,SMED30029361,SMED30030007,SMED30030368,SMED30030668
BP	GO:0007097	nuclear migration	20	9	4.36	0.01737	0.03208	SMED30001081,SMED30001330,SMED30008568,SMED30012886,SMED30016141,SMED30019991,SMED30020958,SMED30030263,SMED30035304
BP	GO:0035336	long-chain fatty-acyl-CoA metabolic proc...	20	9	4.36	0.01737	0.03208	SMED30001895,SMED30005684,SMED30017347,SMED30022688,SMED30027870,SMED30031771,SMED30032525,SMED30033222,SMED30034385
BP	GO:0051647	nucleus localization	20	9	4.36	0.01737	0.03208	SMED30001081,SMED30001330,SMED30008568,SMED30012886,SMED30016141,SMED30019991,SMED30020958,SMED30030263,SMED30035304
BP	GO:1903046	meiotic cell cycle process	103	32	22.43	0.01766	0.03223	SMED30001230,SMED30001915,SMED30003599,SMED30004503,SMED30007726,SMED30007833,SMED30009926,SMED30011168,SMED30012886,SMED30014367,SMED30016781,SMED30017113,SMED30017179,SMED30021427,SMED30021525,SMED30022764,SMED30023066,SMED30024431,SMED30025439,SMED30026769,SMED30027808,SMED30028183,SMED30028808,SMED30029667,SMED30030220,SMED30030364,SMED30030368,SMED30031773,SMED30032723,SMED30033864,SMED30035…
BP	GO:0071044	histone mRNA catabolic process	11	6	2.4	0.01772	0.03223	SMED30002251,SMED30007216,SMED30008183,SMED30008965,SMED30015785,SMED30026950
BP	GO:0090136	epithelial cell-cell adhesion	11	6	2.4	0.01772	0.03223	SMED30000911,SMED30011124,SMED30022095,SMED30024724,SMED30027728,SMED30029688
BP	GO:0007338	single fertilization	58	20	12.63	0.01777	0.03223	SMED30002495,SMED30005131,SMED30006230,SMED30007142,SMED30007739,SMED30015458,SMED30018329,SMED30018682,SMED30018729,SMED30019136,SMED30020056,SMED30021699,SMED30022614,SMED30025525,SMED30026797,SMED30026993,SMED30031389,SMED30033996,SMED30034016,SMED30035899
BP	GO:0016125	sterol metabolic process	58	20	12.63	0.01777	0.03223	SMED30001075,SMED30005941,SMED30008694,SMED30009541,SMED30009988,SMED30010001,SMED30015159,SMED30016242,SMED30019291,SMED30021464,SMED30021533,SMED30023101,SMED30025324,SMED30026195,SMED30026259,SMED30027726,SMED30028449,SMED30029246,SMED30030468,SMED30032525
BP	GO:1900153	positive regulation of nuclear-transcrib...	17	8	3.7	0.0182	0.03281	SMED30007866,SMED30007984,SMED30014222,SMED30014664,SMED30024486,SMED30026728,SMED30029768,SMED30031374
BP	GO:0006536	glutamate metabolic process	30	12	6.53	0.01846	0.03281	SMED30000112,SMED30001003,SMED30001562,SMED30002558,SMED30008978,SMED30009446,SMED30011394,SMED30012193,SMED30014581,SMED30021508,SMED30023510,SMED30033343
BP	GO:0000038	very long-chain fatty acid metabolic pro...	14	7	3.05	0.01848	0.03281	SMED30002024,SMED30005684,SMED30010808,SMED30015227,SMED30023239,SMED30033222,SMED30034385
BP	GO:0042307	positive regulation of protein import in...	14	7	3.05	0.01848	0.03281	SMED30001876,SMED30009275,SMED30010931,SMED30021206,SMED30029018,SMED30032145,SMED30033067
BP	GO:0097066	response to thyroid hormone	14	7	3.05	0.01848	0.03281	SMED30000639,SMED30001635,SMED30002704,SMED30010459,SMED30018252,SMED30033415,SMED30035609
BP	GO:0097067	cellular response to thyroid hormone sti...	14	7	3.05	0.01848	0.03281	SMED30000639,SMED30001635,SMED30002704,SMED30010459,SMED30018252,SMED30033415,SMED30035609
BP	GO:0009190	cyclic nucleotide biosynthetic process	44	16	9.58	0.01921	0.03397	SMED30001170,SMED30001349,SMED30001703,SMED30008711,SMED30009448,SMED30009490,SMED30010616,SMED30010849,SMED30012952,SMED30014264,SMED30014646,SMED30015994,SMED30018543,SMED30024369,SMED30031738,SMED30032421
BP	GO:1901570	fatty acid derivative biosynthetic proce...	37	14	8.06	0.01927	0.03397	SMED30000112,SMED30001895,SMED30004765,SMED30005684,SMED30005862,SMED30006402,SMED30009446,SMED30017347,SMED30022688,SMED30025839,SMED30031771,SMED30032525,SMED30033222,SMED30034385
BP	GO:0006066	alcohol metabolic process	139	41	30.28	0.01988	0.03493	SMED30000373,SMED30001075,SMED30004654,SMED30004890,SMED30005941,SMED30007059,SMED30008553,SMED30008694,SMED30009150,SMED30009541,SMED30009988,SMED30010001,SMED30011801,SMED30012568,SMED30013887,SMED30014607,SMED30016242,SMED30017379,SMED30017402,SMED30017591,SMED30019291,SMED30021464,SMED30021533,SMED30022825,SMED30023050,SMED30023101,SMED30023959,SMED30024023,SMED30025324,SMED30026195,SMED30026…
BP	GO:0034404	nucleobase-containing small molecule bio...	167	48	36.37	0.02028	0.03551	SMED30001349,SMED30001699,SMED30001801,SMED30003716,SMED30004448,SMED30004654,SMED30005553,SMED30005639,SMED30006943,SMED30007081,SMED30009150,SMED30009707,SMED30010362,SMED30010507,SMED30011351,SMED30012747,SMED30013058,SMED30013105,SMED30013285,SMED30013845,SMED30014264,SMED30014617,SMED30016324,SMED30016489,SMED30016863,SMED30017876,SMED30017886,SMED30018359,SMED30018446,SMED30018556,SMED30018…
BP	GO:0070198	protein localization to chromosome, telo...	27	11	5.88	0.02045	0.03568	SMED30003020,SMED30005198,SMED30011774,SMED30015458,SMED30018329,SMED30018729,SMED30021270,SMED30021699,SMED30022614,SMED30030151,SMED30033996
BP	GO:0051188	cofactor biosynthetic process	236	65	51.4	0.02063	0.03587	SMED30000711,SMED30001895,SMED30003716,SMED30003929,SMED30004654,SMED30004765,SMED30005684,SMED30006943,SMED30007059,SMED30007081,SMED30007159,SMED30008205,SMED30008264,SMED30008867,SMED30009225,SMED30009368,SMED30009669,SMED30009707,SMED30010143,SMED30010945,SMED30010964,SMED30011351,SMED30011744,SMED30012171,SMED30013105,SMED30013285,SMED30013845,SMED30014639,SMED30015966,SMED30016863,SMED30017…
BP	GO:0030301	cholesterol transport	48	17	10.46	0.02112	0.03647	SMED30001416,SMED30004173,SMED30008518,SMED30008617,SMED30009234,SMED30010001,SMED30011744,SMED30015889,SMED30019175,SMED30019868,SMED30019931,SMED30021558,SMED30023044,SMED30026259,SMED30027726,SMED30031265,SMED30033726
BP	GO:1902017	regulation of cilium assembly	48	17	10.46	0.02112	0.03647	SMED30003028,SMED30005729,SMED30007881,SMED30012229,SMED30012876,SMED30014848,SMED30015423,SMED30016654,SMED30021723,SMED30026670,SMED30026738,SMED30027063,SMED30029491,SMED30029970,SMED30033197,SMED30033596,SMED30035681
BP	GO:0006007	glucose catabolic process	34	13	7.41	0.02165	0.03726	SMED30003716,SMED30006943,SMED30007081,SMED30009707,SMED30013105,SMED30017876,SMED30018359,SMED30018556,SMED30018823,SMED30026981,SMED30029370,SMED30030267,SMED30035519
BP	GO:1901292	nucleoside phosphate catabolic process	124	37	27.01	0.02177	0.03734	SMED30001349,SMED30001699,SMED30003716,SMED30004654,SMED30005639,SMED30006943,SMED30007081,SMED30009150,SMED30009707,SMED30010362,SMED30010507,SMED30011351,SMED30013105,SMED30013285,SMED30013845,SMED30014264,SMED30016324,SMED30016489,SMED30016863,SMED30017876,SMED30017886,SMED30018359,SMED30018556,SMED30018823,SMED30023346,SMED30023614,SMED30024866,SMED30025877,SMED30026834,SMED30026981,SMED30029…
BP	GO:0051321	meiotic cell cycle	128	38	27.88	0.02196	0.03754	SMED30001230,SMED30001915,SMED30003599,SMED30004503,SMED30007726,SMED30007833,SMED30009590,SMED30009926,SMED30011168,SMED30012886,SMED30013382,SMED30014196,SMED30014367,SMED30014453,SMED30016781,SMED30017113,SMED30017179,SMED30021427,SMED30021525,SMED30022764,SMED30023066,SMED30024431,SMED30025439,SMED30026769,SMED30027808,SMED30028183,SMED30028808,SMED30029667,SMED30030220,SMED30030364,SMED30030…
BP	GO:0009100	glycoprotein metabolic process	192	54	41.82	0.02213	0.0377	SMED30000145,SMED30000977,SMED30001671,SMED30001978,SMED30001993,SMED30003304,SMED30003940,SMED30004576,SMED30004913,SMED30005162,SMED30006593,SMED30007243,SMED30007572,SMED30009489,SMED30010101,SMED30011801,SMED30011871,SMED30012533,SMED30013547,SMED30014309,SMED30014456,SMED30014525,SMED30014825,SMED30014872,SMED30014885,SMED30015286,SMED30016001,SMED30017379,SMED30017886,SMED30018393,SMED30019…
BP	GO:0034504	protein localization to nucleus	140	41	30.49	0.02236	0.03784	SMED30001330,SMED30001726,SMED30001876,SMED30003279,SMED30005639,SMED30006182,SMED30006586,SMED30008272,SMED30008466,SMED30009275,SMED30010931,SMED30011774,SMED30012219,SMED30013384,SMED30015458,SMED30017379,SMED30018329,SMED30018682,SMED30018729,SMED30019709,SMED30019991,SMED30021206,SMED30021699,SMED30022614,SMED30024555,SMED30024652,SMED30025525,SMED30028808,SMED30028974,SMED30029018,SMED30030…
BP	GO:0070085	glycosylation	140	41	30.49	0.02236	0.03784	SMED30000145,SMED30000977,SMED30001978,SMED30001993,SMED30003940,SMED30004576,SMED30005162,SMED30006593,SMED30007243,SMED30007572,SMED30009489,SMED30010101,SMED30011801,SMED30012533,SMED30013547,SMED30014309,SMED30014456,SMED30014525,SMED30014825,SMED30015286,SMED30017886,SMED30018393,SMED30019145,SMED30019481,SMED30021206,SMED30022720,SMED30022825,SMED30024306,SMED30027726,SMED30028156,SMED30028…
BP	GO:0006487	protein N-linked glycosylation	63	21	13.72	0.02277	0.0381	SMED30001978,SMED30004576,SMED30007572,SMED30010101,SMED30011801,SMED30013547,SMED30014456,SMED30014525,SMED30014825,SMED30017886,SMED30019145,SMED30019481,SMED30022720,SMED30022825,SMED30028245,SMED30028397,SMED30030903,SMED30032968,SMED30033136,SMED30034616,SMED30035182
BP	GO:0019388	galactose catabolic process	6	4	1.31	0.02304	0.0381	SMED30001788,SMED30012329,SMED30013845,SMED30016863
BP	GO:0022413	reproductive process in single-celled or...	6	4	1.31	0.02304	0.0381	SMED30004503,SMED30016781,SMED30022764,SMED30027808
BP	GO:0042407	cristae formation	6	4	1.31	0.02304	0.0381	SMED30004666,SMED30018577,SMED30021516,SMED30033722
BP	GO:0046548	retinal rod cell development	6	4	1.31	0.02304	0.0381	SMED30004154,SMED30009144,SMED30029241,SMED30033596
BP	GO:0072103	glomerulus vasculature morphogenesis	6	4	1.31	0.02304	0.0381	SMED30003439,SMED30008125,SMED30009932,SMED30021558
BP	GO:0072104	glomerular capillary formation	6	4	1.31	0.02304	0.0381	SMED30003439,SMED30008125,SMED30009932,SMED30021558
BP	GO:0042594	response to starvation	105	32	22.87	0.02329	0.03839	SMED30002262,SMED30002558,SMED30003482,SMED30004168,SMED30004224,SMED30004890,SMED30005131,SMED30005284,SMED30005717,SMED30006497,SMED30008295,SMED30009196,SMED30009321,SMED30010742,SMED30011221,SMED30012171,SMED30012876,SMED30014191,SMED30016800,SMED30017448,SMED30019149,SMED30019300,SMED30024028,SMED30028363,SMED30028397,SMED30028418,SMED30029391,SMED30029494,SMED30032871,SMED30032968,SMED30034…
BP	GO:0018208	peptidyl-proline modification	31	12	6.75	0.02429	0.03946	SMED30002547,SMED30003343,SMED30006182,SMED30006859,SMED30008739,SMED30013201,SMED30014062,SMED30017430,SMED30019835,SMED30021211,SMED30023139,SMED30023701
BP	GO:0030970	retrograde protein transport, ER to cyto...	31	12	6.75	0.02429	0.03946	SMED30001978,SMED30008204,SMED30010046,SMED30011041,SMED30013893,SMED30016760,SMED30017886,SMED30020593,SMED30025468,SMED30027314,SMED30028550,SMED30030903
BP	GO:1903513	endoplasmic reticulum to cytosol transpo...	31	12	6.75	0.02429	0.03946	SMED30001978,SMED30008204,SMED30010046,SMED30011041,SMED30013893,SMED30016760,SMED30017886,SMED30020593,SMED30025468,SMED30027314,SMED30028550,SMED30030903
BP	GO:0007127	meiosis I	38	14	8.28	0.02454	0.03946	SMED30001230,SMED30003599,SMED30007726,SMED30007833,SMED30009926,SMED30017113,SMED30021525,SMED30024431,SMED30025439,SMED30028183,SMED30029667,SMED30030220,SMED30030368,SMED30031773
BP	GO:0035304	regulation of protein dephosphorylation	38	14	8.28	0.02454	0.03946	SMED30008204,SMED30009988,SMED30010046,SMED30011041,SMED30015199,SMED30016760,SMED30020593,SMED30026328,SMED30027314,SMED30030668,SMED30031447,SMED30031554,SMED30034273,SMED30035734
BP	GO:0051310	metaphase plate congression	38	14	8.28	0.02454	0.03946	SMED30004988,SMED30005732,SMED30006402,SMED30008518,SMED30010007,SMED30011602,SMED30012476,SMED30013649,SMED30014746,SMED30015598,SMED30019095,SMED30022189,SMED30022647,SMED30033304
BP	GO:0021587	cerebellum morphogenesis	21	9	4.57	0.02464	0.03946	SMED30003482,SMED30004224,SMED30007503,SMED30009196,SMED30010742,SMED30015613,SMED30021558,SMED30031425,SMED30033227
BP	GO:0043153	entrainment of circadian clock by photop...	21	9	4.57	0.02464	0.03946	SMED30000884,SMED30004865,SMED30006841,SMED30007466,SMED30010994,SMED30014225,SMED30015320,SMED30030839,SMED30032302
BP	GO:0043954	cellular component maintenance	21	9	4.57	0.02464	0.03946	SMED30000911,SMED30005284,SMED30011124,SMED30017022,SMED30022095,SMED30024724,SMED30027728,SMED30029372,SMED30029688
BP	GO:0006508	proteolysis	1372	328	298.84	0.02489	0.03973	SMED30000112,SMED30000158,SMED30000160,SMED30000227,SMED30000528,SMED30000612,SMED30000767,SMED30000796,SMED30001060,SMED30001150,SMED30001315,SMED30001419,SMED30001431,SMED30001595,SMED30001635,SMED30001876,SMED30001978,SMED30002040,SMED30002110,SMED30002195,SMED30002223,SMED30002231,SMED30002362,SMED30002393,SMED30002442,SMED30002471,SMED30002652,SMED30002704,SMED30002726,SMED30002783,SMED30002…
BP	GO:0019319	hexose biosynthetic process	75	24	16.34	0.02583	0.0411	SMED30003716,SMED30004654,SMED30004890,SMED30006943,SMED30007081,SMED30007238,SMED30008553,SMED30009707,SMED30010208,SMED30010366,SMED30011351,SMED30011468,SMED30013105,SMED30013845,SMED30014367,SMED30016863,SMED30018359,SMED30022688,SMED30023774,SMED30024866,SMED30025877,SMED30027355,SMED30029370,SMED30035519
BP	GO:0032465	regulation of cytokinesis	49	17	10.67	0.02595	0.04116	SMED30003916,SMED30004988,SMED30005717,SMED30005732,SMED30006182,SMED30008518,SMED30009926,SMED30015316,SMED30015861,SMED30016165,SMED30019095,SMED30022189,SMED30024931,SMED30026839,SMED30028418,SMED30032145,SMED30033596
BP	GO:0006883	cellular sodium ion homeostasis	18	8	3.92	0.02663	0.04162	SMED30001123,SMED30003499,SMED30013715,SMED30013895,SMED30019227,SMED30025977,SMED30031182,SMED30033568
BP	GO:0009147	pyrimidine nucleoside triphosphate metab...	18	8	3.92	0.02663	0.04162	SMED30001801,SMED30004448,SMED30005553,SMED30009382,SMED30012747,SMED30013058,SMED30014617,SMED30028224
BP	GO:0015937	coenzyme A biosynthetic process	18	8	3.92	0.02663	0.04162	SMED30010964,SMED30014639,SMED30018561,SMED30020344,SMED30024785,SMED30025246,SMED30026296,SMED30033685
BP	GO:0035338	long-chain fatty-acyl-CoA biosynthetic p...	18	8	3.92	0.02663	0.04162	SMED30001895,SMED30005684,SMED30017347,SMED30022688,SMED30031771,SMED30032525,SMED30033222,SMED30034385
BP	GO:0015718	monocarboxylic acid transport	79	25	17.21	0.02665	0.04162	SMED30000258,SMED30001317,SMED30002024,SMED30002424,SMED30004619,SMED30004984,SMED30006944,SMED30006987,SMED30014565,SMED30016829,SMED30017347,SMED30018104,SMED30018763,SMED30019793,SMED30021383,SMED30021888,SMED30023019,SMED30024200,SMED30027178,SMED30029328,SMED30030622,SMED30031771,SMED30032976,SMED30033422,SMED30033764
BP	GO:0009084	glutamine family amino acid biosynthetic...	28	11	6.1	0.0272	0.04222	SMED30001562,SMED30002558,SMED30010540,SMED30012193,SMED30014151,SMED30014581,SMED30020687,SMED30021508,SMED30023510,SMED30033343,SMED30035969
BP	GO:0031468	nuclear envelope reassembly	28	11	6.1	0.0272	0.04222	SMED30000687,SMED30004865,SMED30006698,SMED30006841,SMED30010007,SMED30010994,SMED30011181,SMED30014225,SMED30022189,SMED30030839,SMED30032302
BP	GO:0007220	Notch receptor processing	9	5	1.96	0.02792	0.04304	SMED30003439,SMED30009932,SMED30018778,SMED30021558,SMED30023459
BP	GO:1904668	positive regulation of ubiquitin protein...	9	5	1.96	0.02792	0.04304	SMED30013019,SMED30017316,SMED30021887,SMED30030368,SMED30034742
BP	GO:0072330	monocarboxylic acid biosynthetic process	150	43	32.67	0.02802	0.04304	SMED30001811,SMED30002024,SMED30003716,SMED30004654,SMED30004984,SMED30005684,SMED30005862,SMED30006402,SMED30006943,SMED30007081,SMED30009707,SMED30010808,SMED30011351,SMED30012171,SMED30013105,SMED30013285,SMED30013845,SMED30014191,SMED30015227,SMED30016863,SMED30017347,SMED30017379,SMED30017876,SMED30018359,SMED30018556,SMED30018575,SMED30018823,SMED30019697,SMED30021545,SMED30022677,SMED30023…
BP	GO:0009148	pyrimidine nucleoside triphosphate biosy...	15	7	3.27	0.02824	0.04304	SMED30001801,SMED30004448,SMED30005553,SMED30012747,SMED30013058,SMED30014617,SMED30028224
BP	GO:0048532	anatomical structure arrangement	15	7	3.27	0.02824	0.04304	SMED30000430,SMED30003482,SMED30004224,SMED30009196,SMED30010742,SMED30016340,SMED30021558
BP	GO:1904591	positive regulation of protein import	15	7	3.27	0.02824	0.04304	SMED30001876,SMED30009275,SMED30010931,SMED30021206,SMED30029018,SMED30032145,SMED30033067
BP	GO:0036499	PERK-mediated unfolded protein response	12	6	2.61	0.029	0.0438	SMED30003482,SMED30004224,SMED30009196,SMED30010742,SMED30014191,SMED30028363
BP	GO:0046033	AMP metabolic process	12	6	2.61	0.029	0.0438	SMED30000933,SMED30001349,SMED30002824,SMED30003172,SMED30003507,SMED30014264
BP	GO:2000480	negative regulation of cAMP-dependent pr...	12	6	2.61	0.029	0.0438	SMED30004218,SMED30008798,SMED30012189,SMED30016584,SMED30017956,SMED30023807
BP	GO:0006094	gluconeogenesis	72	23	15.68	0.02927	0.04397	SMED30003716,SMED30004654,SMED30004890,SMED30006943,SMED30007081,SMED30007238,SMED30008553,SMED30009707,SMED30010208,SMED30010366,SMED30011351,SMED30011468,SMED30013105,SMED30013845,SMED30014367,SMED30016863,SMED30018359,SMED30022688,SMED30023774,SMED30024866,SMED30025877,SMED30029370,SMED30035519
BP	GO:0006720	isoprenoid metabolic process	57	19	12.42	0.02937	0.04397	SMED30000373,SMED30001075,SMED30001151,SMED30001592,SMED30003248,SMED30008694,SMED30010001,SMED30011801,SMED30013887,SMED30015966,SMED30021558,SMED30024023,SMED30026197,SMED30027981,SMED30028611,SMED30032456,SMED30034455,SMED30034616,SMED30034713
BP	GO:0008037	cell recognition	57	19	12.42	0.02937	0.04397	SMED30000692,SMED30001823,SMED30005131,SMED30006230,SMED30007142,SMED30007739,SMED30014848,SMED30015458,SMED30018329,SMED30018729,SMED30020056,SMED30021699,SMED30022614,SMED30025525,SMED30031265,SMED30033197,SMED30033996,SMED30034016,SMED30035304
BP	GO:0009435	NAD biosynthetic process	46	16	10.02	0.02949	0.04402	SMED30003716,SMED30006943,SMED30007081,SMED30009707,SMED30013105,SMED30017876,SMED30018359,SMED30018556,SMED30018823,SMED30019697,SMED30026981,SMED30029370,SMED30030267,SMED30030323,SMED30035519,SMED30035643
BP	GO:1901568	fatty acid derivative metabolic process	76	24	16.55	0.03017	0.0449	SMED30000112,SMED30000258,SMED30001895,SMED30004606,SMED30004765,SMED30005684,SMED30005862,SMED30005941,SMED30006402,SMED30009446,SMED30016829,SMED30017347,SMED30021539,SMED30021545,SMED30021888,SMED30022688,SMED30025839,SMED30027870,SMED30030622,SMED30031771,SMED30032525,SMED30033222,SMED30033764,SMED30034385
BP	GO:0009065	glutamine family amino acid catabolic pr...	25	10	5.45	0.03039	0.04496	SMED30001003,SMED30001562,SMED30002558,SMED30012193,SMED30014581,SMED30015352,SMED30021508,SMED30023510,SMED30029276,SMED30031659
BP	GO:1900026	positive regulation of substrate adhesio...	25	10	5.45	0.03039	0.04496	SMED30000430,SMED30001726,SMED30003600,SMED30015316,SMED30016340,SMED30024652,SMED30028808,SMED30032054,SMED30034418,SMED30034531
BP	GO:0002576	platelet degranulation	39	14	8.49	0.03082	0.0452	SMED30003374,SMED30006648,SMED30008309,SMED30011734,SMED30018736,SMED30019615,SMED30020807,SMED30023743,SMED30024859,SMED30027458,SMED30031418,SMED30032580,SMED30033430,SMED30035815
BP	GO:0006690	icosanoid metabolic process	39	14	8.49	0.03082	0.0452	SMED30000112,SMED30000258,SMED30004606,SMED30005862,SMED30005941,SMED30006402,SMED30009446,SMED30016829,SMED30021539,SMED30021545,SMED30021888,SMED30025839,SMED30030622,SMED30033764
BP	GO:0052652	cyclic purine nucleotide metabolic proce...	39	14	8.49	0.03082	0.0452	SMED30001170,SMED30001349,SMED30008711,SMED30009448,SMED30009490,SMED30010616,SMED30010849,SMED30012952,SMED30014264,SMED30014646,SMED30015994,SMED30018543,SMED30024369,SMED30032421
BP	GO:0009166	nucleotide catabolic process	123	36	26.79	0.03104	0.04539	SMED30001349,SMED30001699,SMED30003716,SMED30004654,SMED30005639,SMED30006943,SMED30007081,SMED30009150,SMED30009707,SMED30010507,SMED30011351,SMED30013105,SMED30013285,SMED30013845,SMED30014264,SMED30016324,SMED30016489,SMED30016863,SMED30017876,SMED30017886,SMED30018359,SMED30018556,SMED30018823,SMED30023346,SMED30023614,SMED30024866,SMED30025877,SMED30026834,SMED30026981,SMED30029370,SMED30030…
BP	GO:0098656	anion transmembrane transport	147	42	32.02	0.03121	0.04551	SMED30003499,SMED30003641,SMED30003645,SMED30004619,SMED30006462,SMED30006944,SMED30006987,SMED30008511,SMED30009255,SMED30010882,SMED30011114,SMED30012337,SMED30017104,SMED30017347,SMED30018264,SMED30018338,SMED30018763,SMED30018788,SMED30019153,SMED30019793,SMED30019829,SMED30020026,SMED30020825,SMED30021383,SMED30022229,SMED30022672,SMED30022688,SMED30022897,SMED30023019,SMED30024398,SMED30025…
BP	GO:0120034	positive regulation of plasma membrane b...	50	17	10.89	0.03156	0.04589	SMED30000430,SMED30003600,SMED30005729,SMED30007881,SMED30009275,SMED30010931,SMED30011087,SMED30012229,SMED30014848,SMED30015316,SMED30015423,SMED30016340,SMED30029626,SMED30031925,SMED30033197,SMED30033596,SMED30034418
BP	GO:0007098	centrosome cycle	65	21	14.16	0.03207	0.0465	SMED30000535,SMED30008518,SMED30009926,SMED30010007,SMED30011096,SMED30011238,SMED30012476,SMED30012782,SMED30013650,SMED30013941,SMED30018682,SMED30020804,SMED30021824,SMED30022189,SMED30022522,SMED30023882,SMED30026738,SMED30029361,SMED30030007,SMED30030368,SMED30030668
BP	GO:0006754	ATP biosynthetic process	92	28	20.04	0.03281	0.04651	SMED30003507,SMED30003716,SMED30004654,SMED30006943,SMED30007081,SMED30009707,SMED30011351,SMED30013105,SMED30013285,SMED30013845,SMED30016863,SMED30017255,SMED30017876,SMED30017886,SMED30018359,SMED30018556,SMED30018823,SMED30023346,SMED30023614,SMED30024839,SMED30024866,SMED30025877,SMED30026834,SMED30026981,SMED30029370,SMED30029615,SMED30030267,SMED30035519
BP	GO:0006721	terpenoid metabolic process	43	15	9.37	0.03354	0.04651	SMED30000373,SMED30001075,SMED30001151,SMED30001592,SMED30003248,SMED30010001,SMED30013887,SMED30021558,SMED30024023,SMED30026197,SMED30027981,SMED30028611,SMED30032456,SMED30034455,SMED30034713
BP	GO:0015936	coenzyme A metabolic process	22	9	4.79	0.03382	0.04651	SMED30010964,SMED30014639,SMED30015159,SMED30018561,SMED30020344,SMED30024785,SMED30025246,SMED30026296,SMED30033685
BP	GO:0021575	hindbrain morphogenesis	22	9	4.79	0.03382	0.04651	SMED30003482,SMED30004224,SMED30007503,SMED30009196,SMED30010742,SMED30015613,SMED30021558,SMED30031425,SMED30033227
BP	GO:0051156	glucose 6-phosphate metabolic process	22	9	4.79	0.03382	0.04651	SMED30001788,SMED30003716,SMED30004654,SMED30007081,SMED30017101,SMED30018061,SMED30021464,SMED30029370,SMED30035519
BP	GO:0061684	chaperone-mediated autophagy	22	9	4.79	0.03382	0.04651	SMED30002262,SMED30005131,SMED30008295,SMED30009275,SMED30010931,SMED30011221,SMED30016800,SMED30017448,SMED30029494
BP	GO:0043624	cellular protein complex disassembly	104	31	22.65	0.03398	0.04651	SMED30000639,SMED30001490,SMED30002262,SMED30002534,SMED30002953,SMED30003374,SMED30004940,SMED30005131,SMED30006555,SMED30006887,SMED30008295,SMED30008518,SMED30010291,SMED30011221,SMED30011602,SMED30013649,SMED30015672,SMED30016039,SMED30016800,SMED30017448,SMED30018096,SMED30023215,SMED30025948,SMED30026135,SMED30026323,SMED30029494,SMED30031139,SMED30031925,SMED30032619,SMED30035039,SMED30035…
BP	GO:0009205	purine ribonucleoside triphosphate metab...	209	57	45.52	0.03432	0.04651	SMED30001321,SMED30001349,SMED30001801,SMED30002262,SMED30003499,SMED30003507,SMED30003716,SMED30004448,SMED30004654,SMED30005131,SMED30005553,SMED30006943,SMED30007081,SMED30007568,SMED30008295,SMED30009707,SMED30010945,SMED30011181,SMED30011221,SMED30011351,SMED30012747,SMED30013058,SMED30013105,SMED30013285,SMED30013845,SMED30014088,SMED30014264,SMED30014617,SMED30016281,SMED30016800,SMED30016…
BP	GO:0044703	multi-organism reproductive process	372	96	81.03	0.03449	0.04651	SMED30000951,SMED30001230,SMED30001239,SMED30001557,SMED30001635,SMED30001915,SMED30002495,SMED30003082,SMED30003102,SMED30003599,SMED30004503,SMED30005131,SMED30005198,SMED30005284,SMED30006230,SMED30006427,SMED30007142,SMED30007726,SMED30007739,SMED30008947,SMED30009210,SMED30009480,SMED30010459,SMED30010952,SMED30011168,SMED30011540,SMED30011677,SMED30012024,SMED30012886,SMED30013058,SMED30013…
BP	GO:0009450	gamma-aminobutyric acid catabolic proces...	4	3	0.87	0.03456	0.04651	SMED30011394,SMED30021672,SMED30035176
BP	GO:0021692	cerebellar Purkinje cell layer morphogen...	4	3	0.87	0.03456	0.04651	SMED30021558,SMED30031425,SMED30033227
BP	GO:0021985	neurohypophysis development	4	3	0.87	0.03456	0.04651	SMED30003768,SMED30021108,SMED30034301
BP	GO:0032607	interferon-alpha production	4	3	0.87	0.03456	0.04651	SMED30004256,SMED30008376,SMED30025522
BP	GO:0032647	regulation of interferon-alpha productio...	4	3	0.87	0.03456	0.04651	SMED30004256,SMED30008376,SMED30025522
BP	GO:0032727	positive regulation of interferon-alpha ...	4	3	0.87	0.03456	0.04651	SMED30004256,SMED30008376,SMED30025522
BP	GO:0035965	cardiolipin acyl-chain remodeling	4	3	0.87	0.03456	0.04651	SMED30024473,SMED30028932,SMED30034263
BP	GO:0044000	movement in host	4	3	0.87	0.03456	0.04651	SMED30004844,SMED30017542,SMED30025425
BP	GO:0045607	regulation of inner ear auditory recepto...	4	3	0.87	0.03456	0.04651	SMED30020706,SMED30021558,SMED30024482
BP	GO:0045631	regulation of mechanoreceptor differenti...	4	3	0.87	0.03456	0.04651	SMED30020706,SMED30021558,SMED30024482
BP	GO:0051814	movement in other organism involved in s...	4	3	0.87	0.03456	0.04651	SMED30004844,SMED30017542,SMED30025425
BP	GO:0060050	positive regulation of protein glycosyla...	4	3	0.87	0.03456	0.04651	SMED30021206,SMED30028156,SMED30033067
BP	GO:1900038	negative regulation of cellular response...	4	3	0.87	0.03456	0.04651	SMED30002344,SMED30024727,SMED30033090
BP	GO:1900409	positive regulation of cellular response...	4	3	0.87	0.03456	0.04651	SMED30017379,SMED30019300,SMED30031919
BP	GO:1902884	positive regulation of response to oxida...	4	3	0.87	0.03456	0.04651	SMED30017379,SMED30019300,SMED30031919
BP	GO:2000508	regulation of dendritic cell chemotaxis	4	3	0.87	0.03456	0.04651	SMED30001726,SMED30024652,SMED30028808
BP	GO:2000510	positive regulation of dendritic cell ch...	4	3	0.87	0.03456	0.04651	SMED30001726,SMED30024652,SMED30028808
BP	GO:2000980	regulation of inner ear receptor cell di...	4	3	0.87	0.03456	0.04651	SMED30020706,SMED30021558,SMED30024482
BP	GO:0007080	mitotic metaphase plate congression	36	13	7.84	0.035	0.04692	SMED30004988,SMED30005732,SMED30006402,SMED30008518,SMED30010007,SMED30011602,SMED30012476,SMED30013649,SMED30014746,SMED30015598,SMED30019095,SMED30022189,SMED30022647
BP	GO:0072329	monocarboxylic acid catabolic process	77	24	16.77	0.03505	0.04692	SMED30000284,SMED30001244,SMED30002024,SMED30007525,SMED30011214,SMED30011394,SMED30013304,SMED30014849,SMED30015006,SMED30015352,SMED30015739,SMED30016621,SMED30021383,SMED30021672,SMED30023239,SMED30023370,SMED30024028,SMED30024473,SMED30027355,SMED30029299,SMED30033939,SMED30034263,SMED30034564,SMED30035176
BP	GO:0009144	purine nucleoside triphosphate metabolic...	214	58	46.61	0.037	0.04781	SMED30001321,SMED30001349,SMED30001801,SMED30002262,SMED30003499,SMED30003507,SMED30003716,SMED30004448,SMED30004654,SMED30005131,SMED30005553,SMED30006943,SMED30007081,SMED30007568,SMED30008295,SMED30009707,SMED30010945,SMED30011181,SMED30011221,SMED30011351,SMED30012747,SMED30013058,SMED30013105,SMED30013285,SMED30013845,SMED30014088,SMED30014264,SMED30014617,SMED30016281,SMED30016800,SMED30016…
BP	GO:0010447	response to acidic pH	19	8	4.14	0.03742	0.04781	SMED30001068,SMED30004890,SMED30007690,SMED30013895,SMED30021206,SMED30030109,SMED30031182,SMED30033067
BP	GO:0042149	cellular response to glucose starvation	19	8	4.14	0.03742	0.04781	SMED30003482,SMED30004224,SMED30005284,SMED30005717,SMED30009196,SMED30010742,SMED30014191,SMED30028418
BP	GO:0046688	response to copper ion	19	8	4.14	0.03742	0.04781	SMED30002262,SMED30004946,SMED30008295,SMED30008521,SMED30011221,SMED30017379,SMED30026169,SMED30029494
BP	GO:0046949	fatty-acyl-CoA biosynthetic process	19	8	4.14	0.03742	0.04781	SMED30001895,SMED30005684,SMED30017347,SMED30022688,SMED30031771,SMED30032525,SMED30033222,SMED30034385
BP	GO:1900151	regulation of nuclear-transcribed mRNA c...	19	8	4.14	0.03742	0.04781	SMED30007866,SMED30007984,SMED30014222,SMED30014664,SMED30024486,SMED30026728,SMED30029768,SMED30031374
BP	GO:0033865	nucleoside bisphosphate metabolic proces...	93	28	20.26	0.03748	0.04781	SMED30000711,SMED30001811,SMED30001895,SMED30004765,SMED30005684,SMED30009828,SMED30010964,SMED30012171,SMED30014639,SMED30015159,SMED30017347,SMED30018561,SMED30020344,SMED30020521,SMED30022231,SMED30022688,SMED30024785,SMED30025246,SMED30026296,SMED30027870,SMED30031345,SMED30031771,SMED30032525,SMED30032529,SMED30032639,SMED30033222,SMED30033685,SMED30034385
BP	GO:0033875	ribonucleoside bisphosphate metabolic pr...	93	28	20.26	0.03748	0.04781	SMED30000711,SMED30001811,SMED30001895,SMED30004765,SMED30005684,SMED30009828,SMED30010964,SMED30012171,SMED30014639,SMED30015159,SMED30017347,SMED30018561,SMED30020344,SMED30020521,SMED30022231,SMED30022688,SMED30024785,SMED30025246,SMED30026296,SMED30027870,SMED30031345,SMED30031771,SMED30032525,SMED30032529,SMED30032639,SMED30033222,SMED30033685,SMED30034385
BP	GO:0034032	purine nucleoside bisphosphate metabolic...	93	28	20.26	0.03748	0.04781	SMED30000711,SMED30001811,SMED30001895,SMED30004765,SMED30005684,SMED30009828,SMED30010964,SMED30012171,SMED30014639,SMED30015159,SMED30017347,SMED30018561,SMED30020344,SMED30020521,SMED30022231,SMED30022688,SMED30024785,SMED30025246,SMED30026296,SMED30027870,SMED30031345,SMED30031771,SMED30032525,SMED30032529,SMED30032639,SMED30033222,SMED30033685,SMED30034385
BP	GO:0021762	substantia nigra development	51	17	11.11	0.03802	0.04781	SMED30000206,SMED30003482,SMED30004224,SMED30009196,SMED30010742,SMED30014848,SMED30015134,SMED30015316,SMED30018644,SMED30021464,SMED30021508,SMED30023193,SMED30023614,SMED30028591,SMED30033383,SMED30035594,SMED30035734
BP	GO:0009127	purine nucleoside monophosphate biosynth...	117	34	25.48	0.03891	0.04781	SMED30000933,SMED30001349,SMED30002824,SMED30003172,SMED30003507,SMED30003716,SMED30004654,SMED30006943,SMED30007081,SMED30009490,SMED30009707,SMED30011351,SMED30013105,SMED30013285,SMED30013845,SMED30014264,SMED30016863,SMED30017255,SMED30017876,SMED30017886,SMED30018359,SMED30018556,SMED30018823,SMED30023346,SMED30023614,SMED30024839,SMED30024866,SMED30025877,SMED30026834,SMED30026981,SMED30029…
BP	GO:0009168	purine ribonucleoside monophosphate bios...	117	34	25.48	0.03891	0.04781	SMED30000933,SMED30001349,SMED30002824,SMED30003172,SMED30003507,SMED30003716,SMED30004654,SMED30006943,SMED30007081,SMED30009490,SMED30009707,SMED30011351,SMED30013105,SMED30013285,SMED30013845,SMED30014264,SMED30016863,SMED30017255,SMED30017876,SMED30017886,SMED30018359,SMED30018556,SMED30018823,SMED30023346,SMED30023614,SMED30024839,SMED30024866,SMED30025877,SMED30026834,SMED30026981,SMED30029…
BP	GO:0032963	collagen metabolic process	33	12	7.19	0.03979	0.04781	SMED30001635,SMED30002704,SMED30004081,SMED30006220,SMED30010459,SMED30017986,SMED30018252,SMED30018419,SMED30019162,SMED30031823,SMED30033415,SMED30035609
BP	GO:0009187	cyclic nucleotide metabolic process	78	24	16.99	0.0405	0.04781	SMED30001170,SMED30001349,SMED30001699,SMED30001703,SMED30005639,SMED30008711,SMED30009150,SMED30009448,SMED30009490,SMED30010616,SMED30010849,SMED30012952,SMED30014264,SMED30014646,SMED30015994,SMED30016324,SMED30016489,SMED30018543,SMED30024369,SMED30027661,SMED30027985,SMED30030209,SMED30031738,SMED30032421
BP	GO:0009199	ribonucleoside triphosphate metabolic pr...	211	57	45.96	0.04067	0.04781	SMED30001321,SMED30001349,SMED30001801,SMED30002262,SMED30003499,SMED30003507,SMED30003716,SMED30004448,SMED30004654,SMED30005131,SMED30005553,SMED30006943,SMED30007081,SMED30007568,SMED30008295,SMED30009707,SMED30010945,SMED30011181,SMED30011221,SMED30011351,SMED30012747,SMED30013058,SMED30013105,SMED30013285,SMED30013845,SMED30014088,SMED30014264,SMED30014617,SMED30016281,SMED30016800,SMED30016…
BP	GO:0045981	positive regulation of nucleotide metabo...	16	7	3.49	0.04098	0.04781	SMED30001321,SMED30017308,SMED30017379,SMED30017886,SMED30018721,SMED30022053,SMED30026135
BP	GO:0060012	synaptic transmission, glycinergic	16	7	3.49	0.04098	0.04781	SMED30001440,SMED30004736,SMED30015212,SMED30026638,SMED30029232,SMED30031854,SMED30033804
BP	GO:0060211	regulation of nuclear-transcribed mRNA p...	16	7	3.49	0.04098	0.04781	SMED30007984,SMED30014222,SMED30014664,SMED30024486,SMED30026728,SMED30029768,SMED30031374
BP	GO:0060263	regulation of respiratory burst	16	7	3.49	0.04098	0.04781	SMED30000430,SMED30003600,SMED30010673,SMED30016340,SMED30017176,SMED30029183,SMED30034418
BP	GO:0070262	peptidyl-serine dephosphorylation	16	7	3.49	0.04098	0.04781	SMED30000687,SMED30006841,SMED30009988,SMED30026328,SMED30030839,SMED30032302,SMED30035734
BP	GO:1900544	positive regulation of purine nucleotide...	16	7	3.49	0.04098	0.04781	SMED30001321,SMED30017308,SMED30017379,SMED30017886,SMED30018721,SMED30022053,SMED30026135
BP	GO:0044282	small molecule catabolic process	291	76	63.38	0.0431	0.04781	SMED30000284,SMED30001003,SMED30001244,SMED30001562,SMED30001788,SMED30002024,SMED30002558,SMED30003716,SMED30004654,SMED30004765,SMED30005941,SMED30006943,SMED30007081,SMED30007525,SMED30008100,SMED30008978,SMED30009150,SMED30009707,SMED30011214,SMED30011394,SMED30012193,SMED30012329,SMED30012717,SMED30013105,SMED30013304,SMED30013845,SMED30014333,SMED30014581,SMED30014849,SMED30015006,SMED30015…
BP	GO:0019362	pyridine nucleotide metabolic process	126	36	27.44	0.04348	0.04781	SMED30000867,SMED30001788,SMED30003716,SMED30004654,SMED30006943,SMED30007081,SMED30007159,SMED30009707,SMED30010143,SMED30011351,SMED30011468,SMED30013105,SMED30013285,SMED30013845,SMED30016169,SMED30016863,SMED30017101,SMED30017876,SMED30017886,SMED30018061,SMED30018359,SMED30018556,SMED30018823,SMED30019697,SMED30021464,SMED30023346,SMED30023614,SMED30024866,SMED30025877,SMED30026834,SMED30026…
BP	GO:0046496	nicotinamide nucleotide metabolic proces...	126	36	27.44	0.04348	0.04781	SMED30000867,SMED30001788,SMED30003716,SMED30004654,SMED30006943,SMED30007081,SMED30007159,SMED30009707,SMED30010143,SMED30011351,SMED30011468,SMED30013105,SMED30013285,SMED30013845,SMED30016169,SMED30016863,SMED30017101,SMED30017876,SMED30017886,SMED30018061,SMED30018359,SMED30018556,SMED30018823,SMED30019697,SMED30021464,SMED30023346,SMED30023614,SMED30024866,SMED30025877,SMED30026834,SMED30026…
BP	GO:0006732	coenzyme metabolic process	287	75	62.51	0.04371	0.04781	SMED30000711,SMED30000867,SMED30001788,SMED30001811,SMED30001895,SMED30003716,SMED30003929,SMED30004654,SMED30004765,SMED30005684,SMED30006943,SMED30007059,SMED30007081,SMED30007159,SMED30008205,SMED30009225,SMED30009541,SMED30009707,SMED30010143,SMED30010964,SMED30011351,SMED30011468,SMED30012171,SMED30013105,SMED30013285,SMED30013845,SMED30014639,SMED30015159,SMED30015966,SMED30016169,SMED30016…
BP	GO:0003351	epithelial cilium movement	13	6	2.83	0.04413	0.04781	SMED30005886,SMED30008476,SMED30017469,SMED30023266,SMED30025378,SMED30026494
BP	GO:0010570	regulation of filamentous growth	13	6	2.83	0.04413	0.04781	SMED30009321,SMED30019149,SMED30019300,SMED30034690,SMED30035229,SMED30035808
BP	GO:0034214	protein hexamerization	13	6	2.83	0.04413	0.04781	SMED30006138,SMED30011181,SMED30012193,SMED30017886,SMED30023510,SMED30030323
BP	GO:0043558	regulation of translational initiation i...	13	6	2.83	0.04413	0.04781	SMED30000687,SMED30006841,SMED30010506,SMED30028363,SMED30030839,SMED30032302
BP	GO:0046184	aldehyde biosynthetic process	13	6	2.83	0.04413	0.04781	SMED30003716,SMED30003929,SMED30004654,SMED30007081,SMED30009225,SMED30029370
BP	GO:1900428	regulation of filamentous growth of a po...	13	6	2.83	0.04413	0.04781	SMED30009321,SMED30019149,SMED30019300,SMED30034690,SMED30035229,SMED30035808
BP	GO:0006538	glutamate catabolic process	7	4	1.52	0.04456	0.04781	SMED30001003,SMED30001562,SMED30014581,SMED30021508
BP	GO:0006842	tricarboxylic acid transport	7	4	1.52	0.04456	0.04781	SMED30006462,SMED30020825,SMED30022229,SMED30022688
BP	GO:0019072	viral genome packaging	7	4	1.52	0.04456	0.04781	SMED30006692,SMED30006742,SMED30023369,SMED30031073
BP	GO:0019074	viral RNA genome packaging	7	4	1.52	0.04456	0.04781	SMED30006692,SMED30006742,SMED30023369,SMED30031073
BP	GO:0019367	fatty acid elongation, saturated fatty a...	7	4	1.52	0.04456	0.04781	SMED30005684,SMED30010808,SMED30015227,SMED30034385
BP	GO:0019368	fatty acid elongation, unsaturated fatty...	7	4	1.52	0.04456	0.04781	SMED30005684,SMED30010808,SMED30015227,SMED30034385
BP	GO:0034626	fatty acid elongation, polyunsaturated f...	7	4	1.52	0.04456	0.04781	SMED30005684,SMED30010808,SMED30015227,SMED30034385
BP	GO:0036496	regulation of translational initiation b...	7	4	1.52	0.04456	0.04781	SMED30000687,SMED30006841,SMED30030839,SMED30032302
BP	GO:0044793	negative regulation by host of viral pro...	7	4	1.52	0.04456	0.04781	SMED30001876,SMED30029415,SMED30030427,SMED30034488
BP	GO:0048385	regulation of retinoic acid receptor sig...	7	4	1.52	0.04456	0.04781	SMED30001726,SMED30014664,SMED30024652,SMED30028808
BP	GO:0050832	defense response to fungus	7	4	1.52	0.04456	0.04781	SMED30002565,SMED30013382,SMED30021389,SMED30024859
BP	GO:0060287	epithelial cilium movement involved in d...	7	4	1.52	0.04456	0.04781	SMED30005886,SMED30008476,SMED30023266,SMED30025378
BP	GO:0060539	diaphragm development	7	4	1.52	0.04456	0.04781	SMED30008982,SMED30021533,SMED30027981,SMED30029246
BP	GO:0070886	positive regulation of calcineurin-NFAT ...	7	4	1.52	0.04456	0.04781	SMED30013895,SMED30021206,SMED30031182,SMED30033067
BP	GO:0072102	glomerulus morphogenesis	7	4	1.52	0.04456	0.04781	SMED30003439,SMED30008125,SMED30009932,SMED30021558
BP	GO:0090166	Golgi disassembly	7	4	1.52	0.04456	0.04781	SMED30003848,SMED30018682,SMED30024555,SMED30029621
BP	GO:0106058	positive regulation of calcineurin-media...	7	4	1.52	0.04456	0.04781	SMED30013895,SMED30021206,SMED30031182,SMED30033067
BP	GO:0006623	protein targeting to vacuole	23	9	5.01	0.04512	0.04781	SMED30002262,SMED30005131,SMED30008295,SMED30008518,SMED30011221,SMED30016800,SMED30017448,SMED30029494,SMED30031265
BP	GO:0043666	regulation of phosphoprotein phosphatase...	23	9	5.01	0.04512	0.04781	SMED30008204,SMED30010046,SMED30011041,SMED30015199,SMED30016760,SMED30020593,SMED30027314,SMED30030668,SMED30031554
BP	GO:2000179	positive regulation of neural precursor ...	23	9	5.01	0.04512	0.04781	SMED30001915,SMED30008982,SMED30015613,SMED30016242,SMED30021533,SMED30022740,SMED30029246,SMED30031425,SMED30034301
BP	GO:0001523	retinoid metabolic process	30	11	6.53	0.04526	0.04781	SMED30000373,SMED30001151,SMED30001592,SMED30010001,SMED30013887,SMED30021558,SMED30024023,SMED30027981,SMED30028611,SMED30032456,SMED30034455
BP	GO:0030199	collagen fibril organization	10	5	2.18	0.04599	0.04781	SMED30004081,SMED30004946,SMED30008521,SMED30018419,SMED30035307
BP	GO:0031223	auditory behavior	10	5	2.18	0.04599	0.04781	SMED30000748,SMED30010816,SMED30027981,SMED30033343,SMED30034879
BP	GO:0032613	interleukin-10 production	10	5	2.18	0.04599	0.04781	SMED30004256,SMED30006402,SMED30021558,SMED30025522,SMED30029106
BP	GO:0032653	regulation of interleukin-10 production	10	5	2.18	0.04599	0.04781	SMED30004256,SMED30006402,SMED30021558,SMED30025522,SMED30029106
BP	GO:0051349	positive regulation of lyase activity	10	5	2.18	0.04599	0.04781	SMED30017308,SMED30017379,SMED30022053,SMED30022105,SMED30023959
BP	GO:0051835	positive regulation of synapse structura...	10	5	2.18	0.04599	0.04781	SMED30010673,SMED30015260,SMED30029183,SMED30030428,SMED30032487
BP	GO:0071468	cellular response to acidic pH	10	5	2.18	0.04599	0.04781	SMED30004890,SMED30013895,SMED30021206,SMED30031182,SMED30033067
BP	GO:0009101	glycoprotein biosynthetic process	159	44	34.63	0.0461	0.04781	SMED30000145,SMED30000977,SMED30001978,SMED30001993,SMED30003940,SMED30004576,SMED30005162,SMED30006593,SMED30007243,SMED30007572,SMED30009489,SMED30010101,SMED30011801,SMED30012533,SMED30013547,SMED30014309,SMED30014456,SMED30014525,SMED30014825,SMED30014872,SMED30015286,SMED30017886,SMED30018393,SMED30019145,SMED30019481,SMED30021206,SMED30022720,SMED30022825,SMED30024306,SMED30026622,SMED30027…
BP	GO:0006734	NADH metabolic process	41	14	8.93	0.04672	0.04781	SMED30003716,SMED30006943,SMED30007081,SMED30009707,SMED30013105,SMED30017876,SMED30017886,SMED30018359,SMED30018556,SMED30018823,SMED30026981,SMED30029370,SMED30030267,SMED30035519
BP	GO:0048232	male gamete generation	192	52	41.82	0.04672	0.04781	SMED30000951,SMED30001230,SMED30001239,SMED30001557,SMED30001915,SMED30003082,SMED30003102,SMED30003599,SMED30005198,SMED30006230,SMED30006427,SMED30007142,SMED30008947,SMED30009210,SMED30009480,SMED30010952,SMED30011168,SMED30011677,SMED30013058,SMED30013338,SMED30013464,SMED30014196,SMED30014367,SMED30016141,SMED30017102,SMED30018419,SMED30018826,SMED30018900,SMED30020056,SMED30023066,SMED30023…
BP	GO:0000711	meiotic DNA repair synthesis	2	2	0.44	0.04743	0.04781	SMED30003599,SMED30032723
BP	GO:0001575	globoside metabolic process	2	2	0.44	0.04743	0.04781	SMED30001993,SMED30030539
BP	GO:0002368	B cell cytokine production	2	2	0.44	0.04743	0.04781	SMED30004256,SMED30025522
BP	GO:0002396	MHC protein complex assembly	2	2	0.44	0.04743	0.04781	SMED30024652,SMED30028808
BP	GO:0002397	MHC class I protein complex assembly	2	2	0.44	0.04743	0.04781	SMED30024652,SMED30028808
BP	GO:0002501	peptide antigen assembly with MHC protei...	2	2	0.44	0.04743	0.04781	SMED30024652,SMED30028808
BP	GO:0002502	peptide antigen assembly with MHC class ...	2	2	0.44	0.04743	0.04781	SMED30024652,SMED30028808
BP	GO:0002836	positive regulation of response to tumor...	2	2	0.44	0.04743	0.04781	SMED30004256,SMED30025522
BP	GO:0002839	positive regulation of immune response t...	2	2	0.44	0.04743	0.04781	SMED30004256,SMED30025522
BP	GO:0002842	positive regulation of T cell mediated i...	2	2	0.44	0.04743	0.04781	SMED30004256,SMED30025522
BP	GO:0005982	starch metabolic process	2	2	0.44	0.04743	0.04781	SMED30008977,SMED30019711
BP	GO:0006030	chitin metabolic process	2	2	0.44	0.04743	0.04781	SMED30028495,SMED30033166
BP	GO:0006032	chitin catabolic process	2	2	0.44	0.04743	0.04781	SMED30028495,SMED30033166
BP	GO:0006436	tryptophanyl-tRNA aminoacylation	2	2	0.44	0.04743	0.04781	SMED30017901,SMED30023152
BP	GO:0006716	juvenile hormone metabolic process	2	2	0.44	0.04743	0.04781	SMED30003248,SMED30026197
BP	GO:0006718	juvenile hormone biosynthetic process	2	2	0.44	0.04743	0.04781	SMED30003248,SMED30026197
BP	GO:0007225	patched ligand maturation	2	2	0.44	0.04743	0.04781	SMED30021533,SMED30029246
BP	GO:0010121	arginine catabolic process to proline vi...	2	2	0.44	0.04743	0.04781	SMED30012193,SMED30023510
BP	GO:0010756	positive regulation of plasminogen activ...	2	2	0.44	0.04743	0.04781	SMED30019227,SMED30027458
BP	GO:0015851	nucleobase transport	2	2	0.44	0.04743	0.04781	SMED30025137,SMED30030651
BP	GO:0016106	sesquiterpenoid biosynthetic process	2	2	0.44	0.04743	0.04781	SMED30003248,SMED30026197
BP	GO:0019405	alditol catabolic process	2	2	0.44	0.04743	0.04781	SMED30004654,SMED30027355
BP	GO:0019493	arginine catabolic process to proline	2	2	0.44	0.04743	0.04781	SMED30012193,SMED30023510
BP	GO:0019544	arginine catabolic process to glutamate	2	2	0.44	0.04743	0.04781	SMED30012193,SMED30023510
BP	GO:0031282	regulation of guanylate cyclase activity	2	2	0.44	0.04743	0.04781	SMED30017308,SMED30022053
BP	GO:0031284	positive regulation of guanylate cyclase...	2	2	0.44	0.04743	0.04781	SMED30017308,SMED30022053
BP	GO:0031505	fungal-type cell wall organization	2	2	0.44	0.04743	0.04781	SMED30001081,SMED30025468
BP	GO:0032074	negative regulation of nuclease activity	2	2	0.44	0.04743	0.04781	SMED30002344,SMED30024727
BP	GO:0035638	signal maturation	2	2	0.44	0.04743	0.04781	SMED30021533,SMED30029246
BP	GO:0038018	Wnt receptor catabolic process	2	2	0.44	0.04743	0.04781	SMED30016543,SMED30022294
BP	GO:0042000	translocation of peptides or proteins in...	2	2	0.44	0.04743	0.04781	SMED30018329,SMED30022614
BP	GO:0043946	positive regulation of catalytic activit...	2	2	0.44	0.04743	0.04781	SMED30001450,SMED30021389
BP	GO:0043947	positive regulation by host of symbiont ...	2	2	0.44	0.04743	0.04781	SMED30001450,SMED30021389
BP	GO:0044053	translocation of peptides or proteins in...	2	2	0.44	0.04743	0.04781	SMED30018329,SMED30022614
BP	GO:0044790	negative regulation by host of viral rel...	2	2	0.44	0.04743	0.04781	SMED30029415,SMED30030427
BP	GO:0044795	trans-Golgi network to recycling endosom...	2	2	0.44	0.04743	0.04781	SMED30010954,SMED30027563
BP	GO:0044830	modulation by host of viral RNA genome r...	2	2	0.44	0.04743	0.04781	SMED30029415,SMED30030427
BP	GO:0048291	isotype switching to IgG isotypes	2	2	0.44	0.04743	0.04781	SMED30004256,SMED30025522
BP	GO:0051132	NK T cell activation	2	2	0.44	0.04743	0.04781	SMED30023913,SMED30029542
BP	GO:0051133	regulation of NK T cell activation	2	2	0.44	0.04743	0.04781	SMED30023913,SMED30029542
BP	GO:0051135	positive regulation of NK T cell activat...	2	2	0.44	0.04743	0.04781	SMED30023913,SMED30029542
BP	GO:0051808	translocation of peptides or proteins in...	2	2	0.44	0.04743	0.04781	SMED30018329,SMED30022614
BP	GO:0052405	negative regulation by host of symbiont ...	2	2	0.44	0.04743	0.04781	SMED30001450,SMED30021389
BP	GO:0052422	modulation by host of symbiont catalytic...	2	2	0.44	0.04743	0.04781	SMED30001450,SMED30021389
BP	GO:0052428	modulation by host of symbiont molecular...	2	2	0.44	0.04743	0.04781	SMED30001450,SMED30021389
BP	GO:0060060	post-embryonic retina morphogenesis in c...	2	2	0.44	0.04743	0.04781	SMED30001823,SMED30009144
BP	GO:0060699	regulation of endoribonuclease activity	2	2	0.44	0.04743	0.04781	SMED30002344,SMED30024727
BP	GO:0060701	negative regulation of ribonuclease acti...	2	2	0.44	0.04743	0.04781	SMED30002344,SMED30024727
BP	GO:0060702	negative regulation of endoribonuclease ...	2	2	0.44	0.04743	0.04781	SMED30002344,SMED30024727
BP	GO:0070358	actin polymerization-dependent cell moti...	2	2	0.44	0.04743	0.04781	SMED30008995,SMED30017542
BP	GO:0070829	heterochromatin maintenance	2	2	0.44	0.04743	0.04781	SMED30017022,SMED30029372
BP	GO:0072393	microtubule anchoring at microtubule org...	2	2	0.44	0.04743	0.04781	SMED30014979,SMED30033596
BP	GO:0072396	response to cell cycle checkpoint signal...	2	2	0.44	0.04743	0.04781	SMED30009926,SMED30017101
BP	GO:0097056	selenocysteinyl-tRNA(Sec) biosynthetic p...	2	2	0.44	0.04743	0.04781	SMED30003610,SMED30032902
BP	GO:1901033	positive regulation of response to react...	2	2	0.44	0.04743	0.04781	SMED30017379,SMED30019300
BP	GO:1901299	negative regulation of hydrogen peroxide...	2	2	0.44	0.04743	0.04781	SMED30017379,SMED30025467
BP	GO:1901490	regulation of lymphangiogenesis	2	2	0.44	0.04743	0.04781	SMED30001975,SMED30014325
BP	GO:1901491	negative regulation of lymphangiogenesis	2	2	0.44	0.04743	0.04781	SMED30001975,SMED30014325
BP	GO:1903750	regulation of intrinsic apoptotic signal...	2	2	0.44	0.04743	0.04781	SMED30017379,SMED30025467
BP	GO:1903751	negative regulation of intrinsic apoptot...	2	2	0.44	0.04743	0.04781	SMED30017379,SMED30025467
BP	GO:2000051	negative regulation of non-canonical Wnt...	2	2	0.44	0.04743	0.04781	SMED30016543,SMED30022294
BP	GO:2000812	regulation of barbed-end actin filament ...	2	2	0.44	0.04743	0.04781	SMED30031139,SMED30031925
BP	GO:0006733	oxidoreduction coenzyme metabolic proces...	139	39	30.28	0.04768	0.04784	SMED30000867,SMED30001788,SMED30003716,SMED30004654,SMED30006943,SMED30007081,SMED30007159,SMED30009707,SMED30010143,SMED30011351,SMED30011468,SMED30013105,SMED30013285,SMED30013845,SMED30015966,SMED30016169,SMED30016863,SMED30017101,SMED30017876,SMED30017886,SMED30018061,SMED30018359,SMED30018556,SMED30018823,SMED30019697,SMED30021464,SMED30023346,SMED30023614,SMED30024866,SMED30025877,SMED30026…
BP	GO:0007283	spermatogenesis	184	50	40.08	0.04773	0.04784	SMED30000951,SMED30001230,SMED30001239,SMED30001557,SMED30001915,SMED30003082,SMED30003102,SMED30003599,SMED30005198,SMED30006230,SMED30006427,SMED30007142,SMED30008947,SMED30009210,SMED30009480,SMED30010952,SMED30011168,SMED30011677,SMED30013058,SMED30013338,SMED30013464,SMED30014196,SMED30014367,SMED30016141,SMED30017102,SMED30018419,SMED30018826,SMED30018900,SMED30020056,SMED30023765,SMED30023…
BP	GO:0006091	generation of precursor metabolites and ...	339	87	73.84	0.04775	0.04784	SMED30000185,SMED30000188,SMED30000284,SMED30001244,SMED30001321,SMED30001404,SMED30001788,SMED30002475,SMED30002728,SMED30003033,SMED30003507,SMED30003716,SMED30004654,SMED30004765,SMED30004865,SMED30005829,SMED30006208,SMED30006423,SMED30006686,SMED30006841,SMED30006943,SMED30007081,SMED30007568,SMED30008264,SMED30008977,SMED30009707,SMED30009959,SMED30010143,SMED30010208,SMED30010945,SMED30011…
BP	GO:0042073	intraciliary transport	34	12	7.41	0.04968	0.04968	SMED30001031,SMED30009210,SMED30011096,SMED30011238,SMED30013955,SMED30014848,SMED30016654,SMED30018900,SMED30023486,SMED30024215,SMED30027239,SMED30033197

## Sheet: Figure1D_Cluster_2
Class	GO.ID	Term	Annotated	Significant	Expected	classicFisher	FDR	Genelist
BP	GO:0002479	antigen processing and presentation of e...	66	22	4.58	2.4e-10	3.975e-08	SMED30002574,SMED30003353,SMED30004400,SMED30004537,SMED30004578,SMED30006521,SMED30006542,SMED30006808,SMED30006815,SMED30008726,SMED30013364,SMED30013710,SMED30015728,SMED30016835,SMED30017710,SMED30018994,SMED30023567,SMED30023741,SMED30026427,SMED30028966,SMED30030270,SMED30033741
BP	GO:0042590	antigen processing and presentation of e...	66	22	4.58	2.4e-10	3.975e-08	SMED30002574,SMED30003353,SMED30004400,SMED30004537,SMED30004578,SMED30006521,SMED30006542,SMED30006808,SMED30006815,SMED30008726,SMED30013364,SMED30013710,SMED30015728,SMED30016835,SMED30017710,SMED30018994,SMED30023567,SMED30023741,SMED30026427,SMED30028966,SMED30030270,SMED30033741
BP	GO:0002474	antigen processing and presentation of p...	78	24	5.41	2.5e-10	3.975e-08	SMED30002574,SMED30003353,SMED30004400,SMED30004537,SMED30004578,SMED30006521,SMED30006542,SMED30006808,SMED30006815,SMED30008726,SMED30013364,SMED30013710,SMED30015728,SMED30016835,SMED30017710,SMED30018994,SMED30023567,SMED30023741,SMED30026427,SMED30028966,SMED30029380,SMED30030270,SMED30032238,SMED30033741
BP	GO:0044238	primary metabolic process	8327	666	577.65	4e-10	4.77e-08	SMED30000009,SMED30000031,SMED30000060,SMED30000170,SMED30000222,SMED30000257,SMED30000275,SMED30000307,SMED30000346,SMED30000517,SMED30000740,SMED30000986,SMED30001022,SMED30001102,SMED30001107,SMED30001167,SMED30001261,SMED30001326,SMED30001348,SMED30001391,SMED30001577,SMED30001693,SMED30001700,SMED30001767,SMED30001802,SMED30001849,SMED30001987,SMED30002075,SMED30002076,SMED30002101,SMED30002…
BP	GO:0034612	response to tumor necrosis factor	219	41	15.19	4.2e-09	4.007e-07	SMED30002574,SMED30003353,SMED30004207,SMED30004400,SMED30004476,SMED30004537,SMED30004578,SMED30004668,SMED30006165,SMED30006521,SMED30006542,SMED30006808,SMED30006815,SMED30007985,SMED30008726,SMED30011140,SMED30011521,SMED30012062,SMED30013364,SMED30013642,SMED30013710,SMED30015728,SMED30016835,SMED30017710,SMED30018214,SMED30018994,SMED30020607,SMED30020925,SMED30023085,SMED30023567,SMED30023…
BP	GO:0006521	regulation of cellular amino acid metabo...	77	22	5.34	6.5e-09	5.168e-07	SMED30002574,SMED30003353,SMED30004400,SMED30004537,SMED30004578,SMED30006521,SMED30006542,SMED30006808,SMED30006815,SMED30008726,SMED30013364,SMED30013710,SMED30015728,SMED30016835,SMED30017710,SMED30018994,SMED30023567,SMED30023741,SMED30026427,SMED30028966,SMED30030270,SMED30033741
BP	GO:0071704	organic substance metabolic process	8676	681	601.86	1.2e-08	7.95e-07	SMED30000009,SMED30000031,SMED30000060,SMED30000170,SMED30000222,SMED30000257,SMED30000275,SMED30000307,SMED30000346,SMED30000517,SMED30000740,SMED30000986,SMED30001022,SMED30001102,SMED30001107,SMED30001167,SMED30001261,SMED30001326,SMED30001348,SMED30001391,SMED30001577,SMED30001693,SMED30001700,SMED30001767,SMED30001802,SMED30001849,SMED30001987,SMED30002075,SMED30002076,SMED30002101,SMED30002…
BP	GO:0033238	regulation of cellular amine metabolic p...	80	22	5.55	1.4e-08	7.95e-07	SMED30002574,SMED30003353,SMED30004400,SMED30004537,SMED30004578,SMED30006521,SMED30006542,SMED30006808,SMED30006815,SMED30008726,SMED30013364,SMED30013710,SMED30015728,SMED30016835,SMED30017710,SMED30018994,SMED30023567,SMED30023741,SMED30026427,SMED30028966,SMED30030270,SMED30033741
BP	GO:0008152	metabolic process	9239	717	640.91	1.5e-08	7.95e-07	SMED30000009,SMED30000031,SMED30000060,SMED30000170,SMED30000212,SMED30000222,SMED30000257,SMED30000275,SMED30000307,SMED30000346,SMED30000502,SMED30000517,SMED30000668,SMED30000740,SMED30000858,SMED30000986,SMED30001022,SMED30001102,SMED30001107,SMED30001167,SMED30001261,SMED30001326,SMED30001337,SMED30001348,SMED30001391,SMED30001577,SMED30001693,SMED30001700,SMED30001767,SMED30001802,SMED30001…
BP	GO:0071356	cellular response to tumor necrosis fact...	204	38	14.15	1.8e-08	8.586e-07	SMED30002574,SMED30003353,SMED30004207,SMED30004400,SMED30004476,SMED30004537,SMED30004578,SMED30004668,SMED30006165,SMED30006521,SMED30006542,SMED30006808,SMED30006815,SMED30007985,SMED30008726,SMED30011140,SMED30011521,SMED30012062,SMED30013364,SMED30013642,SMED30013710,SMED30015728,SMED30016835,SMED30017710,SMED30018214,SMED30018994,SMED30020607,SMED30020925,SMED30023567,SMED30023741,SMED30024…
BP	GO:0006807	nitrogen compound metabolic process	7885	624	546.99	7.5e-08	2.93e-06	SMED30000031,SMED30000060,SMED30000170,SMED30000222,SMED30000257,SMED30000275,SMED30000307,SMED30000346,SMED30000517,SMED30000740,SMED30000986,SMED30001102,SMED30001261,SMED30001326,SMED30001348,SMED30001391,SMED30001577,SMED30001693,SMED30001700,SMED30001767,SMED30001802,SMED30001849,SMED30001987,SMED30002075,SMED30002076,SMED30002101,SMED30002102,SMED30002131,SMED30002135,SMED30002184,SMED30002…
BP	GO:0033209	tumor necrosis factor-mediated signaling...	181	34	12.56	8.1e-08	2.93e-06	SMED30002574,SMED30003353,SMED30004400,SMED30004476,SMED30004537,SMED30004578,SMED30004668,SMED30006521,SMED30006542,SMED30006808,SMED30006815,SMED30007985,SMED30008726,SMED30011521,SMED30012062,SMED30013364,SMED30013642,SMED30013710,SMED30015728,SMED30016835,SMED30017710,SMED30018214,SMED30018994,SMED30020607,SMED30023567,SMED30023741,SMED30024529,SMED30026427,SMED30026567,SMED30028966,SMED30029…
BP	GO:0044237	cellular metabolic process	8491	664	589.02	8.5e-08	2.93e-06	SMED30000009,SMED30000031,SMED30000060,SMED30000170,SMED30000212,SMED30000222,SMED30000257,SMED30000275,SMED30000307,SMED30000346,SMED30000517,SMED30000668,SMED30000740,SMED30000858,SMED30000986,SMED30001102,SMED30001107,SMED30001261,SMED30001326,SMED30001337,SMED30001348,SMED30001391,SMED30001577,SMED30001693,SMED30001700,SMED30001767,SMED30001802,SMED30001849,SMED30001987,SMED30002075,SMED30002…
BP	GO:0031145	anaphase-promoting complex-dependent cat...	102	24	7.08	8.6e-08	2.93e-06	SMED30002574,SMED30003353,SMED30004400,SMED30004537,SMED30004578,SMED30006521,SMED30006542,SMED30006808,SMED30006815,SMED30008726,SMED30011521,SMED30013364,SMED30013710,SMED30015728,SMED30016835,SMED30017710,SMED30018214,SMED30018994,SMED30023567,SMED30023741,SMED30026427,SMED30028966,SMED30030270,SMED30033741
BP	GO:0090305	nucleic acid phosphodiester bond hydroly...	376	55	26.08	9.9e-08	3.148e-06	SMED30000986,SMED30002184,SMED30002787,SMED30003677,SMED30004163,SMED30006498,SMED30006650,SMED30006767,SMED30007148,SMED30007835,SMED30009055,SMED30009371,SMED30011051,SMED30011332,SMED30011436,SMED30011521,SMED30011859,SMED30012749,SMED30012950,SMED30013099,SMED30013890,SMED30014095,SMED30015261,SMED30017050,SMED30017310,SMED30017382,SMED30017579,SMED30018214,SMED30019332,SMED30019444,SMED30019…
BP	GO:0090263	positive regulation of canonical Wnt sig...	137	28	9.5	1.8e-07	5.366e-06	SMED30002301,SMED30002574,SMED30003353,SMED30004400,SMED30004489,SMED30004537,SMED30004578,SMED30006521,SMED30006542,SMED30006808,SMED30006815,SMED30008726,SMED30011521,SMED30012062,SMED30013364,SMED30013710,SMED30015728,SMED30016835,SMED30017710,SMED30018214,SMED30018994,SMED30023567,SMED30023741,SMED30026427,SMED30028966,SMED30029426,SMED30030270,SMED30033741
BP	GO:0044106	cellular amine metabolic process	124	26	8.6	3e-07	8.418e-06	SMED30002574,SMED30003353,SMED30004400,SMED30004537,SMED30004578,SMED30005062,SMED30006521,SMED30006542,SMED30006808,SMED30006815,SMED30008726,SMED30013364,SMED30013710,SMED30015728,SMED30016835,SMED30017710,SMED30018994,SMED30023567,SMED30023741,SMED30026427,SMED30028966,SMED30030270,SMED30033398,SMED30033621,SMED30033741,SMED30034746
BP	GO:0043170	macromolecule metabolic process	7275	578	504.67	4.2e-07	1.113e-05	SMED30000031,SMED30000060,SMED30000170,SMED30000222,SMED30000257,SMED30000275,SMED30000307,SMED30000346,SMED30000517,SMED30000740,SMED30000986,SMED30001022,SMED30001102,SMED30001261,SMED30001326,SMED30001391,SMED30001577,SMED30001693,SMED30001700,SMED30001767,SMED30001802,SMED30001849,SMED30001987,SMED30002075,SMED30002076,SMED30002101,SMED30002102,SMED30002131,SMED30002135,SMED30002184,SMED30002…
BP	GO:0009308	amine metabolic process	127	26	8.81	4.8e-07	1.169e-05	SMED30002574,SMED30003353,SMED30004400,SMED30004537,SMED30004578,SMED30005062,SMED30006521,SMED30006542,SMED30006808,SMED30006815,SMED30008726,SMED30013364,SMED30013710,SMED30015728,SMED30016835,SMED30017710,SMED30018994,SMED30023567,SMED30023741,SMED30026427,SMED30028966,SMED30030270,SMED30033398,SMED30033621,SMED30033741,SMED30034746
BP	GO:0000209	protein polyubiquitination	325	48	22.55	4.9e-07	1.169e-05	SMED30002075,SMED30002574,SMED30003139,SMED30003259,SMED30003353,SMED30004400,SMED30004415,SMED30004476,SMED30004489,SMED30004537,SMED30004578,SMED30004630,SMED30006521,SMED30006542,SMED30006656,SMED30006808,SMED30006815,SMED30007985,SMED30008726,SMED30010196,SMED30010895,SMED30011521,SMED30011956,SMED30013364,SMED30013642,SMED30013710,SMED30015728,SMED30016835,SMED30017710,SMED30018214,SMED30018…
BP	GO:0019221	cytokine-mediated signaling pathway	307	46	21.3	5.6e-07	1.272e-05	SMED30002574,SMED30002663,SMED30003110,SMED30003353,SMED30004400,SMED30004476,SMED30004537,SMED30004578,SMED30004668,SMED30006521,SMED30006542,SMED30006808,SMED30006815,SMED30007985,SMED30008726,SMED30009224,SMED30011521,SMED30012062,SMED30013364,SMED30013642,SMED30013710,SMED30015728,SMED30016835,SMED30017710,SMED30018214,SMED30018645,SMED30018994,SMED30020607,SMED30023085,SMED30023567,SMED30023…
BP	GO:0044265	cellular macromolecule catabolic process	1002	110	69.51	6.6e-07	1.431e-05	SMED30000222,SMED30000986,SMED30002075,SMED30002131,SMED30002184,SMED30002574,SMED30003139,SMED30003202,SMED30003353,SMED30004289,SMED30004400,SMED30004415,SMED30004537,SMED30004578,SMED30004630,SMED30005694,SMED30006498,SMED30006521,SMED30006542,SMED30006650,SMED30006656,SMED30006808,SMED30006815,SMED30006843,SMED30007148,SMED30007251,SMED30007894,SMED30008283,SMED30008315,SMED30008485,SMED30008…
BP	GO:0034641	cellular nitrogen compound metabolic pro...	5492	452	380.98	7.8e-07	1.618e-05	SMED30000060,SMED30000170,SMED30000222,SMED30000257,SMED30000275,SMED30000307,SMED30000346,SMED30000740,SMED30000986,SMED30001102,SMED30001261,SMED30001326,SMED30001348,SMED30001391,SMED30001693,SMED30001700,SMED30001767,SMED30001802,SMED30001987,SMED30002075,SMED30002101,SMED30002102,SMED30002131,SMED30002135,SMED30002184,SMED30002301,SMED30002417,SMED30002531,SMED30002574,SMED30002663,SMED30002…
BP	GO:0038093	Fc receptor signaling pathway	190	33	13.18	8.3e-07	1.65e-05	SMED30002574,SMED30002941,SMED30003353,SMED30004400,SMED30004476,SMED30004537,SMED30004578,SMED30004633,SMED30005741,SMED30006521,SMED30006542,SMED30006808,SMED30006815,SMED30008726,SMED30009616,SMED30011521,SMED30013364,SMED30013710,SMED30015728,SMED30016835,SMED30017710,SMED30018214,SMED30018660,SMED30018994,SMED30019007,SMED30023567,SMED30023741,SMED30023769,SMED30026427,SMED30028966,SMED30030…
BP	GO:0043161	proteasome-mediated ubiquitin-dependent ...	323	47	22.41	9.9e-07	1.809e-05	SMED30002075,SMED30002184,SMED30002574,SMED30003139,SMED30003353,SMED30004289,SMED30004400,SMED30004415,SMED30004537,SMED30004578,SMED30006521,SMED30006542,SMED30006656,SMED30006808,SMED30006815,SMED30006843,SMED30008726,SMED30010006,SMED30010895,SMED30011337,SMED30011521,SMED30011956,SMED30013364,SMED30013710,SMED30015499,SMED30015728,SMED30016835,SMED30017710,SMED30018214,SMED30018994,SMED30019…
BP	GO:0001738	morphogenesis of a polarized epithelium	140	27	9.71	1e-06	1.809e-05	SMED30002574,SMED30003353,SMED30004400,SMED30004537,SMED30004578,SMED30006521,SMED30006542,SMED30006808,SMED30006815,SMED30008726,SMED30011521,SMED30013364,SMED30013710,SMED30014511,SMED30015728,SMED30016835,SMED30017710,SMED30018214,SMED30018660,SMED30018994,SMED30022344,SMED30023567,SMED30023741,SMED30026427,SMED30028966,SMED30030270,SMED30033741
BP	GO:0002429	immune response-activating cell surface ...	276	42	19.15	1.1e-06	1.809e-05	SMED30002184,SMED30002574,SMED30002941,SMED30003353,SMED30004400,SMED30004476,SMED30004537,SMED30004578,SMED30005741,SMED30006521,SMED30006542,SMED30006808,SMED30006815,SMED30008726,SMED30009616,SMED30011337,SMED30011521,SMED30011956,SMED30013364,SMED30013710,SMED30015261,SMED30015499,SMED30015728,SMED30016835,SMED30017710,SMED30018214,SMED30018660,SMED30018994,SMED30019007,SMED30021089,SMED30023…
BP	GO:0060071	Wnt signaling pathway, planar cell polar...	124	25	8.6	1.1e-06	1.809e-05	SMED30002574,SMED30003353,SMED30004400,SMED30004537,SMED30004578,SMED30006521,SMED30006542,SMED30006808,SMED30006815,SMED30008726,SMED30011521,SMED30013364,SMED30013710,SMED30015728,SMED30016835,SMED30017710,SMED30018214,SMED30018660,SMED30018994,SMED30023567,SMED30023741,SMED30026427,SMED30028966,SMED30030270,SMED30033741
BP	GO:0090175	regulation of establishment of planar po...	124	25	8.6	1.1e-06	1.809e-05	SMED30002574,SMED30003353,SMED30004400,SMED30004537,SMED30004578,SMED30006521,SMED30006542,SMED30006808,SMED30006815,SMED30008726,SMED30011521,SMED30013364,SMED30013710,SMED30015728,SMED30016835,SMED30017710,SMED30018214,SMED30018660,SMED30018994,SMED30023567,SMED30023741,SMED30026427,SMED30028966,SMED30030270,SMED30033741
BP	GO:0090304	nucleic acid metabolic process	4330	367	300.37	1.2e-06	1.908e-05	SMED30000060,SMED30000170,SMED30000222,SMED30000257,SMED30000275,SMED30000346,SMED30000740,SMED30000986,SMED30001102,SMED30001261,SMED30001391,SMED30001693,SMED30001700,SMED30001767,SMED30001802,SMED30002075,SMED30002101,SMED30002102,SMED30002135,SMED30002184,SMED30002301,SMED30002417,SMED30002531,SMED30002574,SMED30002663,SMED30002780,SMED30002787,SMED30003042,SMED30003202,SMED30003353,SMED30003…
BP	GO:0002768	immune response-regulating cell surface ...	337	48	23.38	1.4e-06	2.104e-05	SMED30002184,SMED30002574,SMED30002941,SMED30003353,SMED30004400,SMED30004476,SMED30004537,SMED30004578,SMED30004633,SMED30005741,SMED30006009,SMED30006521,SMED30006542,SMED30006808,SMED30006815,SMED30008726,SMED30009616,SMED30009873,SMED30011337,SMED30011521,SMED30011956,SMED30013364,SMED30013710,SMED30014405,SMED30015261,SMED30015499,SMED30015728,SMED30016835,SMED30017710,SMED30018214,SMED30018…
BP	GO:0002220	innate immune response activating cell s...	151	28	10.47	1.5e-06	2.104e-05	SMED30002574,SMED30003353,SMED30004400,SMED30004476,SMED30004537,SMED30004578,SMED30006521,SMED30006542,SMED30006808,SMED30006815,SMED30008726,SMED30011521,SMED30013364,SMED30013710,SMED30015728,SMED30016835,SMED30017710,SMED30018214,SMED30018994,SMED30023085,SMED30023567,SMED30023741,SMED30023769,SMED30026427,SMED30028966,SMED30030270,SMED30031519,SMED30033741
BP	GO:0002223	stimulatory C-type lectin receptor signa...	151	28	10.47	1.5e-06	2.104e-05	SMED30002574,SMED30003353,SMED30004400,SMED30004476,SMED30004537,SMED30004578,SMED30006521,SMED30006542,SMED30006808,SMED30006815,SMED30008726,SMED30011521,SMED30013364,SMED30013710,SMED30015728,SMED30016835,SMED30017710,SMED30018214,SMED30018994,SMED30023085,SMED30023567,SMED30023741,SMED30023769,SMED30026427,SMED30028966,SMED30030270,SMED30031519,SMED30033741
BP	GO:0038061	NIK/NF-kappaB signaling	186	32	12.9	1.5e-06	2.104e-05	SMED30002574,SMED30003353,SMED30004400,SMED30004476,SMED30004537,SMED30004578,SMED30006521,SMED30006542,SMED30006808,SMED30006815,SMED30007985,SMED30008726,SMED30011521,SMED30012062,SMED30013364,SMED30013642,SMED30013710,SMED30015728,SMED30016835,SMED30017710,SMED30018214,SMED30018994,SMED30020916,SMED30023567,SMED30023741,SMED30026427,SMED30026567,SMED30028966,SMED30029426,SMED30030270,SMED30033…
BP	GO:0001736	establishment of planar polarity	130	25	9.02	2.7e-06	3.578e-05	SMED30002574,SMED30003353,SMED30004400,SMED30004537,SMED30004578,SMED30006521,SMED30006542,SMED30006808,SMED30006815,SMED30008726,SMED30011521,SMED30013364,SMED30013710,SMED30015728,SMED30016835,SMED30017710,SMED30018214,SMED30018660,SMED30018994,SMED30023567,SMED30023741,SMED30026427,SMED30028966,SMED30030270,SMED30033741
BP	GO:0007164	establishment of tissue polarity	130	25	9.02	2.7e-06	3.578e-05	SMED30002574,SMED30003353,SMED30004400,SMED30004537,SMED30004578,SMED30006521,SMED30006542,SMED30006808,SMED30006815,SMED30008726,SMED30011521,SMED30013364,SMED30013710,SMED30015728,SMED30016835,SMED30017710,SMED30018214,SMED30018660,SMED30018994,SMED30023567,SMED30023741,SMED30026427,SMED30028966,SMED30030270,SMED30033741
BP	GO:0060070	canonical Wnt signaling pathway	267	40	18.52	3e-06	3.868e-05	SMED30002184,SMED30002301,SMED30002574,SMED30003353,SMED30004400,SMED30004489,SMED30004537,SMED30004578,SMED30006521,SMED30006542,SMED30006808,SMED30006815,SMED30008726,SMED30011047,SMED30011337,SMED30011521,SMED30011589,SMED30012062,SMED30013364,SMED30013710,SMED30015499,SMED30015728,SMED30016835,SMED30017710,SMED30018214,SMED30018369,SMED30018994,SMED30021036,SMED30021089,SMED30023567,SMED30023…
BP	GO:0009057	macromolecule catabolic process	1155	120	80.12	3.3e-06	4.142e-05	SMED30000222,SMED30000986,SMED30002075,SMED30002131,SMED30002184,SMED30002574,SMED30003139,SMED30003202,SMED30003353,SMED30004289,SMED30004400,SMED30004415,SMED30004476,SMED30004537,SMED30004578,SMED30004630,SMED30005678,SMED30005694,SMED30006498,SMED30006521,SMED30006542,SMED30006650,SMED30006656,SMED30006808,SMED30006815,SMED30006843,SMED30007148,SMED30007251,SMED30007894,SMED30008283,SMED30008…
BP	GO:0060828	regulation of canonical Wnt signaling pa...	222	35	15.4	3.9e-06	4.77e-05	SMED30002184,SMED30002301,SMED30002574,SMED30003353,SMED30004400,SMED30004489,SMED30004537,SMED30004578,SMED30006521,SMED30006542,SMED30006808,SMED30006815,SMED30008726,SMED30011047,SMED30011337,SMED30011521,SMED30012062,SMED30013364,SMED30013710,SMED30015499,SMED30015728,SMED30016835,SMED30017710,SMED30018214,SMED30018994,SMED30021089,SMED30023567,SMED30023741,SMED30025442,SMED30026427,SMED30027…
BP	GO:0010565	regulation of cellular ketone metabolic ...	133	25	9.23	4.1e-06	4.889e-05	SMED30001348,SMED30002574,SMED30003353,SMED30004400,SMED30004537,SMED30004578,SMED30006521,SMED30006542,SMED30006808,SMED30006815,SMED30008726,SMED30013364,SMED30013710,SMED30015728,SMED30016835,SMED30017710,SMED30018994,SMED30023567,SMED30023741,SMED30026427,SMED30028658,SMED30028966,SMED30030270,SMED30033741,SMED30034500
BP	GO:0032259	methylation	352	48	24.42	4.9e-06	5.701e-05	SMED30000986,SMED30003884,SMED30004163,SMED30004729,SMED30005932,SMED30006103,SMED30006203,SMED30006498,SMED30006650,SMED30007148,SMED30007571,SMED30009371,SMED30010124,SMED30010727,SMED30011051,SMED30011332,SMED30011436,SMED30012807,SMED30012817,SMED30012950,SMED30013594,SMED30013890,SMED30013903,SMED30014205,SMED30016529,SMED30016742,SMED30016770,SMED30017462,SMED30019053,SMED30019444,SMED30019…
BP	GO:0038095	Fc-epsilon receptor signaling pathway	154	27	10.68	6.8e-06	7.723e-05	SMED30002574,SMED30003353,SMED30004400,SMED30004476,SMED30004537,SMED30004578,SMED30004633,SMED30006521,SMED30006542,SMED30006808,SMED30006815,SMED30008726,SMED30011521,SMED30013364,SMED30013710,SMED30015728,SMED30016835,SMED30017710,SMED30018214,SMED30018660,SMED30018994,SMED30023567,SMED30023741,SMED30026427,SMED30028966,SMED30030270,SMED30033741
BP	GO:1905330	regulation of morphogenesis of an epithe...	155	27	10.75	7.7e-06	8.456e-05	SMED30002574,SMED30003353,SMED30004400,SMED30004537,SMED30004578,SMED30006521,SMED30006542,SMED30006808,SMED30006815,SMED30008726,SMED30011521,SMED30013364,SMED30013710,SMED30015728,SMED30016835,SMED30017710,SMED30018214,SMED30018660,SMED30018994,SMED30020615,SMED30023567,SMED30023741,SMED30026427,SMED30028966,SMED30030270,SMED30033412,SMED30033741
BP	GO:0050852	T cell receptor signaling pathway	173	29	12	7.8e-06	8.456e-05	SMED30002574,SMED30003353,SMED30004400,SMED30004476,SMED30004537,SMED30004578,SMED30006521,SMED30006542,SMED30006808,SMED30006815,SMED30008726,SMED30011521,SMED30011956,SMED30013364,SMED30013710,SMED30015728,SMED30016835,SMED30017710,SMED30018214,SMED30018994,SMED30023567,SMED30023741,SMED30023769,SMED30025926,SMED30026427,SMED30028966,SMED30030270,SMED30031519,SMED30033741
BP	GO:0061013	regulation of mRNA catabolic process	193	31	13.39	9.4e-06	9.964e-05	SMED30000222,SMED30002574,SMED30003353,SMED30004400,SMED30004537,SMED30004578,SMED30005694,SMED30006521,SMED30006542,SMED30006808,SMED30006815,SMED30007251,SMED30007894,SMED30008726,SMED30011521,SMED30013364,SMED30013710,SMED30015728,SMED30015856,SMED30016835,SMED30017710,SMED30018214,SMED30018994,SMED30019723,SMED30023567,SMED30023741,SMED30026427,SMED30028966,SMED30030270,SMED30033741,SMED30034…
BP	GO:0006401	RNA catabolic process	403	52	27.96	9.9e-06	0.0001027	SMED30000222,SMED30002574,SMED30003202,SMED30003353,SMED30004400,SMED30004537,SMED30004578,SMED30005694,SMED30006521,SMED30006542,SMED30006808,SMED30006815,SMED30007251,SMED30007894,SMED30008283,SMED30008485,SMED30008726,SMED30008769,SMED30010927,SMED30011521,SMED30011618,SMED30013099,SMED30013364,SMED30013641,SMED30013710,SMED30013927,SMED30015728,SMED30015856,SMED30016835,SMED30017710,SMED30018…
BP	GO:0090090	negative regulation of canonical Wnt sig...	158	27	10.96	1.1e-05	0.0001116	SMED30002574,SMED30003353,SMED30004400,SMED30004537,SMED30004578,SMED30006521,SMED30006542,SMED30006808,SMED30006815,SMED30008726,SMED30011047,SMED30011521,SMED30013364,SMED30013710,SMED30015728,SMED30016835,SMED30017710,SMED30018214,SMED30018994,SMED30023567,SMED30023741,SMED30025442,SMED30026427,SMED30027103,SMED30028966,SMED30030270,SMED30033741
BP	GO:0006520	cellular amino acid metabolic process	406	52	28.16	1.2e-05	0.0001145	SMED30002574,SMED30003277,SMED30003353,SMED30004334,SMED30004400,SMED30004537,SMED30004578,SMED30005062,SMED30006521,SMED30006542,SMED30006808,SMED30006815,SMED30007457,SMED30008726,SMED30009513,SMED30010211,SMED30011140,SMED30011861,SMED30012817,SMED30013364,SMED30013710,SMED30013915,SMED30014306,SMED30015195,SMED30015728,SMED30016114,SMED30016297,SMED30016835,SMED30017710,SMED30018994,SMED30020…
BP	GO:0010608	posttranscriptional regulation of gene e...	437	55	30.31	1.2e-05	0.0001145	SMED30000222,SMED30001987,SMED30002301,SMED30002574,SMED30003202,SMED30003353,SMED30004207,SMED30004400,SMED30004537,SMED30004578,SMED30005052,SMED30005694,SMED30006521,SMED30006542,SMED30006808,SMED30006815,SMED30007251,SMED30007894,SMED30008726,SMED30011521,SMED30011589,SMED30013364,SMED30013710,SMED30014408,SMED30015224,SMED30015541,SMED30015728,SMED30015856,SMED30016835,SMED30017710,SMED30018…
BP	GO:0030177	positive regulation of Wnt signaling pat...	168	28	11.65	1.2e-05	0.0001145	SMED30002301,SMED30002574,SMED30003353,SMED30004400,SMED30004489,SMED30004537,SMED30004578,SMED30006521,SMED30006542,SMED30006808,SMED30006815,SMED30008726,SMED30011521,SMED30012062,SMED30013364,SMED30013710,SMED30015728,SMED30016835,SMED30017710,SMED30018214,SMED30018994,SMED30023567,SMED30023741,SMED30026427,SMED30028966,SMED30029426,SMED30030270,SMED30033741
BP	GO:0034655	nucleobase-containing compound catabolic...	648	74	44.95	1.3e-05	0.0001192	SMED30000222,SMED30000986,SMED30002574,SMED30003202,SMED30003353,SMED30004400,SMED30004537,SMED30004578,SMED30005694,SMED30006498,SMED30006521,SMED30006542,SMED30006650,SMED30006808,SMED30006815,SMED30007148,SMED30007251,SMED30007894,SMED30008283,SMED30008485,SMED30008726,SMED30008769,SMED30009371,SMED30010927,SMED30011051,SMED30011332,SMED30011436,SMED30011521,SMED30011618,SMED30013099,SMED30013…
BP	GO:0050851	antigen receptor-mediated signaling path...	187	30	12.97	1.3e-05	0.0001192	SMED30002574,SMED30003353,SMED30004400,SMED30004476,SMED30004537,SMED30004578,SMED30006521,SMED30006542,SMED30006808,SMED30006815,SMED30008726,SMED30011521,SMED30011956,SMED30013364,SMED30013710,SMED30015261,SMED30015728,SMED30016835,SMED30017710,SMED30018214,SMED30018994,SMED30023567,SMED30023741,SMED30023769,SMED30025926,SMED30026427,SMED30028966,SMED30030270,SMED30031519,SMED30033741
BP	GO:0006139	nucleobase-containing compound metabolic...	4916	402	341.03	1.4e-05	0.0001237	SMED30000060,SMED30000170,SMED30000222,SMED30000257,SMED30000275,SMED30000346,SMED30000740,SMED30000986,SMED30001102,SMED30001261,SMED30001348,SMED30001391,SMED30001693,SMED30001700,SMED30001767,SMED30001802,SMED30002075,SMED30002101,SMED30002102,SMED30002135,SMED30002184,SMED30002301,SMED30002417,SMED30002531,SMED30002574,SMED30002663,SMED30002780,SMED30002787,SMED30003042,SMED30003202,SMED30003…
BP	GO:0043632	modification-dependent macromolecule cat...	461	57	31.98	1.4e-05	0.0001237	SMED30002075,SMED30002184,SMED30002574,SMED30003139,SMED30003353,SMED30004289,SMED30004400,SMED30004415,SMED30004537,SMED30004578,SMED30006521,SMED30006542,SMED30006656,SMED30006808,SMED30006815,SMED30006843,SMED30008726,SMED30009873,SMED30010006,SMED30010895,SMED30011337,SMED30011521,SMED30011618,SMED30011956,SMED30013364,SMED30013438,SMED30013710,SMED30015499,SMED30015728,SMED30016835,SMED30017…
BP	GO:0034660	ncRNA metabolic process	510	61	35.38	1.9e-05	0.0001648	SMED30000275,SMED30001102,SMED30002417,SMED30004220,SMED30004334,SMED30005144,SMED30005828,SMED30005932,SMED30006546,SMED30006767,SMED30007457,SMED30008485,SMED30008663,SMED30008769,SMED30010059,SMED30010927,SMED30011589,SMED30011618,SMED30011859,SMED30011861,SMED30013099,SMED30013594,SMED30013903,SMED30013915,SMED30014463,SMED30015102,SMED30015195,SMED30015224,SMED30015760,SMED30016529,SMED30017…
BP	GO:0002757	immune response-activating signal transd...	478	58	33.16	2e-05	0.0001704	SMED30002075,SMED30002184,SMED30002574,SMED30002663,SMED30002941,SMED30003353,SMED30004400,SMED30004476,SMED30004537,SMED30004578,SMED30004633,SMED30004668,SMED30005741,SMED30006009,SMED30006521,SMED30006542,SMED30006808,SMED30006815,SMED30007985,SMED30008726,SMED30009616,SMED30009873,SMED30011337,SMED30011521,SMED30011956,SMED30012062,SMED30013364,SMED30013642,SMED30013710,SMED30014405,SMED30015…
BP	GO:0019538	protein metabolic process	4443	366	308.21	2.4e-05	0.0001974	SMED30000031,SMED30000222,SMED30000307,SMED30000517,SMED30000986,SMED30001326,SMED30001577,SMED30001700,SMED30001849,SMED30001987,SMED30002075,SMED30002076,SMED30002131,SMED30002184,SMED30002301,SMED30002524,SMED30002574,SMED30002663,SMED30002787,SMED30003027,SMED30003110,SMED30003139,SMED30003202,SMED30003259,SMED30003353,SMED30003769,SMED30003884,SMED30004163,SMED30004207,SMED30004253,SMED30004…
BP	GO:0045089	positive regulation of innate immune res...	384	49	26.64	2.4e-05	0.0001974	SMED30002075,SMED30002184,SMED30002574,SMED30002663,SMED30003353,SMED30004400,SMED30004476,SMED30004537,SMED30004578,SMED30004633,SMED30004668,SMED30006009,SMED30006521,SMED30006542,SMED30006808,SMED30006815,SMED30007985,SMED30008726,SMED30009873,SMED30011521,SMED30012062,SMED30013364,SMED30013642,SMED30013710,SMED30014405,SMED30015728,SMED30015830,SMED30016835,SMED30017710,SMED30018214,SMED30018…
BP	GO:0046700	heterocycle catabolic process	672	75	46.62	2.5e-05	0.0001988	SMED30000222,SMED30000986,SMED30002574,SMED30003202,SMED30003353,SMED30004400,SMED30004537,SMED30004578,SMED30005062,SMED30005694,SMED30006498,SMED30006521,SMED30006542,SMED30006650,SMED30006808,SMED30006815,SMED30007148,SMED30007251,SMED30007894,SMED30008283,SMED30008485,SMED30008726,SMED30008769,SMED30009371,SMED30010927,SMED30011051,SMED30011332,SMED30011436,SMED30011521,SMED30011618,SMED30013…
BP	GO:1901361	organic cyclic compound catabolic proces...	695	77	48.21	2.5e-05	0.0001988	SMED30000222,SMED30000986,SMED30002574,SMED30003202,SMED30003353,SMED30004400,SMED30004537,SMED30004578,SMED30005062,SMED30005694,SMED30005999,SMED30006498,SMED30006521,SMED30006542,SMED30006650,SMED30006808,SMED30006815,SMED30007148,SMED30007251,SMED30007894,SMED30008283,SMED30008485,SMED30008726,SMED30008769,SMED30009371,SMED30010927,SMED30011051,SMED30011332,SMED30011436,SMED30011521,SMED30011…
BP	GO:0043488	regulation of mRNA stability	175	28	12.14	2.7e-05	0.0002111	SMED30000222,SMED30002574,SMED30003353,SMED30004400,SMED30004537,SMED30004578,SMED30005694,SMED30006521,SMED30006542,SMED30006808,SMED30006815,SMED30007894,SMED30008726,SMED30011521,SMED30013364,SMED30013710,SMED30015728,SMED30015856,SMED30016835,SMED30017710,SMED30018214,SMED30018994,SMED30023567,SMED30023741,SMED30026427,SMED30028966,SMED30030270,SMED30033741
BP	GO:0002253	activation of immune response	495	59	34.34	2.9e-05	0.0002231	SMED30002075,SMED30002184,SMED30002574,SMED30002663,SMED30002941,SMED30003353,SMED30004400,SMED30004476,SMED30004537,SMED30004578,SMED30004633,SMED30004668,SMED30005741,SMED30006009,SMED30006521,SMED30006542,SMED30006808,SMED30006815,SMED30007985,SMED30008726,SMED30009616,SMED30009873,SMED30011337,SMED30011521,SMED30011956,SMED30012062,SMED30013364,SMED30013642,SMED30013710,SMED30014405,SMED30015…
BP	GO:0019439	aromatic compound catabolic process	687	76	47.66	3e-05	0.0002236	SMED30000222,SMED30000986,SMED30002574,SMED30003202,SMED30003353,SMED30004400,SMED30004537,SMED30004578,SMED30005062,SMED30005694,SMED30005999,SMED30006498,SMED30006521,SMED30006542,SMED30006650,SMED30006808,SMED30006815,SMED30007148,SMED30007251,SMED30007894,SMED30008283,SMED30008485,SMED30008726,SMED30008769,SMED30009371,SMED30010927,SMED30011051,SMED30011332,SMED30011436,SMED30011521,SMED30011…
BP	GO:0043487	regulation of RNA stability	176	28	12.21	3e-05	0.0002236	SMED30000222,SMED30002574,SMED30003353,SMED30004400,SMED30004537,SMED30004578,SMED30005694,SMED30006521,SMED30006542,SMED30006808,SMED30006815,SMED30007894,SMED30008726,SMED30011521,SMED30013364,SMED30013710,SMED30015728,SMED30015856,SMED30016835,SMED30017710,SMED30018214,SMED30018994,SMED30023567,SMED30023741,SMED30026427,SMED30028966,SMED30030270,SMED30033741
BP	GO:0006399	tRNA metabolic process	167	27	11.58	3.1e-05	0.000224	SMED30004220,SMED30004334,SMED30005144,SMED30006546,SMED30007457,SMED30010059,SMED30011861,SMED30013903,SMED30013915,SMED30015195,SMED30015224,SMED30016529,SMED30018566,SMED30020050,SMED30021797,SMED30021830,SMED30024049,SMED30024489,SMED30025294,SMED30026479,SMED30026743,SMED30027852,SMED30030589,SMED30034654,SMED30035374,SMED30035512,SMED30035804
BP	GO:0044270	cellular nitrogen compound catabolic pro...	676	75	46.89	3.1e-05	0.000224	SMED30000222,SMED30000986,SMED30002574,SMED30003202,SMED30003353,SMED30004400,SMED30004537,SMED30004578,SMED30005062,SMED30005694,SMED30006498,SMED30006521,SMED30006542,SMED30006650,SMED30006808,SMED30006815,SMED30007148,SMED30007251,SMED30007894,SMED30008283,SMED30008485,SMED30008726,SMED30008769,SMED30009371,SMED30010927,SMED30011051,SMED30011332,SMED30011436,SMED30011521,SMED30011618,SMED30013…
BP	GO:0006511	ubiquitin-dependent protein catabolic pr...	456	55	31.63	3.9e-05	0.0002736	SMED30002075,SMED30002184,SMED30002574,SMED30003139,SMED30003353,SMED30004289,SMED30004400,SMED30004415,SMED30004537,SMED30004578,SMED30006521,SMED30006542,SMED30006656,SMED30006808,SMED30006815,SMED30006843,SMED30008726,SMED30009873,SMED30010006,SMED30010895,SMED30011337,SMED30011521,SMED30011956,SMED30013364,SMED30013438,SMED30013710,SMED30015499,SMED30015728,SMED30016835,SMED30017710,SMED30018…
BP	GO:0044260	cellular macromolecule metabolic process	6254	493	433.84	3.9e-05	0.0002736	SMED30000031,SMED30000060,SMED30000170,SMED30000222,SMED30000307,SMED30000346,SMED30000517,SMED30000740,SMED30000986,SMED30001261,SMED30001326,SMED30001391,SMED30001693,SMED30001700,SMED30001767,SMED30001802,SMED30001849,SMED30001987,SMED30002075,SMED30002076,SMED30002101,SMED30002102,SMED30002131,SMED30002135,SMED30002184,SMED30002301,SMED30002417,SMED30002524,SMED30002574,SMED30002663,SMED30002…
BP	GO:0010498	proteasomal protein catabolic process	382	48	26.5	4.3e-05	0.0002973	SMED30002075,SMED30002184,SMED30002574,SMED30003139,SMED30003353,SMED30004289,SMED30004400,SMED30004415,SMED30004537,SMED30004578,SMED30004630,SMED30006521,SMED30006542,SMED30006656,SMED30006808,SMED30006815,SMED30006843,SMED30008726,SMED30010006,SMED30010895,SMED30011337,SMED30011521,SMED30011956,SMED30013364,SMED30013710,SMED30015499,SMED30015728,SMED30016835,SMED30017710,SMED30018214,SMED30018…
BP	GO:0045088	regulation of innate immune response	436	53	30.25	4.4e-05	0.0002998	SMED30002075,SMED30002184,SMED30002574,SMED30002663,SMED30003353,SMED30004400,SMED30004476,SMED30004537,SMED30004578,SMED30004633,SMED30004668,SMED30006009,SMED30006521,SMED30006542,SMED30006808,SMED30006815,SMED30007985,SMED30008726,SMED30009873,SMED30011521,SMED30012062,SMED30013364,SMED30013642,SMED30013710,SMED30014405,SMED30015728,SMED30015830,SMED30016444,SMED30016835,SMED30017710,SMED30018…
BP	GO:0002758	innate immune response-activating signal...	362	46	25.11	4.7e-05	0.0003071	SMED30002075,SMED30002184,SMED30002574,SMED30002663,SMED30003353,SMED30004400,SMED30004476,SMED30004537,SMED30004578,SMED30004633,SMED30004668,SMED30006009,SMED30006521,SMED30006542,SMED30006808,SMED30006815,SMED30007985,SMED30008726,SMED30009873,SMED30011521,SMED30012062,SMED30013364,SMED30013642,SMED30013710,SMED30014405,SMED30015728,SMED30015830,SMED30016835,SMED30017710,SMED30018214,SMED30018…
BP	GO:0019941	modification-dependent protein catabolic...	459	55	31.84	4.7e-05	0.0003071	SMED30002075,SMED30002184,SMED30002574,SMED30003139,SMED30003353,SMED30004289,SMED30004400,SMED30004415,SMED30004537,SMED30004578,SMED30006521,SMED30006542,SMED30006656,SMED30006808,SMED30006815,SMED30006843,SMED30008726,SMED30009873,SMED30010006,SMED30010895,SMED30011337,SMED30011521,SMED30011956,SMED30013364,SMED30013438,SMED30013710,SMED30015499,SMED30015728,SMED30016835,SMED30017710,SMED30018…
BP	GO:0030163	protein catabolic process	673	74	46.69	4.7e-05	0.0003071	SMED30002075,SMED30002131,SMED30002184,SMED30002574,SMED30003139,SMED30003353,SMED30004289,SMED30004400,SMED30004415,SMED30004476,SMED30004537,SMED30004578,SMED30004630,SMED30005678,SMED30006521,SMED30006542,SMED30006656,SMED30006808,SMED30006815,SMED30006843,SMED30007894,SMED30008315,SMED30008726,SMED30009697,SMED30009873,SMED30010006,SMED30010895,SMED30011337,SMED30011521,SMED30011589,SMED30011…
BP	GO:0006518	peptide metabolic process	697	76	48.35	4.9e-05	0.0003159	SMED30000222,SMED30000307,SMED30001326,SMED30001987,SMED30002131,SMED30002301,SMED30003202,SMED30004207,SMED30004334,SMED30005052,SMED30005659,SMED30005694,SMED30006386,SMED30006767,SMED30006954,SMED30007457,SMED30008485,SMED30008769,SMED30011347,SMED30011861,SMED30012660,SMED30013133,SMED30013915,SMED30014306,SMED30015195,SMED30015224,SMED30015541,SMED30015856,SMED30016297,SMED30016559,SMED30016…
BP	GO:0002218	activation of innate immune response	363	46	25.18	5e-05	0.000318	SMED30002075,SMED30002184,SMED30002574,SMED30002663,SMED30003353,SMED30004400,SMED30004476,SMED30004537,SMED30004578,SMED30004633,SMED30004668,SMED30006009,SMED30006521,SMED30006542,SMED30006808,SMED30006815,SMED30007985,SMED30008726,SMED30009873,SMED30011521,SMED30012062,SMED30013364,SMED30013642,SMED30013710,SMED30014405,SMED30015728,SMED30015830,SMED30016835,SMED30017710,SMED30018214,SMED30018…
BP	GO:0006725	cellular aromatic compound metabolic pro...	5057	407	350.81	6e-05	0.0003766	SMED30000060,SMED30000170,SMED30000222,SMED30000257,SMED30000275,SMED30000346,SMED30000740,SMED30000986,SMED30001102,SMED30001261,SMED30001348,SMED30001391,SMED30001693,SMED30001700,SMED30001767,SMED30001802,SMED30002075,SMED30002101,SMED30002102,SMED30002135,SMED30002184,SMED30002301,SMED30002417,SMED30002531,SMED30002574,SMED30002663,SMED30002780,SMED30002787,SMED30003042,SMED30003202,SMED30003…
BP	GO:0031349	positive regulation of defense response	400	49	27.75	6.9e-05	0.0004274	SMED30002075,SMED30002184,SMED30002574,SMED30002663,SMED30003353,SMED30004400,SMED30004476,SMED30004537,SMED30004578,SMED30004633,SMED30004668,SMED30006009,SMED30006521,SMED30006542,SMED30006808,SMED30006815,SMED30007985,SMED30008726,SMED30009873,SMED30011521,SMED30012062,SMED30013364,SMED30013642,SMED30013710,SMED30014405,SMED30015728,SMED30015830,SMED30016835,SMED30017710,SMED30018214,SMED30018…
BP	GO:0032446	protein modification by small protein co...	836	87	57.99	7.7e-05	0.0004709	SMED30001849,SMED30002075,SMED30002184,SMED30002574,SMED30002663,SMED30003139,SMED30003259,SMED30003353,SMED30004400,SMED30004415,SMED30004476,SMED30004489,SMED30004537,SMED30004578,SMED30004630,SMED30004663,SMED30004668,SMED30006009,SMED30006495,SMED30006521,SMED30006542,SMED30006656,SMED30006808,SMED30006815,SMED30007985,SMED30008726,SMED30009224,SMED30009873,SMED30010196,SMED30010468,SMED30010…
BP	GO:0030178	negative regulation of Wnt signaling pat...	176	27	12.21	7.9e-05	0.000477	SMED30002574,SMED30003353,SMED30004400,SMED30004537,SMED30004578,SMED30006521,SMED30006542,SMED30006808,SMED30006815,SMED30008726,SMED30011047,SMED30011521,SMED30013364,SMED30013710,SMED30015728,SMED30016835,SMED30017710,SMED30018214,SMED30018994,SMED30023567,SMED30023741,SMED30025442,SMED30026427,SMED30027103,SMED30028966,SMED30030270,SMED30033741
BP	GO:0045087	innate immune response	548	62	38.02	8.6e-05	0.0005119	SMED30002075,SMED30002184,SMED30002301,SMED30002574,SMED30002663,SMED30003353,SMED30004207,SMED30004400,SMED30004476,SMED30004537,SMED30004578,SMED30004633,SMED30004668,SMED30005062,SMED30006009,SMED30006521,SMED30006542,SMED30006808,SMED30006815,SMED30007985,SMED30008726,SMED30009224,SMED30009873,SMED30011140,SMED30011521,SMED30011956,SMED30012062,SMED30013364,SMED30013642,SMED30013710,SMED30014…
BP	GO:0043604	amide biosynthetic process	686	74	47.59	8.7e-05	0.0005119	SMED30000222,SMED30000307,SMED30001326,SMED30001348,SMED30001987,SMED30002301,SMED30003202,SMED30004207,SMED30004334,SMED30005052,SMED30005659,SMED30005694,SMED30006199,SMED30006767,SMED30006954,SMED30007457,SMED30007750,SMED30008485,SMED30008769,SMED30011140,SMED30011347,SMED30011604,SMED30011861,SMED30012660,SMED30013133,SMED30013915,SMED30015195,SMED30015224,SMED30015541,SMED30015856,SMED30016…
BP	GO:1901360	organic cyclic compound metabolic proces...	5175	414	358.99	8.8e-05	0.0005119	SMED30000060,SMED30000170,SMED30000222,SMED30000257,SMED30000275,SMED30000346,SMED30000740,SMED30000986,SMED30001102,SMED30001167,SMED30001261,SMED30001348,SMED30001391,SMED30001693,SMED30001700,SMED30001767,SMED30001802,SMED30002075,SMED30002101,SMED30002102,SMED30002135,SMED30002184,SMED30002301,SMED30002417,SMED30002531,SMED30002574,SMED30002663,SMED30002780,SMED30002787,SMED30003042,SMED30003…
BP	GO:2000027	regulation of animal organ morphogenesis	187	28	12.97	9.1e-05	0.000523	SMED30002574,SMED30003353,SMED30004400,SMED30004537,SMED30004578,SMED30006521,SMED30006542,SMED30006808,SMED30006815,SMED30008726,SMED30011521,SMED30013364,SMED30013710,SMED30015261,SMED30015728,SMED30016835,SMED30017710,SMED30018214,SMED30018660,SMED30018994,SMED30020615,SMED30023567,SMED30023741,SMED30026427,SMED30028966,SMED30030074,SMED30030270,SMED30033741
BP	GO:0071345	cellular response to cytokine stimulus	449	53	31.15	9.5e-05	0.0005395	SMED30002301,SMED30002574,SMED30002663,SMED30003110,SMED30003353,SMED30004207,SMED30004400,SMED30004476,SMED30004537,SMED30004578,SMED30004668,SMED30006165,SMED30006521,SMED30006542,SMED30006808,SMED30006815,SMED30007985,SMED30008726,SMED30009224,SMED30011140,SMED30011521,SMED30012062,SMED30013364,SMED30013642,SMED30013710,SMED30015728,SMED30016835,SMED30017710,SMED30018214,SMED30018645,SMED30018…
BP	GO:0006402	mRNA catabolic process	374	46	25.94	0.0001	0.0005547	SMED30000222,SMED30002574,SMED30003202,SMED30003353,SMED30004400,SMED30004537,SMED30004578,SMED30005694,SMED30006521,SMED30006542,SMED30006808,SMED30006815,SMED30007251,SMED30007894,SMED30008283,SMED30008485,SMED30008726,SMED30008769,SMED30011521,SMED30011618,SMED30013364,SMED30013641,SMED30013710,SMED30015728,SMED30015856,SMED30016835,SMED30017710,SMED30018214,SMED30018994,SMED30019290,SMED30019…
BP	GO:0046483	heterocycle metabolic process	5057	405	350.81	0.0001	0.0005547	SMED30000060,SMED30000170,SMED30000222,SMED30000257,SMED30000275,SMED30000346,SMED30000740,SMED30000986,SMED30001102,SMED30001261,SMED30001348,SMED30001391,SMED30001693,SMED30001700,SMED30001767,SMED30001802,SMED30002075,SMED30002101,SMED30002102,SMED30002135,SMED30002184,SMED30002301,SMED30002417,SMED30002531,SMED30002574,SMED30002663,SMED30002780,SMED30002787,SMED30003042,SMED30003202,SMED30003…
BP	GO:0002764	immune response-regulating signaling pat...	508	58	35.24	0.00011	0.0005766	SMED30002075,SMED30002184,SMED30002574,SMED30002663,SMED30002941,SMED30003353,SMED30004400,SMED30004476,SMED30004537,SMED30004578,SMED30004633,SMED30004668,SMED30005741,SMED30006009,SMED30006521,SMED30006542,SMED30006808,SMED30006815,SMED30007985,SMED30008726,SMED30009616,SMED30009873,SMED30011337,SMED30011521,SMED30011956,SMED30012062,SMED30013364,SMED30013642,SMED30013710,SMED30014405,SMED30015…
BP	GO:0042180	cellular ketone metabolic process	170	26	11.79	0.00011	0.0005766	SMED30001348,SMED30002574,SMED30003353,SMED30004400,SMED30004537,SMED30004578,SMED30006521,SMED30006542,SMED30006808,SMED30006815,SMED30008726,SMED30013364,SMED30013710,SMED30015728,SMED30016835,SMED30017710,SMED30017860,SMED30018994,SMED30023567,SMED30023741,SMED30026427,SMED30028658,SMED30028966,SMED30030270,SMED30033741,SMED30034500
BP	GO:0043043	peptide biosynthetic process	610	67	42.32	0.00011	0.0005766	SMED30000222,SMED30000307,SMED30001326,SMED30001987,SMED30002301,SMED30003202,SMED30004207,SMED30004334,SMED30005052,SMED30005659,SMED30005694,SMED30006767,SMED30006954,SMED30007457,SMED30008485,SMED30008769,SMED30011347,SMED30011861,SMED30012660,SMED30013133,SMED30013915,SMED30015195,SMED30015224,SMED30015541,SMED30015856,SMED30016559,SMED30016876,SMED30017860,SMED30019723,SMED30020766,SMED30020…
BP	GO:0043603	cellular amide metabolic process	856	88	59.38	0.00011	0.0005766	SMED30000222,SMED30000307,SMED30001326,SMED30001348,SMED30001987,SMED30002131,SMED30002301,SMED30003202,SMED30004207,SMED30004334,SMED30005052,SMED30005659,SMED30005694,SMED30006199,SMED30006386,SMED30006767,SMED30006954,SMED30007457,SMED30007750,SMED30008485,SMED30008769,SMED30011140,SMED30011347,SMED30011604,SMED30011861,SMED30012660,SMED30013133,SMED30013915,SMED30014306,SMED30015195,SMED30015…
BP	GO:1901564	organonitrogen compound metabolic proces...	5341	425	370.51	0.00011	0.0005766	SMED30000031,SMED30000222,SMED30000307,SMED30000517,SMED30000986,SMED30001326,SMED30001348,SMED30001577,SMED30001700,SMED30001849,SMED30001987,SMED30002075,SMED30002076,SMED30002131,SMED30002184,SMED30002301,SMED30002524,SMED30002574,SMED30002663,SMED30002787,SMED30003027,SMED30003110,SMED30003139,SMED30003202,SMED30003259,SMED30003277,SMED30003353,SMED30003700,SMED30003769,SMED30003884,SMED30004…
BP	GO:0042254	ribosome biogenesis	281	37	19.49	0.00012	0.0006222	SMED30000275,SMED30001102,SMED30002780,SMED30005828,SMED30006767,SMED30007815,SMED30007894,SMED30008485,SMED30008769,SMED30009673,SMED30010006,SMED30010927,SMED30011347,SMED30011618,SMED30011859,SMED30013099,SMED30013594,SMED30014463,SMED30015057,SMED30015102,SMED30015760,SMED30016529,SMED30017310,SMED30020916,SMED30021357,SMED30021823,SMED30023507,SMED30024202,SMED30024618,SMED30025060,SMED30025…
BP	GO:0030111	regulation of Wnt signaling pathway	282	37	19.56	0.00013	0.0006393	SMED30002184,SMED30002301,SMED30002574,SMED30003353,SMED30004400,SMED30004489,SMED30004537,SMED30004578,SMED30006521,SMED30006542,SMED30006808,SMED30006815,SMED30008726,SMED30011047,SMED30011337,SMED30011521,SMED30012062,SMED30013364,SMED30013710,SMED30015499,SMED30015728,SMED30016835,SMED30017710,SMED30018214,SMED30018217,SMED30018994,SMED30019290,SMED30021089,SMED30023567,SMED30023741,SMED30025…
BP	GO:0034097	response to cytokine	556	62	38.57	0.00013	0.0006393	SMED30002301,SMED30002574,SMED30002663,SMED30003110,SMED30003353,SMED30004207,SMED30004400,SMED30004476,SMED30004537,SMED30004578,SMED30004668,SMED30005062,SMED30006009,SMED30006165,SMED30006521,SMED30006542,SMED30006808,SMED30006815,SMED30007985,SMED30008726,SMED30009224,SMED30011140,SMED30011521,SMED30011956,SMED30012062,SMED30013364,SMED30013642,SMED30013710,SMED30014405,SMED30014408,SMED30015…
BP	GO:0043414	macromolecule methylation	303	39	21.02	0.00013	0.0006393	SMED30000986,SMED30003884,SMED30004163,SMED30005932,SMED30006103,SMED30006498,SMED30006650,SMED30007148,SMED30007571,SMED30009371,SMED30010124,SMED30010727,SMED30011051,SMED30011332,SMED30011436,SMED30012817,SMED30012950,SMED30013594,SMED30013890,SMED30013903,SMED30014205,SMED30016529,SMED30016742,SMED30017462,SMED30019444,SMED30019628,SMED30020960,SMED30021797,SMED30023128,SMED30024013,SMED30025…
BP	GO:0044257	cellular protein catabolic process	579	64	40.17	0.00013	0.0006393	SMED30002075,SMED30002131,SMED30002184,SMED30002574,SMED30003139,SMED30003353,SMED30004289,SMED30004400,SMED30004415,SMED30004537,SMED30004578,SMED30004630,SMED30006521,SMED30006542,SMED30006656,SMED30006808,SMED30006815,SMED30006843,SMED30008315,SMED30008726,SMED30009873,SMED30010006,SMED30010895,SMED30011337,SMED30011521,SMED30011956,SMED30013364,SMED30013438,SMED30013710,SMED30015499,SMED30015…
BP	GO:0048002	antigen processing and presentation of p...	201	29	13.94	0.00013	0.0006393	SMED30002574,SMED30003353,SMED30003432,SMED30004400,SMED30004476,SMED30004537,SMED30004578,SMED30006521,SMED30006542,SMED30006808,SMED30006815,SMED30008726,SMED30008845,SMED30013364,SMED30013710,SMED30015728,SMED30016835,SMED30017710,SMED30018994,SMED30023567,SMED30023741,SMED30026427,SMED30028966,SMED30029380,SMED30029674,SMED30030270,SMED30031531,SMED30032238,SMED30033741
BP	GO:0035567	non-canonical Wnt signaling pathway	172	26	11.93	0.00014	0.0006814	SMED30002574,SMED30003353,SMED30004400,SMED30004537,SMED30004578,SMED30006521,SMED30006542,SMED30006808,SMED30006815,SMED30008726,SMED30011521,SMED30013364,SMED30013710,SMED30015728,SMED30016835,SMED30017710,SMED30018214,SMED30018660,SMED30018994,SMED30023567,SMED30023741,SMED30025891,SMED30026427,SMED30028966,SMED30030270,SMED30033741
BP	GO:0002478	antigen processing and presentation of e...	183	27	12.69	0.00015	0.0007084	SMED30002574,SMED30003353,SMED30004400,SMED30004476,SMED30004537,SMED30004578,SMED30006521,SMED30006542,SMED30006808,SMED30006815,SMED30008726,SMED30008845,SMED30013364,SMED30013710,SMED30015728,SMED30016835,SMED30017710,SMED30018994,SMED30023567,SMED30023741,SMED30026427,SMED30028966,SMED30029380,SMED30030270,SMED30031531,SMED30032238,SMED30033741
BP	GO:0010467	gene expression	4035	330	279.91	0.00015	0.0007084	SMED30000170,SMED30000222,SMED30000257,SMED30000275,SMED30000307,SMED30000346,SMED30000740,SMED30001102,SMED30001261,SMED30001326,SMED30001577,SMED30001693,SMED30001700,SMED30001767,SMED30001802,SMED30001987,SMED30002075,SMED30002076,SMED30002101,SMED30002102,SMED30002135,SMED30002184,SMED30002248,SMED30002301,SMED30002417,SMED30002574,SMED30002663,SMED30003042,SMED30003202,SMED30003353,SMED30003…
BP	GO:0016567	protein ubiquitination	733	77	50.85	0.00015	0.0007084	SMED30002075,SMED30002184,SMED30002574,SMED30002663,SMED30003139,SMED30003259,SMED30003353,SMED30004400,SMED30004415,SMED30004476,SMED30004489,SMED30004537,SMED30004578,SMED30004630,SMED30004663,SMED30004668,SMED30006009,SMED30006495,SMED30006521,SMED30006542,SMED30006656,SMED30006808,SMED30006815,SMED30007985,SMED30008726,SMED30009873,SMED30010196,SMED30010468,SMED30010526,SMED30010763,SMED30010…
BP	GO:0006412	translation	595	65	41.28	0.00016	0.0007338	SMED30000222,SMED30000307,SMED30001326,SMED30001987,SMED30002301,SMED30003202,SMED30004207,SMED30004334,SMED30005052,SMED30005659,SMED30005694,SMED30006767,SMED30006954,SMED30007457,SMED30008485,SMED30008769,SMED30011347,SMED30011861,SMED30012660,SMED30013133,SMED30013915,SMED30015195,SMED30015224,SMED30015541,SMED30015856,SMED30016559,SMED30016876,SMED30019723,SMED30020766,SMED30020916,SMED30021…
BP	GO:0010046	response to mycotoxin	9	5	0.62	0.00016	0.0007338	SMED30009224,SMED30011140,SMED30015261,SMED30028658,SMED30034500
BP	GO:0050778	positive regulation of immune response	571	63	39.61	0.00016	0.0007338	SMED30002075,SMED30002184,SMED30002574,SMED30002663,SMED30002941,SMED30003353,SMED30004400,SMED30004476,SMED30004537,SMED30004578,SMED30004633,SMED30004668,SMED30005741,SMED30006009,SMED30006521,SMED30006542,SMED30006808,SMED30006815,SMED30007985,SMED30008726,SMED30009616,SMED30009873,SMED30011337,SMED30011521,SMED30011956,SMED30012062,SMED30013364,SMED30013642,SMED30013710,SMED30014405,SMED30015…
BP	GO:0006259	DNA metabolic process	1277	121	88.59	0.0002	0.0008833	SMED30000060,SMED30000986,SMED30001391,SMED30002075,SMED30002101,SMED30002102,SMED30002184,SMED30002574,SMED30002787,SMED30003884,SMED30004163,SMED30004207,SMED30004289,SMED30004415,SMED30005925,SMED30005932,SMED30006165,SMED30006386,SMED30006498,SMED30006505,SMED30006650,SMED30006656,SMED30006826,SMED30006843,SMED30006877,SMED30006979,SMED30007148,SMED30007474,SMED30007835,SMED30008327,SMED30008…
BP	GO:0019882	antigen processing and presentation	236	32	16.37	0.0002	0.0008833	SMED30002574,SMED30003353,SMED30003432,SMED30004400,SMED30004476,SMED30004537,SMED30004578,SMED30006521,SMED30006542,SMED30006808,SMED30006815,SMED30008726,SMED30008845,SMED30009481,SMED30013364,SMED30013710,SMED30014511,SMED30015728,SMED30016835,SMED30017462,SMED30017710,SMED30018994,SMED30023567,SMED30023741,SMED30026427,SMED30028966,SMED30029380,SMED30029674,SMED30030270,SMED30031531,SMED30032…
BP	GO:0019884	antigen processing and presentation of e...	186	27	12.9	0.0002	0.0008833	SMED30002574,SMED30003353,SMED30004400,SMED30004476,SMED30004537,SMED30004578,SMED30006521,SMED30006542,SMED30006808,SMED30006815,SMED30008726,SMED30008845,SMED30013364,SMED30013710,SMED30015728,SMED30016835,SMED30017710,SMED30018994,SMED30023567,SMED30023741,SMED30026427,SMED30028966,SMED30029380,SMED30030270,SMED30031531,SMED30032238,SMED30033741
BP	GO:0090502	RNA phosphodiester bond hydrolysis, endo...	68	14	4.72	0.0002	0.0008833	SMED30006767,SMED30007835,SMED30009055,SMED30021823,SMED30024049,SMED30024618,SMED30028378,SMED30028665,SMED30031111,SMED30031671,SMED30034128,SMED30035083,SMED30035092,SMED30035547
BP	GO:0042274	ribosomal small subunit biogenesis	39	10	2.71	0.00025	0.001094	SMED30001102,SMED30006767,SMED30008485,SMED30008769,SMED30011347,SMED30014463,SMED30021823,SMED30024202,SMED30024618,SMED30028665
BP	GO:0034470	ncRNA processing	356	43	24.7	0.00026	0.001127	SMED30000275,SMED30001102,SMED30004220,SMED30005144,SMED30005828,SMED30006546,SMED30006767,SMED30008485,SMED30008769,SMED30010059,SMED30010927,SMED30011589,SMED30011618,SMED30011859,SMED30013099,SMED30013594,SMED30013903,SMED30014463,SMED30015102,SMED30015224,SMED30015760,SMED30016529,SMED30017310,SMED30018319,SMED30018566,SMED30020050,SMED30020916,SMED30021357,SMED30021651,SMED30021797,SMED30021…
BP	GO:0009059	macromolecule biosynthetic process	3833	313	265.9	0.00029	0.001235	SMED30000031,SMED30000170,SMED30000222,SMED30000307,SMED30000346,SMED30000740,SMED30000986,SMED30001261,SMED30001326,SMED30001391,SMED30001693,SMED30001700,SMED30001767,SMED30001802,SMED30001987,SMED30002075,SMED30002101,SMED30002102,SMED30002135,SMED30002184,SMED30002301,SMED30002417,SMED30002524,SMED30002663,SMED30002787,SMED30003042,SMED30003202,SMED30003681,SMED30003769,SMED30004179,SMED30004…
BP	GO:0034645	cellular macromolecule biosynthetic proc...	3765	308	261.18	0.00029	0.001235	SMED30000031,SMED30000170,SMED30000222,SMED30000307,SMED30000346,SMED30000740,SMED30000986,SMED30001261,SMED30001326,SMED30001391,SMED30001693,SMED30001700,SMED30001767,SMED30001802,SMED30001987,SMED30002075,SMED30002101,SMED30002102,SMED30002135,SMED30002184,SMED30002301,SMED30002417,SMED30002524,SMED30002663,SMED30002787,SMED30003042,SMED30003202,SMED30003681,SMED30003769,SMED30004179,SMED30004…
BP	GO:0016055	Wnt signaling pathway	426	49	29.55	0.00032	0.001339	SMED30000212,SMED30002184,SMED30002301,SMED30002574,SMED30003353,SMED30004400,SMED30004489,SMED30004537,SMED30004578,SMED30006521,SMED30006542,SMED30006656,SMED30006808,SMED30006815,SMED30008726,SMED30011047,SMED30011337,SMED30011521,SMED30011589,SMED30012062,SMED30013364,SMED30013710,SMED30015499,SMED30015728,SMED30016835,SMED30017710,SMED30018214,SMED30018217,SMED30018369,SMED30018660,SMED30018…
BP	GO:0032271	regulation of protein polymerization	88	16	6.1	0.00032	0.001339	SMED30002355,SMED30002829,SMED30002941,SMED30004963,SMED30005741,SMED30009616,SMED30010541,SMED30013231,SMED30015706,SMED30019007,SMED30019094,SMED30019269,SMED30020916,SMED30022344,SMED30033007,SMED30033412
BP	GO:0032530	regulation of microvillus organization	3	3	0.21	0.00033	0.001357	SMED30006165,SMED30008911,SMED30026741
BP	GO:0032534	regulation of microvillus assembly	3	3	0.21	0.00033	0.001357	SMED30006165,SMED30008911,SMED30026741
BP	GO:0198738	cell-cell signaling by wnt	427	49	29.62	0.00034	0.001386	SMED30000212,SMED30002184,SMED30002301,SMED30002574,SMED30003353,SMED30004400,SMED30004489,SMED30004537,SMED30004578,SMED30006521,SMED30006542,SMED30006656,SMED30006808,SMED30006815,SMED30008726,SMED30011047,SMED30011337,SMED30011521,SMED30011589,SMED30012062,SMED30013364,SMED30013710,SMED30015499,SMED30015728,SMED30016835,SMED30017710,SMED30018214,SMED30018217,SMED30018369,SMED30018660,SMED30018…
BP	GO:1901575	organic substance catabolic process	1631	147	113.14	0.0004	0.001617	SMED30000222,SMED30000986,SMED30002075,SMED30002131,SMED30002184,SMED30002574,SMED30003139,SMED30003202,SMED30003353,SMED30004289,SMED30004400,SMED30004415,SMED30004476,SMED30004490,SMED30004537,SMED30004578,SMED30004630,SMED30005062,SMED30005678,SMED30005694,SMED30005999,SMED30006305,SMED30006498,SMED30006521,SMED30006542,SMED30006650,SMED30006656,SMED30006808,SMED30006815,SMED30006843,SMED30007…
BP	GO:1901566	organonitrogen compound biosynthetic pro...	1443	132	100.1	0.00045	0.001804	SMED30000031,SMED30000222,SMED30000307,SMED30001326,SMED30001348,SMED30001987,SMED30002301,SMED30002524,SMED30003202,SMED30003700,SMED30004207,SMED30004253,SMED30004334,SMED30004476,SMED30005052,SMED30005062,SMED30005659,SMED30005694,SMED30005824,SMED30006165,SMED30006199,SMED30006308,SMED30006767,SMED30006954,SMED30007457,SMED30007750,SMED30008141,SMED30008485,SMED30008769,SMED30009388,SMED30009…
BP	GO:0016070	RNA metabolic process	3506	287	243.21	0.00051	0.002027	SMED30000170,SMED30000222,SMED30000257,SMED30000275,SMED30000346,SMED30000740,SMED30001102,SMED30001261,SMED30001693,SMED30001700,SMED30001767,SMED30001802,SMED30002075,SMED30002101,SMED30002102,SMED30002135,SMED30002184,SMED30002301,SMED30002417,SMED30002531,SMED30002574,SMED30002663,SMED30002780,SMED30003042,SMED30003202,SMED30003353,SMED30003681,SMED30003769,SMED30004179,SMED30004207,SMED30004…
BP	GO:0006508	proteolysis	1372	126	95.18	0.00052	0.002033	SMED30002075,SMED30002131,SMED30002184,SMED30002301,SMED30002574,SMED30002787,SMED30003139,SMED30003353,SMED30003769,SMED30004207,SMED30004289,SMED30004400,SMED30004415,SMED30004476,SMED30004489,SMED30004537,SMED30004578,SMED30004630,SMED30004633,SMED30004663,SMED30004668,SMED30005589,SMED30005693,SMED30005752,SMED30006165,SMED30006386,SMED30006521,SMED30006542,SMED30006656,SMED30006808,SMED30006…
BP	GO:0071428	rRNA-containing ribonucleoprotein comple...	11	5	0.76	0.00052	0.002033	SMED30006767,SMED30007894,SMED30024618,SMED30025060,SMED30028665
BP	GO:0006479	protein methylation	249	32	17.27	0.00053	0.002039	SMED30000986,SMED30003884,SMED30004163,SMED30006103,SMED30006498,SMED30006650,SMED30007148,SMED30007571,SMED30009371,SMED30010124,SMED30010727,SMED30011051,SMED30011332,SMED30011436,SMED30012950,SMED30013890,SMED30014205,SMED30016529,SMED30016742,SMED30017462,SMED30019444,SMED30019628,SMED30020960,SMED30023128,SMED30024013,SMED30025294,SMED30028437,SMED30030074,SMED30031711,SMED30032146,SMED30032…
BP	GO:0008213	protein alkylation	249	32	17.27	0.00053	0.002039	SMED30000986,SMED30003884,SMED30004163,SMED30006103,SMED30006498,SMED30006650,SMED30007148,SMED30007571,SMED30009371,SMED30010124,SMED30010727,SMED30011051,SMED30011332,SMED30011436,SMED30012950,SMED30013890,SMED30014205,SMED30016529,SMED30016742,SMED30017462,SMED30019444,SMED30019628,SMED30020960,SMED30023128,SMED30024013,SMED30025294,SMED30028437,SMED30030074,SMED30031711,SMED30032146,SMED30032…
BP	GO:0044267	cellular protein metabolic process	3925	317	272.28	0.00058	0.002213	SMED30000222,SMED30000307,SMED30000517,SMED30000986,SMED30001326,SMED30001700,SMED30001849,SMED30001987,SMED30002075,SMED30002076,SMED30002131,SMED30002184,SMED30002301,SMED30002524,SMED30002574,SMED30002663,SMED30003027,SMED30003110,SMED30003139,SMED30003202,SMED30003259,SMED30003353,SMED30003884,SMED30004163,SMED30004207,SMED30004253,SMED30004289,SMED30004334,SMED30004400,SMED30004415,SMED30004…
BP	GO:0000726	non-recombinational repair	121	19	8.39	0.00065	0.002461	SMED30000986,SMED30002574,SMED30006498,SMED30006650,SMED30006656,SMED30007148,SMED30008327,SMED30009371,SMED30011051,SMED30011079,SMED30011332,SMED30011436,SMED30013890,SMED30019444,SMED30019628,SMED30023128,SMED30028437,SMED30031711,SMED30032849
BP	GO:0006261	DNA-dependent DNA replication	200	27	13.87	0.00066	0.002479	SMED30000986,SMED30004415,SMED30006498,SMED30006650,SMED30006979,SMED30007148,SMED30009371,SMED30011051,SMED30011332,SMED30011436,SMED30013890,SMED30016002,SMED30019444,SMED30019628,SMED30019718,SMED30020890,SMED30021346,SMED30022437,SMED30023128,SMED30023821,SMED30028010,SMED30028218,SMED30028437,SMED30029329,SMED30031711,SMED30032849,SMED30033600
BP	GO:0030174	regulation of DNA-dependent DNA replicat...	7	4	0.49	0.00068	0.002534	SMED30004415,SMED30006979,SMED30023821,SMED30033600
BP	GO:0000462	maturation of SSU-rRNA from tricistronic...	23	7	1.6	0.00069	0.002551	SMED30001102,SMED30006767,SMED30014463,SMED30021823,SMED30024202,SMED30024618,SMED30028665
BP	GO:0002684	positive regulation of immune system pro...	700	71	48.56	0.00073	0.002679	SMED30002075,SMED30002076,SMED30002184,SMED30002301,SMED30002574,SMED30002663,SMED30002941,SMED30003353,SMED30004400,SMED30004476,SMED30004537,SMED30004578,SMED30004633,SMED30004668,SMED30005741,SMED30006009,SMED30006521,SMED30006542,SMED30006808,SMED30006815,SMED30007985,SMED30008726,SMED30009419,SMED30009616,SMED30009873,SMED30010124,SMED30011047,SMED30011337,SMED30011521,SMED30011956,SMED30012…
BP	GO:0051603	proteolysis involved in cellular protein...	558	59	38.71	0.00074	0.002695	SMED30002075,SMED30002184,SMED30002574,SMED30003139,SMED30003353,SMED30004289,SMED30004400,SMED30004415,SMED30004537,SMED30004578,SMED30004630,SMED30006521,SMED30006542,SMED30006656,SMED30006808,SMED30006815,SMED30006843,SMED30008315,SMED30008726,SMED30009873,SMED30010006,SMED30010895,SMED30011337,SMED30011521,SMED30011956,SMED30013364,SMED30013438,SMED30013710,SMED30015499,SMED30015728,SMED30016…
BP	GO:0071897	DNA biosynthetic process	265	33	18.38	0.00076	0.002726	SMED30002184,SMED30002787,SMED30004207,SMED30004289,SMED30006165,SMED30006505,SMED30006877,SMED30007835,SMED30009055,SMED30009873,SMED30010006,SMED30010145,SMED30011521,SMED30012749,SMED30015057,SMED30015115,SMED30017050,SMED30018214,SMED30019718,SMED30020142,SMED30022174,SMED30022437,SMED30026741,SMED30028378,SMED30031111,SMED30031140,SMED30031671,SMED30032994,SMED30033673,SMED30034128,SMED30035…
BP	GO:1901576	organic substance biosynthetic process	4676	370	324.38	0.00076	0.002726	SMED30000009,SMED30000031,SMED30000170,SMED30000222,SMED30000307,SMED30000346,SMED30000740,SMED30000986,SMED30001107,SMED30001261,SMED30001326,SMED30001348,SMED30001391,SMED30001693,SMED30001700,SMED30001767,SMED30001802,SMED30001987,SMED30002075,SMED30002076,SMED30002101,SMED30002102,SMED30002135,SMED30002184,SMED30002301,SMED30002417,SMED30002524,SMED30002663,SMED30002787,SMED30003042,SMED30003…
BP	GO:0070647	protein modification by small protein co...	934	90	64.79	0.0008	0.002848	SMED30001849,SMED30002075,SMED30002184,SMED30002574,SMED30002663,SMED30003139,SMED30003259,SMED30003353,SMED30004400,SMED30004415,SMED30004476,SMED30004489,SMED30004537,SMED30004578,SMED30004630,SMED30004663,SMED30004668,SMED30006009,SMED30006495,SMED30006521,SMED30006542,SMED30006656,SMED30006808,SMED30006815,SMED30006843,SMED30007985,SMED30008726,SMED30009224,SMED30009873,SMED30010196,SMED30010…
BP	GO:0042255	ribosome assembly	45	10	3.12	0.00084	0.002968	SMED30006767,SMED30008485,SMED30008769,SMED30017310,SMED30021357,SMED30024202,SMED30025060,SMED30025739,SMED30028665,SMED30034165
BP	GO:0000729	DNA double-strand break processing	105	17	7.28	0.00086	0.003016	SMED30000986,SMED30005925,SMED30006498,SMED30006650,SMED30006656,SMED30007148,SMED30009371,SMED30011051,SMED30011332,SMED30011436,SMED30013890,SMED30019444,SMED30019628,SMED30023128,SMED30028437,SMED30031711,SMED30032849
BP	GO:0062012	regulation of small molecule metabolic p...	236	30	16.37	0.00093	0.003238	SMED30001348,SMED30002574,SMED30003353,SMED30004400,SMED30004537,SMED30004578,SMED30004648,SMED30006521,SMED30006542,SMED30006808,SMED30006815,SMED30008726,SMED30013364,SMED30013710,SMED30015728,SMED30016835,SMED30017710,SMED30018994,SMED30023567,SMED30023741,SMED30026427,SMED30028528,SMED30028658,SMED30028925,SMED30028966,SMED30029226,SMED30030270,SMED30033741,SMED30034500,SMED30035119
BP	GO:0009056	catabolic process	2032	175	140.96	0.00098	0.003326	SMED30000212,SMED30000222,SMED30000517,SMED30000668,SMED30000858,SMED30000986,SMED30001337,SMED30001987,SMED30002075,SMED30002131,SMED30002184,SMED30002301,SMED30002574,SMED30003139,SMED30003202,SMED30003353,SMED30004207,SMED30004289,SMED30004400,SMED30004415,SMED30004420,SMED30004476,SMED30004490,SMED30004537,SMED30004578,SMED30004630,SMED30005062,SMED30005678,SMED30005694,SMED30005999,SMED30006…
BP	GO:0090501	RNA phosphodiester bond hydrolysis	97	16	6.73	0.00098	0.003326	SMED30006767,SMED30007835,SMED30009055,SMED30017579,SMED30021823,SMED30024049,SMED30024618,SMED30028378,SMED30028665,SMED30029237,SMED30031111,SMED30031671,SMED30034128,SMED30035083,SMED30035092,SMED30035547
BP	GO:0000460	maturation of 5.8S rRNA	18	6	1.25	0.00099	0.003326	SMED30006767,SMED30010927,SMED30011618,SMED30024618,SMED30025060,SMED30028665
BP	GO:0030033	microvillus assembly	18	6	1.25	0.00099	0.003326	SMED30000517,SMED30006165,SMED30008911,SMED30017140,SMED30022344,SMED30026741
BP	GO:0032528	microvillus organization	18	6	1.25	0.00099	0.003326	SMED30000517,SMED30006165,SMED30008911,SMED30017140,SMED30022344,SMED30026741
BP	GO:0006303	double-strand break repair via nonhomolo...	116	18	8.05	0.00102	0.003402	SMED30000986,SMED30002574,SMED30006498,SMED30006650,SMED30007148,SMED30008327,SMED30009371,SMED30011051,SMED30011079,SMED30011332,SMED30011436,SMED30013890,SMED30019444,SMED30019628,SMED30023128,SMED30028437,SMED30031711,SMED30032849
BP	GO:2001020	regulation of response to DNA damage sti...	206	27	14.29	0.00104	0.003445	SMED30000986,SMED30002076,SMED30004207,SMED30006498,SMED30006505,SMED30006650,SMED30006826,SMED30007148,SMED30007815,SMED30009371,SMED30010727,SMED30011051,SMED30011332,SMED30011436,SMED30012260,SMED30013890,SMED30019444,SMED30019628,SMED30020916,SMED30021089,SMED30022437,SMED30023128,SMED30028437,SMED30030135,SMED30031711,SMED30032849,SMED30035547
BP	GO:0006308	DNA catabolic process	108	17	7.49	0.00119	0.003888	SMED30000986,SMED30006498,SMED30006650,SMED30007148,SMED30009371,SMED30011051,SMED30011332,SMED30011436,SMED30013099,SMED30013890,SMED30015261,SMED30019444,SMED30019628,SMED30023128,SMED30028437,SMED30031711,SMED30032849
BP	GO:0009058	biosynthetic process	4773	375	331.11	0.00119	0.003888	SMED30000009,SMED30000031,SMED30000170,SMED30000222,SMED30000307,SMED30000346,SMED30000740,SMED30000986,SMED30001107,SMED30001261,SMED30001326,SMED30001348,SMED30001391,SMED30001693,SMED30001700,SMED30001767,SMED30001802,SMED30001987,SMED30002075,SMED30002076,SMED30002101,SMED30002102,SMED30002135,SMED30002184,SMED30002301,SMED30002417,SMED30002524,SMED30002663,SMED30002787,SMED30003042,SMED30003…
BP	GO:0030490	maturation of SSU-rRNA	25	7	1.73	0.0012	0.003894	SMED30001102,SMED30006767,SMED30014463,SMED30021823,SMED30024202,SMED30024618,SMED30028665
BP	GO:0051258	protein polymerization	137	20	9.5	0.00121	0.0039	SMED30002355,SMED30002829,SMED30002941,SMED30004963,SMED30005741,SMED30006616,SMED30009616,SMED30010541,SMED30013231,SMED30015706,SMED30018645,SMED30018660,SMED30019007,SMED30019094,SMED30019269,SMED30020916,SMED30022344,SMED30030506,SMED30033007,SMED30033412
BP	GO:0045005	DNA-dependent DNA replication maintenanc...	118	18	8.19	0.00125	0.003954	SMED30000986,SMED30006498,SMED30006650,SMED30007148,SMED30009371,SMED30011051,SMED30011332,SMED30011436,SMED30013890,SMED30016002,SMED30019444,SMED30019628,SMED30021346,SMED30023128,SMED30028010,SMED30028437,SMED30031711,SMED30032849
BP	GO:0042228	interleukin-8 biosynthetic process	4	3	0.28	0.00126	0.003954	SMED30004207,SMED30006165,SMED30026741
BP	GO:0045414	regulation of interleukin-8 biosynthetic...	4	3	0.28	0.00126	0.003954	SMED30004207,SMED30006165,SMED30026741
BP	GO:0045415	negative regulation of interleukin-8 bio...	4	3	0.28	0.00126	0.003954	SMED30004207,SMED30006165,SMED30026741
BP	GO:1901565	organonitrogen compound catabolic proces...	924	88	64.1	0.0013	0.004053	SMED30002075,SMED30002131,SMED30002184,SMED30002574,SMED30003139,SMED30003353,SMED30004289,SMED30004400,SMED30004415,SMED30004476,SMED30004537,SMED30004578,SMED30004630,SMED30005062,SMED30005678,SMED30006521,SMED30006542,SMED30006656,SMED30006808,SMED30006815,SMED30006843,SMED30007894,SMED30008315,SMED30008726,SMED30009697,SMED30009873,SMED30010006,SMED30010895,SMED30011337,SMED30011521,SMED30011…
BP	GO:0044248	cellular catabolic process	1893	163	131.32	0.00152	0.004708	SMED30000212,SMED30000222,SMED30000517,SMED30000668,SMED30000858,SMED30000986,SMED30001337,SMED30001987,SMED30002075,SMED30002131,SMED30002184,SMED30002301,SMED30002574,SMED30003139,SMED30003202,SMED30003353,SMED30004207,SMED30004289,SMED30004400,SMED30004415,SMED30004420,SMED30004490,SMED30004537,SMED30004578,SMED30004630,SMED30005062,SMED30005694,SMED30005999,SMED30006305,SMED30006498,SMED30006…
BP	GO:0050776	regulation of immune response	673	67	46.69	0.00165	0.005078	SMED30002075,SMED30002184,SMED30002574,SMED30002663,SMED30002941,SMED30003353,SMED30004400,SMED30004476,SMED30004537,SMED30004578,SMED30004633,SMED30004668,SMED30005741,SMED30006009,SMED30006521,SMED30006542,SMED30006808,SMED30006815,SMED30007985,SMED30008726,SMED30009616,SMED30009873,SMED30011337,SMED30011521,SMED30011956,SMED30012062,SMED30013364,SMED30013642,SMED30013710,SMED30014405,SMED30015…
BP	GO:0009100	glycoprotein metabolic process	192	25	13.32	0.00171	0.005195	SMED30000031,SMED30002524,SMED30004253,SMED30005824,SMED30009697,SMED30010587,SMED30011049,SMED30011146,SMED30011842,SMED30012904,SMED30013533,SMED30015901,SMED30018827,SMED30020941,SMED30022982,SMED30025607,SMED30025616,SMED30028982,SMED30029238,SMED30029438,SMED30030775,SMED30031892,SMED30033380,SMED30035753,SMED30036006
BP	GO:0031329	regulation of cellular catabolic process	674	67	46.76	0.00171	0.005195	SMED30000212,SMED30000222,SMED30000668,SMED30000858,SMED30001987,SMED30002131,SMED30002184,SMED30002301,SMED30002574,SMED30003353,SMED30004207,SMED30004400,SMED30004420,SMED30004537,SMED30004578,SMED30005694,SMED30006521,SMED30006542,SMED30006656,SMED30006808,SMED30006815,SMED30006843,SMED30007251,SMED30007894,SMED30008726,SMED30009873,SMED30009964,SMED30011521,SMED30011956,SMED30012845,SMED30013…
BP	GO:2001034	positive regulation of double-strand bre...	93	15	6.45	0.00176	0.005313	SMED30000986,SMED30006498,SMED30006650,SMED30007148,SMED30009371,SMED30011051,SMED30011332,SMED30011436,SMED30013890,SMED30019444,SMED30019628,SMED30023128,SMED30028437,SMED30031711,SMED30032849
BP	GO:0015074	DNA integration	312	36	21.64	0.0018	0.0054	SMED30000060,SMED30000986,SMED30002101,SMED30002102,SMED30006498,SMED30006650,SMED30007148,SMED30007835,SMED30008482,SMED30009051,SMED30009055,SMED30009371,SMED30011051,SMED30011332,SMED30011436,SMED30011532,SMED30012116,SMED30013890,SMED30017382,SMED30019444,SMED30019628,SMED30023128,SMED30023245,SMED30023525,SMED30026375,SMED30028378,SMED30028437,SMED30030553,SMED30031111,SMED30031671,SMED30031…
BP	GO:0000737	DNA catabolic process, endonucleolytic	103	16	7.15	0.00188	0.005605	SMED30000986,SMED30006498,SMED30006650,SMED30007148,SMED30009371,SMED30011051,SMED30011332,SMED30011436,SMED30013890,SMED30015261,SMED30019444,SMED30019628,SMED30023128,SMED30028437,SMED30031711,SMED30032849
BP	GO:0044249	cellular biosynthetic process	4664	365	323.54	0.00196	0.005695	SMED30000009,SMED30000031,SMED30000170,SMED30000222,SMED30000307,SMED30000346,SMED30000740,SMED30000986,SMED30001107,SMED30001261,SMED30001326,SMED30001348,SMED30001391,SMED30001693,SMED30001700,SMED30001767,SMED30001802,SMED30001987,SMED30002075,SMED30002076,SMED30002101,SMED30002102,SMED30002135,SMED30002184,SMED30002301,SMED30002417,SMED30002524,SMED30002663,SMED30002787,SMED30003042,SMED30003…
BP	GO:0097676	histone H3-K36 dimethylation	94	15	6.52	0.00196	0.005695	SMED30000986,SMED30006498,SMED30006650,SMED30007148,SMED30009371,SMED30011051,SMED30011332,SMED30011436,SMED30013890,SMED30019444,SMED30019628,SMED30023128,SMED30028437,SMED30031711,SMED30032849
BP	GO:2001032	regulation of double-strand break repair...	94	15	6.52	0.00196	0.005695	SMED30000986,SMED30006498,SMED30006650,SMED30007148,SMED30009371,SMED30011051,SMED30011332,SMED30011436,SMED30013890,SMED30019444,SMED30019628,SMED30023128,SMED30028437,SMED30031711,SMED30032849
BP	GO:0031297	replication fork processing	113	17	7.84	0.00197	0.005695	SMED30000986,SMED30006498,SMED30006650,SMED30007148,SMED30009371,SMED30011051,SMED30011332,SMED30011436,SMED30013890,SMED30016002,SMED30019444,SMED30019628,SMED30023128,SMED30028010,SMED30028437,SMED30031711,SMED30032849
BP	GO:0071157	negative regulation of cell cycle arrest	113	17	7.84	0.00197	0.005695	SMED30000986,SMED30002076,SMED30006498,SMED30006650,SMED30007148,SMED30009371,SMED30011051,SMED30011332,SMED30011436,SMED30013890,SMED30019444,SMED30019628,SMED30023128,SMED30028437,SMED30031711,SMED30032849,SMED30035707
BP	GO:1905114	cell surface receptor signaling pathway ...	463	49	32.12	0.00199	0.005713	SMED30000212,SMED30002184,SMED30002301,SMED30002574,SMED30003353,SMED30004400,SMED30004489,SMED30004537,SMED30004578,SMED30006521,SMED30006542,SMED30006656,SMED30006808,SMED30006815,SMED30008726,SMED30011047,SMED30011337,SMED30011521,SMED30011589,SMED30012062,SMED30013364,SMED30013710,SMED30015499,SMED30015728,SMED30016835,SMED30017710,SMED30018214,SMED30018217,SMED30018369,SMED30018660,SMED30018…
BP	GO:0009894	regulation of catabolic process	727	71	50.43	0.002	0.005713	SMED30000212,SMED30000222,SMED30000668,SMED30000858,SMED30001987,SMED30002131,SMED30002184,SMED30002301,SMED30002574,SMED30003353,SMED30004207,SMED30004400,SMED30004420,SMED30004537,SMED30004578,SMED30005678,SMED30005694,SMED30006521,SMED30006542,SMED30006656,SMED30006808,SMED30006815,SMED30006843,SMED30007251,SMED30007894,SMED30008726,SMED30009873,SMED30009964,SMED30011521,SMED30011589,SMED30011…
BP	GO:0008033	tRNA processing	104	16	7.21	0.00208	0.005871	SMED30004220,SMED30005144,SMED30006546,SMED30010059,SMED30013903,SMED30015224,SMED30016529,SMED30018566,SMED30020050,SMED30021797,SMED30024049,SMED30024489,SMED30025294,SMED30027852,SMED30030589,SMED30034654
BP	GO:0031347	regulation of defense response	655	65	45.44	0.00208	0.005871	SMED30000517,SMED30000858,SMED30001987,SMED30002075,SMED30002184,SMED30002574,SMED30002663,SMED30003353,SMED30004400,SMED30004420,SMED30004476,SMED30004489,SMED30004537,SMED30004578,SMED30004633,SMED30004668,SMED30006009,SMED30006165,SMED30006521,SMED30006542,SMED30006808,SMED30006815,SMED30007985,SMED30008726,SMED30009873,SMED30011521,SMED30012062,SMED30013364,SMED30013642,SMED30013710,SMED30014…
BP	GO:0018022	peptidyl-lysine methylation	195	25	13.53	0.00213	0.005977	SMED30000986,SMED30003884,SMED30004163,SMED30006498,SMED30006650,SMED30007148,SMED30007571,SMED30009371,SMED30010727,SMED30011051,SMED30011332,SMED30011436,SMED30012950,SMED30013890,SMED30014205,SMED30016742,SMED30019444,SMED30019628,SMED30020960,SMED30023128,SMED30024013,SMED30028437,SMED30030074,SMED30031711,SMED30032849
BP	GO:0006952	defense response	891	84	61.81	0.00223	0.006221	SMED30000517,SMED30000858,SMED30001987,SMED30002075,SMED30002184,SMED30002301,SMED30002574,SMED30002663,SMED30003353,SMED30004207,SMED30004400,SMED30004420,SMED30004476,SMED30004489,SMED30004537,SMED30004578,SMED30004633,SMED30004668,SMED30005062,SMED30006009,SMED30006165,SMED30006521,SMED30006542,SMED30006808,SMED30006815,SMED30007985,SMED30008726,SMED30009224,SMED30009419,SMED30009873,SMED30011…
BP	GO:2000779	regulation of double-strand break repair	125	18	8.67	0.00242	0.006662	SMED30000986,SMED30006498,SMED30006505,SMED30006650,SMED30006826,SMED30007148,SMED30009371,SMED30011051,SMED30011332,SMED30011436,SMED30013890,SMED30019444,SMED30019628,SMED30023128,SMED30028437,SMED30030135,SMED30031711,SMED30032849
BP	GO:0051052	regulation of DNA metabolic process	363	40	25.18	0.00243	0.006662	SMED30000986,SMED30004207,SMED30004415,SMED30005925,SMED30006165,SMED30006498,SMED30006505,SMED30006650,SMED30006826,SMED30006877,SMED30006979,SMED30007148,SMED30009371,SMED30010006,SMED30011047,SMED30011051,SMED30011332,SMED30011436,SMED30013890,SMED30015057,SMED30015115,SMED30015261,SMED30015830,SMED30019290,SMED30019444,SMED30019628,SMED30019718,SMED30020142,SMED30020916,SMED30021346,SMED30023…
BP	GO:2000781	positive regulation of double-strand bre...	96	15	6.66	0.00243	0.006662	SMED30000986,SMED30006498,SMED30006650,SMED30007148,SMED30009371,SMED30011051,SMED30011332,SMED30011436,SMED30013890,SMED30019444,SMED30019628,SMED30023128,SMED30028437,SMED30031711,SMED30032849
BP	GO:0010911	regulation of isomerase activity	97	15	6.73	0.00269	0.007209	SMED30000986,SMED30006498,SMED30006650,SMED30007148,SMED30009371,SMED30011051,SMED30011332,SMED30011436,SMED30013890,SMED30019444,SMED30019628,SMED30023128,SMED30028437,SMED30031711,SMED30032849
BP	GO:0010912	positive regulation of isomerase activit...	97	15	6.73	0.00269	0.007209	SMED30000986,SMED30006498,SMED30006650,SMED30007148,SMED30009371,SMED30011051,SMED30011332,SMED30011436,SMED30013890,SMED30019444,SMED30019628,SMED30023128,SMED30028437,SMED30031711,SMED30032849
BP	GO:2000371	regulation of DNA topoisomerase (ATP-hyd...	97	15	6.73	0.00269	0.007209	SMED30000986,SMED30006498,SMED30006650,SMED30007148,SMED30009371,SMED30011051,SMED30011332,SMED30011436,SMED30013890,SMED30019444,SMED30019628,SMED30023128,SMED30028437,SMED30031711,SMED30032849
BP	GO:2000373	positive regulation of DNA topoisomerase...	97	15	6.73	0.00269	0.007209	SMED30000986,SMED30006498,SMED30006650,SMED30007148,SMED30009371,SMED30011051,SMED30011332,SMED30011436,SMED30013890,SMED30019444,SMED30019628,SMED30023128,SMED30028437,SMED30031711,SMED30032849
BP	GO:0006067	ethanol metabolic process	5	3	0.35	0.00299	0.007923	SMED30006199,SMED30024608,SMED30027427
BP	GO:0006069	ethanol oxidation	5	3	0.35	0.00299	0.007923	SMED30006199,SMED30024608,SMED30027427
BP	GO:0016571	histone methylation	211	26	14.64	0.00306	0.008064	SMED30000986,SMED30003884,SMED30004163,SMED30006498,SMED30006650,SMED30007148,SMED30009371,SMED30010124,SMED30010727,SMED30011051,SMED30011332,SMED30011436,SMED30012950,SMED30013890,SMED30016529,SMED30016742,SMED30019444,SMED30019628,SMED30020960,SMED30023128,SMED30024013,SMED30025294,SMED30028437,SMED30030074,SMED30031711,SMED30032849
BP	GO:2001022	positive regulation of response to DNA d...	128	18	8.88	0.00315	0.008256	SMED30000986,SMED30004207,SMED30006498,SMED30006650,SMED30007148,SMED30007815,SMED30009371,SMED30011051,SMED30011332,SMED30011436,SMED30013890,SMED30019444,SMED30019628,SMED30020916,SMED30023128,SMED30028437,SMED30031711,SMED30032849
BP	GO:0006260	DNA replication	369	40	25.6	0.00326	0.008497	SMED30000986,SMED30001391,SMED30004415,SMED30006498,SMED30006650,SMED30006979,SMED30007148,SMED30009371,SMED30011047,SMED30011051,SMED30011155,SMED30011332,SMED30011436,SMED30013890,SMED30016002,SMED30019290,SMED30019444,SMED30019628,SMED30019718,SMED30020890,SMED30021346,SMED30022437,SMED30023128,SMED30023821,SMED30025857,SMED30028010,SMED30028218,SMED30028437,SMED30029329,SMED30029878,SMED30029…
BP	GO:0001541	ovarian follicle development	10	4	0.69	0.00344	0.00887	SMED30015261,SMED30016876,SMED30021346,SMED30030074
BP	GO:0061756	leukocyte adhesion to vascular endotheli...	10	4	0.69	0.00344	0.00887	SMED30005824,SMED30006165,SMED30010587,SMED30026741
BP	GO:0006400	tRNA modification	54	10	3.75	0.00359	0.009187	SMED30004220,SMED30010059,SMED30013903,SMED30015224,SMED30018566,SMED30021797,SMED30024489,SMED30027852,SMED30030589,SMED30034654
BP	GO:0006281	DNA repair	573	57	39.75	0.00363	0.009187	SMED30000986,SMED30001391,SMED30002075,SMED30002184,SMED30002574,SMED30003884,SMED30004163,SMED30004289,SMED30005925,SMED30006386,SMED30006498,SMED30006505,SMED30006650,SMED30006656,SMED30006826,SMED30006843,SMED30007148,SMED30007474,SMED30008327,SMED30008663,SMED30009371,SMED30009873,SMED30010018,SMED30011051,SMED30011079,SMED30011332,SMED30011436,SMED30011521,SMED30012950,SMED30013890,SMED30015…
BP	GO:0018027	peptidyl-lysine dimethylation	100	15	6.94	0.00363	0.009187	SMED30000986,SMED30006498,SMED30006650,SMED30007148,SMED30009371,SMED30011051,SMED30011332,SMED30011436,SMED30013890,SMED30019444,SMED30019628,SMED30023128,SMED30028437,SMED30031711,SMED30032849
BP	GO:0000028	ribosomal small subunit assembly	16	5	1.11	0.00364	0.009187	SMED30006767,SMED30008485,SMED30008769,SMED30024202,SMED30028665
BP	GO:0031334	positive regulation of protein complex a...	140	19	9.71	0.00369	0.009264	SMED30002941,SMED30005741,SMED30005990,SMED30008761,SMED30008911,SMED30009616,SMED30013231,SMED30013364,SMED30015261,SMED30018994,SMED30019007,SMED30019269,SMED30020179,SMED30020916,SMED30022344,SMED30026427,SMED30028922,SMED30029226,SMED30033007
BP	GO:0030041	actin filament polymerization	72	12	4.99	0.00372	0.00929	SMED30002941,SMED30004963,SMED30005741,SMED30009616,SMED30010541,SMED30015706,SMED30018660,SMED30019007,SMED30019094,SMED30019269,SMED30022344,SMED30033007
BP	GO:0006302	double-strand break repair	236	28	16.37	0.00374	0.009292	SMED30000986,SMED30001391,SMED30002574,SMED30004163,SMED30005925,SMED30006498,SMED30006505,SMED30006650,SMED30006656,SMED30006826,SMED30007148,SMED30007474,SMED30008327,SMED30009371,SMED30011051,SMED30011079,SMED30011332,SMED30011436,SMED30012950,SMED30013890,SMED30018311,SMED30019444,SMED30019628,SMED30023128,SMED30028437,SMED30030135,SMED30031711,SMED30032849
BP	GO:0010639	negative regulation of organelle organiz...	281	32	19.49	0.00384	0.009491	SMED30000986,SMED30002355,SMED30002829,SMED30004963,SMED30006498,SMED30006505,SMED30006650,SMED30006877,SMED30007148,SMED30007341,SMED30008315,SMED30009371,SMED30010541,SMED30011051,SMED30011332,SMED30011436,SMED30011988,SMED30013890,SMED30015706,SMED30019007,SMED30019444,SMED30019628,SMED30021089,SMED30022344,SMED30023128,SMED30028437,SMED30030074,SMED30031711,SMED30032849,SMED30033007,SMED30033…
BP	GO:0031113	regulation of microtubule polymerization	23	6	1.6	0.00398	0.009786	SMED30002355,SMED30002829,SMED30010541,SMED30013231,SMED30020916,SMED30033412
BP	GO:0043436	oxoacid metabolic process	823	77	57.09	0.00408	0.009954	SMED30001348,SMED30002076,SMED30002574,SMED30002911,SMED30003277,SMED30003353,SMED30004334,SMED30004400,SMED30004537,SMED30004578,SMED30005062,SMED30005101,SMED30005999,SMED30006199,SMED30006521,SMED30006542,SMED30006808,SMED30006815,SMED30007457,SMED30007750,SMED30008726,SMED30009513,SMED30010211,SMED30010724,SMED30011140,SMED30011149,SMED30011604,SMED30011861,SMED30011988,SMED30012817,SMED30013…
BP	GO:0010452	histone H3-K36 methylation	121	17	8.39	0.00409	0.009954	SMED30000986,SMED30004163,SMED30006498,SMED30006650,SMED30007148,SMED30009371,SMED30011051,SMED30011332,SMED30011436,SMED30012950,SMED30013890,SMED30019444,SMED30019628,SMED30023128,SMED30028437,SMED30031711,SMED30032849
BP	GO:0043038	amino acid activation	64	11	4.44	0.00422	0.01017	SMED30004334,SMED30007457,SMED30011861,SMED30013915,SMED30015195,SMED30021830,SMED30026479,SMED30026743,SMED30035374,SMED30035512,SMED30035804
BP	GO:0043039	tRNA aminoacylation	64	11	4.44	0.00422	0.01017	SMED30004334,SMED30007457,SMED30011861,SMED30013915,SMED30015195,SMED30021830,SMED30026479,SMED30026743,SMED30035374,SMED30035512,SMED30035804
BP	GO:0016072	rRNA metabolic process	239	28	16.58	0.00446	0.01069	SMED30000275,SMED30001102,SMED30005828,SMED30006767,SMED30008485,SMED30008769,SMED30010927,SMED30011618,SMED30011859,SMED30013099,SMED30013594,SMED30014463,SMED30015102,SMED30015760,SMED30016529,SMED30017310,SMED30020916,SMED30021357,SMED30021651,SMED30021823,SMED30023507,SMED30024202,SMED30024618,SMED30025060,SMED30025294,SMED30028665,SMED30030589,SMED30033478
BP	GO:0006974	cellular response to DNA damage stimulus	839	78	58.2	0.00454	0.01083	SMED30000986,SMED30001391,SMED30002075,SMED30002076,SMED30002184,SMED30002574,SMED30003884,SMED30004163,SMED30004207,SMED30004289,SMED30004476,SMED30004489,SMED30004633,SMED30004648,SMED30005925,SMED30006386,SMED30006498,SMED30006505,SMED30006650,SMED30006656,SMED30006826,SMED30006843,SMED30007148,SMED30007474,SMED30007815,SMED30008327,SMED30008663,SMED30009371,SMED30009873,SMED30010018,SMED30010…
BP	GO:0002904	positive regulation of B cell apoptotic ...	2	2	0.14	0.00481	0.01114	SMED30008761,SMED30015261
BP	GO:0043633	polyadenylation-dependent RNA catabolic ...	2	2	0.14	0.00481	0.01114	SMED30011618,SMED30021651
BP	GO:0043634	polyadenylation-dependent ncRNA cataboli...	2	2	0.14	0.00481	0.01114	SMED30011618,SMED30021651
BP	GO:0071029	nuclear ncRNA surveillance	2	2	0.14	0.00481	0.01114	SMED30011618,SMED30021651
BP	GO:0071035	nuclear polyadenylation-dependent rRNA c...	2	2	0.14	0.00481	0.01114	SMED30011618,SMED30021651
BP	GO:0071046	nuclear polyadenylation-dependent ncRNA ...	2	2	0.14	0.00481	0.01114	SMED30011618,SMED30021651
BP	GO:0043516	regulation of DNA damage response, signa...	24	6	1.66	0.005	0.01147	SMED30002076,SMED30004207,SMED30007815,SMED30010727,SMED30012260,SMED30021089
BP	GO:0060337	type I interferon signaling pathway	24	6	1.66	0.005	0.01147	SMED30009224,SMED30018645,SMED30023741,SMED30028658,SMED30030506,SMED30034500
BP	GO:0030833	regulation of actin filament polymerizat...	66	11	4.58	0.00537	0.01226	SMED30002941,SMED30004963,SMED30005741,SMED30009616,SMED30010541,SMED30015706,SMED30019007,SMED30019094,SMED30019269,SMED30022344,SMED30033007
BP	GO:1903311	regulation of mRNA metabolic process	311	34	21.57	0.00559	0.01249	SMED30000222,SMED30002574,SMED30003353,SMED30004400,SMED30004537,SMED30004578,SMED30005694,SMED30006521,SMED30006542,SMED30006808,SMED30006815,SMED30007251,SMED30007815,SMED30007894,SMED30008726,SMED30011521,SMED30012260,SMED30013364,SMED30013710,SMED30015728,SMED30015856,SMED30016835,SMED30017710,SMED30018214,SMED30018372,SMED30018994,SMED30019723,SMED30023567,SMED30023741,SMED30026427,SMED30028…
BP	GO:0000054	ribosomal subunit export from nucleus	6	3	0.42	0.00568	0.01249	SMED30007894,SMED30024618,SMED30025060
BP	GO:0006082	organic acid metabolic process	834	77	57.85	0.00568	0.01249	SMED30001348,SMED30002076,SMED30002574,SMED30002911,SMED30003277,SMED30003353,SMED30004334,SMED30004400,SMED30004537,SMED30004578,SMED30005062,SMED30005101,SMED30005999,SMED30006199,SMED30006521,SMED30006542,SMED30006808,SMED30006815,SMED30007457,SMED30007750,SMED30008726,SMED30009513,SMED30010211,SMED30010724,SMED30011140,SMED30011149,SMED30011604,SMED30011861,SMED30011988,SMED30012817,SMED30013…
BP	GO:0006364	rRNA processing	221	26	15.33	0.00568	0.01249	SMED30000275,SMED30001102,SMED30005828,SMED30006767,SMED30008485,SMED30008769,SMED30010927,SMED30011618,SMED30011859,SMED30013099,SMED30013594,SMED30014463,SMED30015102,SMED30015760,SMED30016529,SMED30017310,SMED30020916,SMED30021357,SMED30021823,SMED30023507,SMED30024202,SMED30024618,SMED30025060,SMED30025294,SMED30028665,SMED30030589
BP	GO:0031115	negative regulation of microtubule polym...	6	3	0.42	0.00568	0.01249	SMED30002355,SMED30002829,SMED30010541
BP	GO:0033750	ribosome localization	6	3	0.42	0.00568	0.01249	SMED30007894,SMED30024618,SMED30025060
BP	GO:0071499	cellular response to laminar fluid shear...	6	3	0.42	0.00568	0.01249	SMED30006165,SMED30011140,SMED30026741
BP	GO:1903320	regulation of protein modification by sm...	221	26	15.33	0.00568	0.01249	SMED30002184,SMED30004415,SMED30004476,SMED30004489,SMED30009224,SMED30009873,SMED30011337,SMED30011521,SMED30011956,SMED30012062,SMED30013438,SMED30015499,SMED30018214,SMED30018369,SMED30020916,SMED30021089,SMED30021402,SMED30025067,SMED30026285,SMED30028658,SMED30029426,SMED30031337,SMED30033971,SMED30034500,SMED30035119,SMED30035707
BP	GO:0045739	positive regulation of DNA repair	115	16	7.98	0.00578	0.01261	SMED30000986,SMED30006498,SMED30006650,SMED30007148,SMED30009371,SMED30011051,SMED30011332,SMED30011436,SMED30013890,SMED30019444,SMED30019628,SMED30020916,SMED30023128,SMED30028437,SMED30031711,SMED30032849
BP	GO:0009451	RNA modification	105	15	7.28	0.00579	0.01261	SMED30004220,SMED30010059,SMED30013594,SMED30013903,SMED30014408,SMED30015224,SMED30015760,SMED30018566,SMED30021797,SMED30024489,SMED30025294,SMED30026332,SMED30027852,SMED30030589,SMED30034654
BP	GO:1904666	regulation of ubiquitin protein ligase a...	25	6	1.73	0.0062	0.01344	SMED30002184,SMED30011337,SMED30015499,SMED30018369,SMED30021089,SMED30021402
BP	GO:0006270	DNA replication initiation	18	5	1.25	0.00636	0.01373	SMED30004415,SMED30006979,SMED30023821,SMED30029329,SMED30033600
BP	GO:0043412	macromolecule modification	3239	257	224.69	0.00643	0.01382	SMED30000222,SMED30000517,SMED30000986,SMED30001700,SMED30001849,SMED30002075,SMED30002076,SMED30002184,SMED30002301,SMED30002524,SMED30002574,SMED30002663,SMED30003027,SMED30003110,SMED30003139,SMED30003259,SMED30003353,SMED30003884,SMED30004163,SMED30004207,SMED30004220,SMED30004253,SMED30004400,SMED30004415,SMED30004476,SMED30004489,SMED30004490,SMED30004537,SMED30004578,SMED30004630,SMED30004…
BP	GO:0080134	regulation of response to stress	1264	110	87.68	0.00678	0.0145	SMED30000517,SMED30000858,SMED30000986,SMED30001987,SMED30002075,SMED30002076,SMED30002184,SMED30002574,SMED30002663,SMED30003353,SMED30004207,SMED30004400,SMED30004420,SMED30004476,SMED30004489,SMED30004537,SMED30004578,SMED30004633,SMED30004668,SMED30006009,SMED30006165,SMED30006498,SMED30006505,SMED30006521,SMED30006542,SMED30006650,SMED30006808,SMED30006815,SMED30006826,SMED30006843,SMED30007…
BP	GO:0042176	regulation of protein catabolic process	258	29	17.9	0.00687	0.01463	SMED30002131,SMED30002184,SMED30002574,SMED30003353,SMED30005678,SMED30006521,SMED30006656,SMED30006843,SMED30007894,SMED30009873,SMED30011521,SMED30011589,SMED30011956,SMED30012447,SMED30013364,SMED30013438,SMED30018214,SMED30018369,SMED30018994,SMED30021089,SMED30022344,SMED30025607,SMED30026427,SMED30029226,SMED30029268,SMED30029438,SMED30030074,SMED30032827,SMED30034487
BP	GO:0002682	regulation of immune system process	994	89	68.95	0.007	0.01484	SMED30000517,SMED30000858,SMED30001987,SMED30002075,SMED30002076,SMED30002184,SMED30002301,SMED30002417,SMED30002574,SMED30002663,SMED30002941,SMED30003353,SMED30004400,SMED30004420,SMED30004476,SMED30004537,SMED30004578,SMED30004633,SMED30004668,SMED30005741,SMED30006009,SMED30006521,SMED30006542,SMED30006808,SMED30006815,SMED30007985,SMED30008726,SMED30008761,SMED30009419,SMED30009616,SMED30009…
BP	GO:0022613	ribonucleoprotein complex biogenesis	410	42	28.44	0.00709	0.01496	SMED30000275,SMED30001102,SMED30002780,SMED30005828,SMED30006767,SMED30007815,SMED30007894,SMED30008287,SMED30008485,SMED30008769,SMED30009673,SMED30010006,SMED30010927,SMED30011347,SMED30011618,SMED30011859,SMED30011956,SMED30013099,SMED30013594,SMED30014463,SMED30015057,SMED30015102,SMED30015760,SMED30016529,SMED30017310,SMED30020916,SMED30020925,SMED30021357,SMED30021823,SMED30022375,SMED30023…
BP	GO:0000478	endonucleolytic cleavage involved in rRN...	12	4	0.83	0.00726	0.01499	SMED30006767,SMED30021823,SMED30024618,SMED30028665
BP	GO:0000479	endonucleolytic cleavage of tricistronic...	12	4	0.83	0.00726	0.01499	SMED30006767,SMED30021823,SMED30024618,SMED30028665
BP	GO:0001887	selenium compound metabolic process	12	4	0.83	0.00726	0.01499	SMED30025313,SMED30026561,SMED30028293,SMED30028497
BP	GO:0006517	protein deglycosylation	12	4	0.83	0.00726	0.01499	SMED30009697,SMED30022982,SMED30025616,SMED30029438
BP	GO:0043248	proteasome assembly	12	4	0.83	0.00726	0.01499	SMED30007675,SMED30013710,SMED30015499,SMED30021089
BP	GO:0019752	carboxylic acid metabolic process	805	74	55.84	0.00735	0.01511	SMED30001348,SMED30002076,SMED30002574,SMED30002911,SMED30003277,SMED30003353,SMED30004334,SMED30004400,SMED30004537,SMED30004578,SMED30005062,SMED30005101,SMED30005999,SMED30006199,SMED30006521,SMED30006542,SMED30006808,SMED30006815,SMED30007457,SMED30007750,SMED30008726,SMED30009513,SMED30010211,SMED30010724,SMED30011140,SMED30011149,SMED30011604,SMED30011861,SMED30011988,SMED30012817,SMED30013…
BP	GO:0044774	mitotic DNA integrity checkpoint	171	21	11.86	0.00757	0.01549	SMED30000986,SMED30006498,SMED30006650,SMED30007148,SMED30009371,SMED30010124,SMED30011051,SMED30011332,SMED30011436,SMED30011521,SMED30013641,SMED30013890,SMED30015261,SMED30018214,SMED30019444,SMED30019628,SMED30021346,SMED30023128,SMED30028437,SMED30031711,SMED30032849
BP	GO:0034314	Arp2/3 complex-mediated actin nucleation	26	6	1.8	0.0076	0.01549	SMED30002941,SMED30005741,SMED30009616,SMED30019007,SMED30019269,SMED30033007
BP	GO:0006418	tRNA aminoacylation for protein translat...	60	10	4.16	0.00777	0.01577	SMED30007457,SMED30011861,SMED30013915,SMED30015195,SMED30021830,SMED30026479,SMED30026743,SMED30035374,SMED30035512,SMED30035804
BP	GO:0051054	positive regulation of DNA metabolic pro...	238	27	16.51	0.0079	0.01597	SMED30000986,SMED30006165,SMED30006498,SMED30006650,SMED30006877,SMED30007148,SMED30009371,SMED30010006,SMED30011047,SMED30011051,SMED30011332,SMED30011436,SMED30013890,SMED30015057,SMED30015115,SMED30015261,SMED30015830,SMED30019444,SMED30019628,SMED30019718,SMED30020916,SMED30023128,SMED30026741,SMED30028437,SMED30031711,SMED30032849,SMED30032994
BP	GO:0034968	histone lysine methylation	183	22	12.69	0.00814	0.01633	SMED30000986,SMED30003884,SMED30004163,SMED30006498,SMED30006650,SMED30007148,SMED30009371,SMED30011051,SMED30011332,SMED30011436,SMED30012950,SMED30013890,SMED30016742,SMED30019444,SMED30019628,SMED30020960,SMED30023128,SMED30024013,SMED30028437,SMED30030074,SMED30031711,SMED30032849
BP	GO:0060544	regulation of necroptotic process	19	5	1.32	0.00815	0.01633	SMED30011956,SMED30012062,SMED30023623,SMED30026285,SMED30029426
BP	GO:0010939	regulation of necrotic cell death	61	10	4.23	0.00873	0.01742	SMED30004476,SMED30011521,SMED30011956,SMED30012062,SMED30013642,SMED30018214,SMED30023623,SMED30026285,SMED30026567,SMED30029426
BP	GO:0006955	immune response	890	80	61.74	0.00939	0.01778	SMED30002075,SMED30002184,SMED30002301,SMED30002574,SMED30002663,SMED30002941,SMED30003353,SMED30004207,SMED30004400,SMED30004476,SMED30004537,SMED30004578,SMED30004633,SMED30004668,SMED30005062,SMED30005741,SMED30006009,SMED30006521,SMED30006542,SMED30006808,SMED30006815,SMED30007985,SMED30008726,SMED30009224,SMED30009616,SMED30009873,SMED30011140,SMED30011337,SMED30011521,SMED30011589,SMED30011…
BP	GO:0036146	cellular response to mycotoxin	7	3	0.49	0.00943	0.01778	SMED30009224,SMED30028658,SMED30034500
BP	GO:0046984	regulation of hemoglobin biosynthetic pr...	7	3	0.49	0.00943	0.01778	SMED30006165,SMED30010124,SMED30026741
BP	GO:0046985	positive regulation of hemoglobin biosyn...	7	3	0.49	0.00943	0.01778	SMED30006165,SMED30010124,SMED30026741
BP	GO:0070230	positive regulation of lymphocyte apopto...	7	3	0.49	0.00943	0.01778	SMED30002417,SMED30008761,SMED30015261
BP	GO:0071505	response to mycophenolic acid	7	3	0.49	0.00943	0.01778	SMED30009224,SMED30028658,SMED30034500
BP	GO:0071506	cellular response to mycophenolic acid	7	3	0.49	0.00943	0.01778	SMED30009224,SMED30028658,SMED30034500
BP	GO:0072126	positive regulation of glomerular mesang...	7	3	0.49	0.00943	0.01778	SMED30009224,SMED30028658,SMED30034500
BP	GO:0072223	metanephric glomerular mesangium develop...	7	3	0.49	0.00943	0.01778	SMED30009224,SMED30028658,SMED30034500
BP	GO:0072262	metanephric glomerular mesangial cell pr...	7	3	0.49	0.00943	0.01778	SMED30009224,SMED30028658,SMED30034500
BP	GO:0072301	regulation of metanephric glomerular mes...	7	3	0.49	0.00943	0.01778	SMED30009224,SMED30028658,SMED30034500
BP	GO:0072303	positive regulation of glomerular metane...	7	3	0.49	0.00943	0.01778	SMED30009224,SMED30028658,SMED30034500
BP	GO:1901142	insulin metabolic process	7	3	0.49	0.00943	0.01778	SMED30002131,SMED30020179,SMED30035709
BP	GO:1901724	positive regulation of cell proliferatio...	7	3	0.49	0.00943	0.01778	SMED30009224,SMED30028658,SMED30034500
BP	GO:0000469	cleavage involved in rRNA processing	13	4	0.9	0.00992	0.01863	SMED30006767,SMED30021823,SMED30024618,SMED30028665
BP	GO:0006282	regulation of DNA repair	154	19	10.68	0.01024	0.01915	SMED30000986,SMED30006498,SMED30006505,SMED30006650,SMED30006826,SMED30007148,SMED30009371,SMED30011051,SMED30011332,SMED30011436,SMED30013890,SMED30019444,SMED30019628,SMED30020916,SMED30023128,SMED30028437,SMED30030135,SMED30031711,SMED30032849
BP	GO:0002376	immune system process	1629	136	113	0.01099	0.02041	SMED30000517,SMED30000740,SMED30000850,SMED30000858,SMED30001022,SMED30001987,SMED30002075,SMED30002076,SMED30002184,SMED30002301,SMED30002417,SMED30002574,SMED30002663,SMED30002941,SMED30003277,SMED30003353,SMED30003432,SMED30003681,SMED30004207,SMED30004400,SMED30004420,SMED30004476,SMED30004537,SMED30004578,SMED30004633,SMED30004648,SMED30004668,SMED30005062,SMED30005741,SMED30005824,SMED30006…
BP	GO:0032272	negative regulation of protein polymeriz...	28	6	1.94	0.01104	0.02041	SMED30002355,SMED30002829,SMED30004963,SMED30010541,SMED30015706,SMED30022344
BP	GO:0071357	cellular response to type I interferon	28	6	1.94	0.01104	0.02041	SMED30009224,SMED30018645,SMED30023741,SMED30028658,SMED30030506,SMED30034500
BP	GO:0009968	negative regulation of signal transducti...	720	66	49.95	0.01167	0.02149	SMED30002076,SMED30002184,SMED30002574,SMED30003110,SMED30003353,SMED30003769,SMED30004207,SMED30004400,SMED30004476,SMED30004537,SMED30004578,SMED30006165,SMED30006521,SMED30006542,SMED30006808,SMED30006815,SMED30008726,SMED30008761,SMED30009873,SMED30010473,SMED30011047,SMED30011521,SMED30011589,SMED30011988,SMED30012260,SMED30012605,SMED30013364,SMED30013438,SMED30013642,SMED30013710,SMED30015…
BP	GO:0051568	histone H3-K4 methylation	124	16	8.6	0.01174	0.02154	SMED30000986,SMED30006498,SMED30006650,SMED30007148,SMED30009371,SMED30011051,SMED30011332,SMED30011436,SMED30013890,SMED30019444,SMED30019628,SMED30023128,SMED30028437,SMED30030074,SMED30031711,SMED30032849
BP	GO:0071156	regulation of cell cycle arrest	201	23	13.94	0.01225	0.02239	SMED30000986,SMED30002076,SMED30005990,SMED30006498,SMED30006650,SMED30007148,SMED30009371,SMED30010124,SMED30011051,SMED30011332,SMED30011436,SMED30011521,SMED30013641,SMED30013890,SMED30015261,SMED30018214,SMED30019444,SMED30019628,SMED30023128,SMED30028437,SMED30031711,SMED30032849,SMED30035707
BP	GO:0032781	positive regulation of ATPase activity	125	16	8.67	0.01263	0.02296	SMED30000986,SMED30006498,SMED30006650,SMED30007148,SMED30009371,SMED30011051,SMED30011332,SMED30011436,SMED30013890,SMED30017462,SMED30019444,SMED30019628,SMED30023128,SMED30028437,SMED30031711,SMED30032849
BP	GO:0034308	primary alcohol metabolic process	21	5	1.46	0.01271	0.02296	SMED30006199,SMED30014429,SMED30018714,SMED30024608,SMED30027427
BP	GO:0043171	peptide catabolic process	21	5	1.46	0.01271	0.02296	SMED30002131,SMED30016297,SMED30020179,SMED30027247,SMED30035709
BP	GO:0016485	protein processing	115	15	7.98	0.01312	0.02336	SMED30005752,SMED30006386,SMED30008315,SMED30009950,SMED30012062,SMED30015261,SMED30016297,SMED30020179,SMED30020615,SMED30021372,SMED30025607,SMED30025949,SMED30027247,SMED30028982,SMED30029426
BP	GO:0030541	plasmid partitioning	3	2	0.21	0.01376	0.02336	SMED30003677,SMED30014095
BP	GO:0035166	post-embryonic hemopoiesis	3	2	0.21	0.01376	0.02336	SMED30006165,SMED30026741
BP	GO:0042373	vitamin K metabolic process	3	2	0.21	0.01376	0.02336	SMED30007182,SMED30024564
BP	GO:0045136	development of secondary sexual characte...	3	2	0.21	0.01376	0.02336	SMED30015261,SMED30020615
BP	GO:0061757	leukocyte adhesion to arterial endotheli...	3	2	0.21	0.01376	0.02336	SMED30006165,SMED30026741
BP	GO:0070131	positive regulation of mitochondrial tra...	3	2	0.21	0.01376	0.02336	SMED30020766,SMED30034165
BP	GO:0070682	proteasome regulatory particle assembly	3	2	0.21	0.01376	0.02336	SMED30015499,SMED30021089
BP	GO:0071409	cellular response to cycloheximide	3	2	0.21	0.01376	0.02336	SMED30006165,SMED30026741
BP	GO:0097428	protein maturation by iron-sulfur cluste...	3	2	0.21	0.01376	0.02336	SMED30001577,SMED30009734
BP	GO:1904995	negative regulation of leukocyte adhesio...	3	2	0.21	0.01376	0.02336	SMED30006165,SMED30026741
BP	GO:1904997	regulation of leukocyte adhesion to arte...	3	2	0.21	0.01376	0.02336	SMED30006165,SMED30026741
BP	GO:1904998	negative regulation of leukocyte adhesio...	3	2	0.21	0.01376	0.02336	SMED30006165,SMED30026741
BP	GO:1990258	histone glutamine methylation	3	2	0.21	0.01376	0.02336	SMED30016529,SMED30025294
BP	GO:2000341	regulation of chemokine (C-X-C motif) li...	3	2	0.21	0.01376	0.02336	SMED30006165,SMED30026741
BP	GO:2000342	negative regulation of chemokine (C-X-C ...	3	2	0.21	0.01376	0.02336	SMED30006165,SMED30026741
BP	GO:0008064	regulation of actin polymerization or de...	75	11	5.2	0.01391	0.02336	SMED30002941,SMED30004963,SMED30005741,SMED30009616,SMED30010541,SMED30015706,SMED30019007,SMED30019094,SMED30019269,SMED30022344,SMED30033007
BP	GO:0030433	ubiquitin-dependent ERAD pathway	75	11	5.2	0.01391	0.02336	SMED30004289,SMED30010006,SMED30013364,SMED30018994,SMED30019513,SMED30021937,SMED30025067,SMED30025616,SMED30026427,SMED30029438,SMED30034487
BP	GO:0030832	regulation of actin filament length	75	11	5.2	0.01391	0.02336	SMED30002941,SMED30004963,SMED30005741,SMED30009616,SMED30010541,SMED30015706,SMED30019007,SMED30019094,SMED30019269,SMED30022344,SMED30033007
BP	GO:0043254	regulation of protein complex assembly	249	27	17.27	0.01391	0.02336	SMED30002355,SMED30002829,SMED30002941,SMED30004963,SMED30005741,SMED30005990,SMED30008761,SMED30008911,SMED30009616,SMED30010541,SMED30013231,SMED30013364,SMED30015261,SMED30015706,SMED30018994,SMED30019007,SMED30019094,SMED30019269,SMED30020179,SMED30020916,SMED30022344,SMED30026427,SMED30028922,SMED30029226,SMED30029426,SMED30033007,SMED30033412
BP	GO:0000447	endonucleolytic cleavage in ITS1 to sepa...	8	3	0.55	0.01431	0.02338	SMED30006767,SMED30024618,SMED30028665
BP	GO:0070242	thymocyte apoptotic process	8	3	0.55	0.01431	0.02338	SMED30002417,SMED30011047,SMED30015261
BP	GO:0072110	glomerular mesangial cell proliferation	8	3	0.55	0.01431	0.02338	SMED30009224,SMED30028658,SMED30034500
BP	GO:0072124	regulation of glomerular mesangial cell ...	8	3	0.55	0.01431	0.02338	SMED30009224,SMED30028658,SMED30034500
BP	GO:0072216	positive regulation of metanephros devel...	8	3	0.55	0.01431	0.02338	SMED30009224,SMED30028658,SMED30034500
BP	GO:0072298	regulation of metanephric glomerulus dev...	8	3	0.55	0.01431	0.02338	SMED30009224,SMED30028658,SMED30034500
BP	GO:0072300	positive regulation of metanephric glome...	8	3	0.55	0.01431	0.02338	SMED30009224,SMED30028658,SMED30034500
BP	GO:0090193	positive regulation of glomerulus develo...	8	3	0.55	0.01431	0.02338	SMED30009224,SMED30028658,SMED30034500
BP	GO:0008154	actin polymerization or depolymerization	96	13	6.66	0.01504	0.02448	SMED30002941,SMED30004963,SMED30005741,SMED30009616,SMED30010541,SMED30015706,SMED30018660,SMED30019007,SMED30019094,SMED30019269,SMED30022344,SMED30030860,SMED30033007
BP	GO:0090329	regulation of DNA-dependent DNA replicat...	30	6	2.08	0.01547	0.0251	SMED30004415,SMED30006979,SMED30019718,SMED30021346,SMED30023821,SMED30033600
BP	GO:0008585	female gonad development	22	5	1.53	0.01553	0.02511	SMED30015261,SMED30016876,SMED30019616,SMED30021346,SMED30030074
BP	GO:0006950	response to stress	2843	224	197.22	0.0156	0.02514	SMED30000222,SMED30000517,SMED30000858,SMED30000986,SMED30001261,SMED30001391,SMED30001974,SMED30001987,SMED30002075,SMED30002076,SMED30002184,SMED30002301,SMED30002574,SMED30002663,SMED30003259,SMED30003353,SMED30003884,SMED30004163,SMED30004207,SMED30004289,SMED30004400,SMED30004420,SMED30004476,SMED30004489,SMED30004537,SMED30004578,SMED30004630,SMED30004633,SMED30004648,SMED30004668,SMED30005…
BP	GO:0036503	ERAD pathway	97	13	6.73	0.0163	0.02618	SMED30004289,SMED30004630,SMED30006843,SMED30010006,SMED30013364,SMED30018994,SMED30019513,SMED30021937,SMED30025067,SMED30025616,SMED30026427,SMED30029438,SMED30034487
BP	GO:0070265	necrotic cell death	77	11	5.34	0.01675	0.02681	SMED30004476,SMED30011521,SMED30011956,SMED30012062,SMED30013642,SMED30015261,SMED30018214,SMED30023623,SMED30026285,SMED30026567,SMED30029426
BP	GO:0006278	RNA-dependent DNA biosynthetic process	140	17	9.71	0.01691	0.02689	SMED30002787,SMED30006505,SMED30006877,SMED30007835,SMED30009055,SMED30010145,SMED30012749,SMED30015115,SMED30017050,SMED30022174,SMED30028378,SMED30031111,SMED30031671,SMED30033673,SMED30034128,SMED30035083,SMED30035092
BP	GO:0070085	glycosylation	140	17	9.71	0.01691	0.02689	SMED30002524,SMED30004253,SMED30005824,SMED30006386,SMED30010587,SMED30011049,SMED30011146,SMED30011842,SMED30012904,SMED30013533,SMED30015901,SMED30018827,SMED30020941,SMED30028982,SMED30029238,SMED30031892,SMED30035753
BP	GO:1903322	positive regulation of protein modificat...	151	18	10.47	0.01698	0.02691	SMED30002184,SMED30004415,SMED30004476,SMED30004489,SMED30009873,SMED30011521,SMED30012062,SMED30013438,SMED30018214,SMED30018369,SMED30021089,SMED30025067,SMED30026285,SMED30029426,SMED30031337,SMED30033971,SMED30035119,SMED30035707
BP	GO:0006790	sulfur compound metabolic process	208	23	14.43	0.01784	0.02818	SMED30001348,SMED30001577,SMED30006199,SMED30007750,SMED30009734,SMED30010211,SMED30011604,SMED30012817,SMED30014306,SMED30015901,SMED30016297,SMED30017860,SMED30019507,SMED30021721,SMED30024536,SMED30026561,SMED30027206,SMED30027427,SMED30028293,SMED30028497,SMED30029729,SMED30033380,SMED30034556
BP	GO:2001239	regulation of extrinsic apoptotic signal...	31	6	2.15	0.01809	0.02848	SMED30002301,SMED30015261,SMED30019290,SMED30019501,SMED30023769,SMED30031519
BP	GO:0006417	regulation of translation	233	25	16.16	0.01965	0.03083	SMED30000222,SMED30001987,SMED30002301,SMED30003202,SMED30004207,SMED30005052,SMED30005694,SMED30015224,SMED30015541,SMED30015856,SMED30020766,SMED30020916,SMED30021291,SMED30022375,SMED30023085,SMED30023560,SMED30024202,SMED30026874,SMED30027996,SMED30028729,SMED30031751,SMED30033763,SMED30034032,SMED30034165,SMED30034477
BP	GO:0044271	cellular nitrogen compound biosynthetic ...	3734	287	259.03	0.01975	0.03089	SMED30000170,SMED30000222,SMED30000307,SMED30000346,SMED30000740,SMED30001261,SMED30001326,SMED30001348,SMED30001693,SMED30001700,SMED30001767,SMED30001802,SMED30001987,SMED30002075,SMED30002101,SMED30002102,SMED30002135,SMED30002184,SMED30002301,SMED30002417,SMED30002663,SMED30002787,SMED30003042,SMED30003202,SMED30003681,SMED30003700,SMED30003769,SMED30004179,SMED30004207,SMED30004289,SMED30004…
BP	GO:0010648	negative regulation of cell communicatio...	791	70	54.87	0.02004	0.03124	SMED30002076,SMED30002184,SMED30002574,SMED30003110,SMED30003353,SMED30003769,SMED30004207,SMED30004400,SMED30004476,SMED30004537,SMED30004578,SMED30006165,SMED30006521,SMED30006542,SMED30006808,SMED30006815,SMED30008726,SMED30008761,SMED30009873,SMED30010473,SMED30011047,SMED30011521,SMED30011589,SMED30011988,SMED30012260,SMED30012605,SMED30013364,SMED30013438,SMED30013642,SMED30013710,SMED30015…
BP	GO:0016075	rRNA catabolic process	9	3	0.62	0.02037	0.03124	SMED30011618,SMED30021651,SMED30033478
BP	GO:0020027	hemoglobin metabolic process	9	3	0.62	0.02037	0.03124	SMED30006165,SMED30010124,SMED30026741
BP	GO:0042541	hemoglobin biosynthetic process	9	3	0.62	0.02037	0.03124	SMED30006165,SMED30010124,SMED30026741
BP	GO:0090192	regulation of glomerulus development	9	3	0.62	0.02037	0.03124	SMED30009224,SMED30028658,SMED30034500
BP	GO:1901722	regulation of cell proliferation involve...	9	3	0.62	0.02037	0.03124	SMED30009224,SMED30028658,SMED30034500
BP	GO:0023057	negative regulation of signaling	792	70	54.94	0.02055	0.03142	SMED30002076,SMED30002184,SMED30002574,SMED30003110,SMED30003353,SMED30003769,SMED30004207,SMED30004400,SMED30004476,SMED30004537,SMED30004578,SMED30006165,SMED30006521,SMED30006542,SMED30006808,SMED30006815,SMED30008726,SMED30008761,SMED30009873,SMED30010473,SMED30011047,SMED30011521,SMED30011589,SMED30011988,SMED30012260,SMED30012605,SMED30013364,SMED30013438,SMED30013642,SMED30013710,SMED30015…
BP	GO:0030488	tRNA methylation	16	4	1.11	0.02138	0.03232	SMED30013903,SMED30021797,SMED30027852,SMED30030589
BP	GO:0044273	sulfur compound catabolic process	16	4	1.11	0.02138	0.03232	SMED30016297,SMED30028293,SMED30028497,SMED30033380
BP	GO:0006464	cellular protein modification process	3114	242	216.02	0.02141	0.03232	SMED30000222,SMED30000517,SMED30000986,SMED30001700,SMED30001849,SMED30002075,SMED30002076,SMED30002184,SMED30002301,SMED30002524,SMED30002574,SMED30002663,SMED30003027,SMED30003110,SMED30003139,SMED30003259,SMED30003353,SMED30003884,SMED30004163,SMED30004207,SMED30004253,SMED30004400,SMED30004415,SMED30004476,SMED30004489,SMED30004490,SMED30004537,SMED30004578,SMED30004630,SMED30004633,SMED30004…
BP	GO:0036211	protein modification process	3114	242	216.02	0.02141	0.03232	SMED30000222,SMED30000517,SMED30000986,SMED30001700,SMED30001849,SMED30002075,SMED30002076,SMED30002184,SMED30002301,SMED30002524,SMED30002574,SMED30002663,SMED30003027,SMED30003110,SMED30003139,SMED30003259,SMED30003353,SMED30003884,SMED30004163,SMED30004207,SMED30004253,SMED30004400,SMED30004415,SMED30004476,SMED30004489,SMED30004490,SMED30004537,SMED30004578,SMED30004630,SMED30004633,SMED30004…
BP	GO:0032956	regulation of actin cytoskeleton organiz...	155	18	10.75	0.02161	0.03252	SMED30002301,SMED30002941,SMED30004963,SMED30005741,SMED30008911,SMED30009616,SMED30010541,SMED30015706,SMED30017501,SMED30018660,SMED30019007,SMED30019094,SMED30019269,SMED30022344,SMED30024457,SMED30030074,SMED30033007,SMED30033412
BP	GO:0031398	positive regulation of protein ubiquitin...	144	17	9.99	0.02174	0.03261	SMED30002184,SMED30004415,SMED30004476,SMED30004489,SMED30009873,SMED30011521,SMED30012062,SMED30013438,SMED30018214,SMED30018369,SMED30021089,SMED30025067,SMED30026285,SMED30029426,SMED30031337,SMED30033971,SMED30035707
BP	GO:0010591	regulation of lamellipodium assembly	24	5	1.66	0.02235	0.03342	SMED30008911,SMED30010541,SMED30015706,SMED30018660,SMED30019007
BP	GO:0031570	DNA integrity checkpoint	213	23	14.78	0.02294	0.03419	SMED30000986,SMED30006498,SMED30006650,SMED30007148,SMED30009371,SMED30010124,SMED30011051,SMED30011332,SMED30011436,SMED30011521,SMED30013641,SMED30013890,SMED30015261,SMED30018214,SMED30019444,SMED30019628,SMED30021346,SMED30022437,SMED30023128,SMED30028437,SMED30031711,SMED30032849,SMED30035547
BP	GO:0048729	tissue morphogenesis	492	46	34.13	0.02341	0.03479	SMED30000930,SMED30002414,SMED30002574,SMED30003353,SMED30004207,SMED30004400,SMED30004476,SMED30004537,SMED30004578,SMED30005213,SMED30006165,SMED30006188,SMED30006521,SMED30006542,SMED30006808,SMED30006815,SMED30008726,SMED30011047,SMED30011521,SMED30011589,SMED30012446,SMED30012447,SMED30013364,SMED30013710,SMED30014511,SMED30015728,SMED30016835,SMED30017710,SMED30018214,SMED30018319,SMED30018…
BP	GO:0035666	TRIF-dependent toll-like receptor signal...	52	8	3.61	0.02578	0.03627	SMED30002075,SMED30007985,SMED30011521,SMED30012062,SMED30013642,SMED30018214,SMED30020607,SMED30029426
BP	GO:0097300	programmed necrotic cell death	52	8	3.61	0.02578	0.03627	SMED30004476,SMED30011956,SMED30012062,SMED30015261,SMED30023623,SMED30026285,SMED30026567,SMED30029426
BP	GO:0034976	response to endoplasmic reticulum stress	239	25	16.58	0.02596	0.03627	SMED30001987,SMED30004289,SMED30004476,SMED30004630,SMED30005990,SMED30006843,SMED30007985,SMED30009304,SMED30010006,SMED30013364,SMED30013642,SMED30015261,SMED30018994,SMED30019513,SMED30020064,SMED30021937,SMED30025067,SMED30025616,SMED30026427,SMED30026567,SMED30029216,SMED30029226,SMED30029438,SMED30031128,SMED30034487
BP	GO:0000056	ribosomal small subunit export from nucl...	4	2	0.28	0.02625	0.03627	SMED30007894,SMED30024618
BP	GO:0000966	RNA 5'-end processing	4	2	0.28	0.02625	0.03627	SMED30024049,SMED30024618
BP	GO:0005997	xylulose metabolic process	4	2	0.28	0.02625	0.03627	SMED30015484,SMED30027087
BP	GO:0006419	alanyl-tRNA aminoacylation	4	2	0.28	0.02625	0.03627	SMED30011861,SMED30013915
BP	GO:0007500	mesodermal cell fate determination	4	2	0.28	0.02625	0.03627	SMED30006165,SMED30026741
BP	GO:0019740	nitrogen utilization	4	2	0.28	0.02625	0.03627	SMED30015261,SMED30029103
BP	GO:0021534	cell proliferation in hindbrain	4	2	0.28	0.02625	0.03627	SMED30007675,SMED30011047
BP	GO:0021924	cell proliferation in external granule l...	4	2	0.28	0.02625	0.03627	SMED30007675,SMED30011047
BP	GO:0021930	cerebellar granule cell precursor prolif...	4	2	0.28	0.02625	0.03627	SMED30007675,SMED30011047
BP	GO:0031119	tRNA pseudouridine synthesis	4	2	0.28	0.02625	0.03627	SMED30010059,SMED30018566
BP	GO:0031584	activation of phospholipase D activity	4	2	0.28	0.02625	0.03627	SMED30012402,SMED30019269
BP	GO:0034115	negative regulation of heterotypic cell-...	4	2	0.28	0.02625	0.03627	SMED30006165,SMED30026741
BP	GO:0034471	ncRNA 5'-end processing	4	2	0.28	0.02625	0.03627	SMED30024049,SMED30024618
BP	GO:0046898	response to cycloheximide	4	2	0.28	0.02625	0.03627	SMED30006165,SMED30026741
BP	GO:0051494	negative regulation of cytoskeleton orga...	72	10	4.99	0.02625	0.03627	SMED30002355,SMED30002829,SMED30004963,SMED30010541,SMED30015706,SMED30019007,SMED30022344,SMED30030074,SMED30033007,SMED30033412
BP	GO:0070129	regulation of mitochondrial translation	4	2	0.28	0.02625	0.03627	SMED30020766,SMED30034165
BP	GO:0070586	cell-cell adhesion involved in gastrulat...	4	2	0.28	0.02625	0.03627	SMED30006165,SMED30026741
BP	GO:0070587	regulation of cell-cell adhesion involve...	4	2	0.28	0.02625	0.03627	SMED30006165,SMED30026741
BP	GO:0072567	chemokine (C-X-C motif) ligand 2 product...	4	2	0.28	0.02625	0.03627	SMED30006165,SMED30026741
BP	GO:1903413	cellular response to bile acid	4	2	0.28	0.02625	0.03627	SMED30003432,SMED30029674
BP	GO:1904994	regulation of leukocyte adhesion to vasc...	4	2	0.28	0.02625	0.03627	SMED30006165,SMED30026741
BP	GO:0046545	development of primary female sexual cha...	25	5	1.73	0.02639	0.03627	SMED30015261,SMED30016876,SMED30019616,SMED30021346,SMED30030074
BP	GO:0010592	positive regulation of lamellipodium ass...	17	4	1.18	0.02646	0.03627	SMED30008911,SMED30015706,SMED30018660,SMED30019007
BP	GO:0036003	positive regulation of transcription fro...	17	4	1.18	0.02646	0.03627	SMED30006165,SMED30020064,SMED30025067,SMED30026741
BP	GO:0009101	glycoprotein biosynthetic process	159	18	11.03	0.02715	0.03647	SMED30000031,SMED30002524,SMED30004253,SMED30005824,SMED30010587,SMED30011049,SMED30011146,SMED30011842,SMED30012904,SMED30013533,SMED30015901,SMED30018827,SMED30020941,SMED30028982,SMED30029238,SMED30031892,SMED30035753,SMED30036006
BP	GO:0000466	maturation of 5.8S rRNA from tricistroni...	10	3	0.69	0.02763	0.03647	SMED30006767,SMED30024618,SMED30028665
BP	GO:0042776	mitochondrial ATP synthesis coupled prot...	10	3	0.69	0.02763	0.03647	SMED30013300,SMED30024106,SMED30024764
BP	GO:0048569	post-embryonic animal organ development	10	3	0.69	0.02763	0.03647	SMED30006165,SMED30015261,SMED30026741
BP	GO:0061476	response to anticoagulant	10	3	0.69	0.02763	0.03647	SMED30009224,SMED30028658,SMED30034500
BP	GO:0070933	histone H4 deacetylation	10	3	0.69	0.02763	0.03647	SMED30005925,SMED30017982,SMED30035119
BP	GO:0071425	hematopoietic stem cell proliferation	10	3	0.69	0.02763	0.03647	SMED30003681,SMED30010196,SMED30024013
BP	GO:0071503	response to heparin	10	3	0.69	0.02763	0.03647	SMED30009224,SMED30028658,SMED30034500
BP	GO:0071504	cellular response to heparin	10	3	0.69	0.02763	0.03647	SMED30009224,SMED30028658,SMED30034500
BP	GO:0072203	cell proliferation involved in metanephr...	10	3	0.69	0.02763	0.03647	SMED30009224,SMED30028658,SMED30034500
BP	GO:0072239	metanephric glomerulus vasculature devel...	10	3	0.69	0.02763	0.03647	SMED30009224,SMED30028658,SMED30034500
BP	GO:1903055	positive regulation of extracellular mat...	10	3	0.69	0.02763	0.03647	SMED30008911,SMED30011589,SMED30033412
BP	GO:0034340	response to type I interferon	34	6	2.36	0.02772	0.03647	SMED30009224,SMED30018645,SMED30023741,SMED30028658,SMED30030506,SMED30034500
BP	GO:0045010	actin nucleation	34	6	2.36	0.02772	0.03647	SMED30002941,SMED30005741,SMED30009616,SMED30019007,SMED30019269,SMED30033007
BP	GO:0006486	protein glycosylation	137	16	9.5	0.02783	0.03647	SMED30002524,SMED30004253,SMED30005824,SMED30010587,SMED30011049,SMED30011146,SMED30011842,SMED30012904,SMED30013533,SMED30015901,SMED30018827,SMED30020941,SMED30028982,SMED30029238,SMED30031892,SMED30035753
BP	GO:0043413	macromolecule glycosylation	137	16	9.5	0.02783	0.03647	SMED30002524,SMED30004253,SMED30005824,SMED30010587,SMED30011049,SMED30011146,SMED30011842,SMED30012904,SMED30013533,SMED30015901,SMED30018827,SMED30020941,SMED30028982,SMED30029238,SMED30031892,SMED30035753
BP	GO:0043618	regulation of transcription from RNA pol...	53	8	3.68	0.02859	0.03727	SMED30002075,SMED30006165,SMED30011521,SMED30018214,SMED30020064,SMED30025067,SMED30026399,SMED30026741
BP	GO:1902904	negative regulation of supramolecular fi...	73	10	5.06	0.0286	0.03727	SMED30002355,SMED30002829,SMED30004963,SMED30010541,SMED30015706,SMED30019007,SMED30022344,SMED30030074,SMED30033007,SMED30033412
BP	GO:0110053	regulation of actin filament organizatio...	105	13	7.28	0.02948	0.03832	SMED30002941,SMED30004963,SMED30005741,SMED30009616,SMED30010541,SMED30015706,SMED30018660,SMED30019007,SMED30019094,SMED30019269,SMED30022344,SMED30033007,SMED30033412
BP	GO:0046785	microtubule polymerization	44	7	3.05	0.03048	0.03937	SMED30002355,SMED30002829,SMED30006616,SMED30010541,SMED30013231,SMED30020916,SMED30033412
BP	GO:0015988	energy coupled proton transmembrane tran...	26	5	1.8	0.03087	0.03937	SMED30005719,SMED30013300,SMED30020683,SMED30024106,SMED30032153
BP	GO:0015991	ATP hydrolysis coupled proton transport	26	5	1.8	0.03087	0.03937	SMED30005719,SMED30013300,SMED30020683,SMED30024106,SMED30032153
BP	GO:0099131	ATP hydrolysis coupled ion transmembrane...	26	5	1.8	0.03087	0.03937	SMED30005719,SMED30013300,SMED30020683,SMED30024106,SMED30032153
BP	GO:0099132	ATP hydrolysis coupled cation transmembr...	26	5	1.8	0.03087	0.03937	SMED30005719,SMED30013300,SMED30020683,SMED30024106,SMED30032153
BP	GO:1901798	positive regulation of signal transducti...	26	5	1.8	0.03087	0.03937	SMED30002184,SMED30004207,SMED30007815,SMED30011521,SMED30018214
BP	GO:1903038	negative regulation of leukocyte cell-ce...	26	5	1.8	0.03087	0.03937	SMED30002417,SMED30006165,SMED30011047,SMED30011140,SMED30026741
BP	GO:0006890	retrograde vesicle-mediated transport, G...	74	10	5.13	0.0311	0.03956	SMED30000761,SMED30005535,SMED30005678,SMED30008845,SMED30012402,SMED30016810,SMED30017462,SMED30033329,SMED30033902,SMED30035079
BP	GO:0038034	signal transduction in absence of ligand	35	6	2.43	0.03156	0.03988	SMED30002301,SMED30015261,SMED30019290,SMED30019501,SMED30023769,SMED30031519
BP	GO:0097192	extrinsic apoptotic signaling pathway in...	35	6	2.43	0.03156	0.03988	SMED30002301,SMED30015261,SMED30019290,SMED30019501,SMED30023769,SMED30031519
BP	GO:0032273	positive regulation of protein polymeriz...	54	8	3.75	0.0316	0.03988	SMED30002941,SMED30005741,SMED30009616,SMED30013231,SMED30019007,SMED30019269,SMED30020916,SMED30033007
BP	GO:0051604	protein maturation	162	18	11.24	0.03196	0.0401	SMED30001577,SMED30004989,SMED30005752,SMED30006386,SMED30008315,SMED30009734,SMED30009950,SMED30012062,SMED30015261,SMED30016297,SMED30020179,SMED30020615,SMED30021372,SMED30025607,SMED30025949,SMED30027247,SMED30028982,SMED30029426
BP	GO:1902903	regulation of supramolecular fiber organ...	162	18	11.24	0.03196	0.0401	SMED30002355,SMED30002829,SMED30002941,SMED30004963,SMED30005741,SMED30009616,SMED30010541,SMED30013231,SMED30015706,SMED30018660,SMED30019007,SMED30019094,SMED30019269,SMED30020916,SMED30022344,SMED30030074,SMED30033007,SMED30033412
BP	GO:0033233	regulation of protein sumoylation	18	4	1.25	0.0322	0.0401	SMED30009224,SMED30028658,SMED30034500,SMED30035119
BP	GO:0042036	negative regulation of cytokine biosynth...	18	4	1.25	0.0322	0.0401	SMED30004207,SMED30006165,SMED30011956,SMED30026741
BP	GO:0043628	ncRNA 3'-end processing	18	4	1.25	0.0322	0.0401	SMED30006767,SMED30021651,SMED30025294,SMED30028665
BP	GO:0030330	DNA damage response, signal transduction...	85	11	5.9	0.03251	0.04038	SMED30002076,SMED30004207,SMED30007815,SMED30010124,SMED30010727,SMED30011521,SMED30012260,SMED30013641,SMED30015261,SMED30018214,SMED30021089
BP	GO:0019043	establishment of viral latency	45	7	3.12	0.03401	0.04203	SMED30007835,SMED30009055,SMED30028378,SMED30031111,SMED30031671,SMED30034128,SMED30035083
BP	GO:0075713	establishment of integrated proviral lat...	45	7	3.12	0.03401	0.04203	SMED30007835,SMED30009055,SMED30028378,SMED30031111,SMED30031671,SMED30034128,SMED30035083
BP	GO:0043620	regulation of DNA-templated transcriptio...	55	8	3.82	0.03481	0.04291	SMED30002075,SMED30006165,SMED30011521,SMED30018214,SMED30020064,SMED30025067,SMED30026399,SMED30026741
BP	GO:0034248	regulation of cellular amide metabolic p...	258	26	17.9	0.03519	0.04301	SMED30000222,SMED30001348,SMED30001987,SMED30002301,SMED30003202,SMED30004207,SMED30005052,SMED30005694,SMED30015224,SMED30015541,SMED30015856,SMED30020766,SMED30020916,SMED30021291,SMED30022375,SMED30023085,SMED30023560,SMED30024202,SMED30026874,SMED30027996,SMED30028729,SMED30031751,SMED30033763,SMED30034032,SMED30034165,SMED30034477
BP	GO:1903362	regulation of cellular protein catabolic...	187	20	12.97	0.03525	0.04301	SMED30002184,SMED30002574,SMED30006656,SMED30006843,SMED30009873,SMED30011521,SMED30011956,SMED30013364,SMED30013438,SMED30018214,SMED30018369,SMED30018994,SMED30021089,SMED30022344,SMED30025607,SMED30026427,SMED30029268,SMED30029438,SMED30032827,SMED30034487
BP	GO:0044281	small molecule metabolic process	1560	126	108.22	0.03562	0.04301	SMED30001348,SMED30002076,SMED30002574,SMED30002911,SMED30003277,SMED30003353,SMED30003700,SMED30004334,SMED30004400,SMED30004537,SMED30004578,SMED30004648,SMED30005062,SMED30005101,SMED30005901,SMED30005999,SMED30006199,SMED30006305,SMED30006308,SMED30006521,SMED30006542,SMED30006808,SMED30006815,SMED30007182,SMED30007457,SMED30007750,SMED30008141,SMED30008315,SMED30008726,SMED30009513,SMED30010…
BP	GO:0007093	mitotic cell cycle checkpoint	199	21	13.8	0.03577	0.04301	SMED30000986,SMED30006498,SMED30006650,SMED30007148,SMED30009371,SMED30010124,SMED30011051,SMED30011332,SMED30011436,SMED30011521,SMED30013641,SMED30013890,SMED30015261,SMED30018214,SMED30019444,SMED30019628,SMED30021346,SMED30023128,SMED30028437,SMED30031711,SMED30032849
BP	GO:0031396	regulation of protein ubiquitination	199	21	13.8	0.03577	0.04301	SMED30002184,SMED30004415,SMED30004476,SMED30004489,SMED30009873,SMED30011337,SMED30011521,SMED30012062,SMED30013438,SMED30015499,SMED30018214,SMED30018369,SMED30020916,SMED30021089,SMED30021402,SMED30025067,SMED30026285,SMED30029426,SMED30031337,SMED30033971,SMED30035707
BP	GO:0015949	nucleobase-containing small molecule int...	27	5	1.87	0.03579	0.04301	SMED30015145,SMED30019263,SMED30025313,SMED30029973,SMED30033929
BP	GO:0090662	ATP hydrolysis coupled transmembrane tra...	27	5	1.87	0.03579	0.04301	SMED30005719,SMED30013300,SMED30020683,SMED30024106,SMED30032153
BP	GO:0044272	sulfur compound biosynthetic process	108	13	7.49	0.03602	0.04301	SMED30001348,SMED30006199,SMED30007750,SMED30011604,SMED30012817,SMED30015901,SMED30016297,SMED30017860,SMED30026561,SMED30027206,SMED30027427,SMED30028293,SMED30028497
BP	GO:0006516	glycoprotein catabolic process	11	3	0.76	0.03607	0.04301	SMED30009697,SMED30029438,SMED30030775
BP	GO:0032717	negative regulation of interleukin-8 pro...	11	3	0.76	0.03607	0.04301	SMED30004207,SMED30006165,SMED30026741
BP	GO:0046500	S-adenosylmethionine metabolic process	11	3	0.76	0.03607	0.04301	SMED30026561,SMED30028293,SMED30028497
BP	GO:0090051	negative regulation of cell migration in...	11	3	0.76	0.03607	0.04301	SMED30006165,SMED30026741,SMED30035119
BP	GO:2000108	positive regulation of leukocyte apoptot...	11	3	0.76	0.03607	0.04301	SMED30002417,SMED30008761,SMED30015261
BP	GO:0002756	MyD88-independent toll-like receptor sig...	76	10	5.27	0.03654	0.04327	SMED30002075,SMED30002184,SMED30004476,SMED30007985,SMED30011521,SMED30012062,SMED30013642,SMED30018214,SMED30020607,SMED30029426
BP	GO:0032543	mitochondrial translation	76	10	5.27	0.03654	0.04327	SMED30004334,SMED30005659,SMED30011347,SMED30012660,SMED30016559,SMED30020766,SMED30025110,SMED30026020,SMED30034165,SMED30034340
BP	GO:0052548	regulation of endopeptidase activity	235	24	16.3	0.03659	0.04327	SMED30002131,SMED30002301,SMED30002574,SMED30004207,SMED30004400,SMED30004476,SMED30004489,SMED30006165,SMED30007985,SMED30008761,SMED30011589,SMED30012062,SMED30013642,SMED30015261,SMED30020916,SMED30023623,SMED30023741,SMED30025607,SMED30026285,SMED30026567,SMED30026741,SMED30029426,SMED30031337,SMED30033367
BP	GO:0051493	regulation of cytoskeleton organization	259	26	17.97	0.03665	0.04327	SMED30002301,SMED30002355,SMED30002829,SMED30002941,SMED30004963,SMED30005741,SMED30007894,SMED30008911,SMED30009616,SMED30010541,SMED30011514,SMED30013231,SMED30015706,SMED30017501,SMED30018660,SMED30019007,SMED30019094,SMED30019269,SMED30020916,SMED30022344,SMED30024174,SMED30024457,SMED30030074,SMED30032483,SMED30033007,SMED30033412
BP	GO:0043462	regulation of ATPase activity	142	16	9.85	0.03714	0.04374	SMED30000986,SMED30006498,SMED30006650,SMED30007148,SMED30009371,SMED30011051,SMED30011332,SMED30011436,SMED30013890,SMED30017462,SMED30019444,SMED30019628,SMED30023128,SMED30028437,SMED30031711,SMED30032849
BP	GO:0018205	peptidyl-lysine modification	432	40	29.97	0.03741	0.04388	SMED30000986,SMED30001849,SMED30003884,SMED30004163,SMED30004989,SMED30006498,SMED30006650,SMED30007148,SMED30007571,SMED30009224,SMED30009371,SMED30010727,SMED30011051,SMED30011332,SMED30011436,SMED30011707,SMED30012305,SMED30012845,SMED30012950,SMED30013890,SMED30014205,SMED30016742,SMED30016841,SMED30017946,SMED30019444,SMED30019628,SMED30020960,SMED30023085,SMED30023128,SMED30024013,SMED30024…
BP	GO:0006515	protein quality control for misfolded or...	19	4	1.32	0.03862	0.04388	SMED30004630,SMED30006843,SMED30008315,SMED30019513
BP	GO:0031111	negative regulation of microtubule polym...	19	4	1.32	0.03862	0.04388	SMED30002355,SMED30002829,SMED30010541,SMED30033412
BP	GO:0046688	response to copper ion	19	4	1.32	0.03862	0.04388	SMED30008855,SMED30015261,SMED30024764,SMED30034355
BP	GO:1901137	carbohydrate derivative biosynthetic pro...	523	47	36.28	0.0402	0.04388	SMED30000031,SMED30001107,SMED30001348,SMED30002524,SMED30003700,SMED30004244,SMED30004253,SMED30005824,SMED30006199,SMED30007750,SMED30008141,SMED30009388,SMED30010587,SMED30011049,SMED30011146,SMED30011604,SMED30011842,SMED30012904,SMED30013300,SMED30013533,SMED30015901,SMED30018827,SMED30019263,SMED30020941,SMED30024106,SMED30024764,SMED30025589,SMED30026515,SMED30026709,SMED30027087,SMED30027…
BP	GO:0001510	RNA methylation	37	6	2.57	0.04023	0.04388	SMED30013594,SMED30013903,SMED30021797,SMED30025294,SMED30027852,SMED30030589
BP	GO:0140053	mitochondrial gene expression	88	11	6.1	0.0405	0.04388	SMED30004334,SMED30005144,SMED30005659,SMED30011347,SMED30012660,SMED30016559,SMED30020766,SMED30025110,SMED30026020,SMED30034165,SMED30034340
BP	GO:0032642	regulation of chemokine production	28	5	1.94	0.04117	0.04388	SMED30006165,SMED30015830,SMED30026741,SMED30028658,SMED30034500
BP	GO:0001783	B cell apoptotic process	5	2	0.35	0.04176	0.04388	SMED30008761,SMED30015261
BP	GO:0002902	regulation of B cell apoptotic process	5	2	0.35	0.04176	0.04388	SMED30008761,SMED30015261
BP	GO:0006407	rRNA export from nucleus	5	2	0.35	0.04176	0.04388	SMED30006767,SMED30028665
BP	GO:0006438	valyl-tRNA aminoacylation	5	2	0.35	0.04176	0.04388	SMED30021830,SMED30026743
BP	GO:0006880	intracellular sequestering of iron ion	5	2	0.35	0.04176	0.04388	SMED30003769,SMED30031920
BP	GO:0018026	peptidyl-lysine monomethylation	5	2	0.35	0.04176	0.04388	SMED30010727,SMED30014205
BP	GO:0018364	peptidyl-glutamine methylation	5	2	0.35	0.04176	0.04388	SMED30016529,SMED30025294
BP	GO:0030643	cellular phosphate ion homeostasis	5	2	0.35	0.04176	0.04388	SMED30006781,SMED30030745
BP	GO:0031077	post-embryonic camera-type eye developme...	5	2	0.35	0.04176	0.04388	SMED30015261,SMED30026741
BP	GO:0032682	negative regulation of chemokine product...	5	2	0.35	0.04176	0.04388	SMED30006165,SMED30026741
BP	GO:0032906	transforming growth factor beta2 product...	5	2	0.35	0.04176	0.04388	SMED30011589,SMED30030074
BP	GO:0032909	regulation of transforming growth factor...	5	2	0.35	0.04176	0.04388	SMED30011589,SMED30030074
BP	GO:0042033	chemokine biosynthetic process	5	2	0.35	0.04176	0.04388	SMED30028658,SMED30034500
BP	GO:0042222	interleukin-1 biosynthetic process	5	2	0.35	0.04176	0.04388	SMED30028658,SMED30034500
BP	GO:0045073	regulation of chemokine biosynthetic pro...	5	2	0.35	0.04176	0.04388	SMED30028658,SMED30034500
BP	GO:0045080	positive regulation of chemokine biosynt...	5	2	0.35	0.04176	0.04388	SMED30028658,SMED30034500
BP	GO:0045360	regulation of interleukin-1 biosynthetic...	5	2	0.35	0.04176	0.04388	SMED30028658,SMED30034500
BP	GO:0045362	positive regulation of interleukin-1 bio...	5	2	0.35	0.04176	0.04388	SMED30028658,SMED30034500
BP	GO:0046618	drug export	5	2	0.35	0.04176	0.04388	SMED30010449,SMED30010999
BP	GO:0048254	snoRNA localization	5	2	0.35	0.04176	0.04388	SMED30016529,SMED30025294
BP	GO:0050654	chondroitin sulfate proteoglycan metabol...	5	2	0.35	0.04176	0.04388	SMED30000031,SMED30033380
BP	GO:0050720	interleukin-1 beta biosynthetic process	5	2	0.35	0.04176	0.04388	SMED30028658,SMED30034500
BP	GO:0050722	regulation of interleukin-1 beta biosynt...	5	2	0.35	0.04176	0.04388	SMED30028658,SMED30034500
BP	GO:0050725	positive regulation of interleukin-1 bet...	5	2	0.35	0.04176	0.04388	SMED30028658,SMED30034500
BP	GO:0050755	chemokine metabolic process	5	2	0.35	0.04176	0.04388	SMED30028658,SMED30034500
BP	GO:0055062	phosphate ion homeostasis	5	2	0.35	0.04176	0.04388	SMED30006781,SMED30030745
BP	GO:0060992	response to fungicide	5	2	0.35	0.04176	0.04388	SMED30006165,SMED30026741
BP	GO:0061091	regulation of phospholipid translocation	5	2	0.35	0.04176	0.04388	SMED30003432,SMED30029674
BP	GO:0061092	positive regulation of phospholipid tran...	5	2	0.35	0.04176	0.04388	SMED30003432,SMED30029674
BP	GO:0070050	neuron cellular homeostasis	5	2	0.35	0.04176	0.04388	SMED30000517,SMED30007003
BP	GO:0071028	nuclear mRNA surveillance	5	2	0.35	0.04176	0.04388	SMED30011618,SMED30021651
BP	GO:0072501	cellular divalent inorganic anion homeos...	5	2	0.35	0.04176	0.04388	SMED30006781,SMED30030745
BP	GO:0072502	cellular trivalent inorganic anion homeo...	5	2	0.35	0.04176	0.04388	SMED30006781,SMED30030745
BP	GO:0072505	divalent inorganic anion homeostasis	5	2	0.35	0.04176	0.04388	SMED30006781,SMED30030745
BP	GO:0072506	trivalent inorganic anion homeostasis	5	2	0.35	0.04176	0.04388	SMED30006781,SMED30030745
BP	GO:0090091	positive regulation of extracellular mat...	5	2	0.35	0.04176	0.04388	SMED30008911,SMED30033412
BP	GO:0097577	sequestering of iron ion	5	2	0.35	0.04176	0.04388	SMED30003769,SMED30031920
BP	GO:0098758	response to interleukin-8	5	2	0.35	0.04176	0.04388	SMED30028658,SMED30034500
BP	GO:0098759	cellular response to interleukin-8	5	2	0.35	0.04176	0.04388	SMED30028658,SMED30034500
BP	GO:1903412	response to bile acid	5	2	0.35	0.04176	0.04388	SMED30003432,SMED30029674
BP	GO:2000182	regulation of progesterone biosynthetic ...	5	2	0.35	0.04176	0.04388	SMED30028658,SMED30034500
BP	GO:0044089	positive regulation of cellular componen...	275	27	19.08	0.04268	0.04474	SMED30002941,SMED30003110,SMED30005741,SMED30005990,SMED30008761,SMED30008911,SMED30009616,SMED30011589,SMED30013231,SMED30013364,SMED30015261,SMED30015706,SMED30018660,SMED30018994,SMED30019007,SMED30019269,SMED30020179,SMED30020916,SMED30022344,SMED30024174,SMED30024457,SMED30025702,SMED30026427,SMED30028922,SMED30029226,SMED30033007,SMED30033412
BP	GO:2001238	positive regulation of extrinsic apoptot...	68	9	4.72	0.04444	0.04625	SMED30002301,SMED30004476,SMED30007985,SMED30011956,SMED30013642,SMED30015261,SMED30018369,SMED30019290,SMED30026567
BP	GO:0045787	positive regulation of cell cycle	375	35	26.01	0.04458	0.04625	SMED30000986,SMED30002076,SMED30005990,SMED30006498,SMED30006650,SMED30007148,SMED30009371,SMED30009600,SMED30010124,SMED30011051,SMED30011332,SMED30011436,SMED30011521,SMED30011956,SMED30013641,SMED30013890,SMED30015066,SMED30015261,SMED30015830,SMED30018214,SMED30019444,SMED30019628,SMED30020615,SMED30021089,SMED30022344,SMED30023085,SMED30023128,SMED30025245,SMED30026874,SMED30028218,SMED30028…
BP	GO:0031110	regulation of microtubule polymerization...	38	6	2.64	0.04508	0.04625	SMED30002355,SMED30002829,SMED30010541,SMED30013231,SMED30020916,SMED30033412
BP	GO:1902743	regulation of lamellipodium organization	38	6	2.64	0.04508	0.04625	SMED30008911,SMED30010541,SMED30015706,SMED30018660,SMED30019007,SMED30033007
BP	GO:0006268	DNA unwinding involved in DNA replicatio...	12	3	0.83	0.04567	0.04625	SMED30006979,SMED30023821,SMED30033600
BP	GO:0042447	hormone catabolic process	12	3	0.83	0.04567	0.04625	SMED30005999,SMED30014429,SMED30027247
BP	GO:0060546	negative regulation of necroptotic proce...	12	3	0.83	0.04567	0.04625	SMED30011956,SMED30012062,SMED30029426
BP	GO:0060547	negative regulation of necrotic cell dea...	12	3	0.83	0.04567	0.04625	SMED30011956,SMED30012062,SMED30029426
BP	GO:0072111	cell proliferation involved in kidney de...	12	3	0.83	0.04567	0.04625	SMED30009224,SMED30028658,SMED30034500
BP	GO:0072215	regulation of metanephros development	12	3	0.83	0.04567	0.04625	SMED30009224,SMED30028658,SMED30034500
BP	GO:0072224	metanephric glomerulus development	12	3	0.83	0.04567	0.04625	SMED30009224,SMED30028658,SMED30034500
BP	GO:1903671	negative regulation of sprouting angioge...	12	3	0.83	0.04567	0.04625	SMED30006165,SMED30026741,SMED30035119
BP	GO:0010996	response to auditory stimulus	20	4	1.39	0.04571	0.04625	SMED30009224,SMED30022030,SMED30028658,SMED30029780
BP	GO:0051220	cytoplasmic sequestering of protein	20	4	1.39	0.04571	0.04625	SMED30003769,SMED30012447,SMED30021089,SMED30031920
BP	GO:1902525	regulation of protein monoubiquitination	20	4	1.39	0.04571	0.04625	SMED30002184,SMED30011521,SMED30018214,SMED30029426
BP	GO:1902527	positive regulation of protein monoubiqu...	20	4	1.39	0.04571	0.04625	SMED30002184,SMED30011521,SMED30018214,SMED30029426
BP	GO:0032508	DNA duplex unwinding	58	8	4.02	0.04577	0.04625	SMED30006979,SMED30011521,SMED30016002,SMED30018214,SMED30023821,SMED30028922,SMED30033573,SMED30033600
BP	GO:0051972	regulation of telomerase activity	48	7	3.33	0.04621	0.0465	SMED30006165,SMED30010006,SMED30015057,SMED30015115,SMED30020142,SMED30026741,SMED30032994
BP	GO:0070936	protein K48-linked ubiquitination	48	7	3.33	0.04621	0.0465	SMED30002075,SMED30004630,SMED30010196,SMED30018645,SMED30028129,SMED30029426,SMED30030506
BP	GO:0032602	chemokine production	29	5	2.01	0.04702	0.04712	SMED30006165,SMED30015830,SMED30026741,SMED30028658,SMED30034500
BP	GO:1902745	positive regulation of lamellipodium org...	29	5	2.01	0.04702	0.04712	SMED30008911,SMED30015706,SMED30018660,SMED30019007,SMED30033007
BP	GO:0016071	mRNA metabolic process	829	70	57.51	0.04831	0.04831	SMED30000222,SMED30000257,SMED30002574,SMED30003202,SMED30003353,SMED30004400,SMED30004537,SMED30004578,SMED30005694,SMED30006096,SMED30006521,SMED30006542,SMED30006569,SMED30006799,SMED30006808,SMED30006815,SMED30007251,SMED30007815,SMED30007894,SMED30008283,SMED30008287,SMED30008485,SMED30008523,SMED30008663,SMED30008726,SMED30008769,SMED30010927,SMED30011521,SMED30011618,SMED30011956,SMED30012…

## Sheet: Figure1D_Cluster_3
Class	GO.ID	Term	Annotated	Significant	Expected	classicFisher	FDR	Genelist
BP	GO:0044237	cellular metabolic process	8491	3189	2886.9	8.8e-30	5.928e-27	SMED30000019,SMED30000020,SMED30000038,SMED30000050,SMED30000075,SMED30000094,SMED30000102,SMED30000117,SMED30000137,SMED30000146,SMED30000162,SMED30000165,SMED30000174,SMED30000175,SMED30000198,SMED30000220,SMED30000221,SMED30000224,SMED30000225,SMED30000240,SMED30000241,SMED30000253,SMED30000254,SMED30000270,SMED30000277,SMED30000291,SMED30000303,SMED30000305,SMED30000324,SMED30000326,SMED30000…
SMED30028472,SMED30028494,SMED30028511,SMED30028513,SMED30028522,SMED30028536,SMED30028546,SMED30028559,SMED30028580,SMED30028594,SMED30028606,SMED30028618,SMED30028622,SMED30028637,SMED30028652,SMED30028670,SMED30028677,SMED30028681,SMED30028687,SMED30028694,SMED30028726,SMED30028733,SMED30028742,SMED30028754,SMED30028766,SMED30028771,SMED30028776,SMED30028786,SMED30028787,SMED30028793,SMED30028…
BP	GO:0051252	regulation of RNA metabolic process	2562	1118	871.07	1.3e-29	5.928e-27	SMED30000019,SMED30000020,SMED30000094,SMED30000102,SMED30000137,SMED30000146,SMED30000162,SMED30000165,SMED30000198,SMED30000241,SMED30000270,SMED30000277,SMED30000303,SMED30000324,SMED30000326,SMED30000357,SMED30000409,SMED30000458,SMED30000484,SMED30000515,SMED30000539,SMED30000545,SMED30000644,SMED30000649,SMED30000654,SMED30000679,SMED30000816,SMED30000869,SMED30000875,SMED30000893,SMED30000…
BP	GO:0071704	organic substance metabolic process	8676	3245	2949.8	6.1e-29	1.854e-26	SMED30000019,SMED30000020,SMED30000038,SMED30000050,SMED30000075,SMED30000094,SMED30000102,SMED30000117,SMED30000121,SMED30000137,SMED30000146,SMED30000156,SMED30000162,SMED30000165,SMED30000174,SMED30000175,SMED30000189,SMED30000198,SMED30000220,SMED30000221,SMED30000224,SMED30000225,SMED30000240,SMED30000241,SMED30000253,SMED30000254,SMED30000270,SMED30000277,SMED30000303,SMED30000324,SMED30000…
SMED30028071,SMED30028080,SMED30028118,SMED30028119,SMED30028122,SMED30028128,SMED30028130,SMED30028140,SMED30028145,SMED30028153,SMED30028161,SMED30028163,SMED30028176,SMED30028179,SMED30028207,SMED30028209,SMED30028214,SMED30028236,SMED30028253,SMED30028254,SMED30028269,SMED30028279,SMED30028286,SMED30028291,SMED30028309,SMED30028311,SMED30028317,SMED30028323,SMED30028337,SMED30028341,SMED30028…
BP	GO:1903506	regulation of nucleic acid-templated tra...	2340	1028	795.59	3.4e-28	7.752e-26	SMED30000019,SMED30000020,SMED30000102,SMED30000137,SMED30000146,SMED30000162,SMED30000165,SMED30000241,SMED30000270,SMED30000277,SMED30000303,SMED30000324,SMED30000357,SMED30000409,SMED30000458,SMED30000484,SMED30000515,SMED30000539,SMED30000545,SMED30000644,SMED30000649,SMED30000654,SMED30000679,SMED30000816,SMED30000869,SMED30000875,SMED30000893,SMED30000901,SMED30000976,SMED30000996,SMED30001…
BP	GO:0006355	regulation of transcription, DNA-templat...	2327	1022	791.17	5.9e-28	1.076e-25	SMED30000019,SMED30000020,SMED30000102,SMED30000137,SMED30000146,SMED30000162,SMED30000165,SMED30000241,SMED30000270,SMED30000277,SMED30000303,SMED30000324,SMED30000357,SMED30000409,SMED30000458,SMED30000484,SMED30000515,SMED30000539,SMED30000545,SMED30000644,SMED30000649,SMED30000654,SMED30000679,SMED30000816,SMED30000869,SMED30000875,SMED30000893,SMED30000901,SMED30000976,SMED30000996,SMED30001…
BP	GO:2001141	regulation of RNA biosynthetic process	2361	1033	802.73	1.5e-27	2.28e-25	SMED30000019,SMED30000020,SMED30000102,SMED30000137,SMED30000146,SMED30000162,SMED30000165,SMED30000241,SMED30000270,SMED30000277,SMED30000303,SMED30000324,SMED30000357,SMED30000409,SMED30000458,SMED30000484,SMED30000515,SMED30000539,SMED30000545,SMED30000644,SMED30000649,SMED30000654,SMED30000679,SMED30000816,SMED30000869,SMED30000875,SMED30000893,SMED30000901,SMED30000976,SMED30000996,SMED30001…
BP	GO:2000112	regulation of cellular macromolecule bio...	2660	1142	904.39	7e-27	9.12e-25	SMED30000019,SMED30000020,SMED30000094,SMED30000102,SMED30000137,SMED30000146,SMED30000162,SMED30000165,SMED30000241,SMED30000253,SMED30000270,SMED30000277,SMED30000303,SMED30000324,SMED30000357,SMED30000409,SMED30000458,SMED30000484,SMED30000515,SMED30000539,SMED30000545,SMED30000644,SMED30000649,SMED30000654,SMED30000679,SMED30000816,SMED30000869,SMED30000875,SMED30000893,SMED30000901,SMED30000…
BP	GO:0010556	regulation of macromolecule biosynthetic...	2724	1162	926.15	4.2e-26	4.788e-24	SMED30000019,SMED30000020,SMED30000094,SMED30000102,SMED30000137,SMED30000146,SMED30000162,SMED30000165,SMED30000241,SMED30000253,SMED30000270,SMED30000277,SMED30000303,SMED30000324,SMED30000357,SMED30000409,SMED30000458,SMED30000484,SMED30000515,SMED30000539,SMED30000545,SMED30000644,SMED30000649,SMED30000654,SMED30000679,SMED30000816,SMED30000869,SMED30000875,SMED30000893,SMED30000901,SMED30000…
BP	GO:0019222	regulation of metabolic process	4723	1882	1605.8	1.2e-25	1.216e-23	SMED30000019,SMED30000020,SMED30000094,SMED30000102,SMED30000137,SMED30000146,SMED30000156,SMED30000162,SMED30000165,SMED30000198,SMED30000240,SMED30000241,SMED30000253,SMED30000254,SMED30000270,SMED30000277,SMED30000291,SMED30000303,SMED30000305,SMED30000324,SMED30000326,SMED30000357,SMED30000383,SMED30000409,SMED30000431,SMED30000458,SMED30000459,SMED30000484,SMED30000494,SMED30000504,SMED30000…
BP	GO:0006396	RNA processing	947	471	321.98	3.4e-25	3.101e-23	SMED30000117,SMED30000198,SMED30000225,SMED30000240,SMED30000326,SMED30000515,SMED30000794,SMED30000800,SMED30000875,SMED30000905,SMED30000955,SMED30001039,SMED30001058,SMED30001096,SMED30001140,SMED30001214,SMED30001238,SMED30001291,SMED30001381,SMED30001446,SMED30001451,SMED30001459,SMED30001485,SMED30001495,SMED30001546,SMED30001701,SMED30001913,SMED30001945,SMED30002106,SMED30002151,SMED30002…
BP	GO:0031326	regulation of cellular biosynthetic proc...	2809	1185	955.05	2.1e-24	1.741e-22	SMED30000019,SMED30000020,SMED30000094,SMED30000102,SMED30000137,SMED30000146,SMED30000162,SMED30000165,SMED30000241,SMED30000253,SMED30000270,SMED30000277,SMED30000303,SMED30000324,SMED30000357,SMED30000409,SMED30000458,SMED30000484,SMED30000515,SMED30000539,SMED30000545,SMED30000644,SMED30000649,SMED30000654,SMED30000679,SMED30000816,SMED30000869,SMED30000875,SMED30000893,SMED30000901,SMED30000…
BP	GO:0044271	cellular nitrogen compound biosynthetic ...	3734	1522	1269.54	2.3e-24	1.748e-22	SMED30000019,SMED30000020,SMED30000094,SMED30000102,SMED30000137,SMED30000146,SMED30000162,SMED30000165,SMED30000175,SMED30000240,SMED30000241,SMED30000253,SMED30000270,SMED30000277,SMED30000303,SMED30000324,SMED30000357,SMED30000409,SMED30000458,SMED30000484,SMED30000515,SMED30000539,SMED30000545,SMED30000556,SMED30000573,SMED30000611,SMED30000620,SMED30000644,SMED30000649,SMED30000654,SMED30000…
BP	GO:0051171	regulation of nitrogen compound metaboli...	3907	1583	1328.36	3.6e-24	2.526e-22	SMED30000019,SMED30000020,SMED30000094,SMED30000102,SMED30000137,SMED30000146,SMED30000162,SMED30000165,SMED30000198,SMED30000241,SMED30000253,SMED30000254,SMED30000270,SMED30000277,SMED30000303,SMED30000324,SMED30000326,SMED30000357,SMED30000409,SMED30000431,SMED30000458,SMED30000484,SMED30000494,SMED30000504,SMED30000515,SMED30000539,SMED30000545,SMED30000644,SMED30000649,SMED30000654,SMED30000…
BP	GO:0009889	regulation of biosynthetic process	2834	1190	963.55	1.3e-23	8.469e-22	SMED30000019,SMED30000020,SMED30000094,SMED30000102,SMED30000137,SMED30000146,SMED30000162,SMED30000165,SMED30000241,SMED30000253,SMED30000270,SMED30000277,SMED30000303,SMED30000324,SMED30000357,SMED30000409,SMED30000458,SMED30000484,SMED30000515,SMED30000539,SMED30000545,SMED30000644,SMED30000649,SMED30000654,SMED30000679,SMED30000816,SMED30000869,SMED30000875,SMED30000893,SMED30000901,SMED30000…
BP	GO:0010629	negative regulation of gene expression	1296	604	440.63	4e-23	2.432e-21	SMED30000094,SMED30000102,SMED30000146,SMED30000240,SMED30000241,SMED30000270,SMED30000277,SMED30000357,SMED30000458,SMED30000515,SMED30000800,SMED30000816,SMED30000875,SMED30000893,SMED30000996,SMED30001039,SMED30001058,SMED30001096,SMED30001127,SMED30001224,SMED30001251,SMED30001294,SMED30001318,SMED30001428,SMED30001470,SMED30001476,SMED30001495,SMED30001546,SMED30001579,SMED30001646,SMED30001…
BP	GO:0034654	nucleobase-containing compound biosynthe...	3101	1285	1054.33	4.7e-23	2.679e-21	SMED30000019,SMED30000020,SMED30000102,SMED30000137,SMED30000146,SMED30000162,SMED30000165,SMED30000175,SMED30000241,SMED30000270,SMED30000277,SMED30000303,SMED30000324,SMED30000357,SMED30000409,SMED30000458,SMED30000484,SMED30000515,SMED30000539,SMED30000545,SMED30000620,SMED30000644,SMED30000649,SMED30000654,SMED30000679,SMED30000801,SMED30000816,SMED30000869,SMED30000875,SMED30000893,SMED30000…
BP	GO:0080090	regulation of primary metabolic process	4099	1643	1393.64	1.1e-22	5.901e-21	SMED30000019,SMED30000020,SMED30000094,SMED30000102,SMED30000137,SMED30000146,SMED30000156,SMED30000162,SMED30000165,SMED30000198,SMED30000241,SMED30000253,SMED30000254,SMED30000270,SMED30000277,SMED30000303,SMED30000324,SMED30000326,SMED30000357,SMED30000383,SMED30000409,SMED30000431,SMED30000458,SMED30000484,SMED30000494,SMED30000504,SMED30000515,SMED30000539,SMED30000545,SMED30000644,SMED30000…
BP	GO:0008152	metabolic process	9239	3392	3141.22	1.4e-22	7.093e-21	SMED30000019,SMED30000020,SMED30000038,SMED30000050,SMED30000075,SMED30000094,SMED30000102,SMED30000117,SMED30000121,SMED30000137,SMED30000146,SMED30000156,SMED30000162,SMED30000163,SMED30000165,SMED30000174,SMED30000175,SMED30000189,SMED30000198,SMED30000220,SMED30000221,SMED30000224,SMED30000225,SMED30000240,SMED30000241,SMED30000253,SMED30000254,SMED30000270,SMED30000277,SMED30000291,SMED30000…
SMED30027064,SMED30027084,SMED30027091,SMED30027093,SMED30027101,SMED30027110,SMED30027114,SMED30027125,SMED30027147,SMED30027148,SMED30027149,SMED30027152,SMED30027160,SMED30027162,SMED30027169,SMED30027170,SMED30027189,SMED30027195,SMED30027196,SMED30027217,SMED30027223,SMED30027246,SMED30027254,SMED30027258,SMED30027259,SMED30027280,SMED30027287,SMED30027289,SMED30027297,SMED30027299,SMED30027…
BP	GO:0016071	mRNA metabolic process	829	413	281.86	2.7e-22	1.296e-20	SMED30000094,SMED30000198,SMED30000240,SMED30000326,SMED30000794,SMED30000800,SMED30000875,SMED30000905,SMED30001039,SMED30001058,SMED30001096,SMED30001214,SMED30001224,SMED30001238,SMED30001291,SMED30001318,SMED30001428,SMED30001446,SMED30001451,SMED30001459,SMED30001495,SMED30001546,SMED30001646,SMED30001701,SMED30001752,SMED30001913,SMED30001945,SMED30001973,SMED30002106,SMED30002151,SMED30002…
BP	GO:0031323	regulation of cellular metabolic process	4323	1715	1469.8	1.9e-21	8.664e-20	SMED30000019,SMED30000020,SMED30000094,SMED30000102,SMED30000137,SMED30000146,SMED30000162,SMED30000165,SMED30000198,SMED30000241,SMED30000253,SMED30000254,SMED30000270,SMED30000277,SMED30000291,SMED30000303,SMED30000305,SMED30000324,SMED30000326,SMED30000357,SMED30000383,SMED30000409,SMED30000431,SMED30000458,SMED30000459,SMED30000484,SMED30000494,SMED30000504,SMED30000515,SMED30000539,SMED30000…
BP	GO:0010605	negative regulation of macromolecule met...	1777	782	604.17	3.8e-21	1.65e-19	SMED30000094,SMED30000102,SMED30000146,SMED30000240,SMED30000241,SMED30000270,SMED30000277,SMED30000357,SMED30000458,SMED30000494,SMED30000515,SMED30000664,SMED30000800,SMED30000816,SMED30000875,SMED30000893,SMED30000996,SMED30001039,SMED30001058,SMED30001096,SMED30001127,SMED30001224,SMED30001251,SMED30001292,SMED30001294,SMED30001318,SMED30001342,SMED30001428,SMED30001441,SMED30001470,SMED30001…
BP	GO:0009892	negative regulation of metabolic process	1891	825	642.93	4.5e-21	1.865e-19	SMED30000094,SMED30000102,SMED30000146,SMED30000240,SMED30000241,SMED30000270,SMED30000277,SMED30000357,SMED30000431,SMED30000458,SMED30000494,SMED30000515,SMED30000664,SMED30000800,SMED30000816,SMED30000875,SMED30000893,SMED30000996,SMED30001039,SMED30001058,SMED30001096,SMED30001127,SMED30001224,SMED30001251,SMED30001292,SMED30001294,SMED30001318,SMED30001342,SMED30001428,SMED30001441,SMED30001…
BP	GO:0018130	heterocycle biosynthetic process	3189	1304	1084.25	9.5e-21	3.61e-19	SMED30000019,SMED30000020,SMED30000102,SMED30000137,SMED30000146,SMED30000162,SMED30000165,SMED30000175,SMED30000241,SMED30000270,SMED30000277,SMED30000303,SMED30000324,SMED30000357,SMED30000409,SMED30000458,SMED30000484,SMED30000515,SMED30000539,SMED30000545,SMED30000620,SMED30000644,SMED30000649,SMED30000654,SMED30000679,SMED30000801,SMED30000816,SMED30000869,SMED30000875,SMED30000893,SMED30000…
BP	GO:0019438	aromatic compound biosynthetic process	3167	1296	1076.77	9.5e-21	3.61e-19	SMED30000019,SMED30000020,SMED30000102,SMED30000137,SMED30000146,SMED30000162,SMED30000165,SMED30000175,SMED30000241,SMED30000270,SMED30000277,SMED30000303,SMED30000324,SMED30000357,SMED30000409,SMED30000458,SMED30000484,SMED30000515,SMED30000539,SMED30000545,SMED30000620,SMED30000644,SMED30000649,SMED30000654,SMED30000679,SMED30000801,SMED30000816,SMED30000869,SMED30000875,SMED30000893,SMED30000…
BP	GO:0044249	cellular biosynthetic process	4664	1827	1585.74	3.8e-20	1.386e-18	SMED30000019,SMED30000020,SMED30000094,SMED30000102,SMED30000137,SMED30000146,SMED30000162,SMED30000165,SMED30000175,SMED30000221,SMED30000240,SMED30000241,SMED30000253,SMED30000270,SMED30000277,SMED30000303,SMED30000324,SMED30000357,SMED30000396,SMED30000409,SMED30000458,SMED30000484,SMED30000504,SMED30000515,SMED30000539,SMED30000545,SMED30000556,SMED30000573,SMED30000611,SMED30000620,SMED30000…
BP	GO:1901362	organic cyclic compound biosynthetic pro...	3239	1317	1101.25	7e-20	2.455e-18	SMED30000019,SMED30000020,SMED30000102,SMED30000137,SMED30000146,SMED30000162,SMED30000165,SMED30000175,SMED30000241,SMED30000270,SMED30000277,SMED30000303,SMED30000324,SMED30000357,SMED30000409,SMED30000458,SMED30000484,SMED30000515,SMED30000539,SMED30000545,SMED30000620,SMED30000644,SMED30000649,SMED30000654,SMED30000679,SMED30000801,SMED30000816,SMED30000869,SMED30000875,SMED30000893,SMED30000…
BP	GO:1901576	organic substance biosynthetic process	4676	1828	1589.82	1.2e-19	4.053e-18	SMED30000019,SMED30000020,SMED30000094,SMED30000102,SMED30000137,SMED30000146,SMED30000162,SMED30000165,SMED30000175,SMED30000221,SMED30000240,SMED30000241,SMED30000253,SMED30000270,SMED30000277,SMED30000303,SMED30000324,SMED30000357,SMED30000365,SMED30000396,SMED30000409,SMED30000458,SMED30000484,SMED30000504,SMED30000515,SMED30000539,SMED30000545,SMED30000556,SMED30000573,SMED30000611,SMED30000…
BP	GO:0006974	cellular response to DNA damage stimulus	839	407	285.26	2.6e-19	8.177e-18	SMED30000102,SMED30000254,SMED30000396,SMED30000458,SMED30000494,SMED30000504,SMED30000539,SMED30000545,SMED30000649,SMED30000664,SMED30000875,SMED30001127,SMED30001258,SMED30001354,SMED30001476,SMED30001555,SMED30001686,SMED30001764,SMED30001796,SMED30001942,SMED30001991,SMED30002047,SMED30002194,SMED30002217,SMED30002410,SMED30002662,SMED30002665,SMED30002761,SMED30002777,SMED30002848,SMED30002…
BP	GO:0051276	chromosome organization	958	455	325.72	2.6e-19	8.177e-18	SMED30000020,SMED30000102,SMED30000121,SMED30000137,SMED30000270,SMED30000458,SMED30000494,SMED30000504,SMED30000539,SMED30000649,SMED30000664,SMED30000816,SMED30000875,SMED30001127,SMED30001238,SMED30001441,SMED30001632,SMED30001686,SMED30001704,SMED30001723,SMED30001880,SMED30001991,SMED30002047,SMED30002068,SMED30002106,SMED30002217,SMED30002367,SMED30002450,SMED30002477,SMED30002598,SMED30002…
BP	GO:0048519	negative regulation of biological proces...	3676	1466	1249.82	1.5e-18	4.56e-17	SMED30000094,SMED30000102,SMED30000146,SMED30000240,SMED30000241,SMED30000270,SMED30000277,SMED30000357,SMED30000409,SMED30000431,SMED30000458,SMED30000484,SMED30000494,SMED30000504,SMED30000515,SMED30000539,SMED30000588,SMED30000594,SMED30000613,SMED30000654,SMED30000664,SMED30000800,SMED30000816,SMED30000869,SMED30000875,SMED30000893,SMED30000901,SMED30000996,SMED30001039,SMED30001058,SMED30001…
BP	GO:0006397	mRNA processing	491	258	166.94	6.6e-18	1.942e-16	SMED30000198,SMED30000326,SMED30000794,SMED30000875,SMED30001058,SMED30001214,SMED30001238,SMED30001291,SMED30001446,SMED30001451,SMED30001459,SMED30001546,SMED30001913,SMED30001945,SMED30002106,SMED30002151,SMED30002410,SMED30002537,SMED30002765,SMED30002908,SMED30003062,SMED30003143,SMED30003486,SMED30003832,SMED30003874,SMED30003920,SMED30003989,SMED30004517,SMED30004526,SMED30004532,SMED30004…
BP	GO:0006366	transcription by RNA polymerase II	1401	622	476.33	1e-17	2.85e-16	SMED30000019,SMED30000020,SMED30000102,SMED30000146,SMED30000162,SMED30000165,SMED30000241,SMED30000324,SMED30000357,SMED30000409,SMED30000458,SMED30000515,SMED30000539,SMED30000545,SMED30000649,SMED30000679,SMED30000816,SMED30000875,SMED30000893,SMED30000976,SMED30000996,SMED30001058,SMED30001224,SMED30001251,SMED30001291,SMED30001354,SMED30001380,SMED30001451,SMED30001459,SMED30001470,SMED30001…
BP	GO:0009058	biosynthetic process	4773	1848	1622.8	1.3e-17	3.593e-16	SMED30000019,SMED30000020,SMED30000094,SMED30000102,SMED30000137,SMED30000146,SMED30000162,SMED30000165,SMED30000175,SMED30000221,SMED30000240,SMED30000241,SMED30000253,SMED30000270,SMED30000277,SMED30000294,SMED30000303,SMED30000324,SMED30000357,SMED30000365,SMED30000396,SMED30000409,SMED30000458,SMED30000484,SMED30000504,SMED30000515,SMED30000539,SMED30000545,SMED30000556,SMED30000573,SMED30000…
BP	GO:0019080	viral gene expression	191	121	64.94	7.6e-17	2.039e-15	SMED30000019,SMED30000240,SMED30000409,SMED30000458,SMED30000800,SMED30001039,SMED30001096,SMED30001495,SMED30001701,SMED30002068,SMED30002369,SMED30002392,SMED30002455,SMED30002665,SMED30002703,SMED30002761,SMED30002898,SMED30002969,SMED30003333,SMED30003486,SMED30003516,SMED30003623,SMED30003783,SMED30003987,SMED30004045,SMED30004929,SMED30005190,SMED30005988,SMED30005998,SMED30006391,SMED30006…
BP	GO:0015074	DNA integration	312	177	106.08	8.1e-17	2.111e-15	SMED30000220,SMED30000224,SMED30000277,SMED30000504,SMED30000559,SMED30000679,SMED30000713,SMED30000724,SMED30001579,SMED30001634,SMED30001686,SMED30002031,SMED30002222,SMED30002335,SMED30002410,SMED30003204,SMED30003265,SMED30003390,SMED30003527,SMED30003855,SMED30003914,SMED30003968,SMED30004114,SMED30004138,SMED30004291,SMED30004301,SMED30004521,SMED30004915,SMED30005333,SMED30005366,SMED30005…
BP	GO:0019083	viral transcription	176	113	59.84	1.9e-16	4.813e-15	SMED30000019,SMED30000240,SMED30000409,SMED30000458,SMED30000800,SMED30001039,SMED30001096,SMED30001495,SMED30001701,SMED30002068,SMED30002369,SMED30002392,SMED30002455,SMED30002665,SMED30002703,SMED30002761,SMED30002898,SMED30002969,SMED30003333,SMED30003486,SMED30003516,SMED30003783,SMED30003987,SMED30004045,SMED30005190,SMED30005988,SMED30005998,SMED30006391,SMED30006512,SMED30006518,SMED30006…
BP	GO:0008380	RNA splicing	444	233	150.96	3.4e-16	8.381e-15	SMED30000198,SMED30000326,SMED30000794,SMED30001058,SMED30001214,SMED30001238,SMED30001291,SMED30001446,SMED30001451,SMED30001546,SMED30001913,SMED30001945,SMED30002151,SMED30002410,SMED30002537,SMED30002908,SMED30003062,SMED30003143,SMED30003486,SMED30003874,SMED30003920,SMED30003989,SMED30004117,SMED30004517,SMED30004526,SMED30004532,SMED30004754,SMED30004756,SMED30004929,SMED30005206,SMED30005…
BP	GO:0006325	chromatin organization	568	285	193.12	3.9e-16	9.36e-15	SMED30000020,SMED30000121,SMED30000137,SMED30000270,SMED30000458,SMED30000494,SMED30000504,SMED30000539,SMED30000664,SMED30000816,SMED30000875,SMED30001127,SMED30001238,SMED30001441,SMED30001632,SMED30001686,SMED30001704,SMED30001880,SMED30002047,SMED30002106,SMED30002217,SMED30002367,SMED30002450,SMED30002477,SMED30002598,SMED30002665,SMED30002736,SMED30002969,SMED30003162,SMED30003234,SMED30003…
BP	GO:0045934	negative regulation of nucleobase-contai...	851	399	289.34	7.1e-16	1.66e-14	SMED30000094,SMED30000102,SMED30000146,SMED30000241,SMED30000270,SMED30000277,SMED30000357,SMED30000458,SMED30000494,SMED30000515,SMED30000816,SMED30000875,SMED30000893,SMED30000996,SMED30001058,SMED30001127,SMED30001251,SMED30001470,SMED30001476,SMED30001546,SMED30001913,SMED30001942,SMED30002047,SMED30002151,SMED30002212,SMED30002217,SMED30002477,SMED30002537,SMED30002665,SMED30002761,SMED30002…
BP	GO:0022613	ribonucleoprotein complex biogenesis	410	216	139.4	2.4e-15	5.472e-14	SMED30000094,SMED30000240,SMED30000794,SMED30000800,SMED30000905,SMED30001039,SMED30001058,SMED30001096,SMED30001140,SMED30001214,SMED30001451,SMED30001485,SMED30001495,SMED30001701,SMED30001945,SMED30002369,SMED30002392,SMED30002410,SMED30002455,SMED30002703,SMED30002950,SMED30003143,SMED30003333,SMED30003516,SMED30003565,SMED30003660,SMED30003704,SMED30003874,SMED30003987,SMED30004067,SMED30004…
BP	GO:0051253	negative regulation of RNA metabolic pro...	782	369	265.88	3e-15	6.673e-14	SMED30000094,SMED30000102,SMED30000146,SMED30000241,SMED30000270,SMED30000277,SMED30000357,SMED30000458,SMED30000515,SMED30000816,SMED30000875,SMED30000893,SMED30000996,SMED30001058,SMED30001127,SMED30001251,SMED30001470,SMED30001476,SMED30001546,SMED30001913,SMED30001942,SMED30002151,SMED30002212,SMED30002217,SMED30002477,SMED30002537,SMED30002665,SMED30002761,SMED30002828,SMED30002916,SMED30002…
BP	GO:0000375	RNA splicing, via transesterification re...	365	195	124.1	9.4e-15	2.041e-13	SMED30000198,SMED30000326,SMED30000794,SMED30001058,SMED30001214,SMED30001238,SMED30001291,SMED30001446,SMED30001451,SMED30001546,SMED30001913,SMED30001945,SMED30002151,SMED30002410,SMED30002537,SMED30002908,SMED30003062,SMED30003143,SMED30003486,SMED30003874,SMED30003920,SMED30003989,SMED30004517,SMED30004532,SMED30004754,SMED30004756,SMED30004929,SMED30005206,SMED30005339,SMED30005643,SMED30005…
BP	GO:0045935	positive regulation of nucleobase-contai...	1196	528	406.63	1.6e-14	3.393e-13	SMED30000019,SMED30000020,SMED30000146,SMED30000165,SMED30000198,SMED30000326,SMED30000357,SMED30000409,SMED30000458,SMED30000504,SMED30000539,SMED30000545,SMED30000644,SMED30000649,SMED30000816,SMED30000875,SMED30000893,SMED30001127,SMED30001224,SMED30001294,SMED30001354,SMED30001441,SMED30001451,SMED30001470,SMED30001476,SMED30001546,SMED30001630,SMED30001632,SMED30001686,SMED30001704,SMED30001…
BP	GO:0000377	RNA splicing, via transesterification re...	360	192	122.4	1.9e-14	3.851e-13	SMED30000198,SMED30000326,SMED30000794,SMED30001058,SMED30001214,SMED30001238,SMED30001291,SMED30001446,SMED30001451,SMED30001546,SMED30001913,SMED30001945,SMED30002151,SMED30002410,SMED30002537,SMED30002908,SMED30003062,SMED30003143,SMED30003486,SMED30003874,SMED30003920,SMED30003989,SMED30004517,SMED30004532,SMED30004754,SMED30004756,SMED30004929,SMED30005206,SMED30005339,SMED30005643,SMED30005…
BP	GO:0000398	mRNA splicing, via spliceosome	360	192	122.4	1.9e-14	3.851e-13	SMED30000198,SMED30000326,SMED30000794,SMED30001058,SMED30001214,SMED30001238,SMED30001291,SMED30001446,SMED30001451,SMED30001546,SMED30001913,SMED30001945,SMED30002151,SMED30002410,SMED30002537,SMED30002908,SMED30003062,SMED30003143,SMED30003486,SMED30003874,SMED30003920,SMED30003989,SMED30004517,SMED30004532,SMED30004754,SMED30004756,SMED30004929,SMED30005206,SMED30005339,SMED30005643,SMED30005…
BP	GO:0006281	DNA repair	573	281	194.82	2.5e-14	4.957e-13	SMED30000254,SMED30000396,SMED30000458,SMED30000494,SMED30000504,SMED30000539,SMED30000649,SMED30000875,SMED30001127,SMED30001354,SMED30001476,SMED30001686,SMED30001796,SMED30002047,SMED30002194,SMED30002217,SMED30002410,SMED30002665,SMED30002777,SMED30002871,SMED30002916,SMED30003486,SMED30003565,SMED30003832,SMED30004045,SMED30004136,SMED30004138,SMED30004304,SMED30004625,SMED30004825,SMED30005…
BP	GO:0071840	cellular component organization or bioge...	4634	1774	1575.54	2.9e-14	5.627e-13	SMED30000020,SMED30000039,SMED30000094,SMED30000102,SMED30000121,SMED30000130,SMED30000137,SMED30000146,SMED30000165,SMED30000218,SMED30000240,SMED30000241,SMED30000256,SMED30000270,SMED30000291,SMED30000388,SMED30000412,SMED30000431,SMED30000449,SMED30000458,SMED30000459,SMED30000484,SMED30000494,SMED30000504,SMED30000515,SMED30000539,SMED30000553,SMED30000577,SMED30000644,SMED30000649,SMED30000…
BP	GO:0045892	negative regulation of transcription, DN...	684	325	232.56	4.9e-14	9.31e-13	SMED30000102,SMED30000146,SMED30000241,SMED30000270,SMED30000277,SMED30000357,SMED30000458,SMED30000515,SMED30000816,SMED30000893,SMED30000996,SMED30001058,SMED30001127,SMED30001251,SMED30001470,SMED30001476,SMED30001913,SMED30001942,SMED30002212,SMED30002217,SMED30002477,SMED30002665,SMED30002761,SMED30002828,SMED30002916,SMED30002969,SMED30003062,SMED30003072,SMED30003094,SMED30003333,SMED30003…
BP	GO:1903507	negative regulation of nucleic acid-temp...	695	329	236.3	6.3e-14	1.173e-12	SMED30000102,SMED30000146,SMED30000241,SMED30000270,SMED30000277,SMED30000357,SMED30000458,SMED30000515,SMED30000816,SMED30000893,SMED30000996,SMED30001058,SMED30001127,SMED30001251,SMED30001470,SMED30001476,SMED30001913,SMED30001942,SMED30002212,SMED30002217,SMED30002477,SMED30002665,SMED30002761,SMED30002828,SMED30002916,SMED30002969,SMED30003062,SMED30003072,SMED30003094,SMED30003333,SMED30003…
BP	GO:0018205	peptidyl-lysine modification	432	221	146.88	7e-14	1.277e-12	SMED30000020,SMED30000137,SMED30000458,SMED30000504,SMED30000816,SMED30001099,SMED30001238,SMED30001604,SMED30001686,SMED30001747,SMED30001991,SMED30002068,SMED30002106,SMED30002120,SMED30002477,SMED30002665,SMED30002736,SMED30002898,SMED30002916,SMED30002969,SMED30003234,SMED30003588,SMED30003593,SMED30003783,SMED30003921,SMED30004045,SMED30004132,SMED30004138,SMED30004161,SMED30004304,SMED30004…
BP	GO:1902679	negative regulation of RNA biosynthetic ...	696	329	236.64	7.9e-14	1.413e-12	SMED30000102,SMED30000146,SMED30000241,SMED30000270,SMED30000277,SMED30000357,SMED30000458,SMED30000515,SMED30000816,SMED30000893,SMED30000996,SMED30001058,SMED30001127,SMED30001251,SMED30001470,SMED30001476,SMED30001913,SMED30001942,SMED30002212,SMED30002217,SMED30002477,SMED30002665,SMED30002761,SMED30002828,SMED30002916,SMED30002969,SMED30003062,SMED30003072,SMED30003094,SMED30003333,SMED30003…
BP	GO:1902680	positive regulation of RNA biosynthetic ...	886	403	301.24	1.6e-13	2.806e-12	SMED30000019,SMED30000020,SMED30000146,SMED30000165,SMED30000357,SMED30000409,SMED30000458,SMED30000539,SMED30000545,SMED30000644,SMED30000649,SMED30000816,SMED30000875,SMED30000893,SMED30001127,SMED30001224,SMED30001294,SMED30001354,SMED30001441,SMED30001451,SMED30001470,SMED30001476,SMED30001546,SMED30001632,SMED30001785,SMED30001880,SMED30001942,SMED30002037,SMED30002047,SMED30002212,SMED30002…
BP	GO:0048523	negative regulation of cellular process	3116	1230	1059.43	1.9e-13	3.269e-12	SMED30000094,SMED30000102,SMED30000146,SMED30000241,SMED30000270,SMED30000277,SMED30000357,SMED30000431,SMED30000458,SMED30000484,SMED30000494,SMED30000504,SMED30000515,SMED30000539,SMED30000588,SMED30000613,SMED30000654,SMED30000664,SMED30000816,SMED30000869,SMED30000875,SMED30000893,SMED30000901,SMED30000996,SMED30001058,SMED30001127,SMED30001196,SMED30001201,SMED30001224,SMED30001251,SMED30001…
BP	GO:0031324	negative regulation of cellular metaboli...	1447	618	491.97	2e-13	3.378e-12	SMED30000094,SMED30000102,SMED30000146,SMED30000241,SMED30000270,SMED30000277,SMED30000357,SMED30000431,SMED30000458,SMED30000494,SMED30000515,SMED30000664,SMED30000816,SMED30000875,SMED30000893,SMED30000996,SMED30001058,SMED30001127,SMED30001251,SMED30001292,SMED30001294,SMED30001342,SMED30001441,SMED30001470,SMED30001476,SMED30001496,SMED30001508,SMED30001546,SMED30001604,SMED30001668,SMED30001…
BP	GO:0045047	protein targeting to ER	104	72	35.36	2.1e-13	3.482e-12	SMED30000240,SMED30000800,SMED30001039,SMED30001096,SMED30001495,SMED30001701,SMED30002369,SMED30002392,SMED30002455,SMED30002703,SMED30003333,SMED30003987,SMED30005190,SMED30005784,SMED30005988,SMED30005998,SMED30006391,SMED30006512,SMED30007461,SMED30007498,SMED30008910,SMED30009283,SMED30009859,SMED30011003,SMED30011729,SMED30012421,SMED30013542,SMED30013606,SMED30013613,SMED30013699,SMED30015…
BP	GO:0044267	cellular protein metabolic process	3925	1517	1334.48	2.6e-13	4.234e-12	SMED30000019,SMED30000020,SMED30000075,SMED30000094,SMED30000102,SMED30000137,SMED30000174,SMED30000240,SMED30000241,SMED30000253,SMED30000254,SMED30000270,SMED30000357,SMED30000383,SMED30000431,SMED30000458,SMED30000484,SMED30000494,SMED30000504,SMED30000515,SMED30000549,SMED30000553,SMED30000556,SMED30000573,SMED30000611,SMED30000664,SMED30000800,SMED30000816,SMED30000831,SMED30000863,SMED30000…
BP	GO:0009987	cellular process	12058	4228	4099.67	2.7e-13	4.32e-12	SMED30000011,SMED30000019,SMED30000020,SMED30000038,SMED30000039,SMED30000040,SMED30000050,SMED30000052,SMED30000075,SMED30000094,SMED30000096,SMED30000102,SMED30000117,SMED30000118,SMED30000121,SMED30000130,SMED30000137,SMED30000146,SMED30000162,SMED30000163,SMED30000165,SMED30000174,SMED30000175,SMED30000186,SMED30000198,SMED30000218,SMED30000220,SMED30000221,SMED30000224,SMED30000225,SMED30000…
SMED30021565,SMED30021567,SMED30021568,SMED30021571,SMED30021590,SMED30021595,SMED30021597,SMED30021613,SMED30021620,SMED30021634,SMED30021657,SMED30021663,SMED30021666,SMED30021669,SMED30021679,SMED30021702,SMED30021711,SMED30021716,SMED30021726,SMED30021730,SMED30021735,SMED30021740,SMED30021745,SMED30021763,SMED30021775,SMED30021791,SMED30021806,SMED30021812,SMED30021820,SMED30021844,SMED30021…
BP	GO:0051172	negative regulation of nitrogen compound...	1305	563	443.69	3.4e-13	5.346e-12	SMED30000094,SMED30000102,SMED30000146,SMED30000241,SMED30000270,SMED30000277,SMED30000357,SMED30000458,SMED30000494,SMED30000515,SMED30000664,SMED30000816,SMED30000875,SMED30000893,SMED30000996,SMED30001058,SMED30001127,SMED30001251,SMED30001294,SMED30001342,SMED30001470,SMED30001476,SMED30001508,SMED30001546,SMED30001668,SMED30001704,SMED30001808,SMED30001913,SMED30001942,SMED30002047,SMED30002…
BP	GO:0006357	regulation of transcription by RNA polym...	1195	521	406.29	3.5e-13	5.41e-12	SMED30000019,SMED30000020,SMED30000102,SMED30000146,SMED30000162,SMED30000165,SMED30000241,SMED30000324,SMED30000357,SMED30000409,SMED30000458,SMED30000515,SMED30000539,SMED30000545,SMED30000649,SMED30000679,SMED30000816,SMED30000875,SMED30000893,SMED30000976,SMED30000996,SMED30001058,SMED30001224,SMED30001251,SMED30001291,SMED30001354,SMED30001380,SMED30001451,SMED30001470,SMED30001476,SMED30001…
BP	GO:0006614	SRP-dependent cotranslational protein ta...	99	69	33.66	3.9e-13	5.831e-12	SMED30000240,SMED30000800,SMED30001039,SMED30001096,SMED30001495,SMED30001701,SMED30002369,SMED30002392,SMED30002455,SMED30002703,SMED30003333,SMED30003987,SMED30005190,SMED30005988,SMED30005998,SMED30006391,SMED30006512,SMED30007461,SMED30007498,SMED30008910,SMED30009283,SMED30009859,SMED30011003,SMED30011729,SMED30012421,SMED30013542,SMED30013606,SMED30013613,SMED30013699,SMED30015534,SMED30016…
BP	GO:1903508	positive regulation of nucleic acid-temp...	880	399	299.2	3.9e-13	5.831e-12	SMED30000020,SMED30000146,SMED30000165,SMED30000357,SMED30000409,SMED30000458,SMED30000539,SMED30000545,SMED30000644,SMED30000649,SMED30000816,SMED30000875,SMED30000893,SMED30001127,SMED30001224,SMED30001294,SMED30001354,SMED30001441,SMED30001451,SMED30001470,SMED30001476,SMED30001546,SMED30001632,SMED30001785,SMED30001880,SMED30001942,SMED30002037,SMED30002047,SMED30002212,SMED30002377,SMED30002…
BP	GO:0006613	cotranslational protein targeting to mem...	101	70	34.34	4.1e-13	6.031e-12	SMED30000240,SMED30000800,SMED30001039,SMED30001096,SMED30001495,SMED30001701,SMED30002369,SMED30002392,SMED30002455,SMED30002703,SMED30003333,SMED30003987,SMED30005190,SMED30005784,SMED30005988,SMED30005998,SMED30006391,SMED30006512,SMED30007461,SMED30007498,SMED30008910,SMED30009283,SMED30009859,SMED30011003,SMED30011729,SMED30012421,SMED30013542,SMED30013606,SMED30013613,SMED30013699,SMED30015…
BP	GO:0045893	positive regulation of transcription, DN...	878	398	298.52	4.4e-13	6.37e-12	SMED30000020,SMED30000146,SMED30000165,SMED30000357,SMED30000409,SMED30000458,SMED30000539,SMED30000545,SMED30000644,SMED30000649,SMED30000816,SMED30000875,SMED30000893,SMED30001127,SMED30001224,SMED30001294,SMED30001354,SMED30001441,SMED30001451,SMED30001470,SMED30001476,SMED30001546,SMED30001632,SMED30001785,SMED30001880,SMED30001942,SMED30002037,SMED30002047,SMED30002212,SMED30002377,SMED30002…
BP	GO:0016072	rRNA metabolic process	239	135	81.26	6e-13	8.55e-12	SMED30000240,SMED30000800,SMED30000905,SMED30001039,SMED30001096,SMED30001140,SMED30001495,SMED30001701,SMED30002369,SMED30002392,SMED30002455,SMED30002703,SMED30003333,SMED30003565,SMED30003704,SMED30003987,SMED30005190,SMED30005236,SMED30005247,SMED30005569,SMED30005696,SMED30005802,SMED30005988,SMED30005998,SMED30006370,SMED30006391,SMED30006512,SMED30006629,SMED30006958,SMED30007172,SMED30007…
BP	GO:2000113	negative regulation of cellular macromol...	784	360	266.56	7.6e-13	1.066e-11	SMED30000102,SMED30000146,SMED30000241,SMED30000270,SMED30000277,SMED30000357,SMED30000458,SMED30000515,SMED30000816,SMED30000893,SMED30000996,SMED30001058,SMED30001127,SMED30001251,SMED30001470,SMED30001476,SMED30001704,SMED30001913,SMED30001942,SMED30002212,SMED30002217,SMED30002477,SMED30002665,SMED30002761,SMED30002828,SMED30002916,SMED30002969,SMED30003062,SMED30003072,SMED30003094,SMED30003…
BP	GO:0051173	positive regulation of nitrogen compound...	2073	847	704.81	8.9e-13	1.23e-11	SMED30000019,SMED30000020,SMED30000094,SMED30000102,SMED30000146,SMED30000162,SMED30000165,SMED30000198,SMED30000326,SMED30000357,SMED30000409,SMED30000458,SMED30000484,SMED30000504,SMED30000539,SMED30000545,SMED30000644,SMED30000649,SMED30000816,SMED30000821,SMED30000831,SMED30000875,SMED30000893,SMED30000901,SMED30001030,SMED30001127,SMED30001196,SMED30001224,SMED30001251,SMED30001259,SMED30001…
BP	GO:0006364	rRNA processing	221	126	75.14	1.4e-12	1.906e-11	SMED30000240,SMED30000800,SMED30000905,SMED30001039,SMED30001096,SMED30001140,SMED30001495,SMED30001701,SMED30002369,SMED30002392,SMED30002455,SMED30002703,SMED30003333,SMED30003565,SMED30003704,SMED30003987,SMED30005190,SMED30005247,SMED30005569,SMED30005696,SMED30005802,SMED30005988,SMED30005998,SMED30006370,SMED30006391,SMED30006512,SMED30006629,SMED30007172,SMED30007461,SMED30007498,SMED30007…
BP	GO:0072599	establishment of protein localization to...	109	73	37.06	1.9e-12	2.548e-11	SMED30000240,SMED30000800,SMED30001039,SMED30001096,SMED30001495,SMED30001701,SMED30002369,SMED30002392,SMED30002455,SMED30002703,SMED30003333,SMED30003987,SMED30005190,SMED30005784,SMED30005988,SMED30005998,SMED30006391,SMED30006512,SMED30007461,SMED30007498,SMED30008910,SMED30009283,SMED30009859,SMED30011003,SMED30011729,SMED30012421,SMED30013542,SMED30013606,SMED30013613,SMED30013699,SMED30015…
BP	GO:0016569	covalent chromatin modification	441	220	149.94	2.1e-12	2.736e-11	SMED30000020,SMED30000137,SMED30000458,SMED30000494,SMED30000504,SMED30000816,SMED30000875,SMED30001238,SMED30001441,SMED30001686,SMED30001704,SMED30001880,SMED30002106,SMED30002217,SMED30002450,SMED30002477,SMED30002598,SMED30002665,SMED30002969,SMED30003234,SMED30003783,SMED30003832,SMED30004045,SMED30004132,SMED30004138,SMED30004161,SMED30004174,SMED30004303,SMED30004701,SMED30004703,SMED30004…
BP	GO:0050789	regulation of biological process	8166	2965	2776.4	2.1e-12	2.736e-11	SMED30000011,SMED30000019,SMED30000020,SMED30000040,SMED30000052,SMED30000094,SMED30000096,SMED30000102,SMED30000118,SMED30000121,SMED30000137,SMED30000146,SMED30000156,SMED30000162,SMED30000163,SMED30000165,SMED30000174,SMED30000186,SMED30000198,SMED30000218,SMED30000240,SMED30000241,SMED30000253,SMED30000254,SMED30000256,SMED30000270,SMED30000277,SMED30000291,SMED30000303,SMED30000305,SMED30000…
SMED30030773,SMED30030789,SMED30030803,SMED30030808,SMED30030810,SMED30030818,SMED30030822,SMED30030854,SMED30030863,SMED30030865,SMED30030871,SMED30030875,SMED30030893,SMED30030894,SMED30030908,SMED30030914,SMED30030916,SMED30030927,SMED30030934,SMED30030946,SMED30030948,SMED30030980,SMED30031014,SMED30031015,SMED30031029,SMED30031032,SMED30031036,SMED30031043,SMED30031047,SMED30031056,SMED30031…
BP	GO:0010557	positive regulation of macromolecule bio...	1092	476	371.28	4.4e-12	5.652e-11	SMED30000019,SMED30000020,SMED30000094,SMED30000146,SMED30000162,SMED30000165,SMED30000357,SMED30000409,SMED30000458,SMED30000539,SMED30000545,SMED30000644,SMED30000649,SMED30000816,SMED30000875,SMED30000893,SMED30001127,SMED30001224,SMED30001294,SMED30001354,SMED30001441,SMED30001451,SMED30001470,SMED30001476,SMED30001546,SMED30001549,SMED30001630,SMED30001632,SMED30001785,SMED30001818,SMED30001…
BP	GO:0051254	positive regulation of RNA metabolic pro...	963	426	327.42	5.3e-12	6.713e-11	SMED30000019,SMED30000020,SMED30000146,SMED30000165,SMED30000198,SMED30000326,SMED30000357,SMED30000409,SMED30000458,SMED30000539,SMED30000545,SMED30000644,SMED30000649,SMED30000816,SMED30000875,SMED30000893,SMED30001127,SMED30001224,SMED30001294,SMED30001354,SMED30001441,SMED30001451,SMED30001470,SMED30001476,SMED30001546,SMED30001632,SMED30001785,SMED30001880,SMED30001913,SMED30001942,SMED30002…
BP	GO:0019538	protein metabolic process	4443	1688	1510.6	5.8e-12	7.246e-11	SMED30000019,SMED30000020,SMED30000075,SMED30000094,SMED30000102,SMED30000121,SMED30000137,SMED30000174,SMED30000189,SMED30000240,SMED30000241,SMED30000253,SMED30000254,SMED30000270,SMED30000357,SMED30000383,SMED30000431,SMED30000458,SMED30000484,SMED30000494,SMED30000504,SMED30000515,SMED30000549,SMED30000553,SMED30000556,SMED30000559,SMED30000573,SMED30000611,SMED30000616,SMED30000664,SMED30000…
BP	GO:0016570	histone modification	435	216	147.9	6e-12	7.395e-11	SMED30000020,SMED30000137,SMED30000458,SMED30000494,SMED30000504,SMED30000816,SMED30000875,SMED30001238,SMED30001441,SMED30001686,SMED30001704,SMED30001880,SMED30002106,SMED30002217,SMED30002450,SMED30002477,SMED30002598,SMED30002665,SMED30002969,SMED30003234,SMED30003783,SMED30003832,SMED30004045,SMED30004132,SMED30004138,SMED30004161,SMED30004174,SMED30004303,SMED30004701,SMED30004703,SMED30004…
BP	GO:0010558	negative regulation of macromolecule bio...	815	368	277.1	6.8e-12	8.269e-11	SMED30000102,SMED30000146,SMED30000241,SMED30000270,SMED30000277,SMED30000357,SMED30000458,SMED30000515,SMED30000816,SMED30000893,SMED30000996,SMED30001058,SMED30001127,SMED30001251,SMED30001470,SMED30001476,SMED30001704,SMED30001913,SMED30001942,SMED30002212,SMED30002217,SMED30002477,SMED30002665,SMED30002761,SMED30002828,SMED30002848,SMED30002916,SMED30002969,SMED30003062,SMED30003072,SMED30003…
BP	GO:0006996	organelle organization	2848	1122	968.31	7.2e-12	8.64e-11	SMED30000020,SMED30000094,SMED30000102,SMED30000121,SMED30000130,SMED30000137,SMED30000165,SMED30000218,SMED30000241,SMED30000256,SMED30000270,SMED30000388,SMED30000449,SMED30000458,SMED30000459,SMED30000494,SMED30000504,SMED30000515,SMED30000539,SMED30000649,SMED30000664,SMED30000816,SMED30000821,SMED30000875,SMED30000904,SMED30000988,SMED30001127,SMED30001196,SMED30001201,SMED30001237,SMED30001…
BP	GO:0031327	negative regulation of cellular biosynth...	854	383	290.36	7.6e-12	9.002e-11	SMED30000102,SMED30000146,SMED30000241,SMED30000270,SMED30000277,SMED30000357,SMED30000458,SMED30000515,SMED30000816,SMED30000893,SMED30000996,SMED30001058,SMED30001127,SMED30001251,SMED30001470,SMED30001476,SMED30001704,SMED30001808,SMED30001913,SMED30001942,SMED30002212,SMED30002217,SMED30002477,SMED30002665,SMED30002761,SMED30002828,SMED30002848,SMED30002916,SMED30002969,SMED30003062,SMED30003…
BP	GO:0031328	positive regulation of cellular biosynth...	1122	485	381.48	1.3e-11	1.501e-10	SMED30000019,SMED30000020,SMED30000094,SMED30000146,SMED30000162,SMED30000165,SMED30000357,SMED30000409,SMED30000458,SMED30000539,SMED30000545,SMED30000644,SMED30000649,SMED30000816,SMED30000875,SMED30000893,SMED30001127,SMED30001224,SMED30001294,SMED30001354,SMED30001441,SMED30001451,SMED30001470,SMED30001476,SMED30001546,SMED30001630,SMED30001632,SMED30001704,SMED30001785,SMED30001818,SMED30001…
BP	GO:0042254	ribosome biogenesis	281	150	95.54	1.3e-11	1.501e-10	SMED30000094,SMED30000240,SMED30000800,SMED30000905,SMED30001039,SMED30001096,SMED30001140,SMED30001485,SMED30001495,SMED30001701,SMED30002369,SMED30002392,SMED30002455,SMED30002703,SMED30002950,SMED30003333,SMED30003565,SMED30003704,SMED30003987,SMED30004067,SMED30004931,SMED30005190,SMED30005247,SMED30005569,SMED30005696,SMED30005802,SMED30005988,SMED30005998,SMED30006370,SMED30006391,SMED30006…
BP	GO:0009890	negative regulation of biosynthetic proc...	867	386	294.78	2.1e-11	2.394e-10	SMED30000102,SMED30000146,SMED30000241,SMED30000270,SMED30000277,SMED30000357,SMED30000458,SMED30000515,SMED30000816,SMED30000893,SMED30000996,SMED30001058,SMED30001127,SMED30001251,SMED30001470,SMED30001476,SMED30001704,SMED30001808,SMED30001913,SMED30001942,SMED30002212,SMED30002217,SMED30002477,SMED30002665,SMED30002761,SMED30002828,SMED30002848,SMED30002916,SMED30002969,SMED30003062,SMED30003…
BP	GO:0000184	nuclear-transcribed mRNA catabolic proce...	117	75	39.78	2.5e-11	2.815e-10	SMED30000240,SMED30000800,SMED30001039,SMED30001096,SMED30001318,SMED30001428,SMED30001495,SMED30001701,SMED30002369,SMED30002392,SMED30002455,SMED30002703,SMED30003333,SMED30003662,SMED30003920,SMED30003987,SMED30004754,SMED30005190,SMED30005988,SMED30005998,SMED30006391,SMED30006512,SMED30007066,SMED30007461,SMED30007498,SMED30008910,SMED30009283,SMED30009859,SMED30011003,SMED30012421,SMED30013…
BP	GO:0010628	positive regulation of gene expression	1161	498	394.73	2.8e-11	3.114e-10	SMED30000019,SMED30000020,SMED30000094,SMED30000146,SMED30000162,SMED30000165,SMED30000198,SMED30000270,SMED30000326,SMED30000357,SMED30000409,SMED30000431,SMED30000458,SMED30000515,SMED30000539,SMED30000545,SMED30000644,SMED30000649,SMED30000816,SMED30000875,SMED30000893,SMED30001127,SMED30001196,SMED30001224,SMED30001294,SMED30001354,SMED30001441,SMED30001451,SMED30001470,SMED30001476,SMED30001…
BP	GO:0016032	viral process	624	290	212.16	2.9e-11	3.187e-10	SMED30000019,SMED30000163,SMED30000240,SMED30000409,SMED30000458,SMED30000800,SMED30001039,SMED30001096,SMED30001367,SMED30001451,SMED30001495,SMED30001496,SMED30001579,SMED30001630,SMED30001668,SMED30001701,SMED30001796,SMED30001973,SMED30001991,SMED30002031,SMED30002068,SMED30002369,SMED30002392,SMED30002455,SMED30002665,SMED30002703,SMED30002709,SMED30002761,SMED30002863,SMED30002898,SMED30002…
BP	GO:0009891	positive regulation of biosynthetic proc...	1141	489	387.94	5.1e-11	5.537e-10	SMED30000019,SMED30000020,SMED30000094,SMED30000146,SMED30000162,SMED30000165,SMED30000357,SMED30000409,SMED30000458,SMED30000539,SMED30000545,SMED30000644,SMED30000649,SMED30000816,SMED30000875,SMED30000893,SMED30001127,SMED30001224,SMED30001294,SMED30001354,SMED30001441,SMED30001451,SMED30001470,SMED30001476,SMED30001546,SMED30001549,SMED30001630,SMED30001632,SMED30001704,SMED30001785,SMED30001…
BP	GO:0044403	symbiont process	663	304	225.42	6.4e-11	6.867e-10	SMED30000019,SMED30000163,SMED30000240,SMED30000409,SMED30000458,SMED30000800,SMED30001039,SMED30001096,SMED30001367,SMED30001451,SMED30001459,SMED30001495,SMED30001496,SMED30001579,SMED30001630,SMED30001668,SMED30001701,SMED30001796,SMED30001973,SMED30001991,SMED30002031,SMED30002068,SMED30002369,SMED30002392,SMED30002455,SMED30002665,SMED30002703,SMED30002709,SMED30002761,SMED30002863,SMED30002…
BP	GO:0006260	DNA replication	369	185	125.46	7.3e-11	7.741e-10	SMED30000146,SMED30000175,SMED30000396,SMED30000504,SMED30000620,SMED30000875,SMED30001630,SMED30001686,SMED30002019,SMED30002180,SMED30002736,SMED30003045,SMED30003593,SMED30003832,SMED30004136,SMED30004138,SMED30004180,SMED30004304,SMED30004441,SMED30004677,SMED30005366,SMED30005691,SMED30006559,SMED30006620,SMED30006715,SMED30006751,SMED30006927,SMED30007065,SMED30007698,SMED30007705,SMED30007…
BP	GO:0010604	positive regulation of macromolecule met...	2274	907	773.15	7.7e-11	8.072e-10	SMED30000019,SMED30000020,SMED30000094,SMED30000102,SMED30000146,SMED30000162,SMED30000165,SMED30000198,SMED30000270,SMED30000326,SMED30000357,SMED30000409,SMED30000431,SMED30000458,SMED30000484,SMED30000504,SMED30000515,SMED30000539,SMED30000545,SMED30000644,SMED30000649,SMED30000816,SMED30000821,SMED30000831,SMED30000875,SMED30000893,SMED30000901,SMED30001030,SMED30001127,SMED30001196,SMED30001…
BP	GO:0070647	protein modification by small protein co...	934	408	317.56	1.2e-10	1.244e-09	SMED30000075,SMED30000241,SMED30000484,SMED30000494,SMED30000869,SMED30000875,SMED30000917,SMED30001049,SMED30001224,SMED30001258,SMED30001280,SMED30001405,SMED30001604,SMED30001636,SMED30001747,SMED30001752,SMED30001796,SMED30001818,SMED30001942,SMED30001991,SMED30002068,SMED30002120,SMED30002217,SMED30002309,SMED30002332,SMED30002381,SMED30002410,SMED30002450,SMED30002506,SMED30002530,SMED30002…
BP	GO:0016043	cellular component organization	4412	1665	1500.06	1.3e-10	1.332e-09	SMED30000020,SMED30000039,SMED30000094,SMED30000102,SMED30000121,SMED30000130,SMED30000137,SMED30000146,SMED30000165,SMED30000218,SMED30000241,SMED30000256,SMED30000270,SMED30000291,SMED30000388,SMED30000412,SMED30000431,SMED30000449,SMED30000458,SMED30000459,SMED30000484,SMED30000494,SMED30000504,SMED30000515,SMED30000539,SMED30000553,SMED30000577,SMED30000644,SMED30000649,SMED30000664,SMED30000…
BP	GO:0050794	regulation of cellular process	7638	2769	2596.89	2.2e-10	2.229e-09	SMED30000011,SMED30000019,SMED30000020,SMED30000040,SMED30000052,SMED30000094,SMED30000096,SMED30000102,SMED30000118,SMED30000121,SMED30000137,SMED30000146,SMED30000162,SMED30000163,SMED30000165,SMED30000174,SMED30000186,SMED30000198,SMED30000218,SMED30000241,SMED30000253,SMED30000254,SMED30000256,SMED30000270,SMED30000277,SMED30000291,SMED30000303,SMED30000305,SMED30000324,SMED30000326,SMED30000…
SMED30032672,SMED30032688,SMED30032690,SMED30032696,SMED30032702,SMED30032703,SMED30032727,SMED30032746,SMED30032752,SMED30032755,SMED30032770,SMED30032773,SMED30032800,SMED30032801,SMED30032819,SMED30032842,SMED30032861,SMED30032882,SMED30032892,SMED30032893,SMED30032932,SMED30032950,SMED30032951,SMED30032985,SMED30033001,SMED30033020,SMED30033035,SMED30033043,SMED30033116,SMED30033117,SMED30033…
BP	GO:0031325	positive regulation of cellular metaboli...	2359	934	802.05	2.4e-10	2.405e-09	SMED30000019,SMED30000020,SMED30000094,SMED30000102,SMED30000146,SMED30000162,SMED30000165,SMED30000198,SMED30000291,SMED30000326,SMED30000357,SMED30000409,SMED30000458,SMED30000484,SMED30000504,SMED30000539,SMED30000545,SMED30000644,SMED30000649,SMED30000816,SMED30000831,SMED30000869,SMED30000875,SMED30000893,SMED30000901,SMED30001030,SMED30001127,SMED30001196,SMED30001224,SMED30001251,SMED30001…
BP	GO:0051236	establishment of RNA localization	147	85	49.98	2.4e-09	2.379e-08	SMED30001646,SMED30001755,SMED30001951,SMED30002068,SMED30002106,SMED30002392,SMED30002709,SMED30002898,SMED30003920,SMED30004754,SMED30005206,SMED30005339,SMED30005428,SMED30006105,SMED30006429,SMED30006518,SMED30006631,SMED30006639,SMED30006672,SMED30007066,SMED30007639,SMED30007734,SMED30009553,SMED30009778,SMED30010056,SMED30010103,SMED30010654,SMED30010978,SMED30011715,SMED30011720,SMED30012…
BP	GO:0009893	positive regulation of metabolic process	2520	983	856.79	3.2e-09	3.138e-08	SMED30000019,SMED30000020,SMED30000094,SMED30000102,SMED30000146,SMED30000162,SMED30000165,SMED30000198,SMED30000270,SMED30000291,SMED30000326,SMED30000357,SMED30000409,SMED30000431,SMED30000458,SMED30000484,SMED30000504,SMED30000515,SMED30000539,SMED30000545,SMED30000644,SMED30000649,SMED30000816,SMED30000821,SMED30000831,SMED30000869,SMED30000875,SMED30000893,SMED30000901,SMED30001030,SMED30001…
BP	GO:0090305	nucleic acid phosphodiester bond hydroly...	376	182	127.84	3.6e-09	3.493e-08	SMED30000175,SMED30000224,SMED30000396,SMED30000504,SMED30000620,SMED30000649,SMED30000905,SMED30001354,SMED30001579,SMED30001686,SMED30002019,SMED30002031,SMED30002047,SMED30003914,SMED30003920,SMED30004138,SMED30004180,SMED30004304,SMED30005366,SMED30005525,SMED30006259,SMED30006370,SMED30006559,SMED30006620,SMED30006629,SMED30006715,SMED30006927,SMED30007183,SMED30007301,SMED30007461,SMED30007…
BP	GO:0050657	nucleic acid transport	146	84	49.64	4.2e-09	3.99e-08	SMED30001646,SMED30001755,SMED30001951,SMED30002068,SMED30002106,SMED30002392,SMED30002709,SMED30002898,SMED30003920,SMED30004754,SMED30005206,SMED30005339,SMED30005428,SMED30006105,SMED30006429,SMED30006518,SMED30006631,SMED30006639,SMED30006672,SMED30007066,SMED30007639,SMED30007734,SMED30009553,SMED30010056,SMED30010103,SMED30010654,SMED30010978,SMED30011715,SMED30011720,SMED30012383,SMED30012…
BP	GO:0050658	RNA transport	146	84	49.64	4.2e-09	3.99e-08	SMED30001646,SMED30001755,SMED30001951,SMED30002068,SMED30002106,SMED30002392,SMED30002709,SMED30002898,SMED30003920,SMED30004754,SMED30005206,SMED30005339,SMED30005428,SMED30006105,SMED30006429,SMED30006518,SMED30006631,SMED30006639,SMED30006672,SMED30007066,SMED30007639,SMED30007734,SMED30009553,SMED30010056,SMED30010103,SMED30010654,SMED30010978,SMED30011715,SMED30011720,SMED30012383,SMED30012…
BP	GO:0000122	negative regulation of transcription by ...	421	200	143.14	4.3e-09	4.002e-08	SMED30000102,SMED30000146,SMED30000241,SMED30000357,SMED30000458,SMED30000515,SMED30000893,SMED30001058,SMED30001251,SMED30001476,SMED30001913,SMED30001942,SMED30002212,SMED30002477,SMED30002665,SMED30002828,SMED30002916,SMED30002969,SMED30003062,SMED30003072,SMED30003094,SMED30003333,SMED30003389,SMED30003731,SMED30003783,SMED30004036,SMED30004045,SMED30004093,SMED30004132,SMED30004165,SMED30004…
BP	GO:0044419	interspecies interaction between organis...	705	312	239.7	4.3e-09	4.002e-08	SMED30000019,SMED30000163,SMED30000240,SMED30000409,SMED30000458,SMED30000800,SMED30001039,SMED30001096,SMED30001367,SMED30001451,SMED30001459,SMED30001495,SMED30001496,SMED30001579,SMED30001630,SMED30001668,SMED30001701,SMED30001796,SMED30001973,SMED30001991,SMED30002031,SMED30002068,SMED30002369,SMED30002392,SMED30002455,SMED30002665,SMED30002703,SMED30002709,SMED30002761,SMED30002863,SMED30002…
BP	GO:0000956	nuclear-transcribed mRNA catabolic proce...	203	109	69.02	5.2e-09	4.79e-08	SMED30000240,SMED30000800,SMED30001039,SMED30001096,SMED30001318,SMED30001428,SMED30001495,SMED30001646,SMED30001701,SMED30001973,SMED30002369,SMED30002392,SMED30002455,SMED30002703,SMED30003333,SMED30003662,SMED30003920,SMED30003987,SMED30004436,SMED30004754,SMED30005190,SMED30005236,SMED30005298,SMED30005988,SMED30005998,SMED30006144,SMED30006391,SMED30006512,SMED30007066,SMED30007461,SMED30007…
BP	GO:0034470	ncRNA processing	356	173	121.04	6.1e-09	5.563e-08	SMED30000240,SMED30000800,SMED30000905,SMED30001039,SMED30001096,SMED30001140,SMED30001495,SMED30001701,SMED30002199,SMED30002369,SMED30002392,SMED30002455,SMED30002703,SMED30003333,SMED30003516,SMED30003565,SMED30003704,SMED30003987,SMED30004424,SMED30005190,SMED30005236,SMED30005247,SMED30005251,SMED30005298,SMED30005569,SMED30005696,SMED30005802,SMED30005988,SMED30005998,SMED30006370,SMED30006…
BP	GO:0071826	ribonucleoprotein complex subunit organi...	183	99	62.22	1.6e-08	1.445e-07	SMED30000094,SMED30000794,SMED30001058,SMED30001214,SMED30001451,SMED30001485,SMED30001945,SMED30002369,SMED30002392,SMED30002410,SMED30002455,SMED30002703,SMED30003143,SMED30003333,SMED30003516,SMED30003660,SMED30003874,SMED30004756,SMED30005206,SMED30005339,SMED30005525,SMED30005887,SMED30005962,SMED30005988,SMED30005998,SMED30007036,SMED30007622,SMED30008182,SMED30009142,SMED30009341,SMED30009…
BP	GO:0032446	protein modification by small protein co...	836	359	284.24	1.8e-08	1.609e-07	SMED30000075,SMED30000484,SMED30000494,SMED30000869,SMED30000875,SMED30000917,SMED30001224,SMED30001258,SMED30001280,SMED30001405,SMED30001604,SMED30001636,SMED30001747,SMED30001752,SMED30001796,SMED30001818,SMED30001942,SMED30001991,SMED30002068,SMED30002120,SMED30002217,SMED30002309,SMED30002332,SMED30002381,SMED30002410,SMED30002506,SMED30002530,SMED30002686,SMED30002736,SMED30002750,SMED30002…
BP	GO:0006413	translational initiation	226	117	76.84	2.3e-08	2.017e-07	SMED30000240,SMED30000800,SMED30001039,SMED30001096,SMED30001486,SMED30001495,SMED30001646,SMED30001701,SMED30001960,SMED30001973,SMED30002369,SMED30002392,SMED30002455,SMED30002703,SMED30003333,SMED30003623,SMED30003920,SMED30003987,SMED30004178,SMED30005190,SMED30005988,SMED30005997,SMED30005998,SMED30006391,SMED30006512,SMED30007235,SMED30007379,SMED30007461,SMED30007498,SMED30008910,SMED30009…
BP	GO:0051169	nuclear transport	288	143	97.92	2.3e-08	2.017e-07	SMED30000901,SMED30001058,SMED30001451,SMED30001579,SMED30001646,SMED30002031,SMED30002068,SMED30002106,SMED30002392,SMED30002709,SMED30002898,SMED30003920,SMED30004754,SMED30004756,SMED30005206,SMED30005339,SMED30005997,SMED30006105,SMED30006429,SMED30006518,SMED30006631,SMED30006639,SMED30006755,SMED30007036,SMED30007066,SMED30007301,SMED30007454,SMED30007639,SMED30007734,SMED30007950,SMED30008…
BP	GO:0022618	ribonucleoprotein complex assembly	175	95	59.5	2.4e-08	2.085e-07	SMED30000094,SMED30000794,SMED30001058,SMED30001214,SMED30001451,SMED30001485,SMED30001945,SMED30002369,SMED30002392,SMED30002410,SMED30002455,SMED30002703,SMED30003143,SMED30003333,SMED30003516,SMED30003660,SMED30003874,SMED30004756,SMED30005206,SMED30005339,SMED30005525,SMED30005887,SMED30005962,SMED30005988,SMED30005998,SMED30007036,SMED30007622,SMED30008182,SMED30009142,SMED30009341,SMED30009…
BP	GO:0015931	nucleobase-containing compound transport	164	90	55.76	2.8e-08	2.387e-07	SMED30001646,SMED30001755,SMED30001951,SMED30002068,SMED30002106,SMED30002392,SMED30002709,SMED30002898,SMED30003920,SMED30004754,SMED30005206,SMED30005339,SMED30005428,SMED30006105,SMED30006429,SMED30006518,SMED30006631,SMED30006639,SMED30006672,SMED30007066,SMED30007639,SMED30007734,SMED30009553,SMED30010056,SMED30010103,SMED30010654,SMED30010978,SMED30011209,SMED30011715,SMED30011720,SMED30012…
BP	GO:0051028	mRNA transport	100	61	34	2.8e-08	2.387e-07	SMED30001646,SMED30001951,SMED30002068,SMED30002106,SMED30002709,SMED30002898,SMED30003920,SMED30004754,SMED30005206,SMED30006105,SMED30006429,SMED30006518,SMED30006631,SMED30007066,SMED30007639,SMED30007734,SMED30010056,SMED30010103,SMED30010654,SMED30011715,SMED30012575,SMED30012822,SMED30012923,SMED30013902,SMED30014413,SMED30016090,SMED30016662,SMED30016793,SMED30018123,SMED30018834,SMED30018…
BP	GO:0034660	ncRNA metabolic process	510	232	173.4	2.9e-08	2.449e-07	SMED30000240,SMED30000800,SMED30000905,SMED30001039,SMED30001096,SMED30001120,SMED30001140,SMED30001495,SMED30001701,SMED30002199,SMED30002369,SMED30002392,SMED30002455,SMED30002703,SMED30002841,SMED30003333,SMED30003486,SMED30003516,SMED30003565,SMED30003704,SMED30003987,SMED30004424,SMED30004622,SMED30005190,SMED30005236,SMED30005247,SMED30005251,SMED30005298,SMED30005569,SMED30005696,SMED30005…
BP	GO:0007049	cell cycle	1491	601	506.93	4.2e-08	3.514e-07	SMED30000102,SMED30000121,SMED30000241,SMED30000256,SMED30000357,SMED30000431,SMED30000458,SMED30000504,SMED30000515,SMED30000539,SMED30000577,SMED30000649,SMED30000875,SMED30000904,SMED30001196,SMED30001201,SMED30001318,SMED30001342,SMED30001496,SMED30001632,SMED30001646,SMED30001648,SMED30001686,SMED30001704,SMED30001723,SMED30001796,SMED30001808,SMED30001853,SMED30001991,SMED30002068,SMED30002…
BP	GO:0016925	protein sumoylation	103	62	35.02	4.4e-08	3.648e-07	SMED30001604,SMED30001747,SMED30001991,SMED30002068,SMED30002120,SMED30002736,SMED30002898,SMED30002916,SMED30003588,SMED30003593,SMED30003921,SMED30004304,SMED30004625,SMED30004677,SMED30005459,SMED30006518,SMED30006813,SMED30007468,SMED30009506,SMED30010418,SMED30010602,SMED30010654,SMED30012510,SMED30013207,SMED30015457,SMED30015481,SMED30015593,SMED30015945,SMED30016793,SMED30016960,SMED30018…
BP	GO:0045786	negative regulation of cell cycle	497	226	168.98	4.5e-08	3.697e-07	SMED30000102,SMED30000357,SMED30000458,SMED30000504,SMED30000539,SMED30000875,SMED30001496,SMED30001686,SMED30001704,SMED30002410,SMED30002665,SMED30002761,SMED30003427,SMED30003593,SMED30003731,SMED30003832,SMED30004045,SMED30004093,SMED30004132,SMED30004138,SMED30004190,SMED30004304,SMED30004511,SMED30004677,SMED30004924,SMED30004976,SMED30005366,SMED30005745,SMED30006127,SMED30006456,SMED30006…
BP	GO:0048522	positive regulation of cellular process	3771	1414	1282.12	6.4e-08	5.211e-07	SMED30000019,SMED30000020,SMED30000094,SMED30000102,SMED30000121,SMED30000146,SMED30000162,SMED30000165,SMED30000186,SMED30000198,SMED30000241,SMED30000270,SMED30000291,SMED30000326,SMED30000338,SMED30000357,SMED30000383,SMED30000409,SMED30000412,SMED30000458,SMED30000459,SMED30000484,SMED30000504,SMED30000539,SMED30000545,SMED30000553,SMED30000644,SMED30000649,SMED30000816,SMED30000831,SMED30000…
BP	GO:0071103	DNA conformation change	171	92	58.14	7.1e-08	5.73e-07	SMED30000121,SMED30000270,SMED30000539,SMED30000649,SMED30001127,SMED30001632,SMED30001991,SMED30002736,SMED30002871,SMED30003162,SMED30003246,SMED30003247,SMED30004629,SMED30004677,SMED30004741,SMED30005094,SMED30007461,SMED30007902,SMED30007929,SMED30008214,SMED30008509,SMED30009737,SMED30010418,SMED30010510,SMED30011300,SMED30011811,SMED30012240,SMED30012822,SMED30013160,SMED30013336,SMED30013…
BP	GO:0044265	cellular macromolecule catabolic process	1002	418	340.68	7.7e-08	6.16e-07	SMED30000075,SMED30000094,SMED30000102,SMED30000240,SMED30000241,SMED30000396,SMED30000504,SMED30000664,SMED30000800,SMED30000869,SMED30001030,SMED30001039,SMED30001049,SMED30001096,SMED30001224,SMED30001258,SMED30001318,SMED30001428,SMED30001495,SMED30001546,SMED30001646,SMED30001686,SMED30001701,SMED30001752,SMED30001796,SMED30001973,SMED30002217,SMED30002309,SMED30002369,SMED30002392,SMED30002…
BP	GO:0045944	positive regulation of transcription by ...	631	277	214.54	8.1e-08	6.424e-07	SMED30000020,SMED30000146,SMED30000165,SMED30000357,SMED30000409,SMED30000458,SMED30000539,SMED30000545,SMED30000649,SMED30000816,SMED30000875,SMED30000893,SMED30001224,SMED30001354,SMED30001451,SMED30001476,SMED30001546,SMED30001632,SMED30001785,SMED30001942,SMED30002047,SMED30002377,SMED30002537,SMED30002626,SMED30002665,SMED30002761,SMED30002828,SMED30002916,SMED30002969,SMED30003072,SMED30003…
BP	GO:0006402	mRNA catabolic process	374	176	127.16	8.3e-08	6.526e-07	SMED30000094,SMED30000240,SMED30000800,SMED30001039,SMED30001096,SMED30001224,SMED30001318,SMED30001428,SMED30001495,SMED30001546,SMED30001646,SMED30001701,SMED30001752,SMED30001973,SMED30002369,SMED30002392,SMED30002455,SMED30002537,SMED30002703,SMED30003291,SMED30003333,SMED30003565,SMED30003662,SMED30003920,SMED30003987,SMED30004436,SMED30004532,SMED30004754,SMED30005019,SMED30005190,SMED30005…
BP	GO:0006913	nucleocytoplasmic transport	283	139	96.22	8.4e-08	6.548e-07	SMED30000901,SMED30001058,SMED30001579,SMED30001646,SMED30002031,SMED30002068,SMED30002106,SMED30002392,SMED30002709,SMED30002898,SMED30003920,SMED30004754,SMED30004756,SMED30005206,SMED30005339,SMED30005997,SMED30006105,SMED30006429,SMED30006518,SMED30006631,SMED30006639,SMED30006755,SMED30007036,SMED30007066,SMED30007301,SMED30007454,SMED30007639,SMED30007734,SMED30007950,SMED30008182,SMED30008…
BP	GO:0033554	cellular response to stress	1716	680	583.43	1.1e-07	8.502e-07	SMED30000094,SMED30000102,SMED30000254,SMED30000383,SMED30000396,SMED30000458,SMED30000484,SMED30000494,SMED30000504,SMED30000515,SMED30000539,SMED30000545,SMED30000649,SMED30000664,SMED30000875,SMED30000901,SMED30001030,SMED30001127,SMED30001196,SMED30001224,SMED30001251,SMED30001258,SMED30001280,SMED30001354,SMED30001476,SMED30001496,SMED30001555,SMED30001686,SMED30001704,SMED30001718,SMED30001…
BP	GO:0006289	nucleotide-excision repair	152	83	51.68	1.3e-07	9.963e-07	SMED30000458,SMED30000649,SMED30001354,SMED30001796,SMED30002047,SMED30002410,SMED30002665,SMED30003486,SMED30004045,SMED30004304,SMED30005228,SMED30006259,SMED30006276,SMED30006696,SMED30007461,SMED30008674,SMED30009300,SMED30009343,SMED30009790,SMED30009804,SMED30009942,SMED30010896,SMED30011320,SMED30011530,SMED30011574,SMED30011622,SMED30012308,SMED30012911,SMED30013336,SMED30013600,SMED30013…
BP	GO:0043412	macromolecule modification	3239	1223	1101.25	1.5e-07	1.14e-06	SMED30000019,SMED30000020,SMED30000075,SMED30000102,SMED30000137,SMED30000174,SMED30000241,SMED30000253,SMED30000254,SMED30000357,SMED30000383,SMED30000458,SMED30000484,SMED30000494,SMED30000504,SMED30000515,SMED30000539,SMED30000549,SMED30000553,SMED30000664,SMED30000816,SMED30000831,SMED30000863,SMED30000869,SMED30000875,SMED30000901,SMED30000917,SMED30001030,SMED30001049,SMED30001099,SMED30001…
BP	GO:2001020	regulation of response to DNA damage sti...	206	106	70.04	1.6e-07	1.206e-06	SMED30000254,SMED30000494,SMED30000504,SMED30000875,SMED30001686,SMED30002777,SMED30003496,SMED30003565,SMED30003832,SMED30004138,SMED30004304,SMED30004536,SMED30005366,SMED30006715,SMED30006927,SMED30008150,SMED30008196,SMED30008213,SMED30008260,SMED30008296,SMED30008363,SMED30008368,SMED30008783,SMED30008927,SMED30009217,SMED30009265,SMED30009350,SMED30009778,SMED30010017,SMED30010457,SMED30011…
BP	GO:0006401	RNA catabolic process	403	186	137.02	2e-07	1.495e-06	SMED30000094,SMED30000240,SMED30000396,SMED30000800,SMED30001039,SMED30001096,SMED30001224,SMED30001318,SMED30001428,SMED30001495,SMED30001546,SMED30001646,SMED30001701,SMED30001752,SMED30001973,SMED30002369,SMED30002392,SMED30002455,SMED30002537,SMED30002703,SMED30003062,SMED30003291,SMED30003333,SMED30003565,SMED30003662,SMED30003920,SMED30003987,SMED30004436,SMED30004532,SMED30004754,SMED30005…
BP	GO:0006354	DNA-templated transcription, elongation	124	70	42.16	2.2e-07	1.618e-06	SMED30000649,SMED30000816,SMED30001632,SMED30003072,SMED30003486,SMED30004132,SMED30004741,SMED30006429,SMED30006631,SMED30006696,SMED30007951,SMED30008566,SMED30008674,SMED30008744,SMED30009016,SMED30009343,SMED30009659,SMED30009790,SMED30009804,SMED30011530,SMED30011622,SMED30012293,SMED30012308,SMED30012499,SMED30012706,SMED30013267,SMED30013336,SMED30013454,SMED30014291,SMED30014995,SMED30015…
BP	GO:0010212	response to ionizing radiation	68	44	23.12	2.2e-07	1.618e-06	SMED30000664,SMED30001704,SMED30002662,SMED30006109,SMED30007290,SMED30008280,SMED30008699,SMED30009544,SMED30009778,SMED30010614,SMED30011113,SMED30011255,SMED30012510,SMED30013336,SMED30015511,SMED30015687,SMED30017052,SMED30017149,SMED30018473,SMED30019647,SMED30020489,SMED30020570,SMED30020591,SMED30021128,SMED30022156,SMED30022710,SMED30023075,SMED30023511,SMED30024332,SMED30024574,SMED30025…
BP	GO:0070972	protein localization to endoplasmic reti...	145	79	49.3	2.9e-07	2.116e-06	SMED30000240,SMED30000800,SMED30001039,SMED30001096,SMED30001495,SMED30001701,SMED30002369,SMED30002392,SMED30002455,SMED30002703,SMED30003333,SMED30003987,SMED30004190,SMED30005190,SMED30005784,SMED30005988,SMED30005998,SMED30006391,SMED30006512,SMED30007461,SMED30007498,SMED30008910,SMED30009283,SMED30009859,SMED30011003,SMED30011729,SMED30012421,SMED30012522,SMED30013542,SMED30013606,SMED30013…
BP	GO:2001251	negative regulation of chromosome organi...	171	90	58.14	3.6e-07	2.606e-06	SMED30000102,SMED30000494,SMED30000504,SMED30000539,SMED30001127,SMED30001686,SMED30002047,SMED30002217,SMED30004138,SMED30005366,SMED30005953,SMED30006715,SMED30006927,SMED30007061,SMED30007369,SMED30008196,SMED30008260,SMED30008296,SMED30008783,SMED30008927,SMED30009096,SMED30009217,SMED30009350,SMED30009558,SMED30009737,SMED30010017,SMED30011025,SMED30011305,SMED30012216,SMED30012810,SMED30013…
BP	GO:0006261	DNA-dependent DNA replication	200	102	68	4.6e-07	3.303e-06	SMED30000396,SMED30000504,SMED30000875,SMED30001686,SMED30003593,SMED30003832,SMED30004136,SMED30004138,SMED30004304,SMED30004677,SMED30005366,SMED30006715,SMED30006927,SMED30007065,SMED30007929,SMED30008000,SMED30008150,SMED30008196,SMED30008260,SMED30008296,SMED30009217,SMED30009350,SMED30010115,SMED30010418,SMED30010424,SMED30010896,SMED30011025,SMED30011300,SMED30011305,SMED30012810,SMED30013…
BP	GO:0065007	biological regulation	8686	3084	2953.2	5.1e-07	3.634e-06	SMED30000011,SMED30000019,SMED30000020,SMED30000040,SMED30000052,SMED30000094,SMED30000096,SMED30000102,SMED30000118,SMED30000121,SMED30000137,SMED30000146,SMED30000156,SMED30000162,SMED30000163,SMED30000165,SMED30000174,SMED30000186,SMED30000198,SMED30000218,SMED30000240,SMED30000241,SMED30000253,SMED30000254,SMED30000256,SMED30000270,SMED30000277,SMED30000291,SMED30000303,SMED30000305,SMED30000…
SMED30029420,SMED30029424,SMED30029442,SMED30029443,SMED30029464,SMED30029474,SMED30029485,SMED30029492,SMED30029501,SMED30029507,SMED30029528,SMED30029550,SMED30029551,SMED30029565,SMED30029609,SMED30029636,SMED30029680,SMED30029683,SMED30029702,SMED30029716,SMED30029727,SMED30029786,SMED30029792,SMED30029811,SMED30029861,SMED30029864,SMED30029876,SMED30029877,SMED30029882,SMED30029901,SMED30029…
BP	GO:0043043	peptide biosynthetic process	610	264	207.4	7e-07	4.949e-06	SMED30000094,SMED30000240,SMED30000253,SMED30000556,SMED30000573,SMED30000611,SMED30000800,SMED30001039,SMED30001096,SMED30001120,SMED30001172,SMED30001325,SMED30001486,SMED30001495,SMED30001546,SMED30001646,SMED30001701,SMED30001704,SMED30001716,SMED30001960,SMED30001973,SMED30002306,SMED30002369,SMED30002392,SMED30002455,SMED30002537,SMED30002598,SMED30002703,SMED30002831,SMED30002841,SMED30003…
BP	GO:0006412	translation	595	258	202.3	7.8e-07	5.472e-06	SMED30000094,SMED30000240,SMED30000253,SMED30000556,SMED30000573,SMED30000611,SMED30000800,SMED30001039,SMED30001096,SMED30001120,SMED30001172,SMED30001325,SMED30001486,SMED30001495,SMED30001546,SMED30001646,SMED30001701,SMED30001704,SMED30001716,SMED30001960,SMED30001973,SMED30002306,SMED30002369,SMED30002392,SMED30002455,SMED30002537,SMED30002598,SMED30002703,SMED30002831,SMED30002841,SMED30003…
BP	GO:0042273	ribosomal large subunit biogenesis	42	30	14.28	7.9e-07	5.5e-06	SMED30000094,SMED30000240,SMED30000800,SMED30001701,SMED30002455,SMED30002703,SMED30004931,SMED30005998,SMED30009544,SMED30010614,SMED30010646,SMED30011955,SMED30013542,SMED30013606,SMED30013613,SMED30014493,SMED30014496,SMED30015289,SMED30021037,SMED30021253,SMED30023172,SMED30026049,SMED30026090,SMED30026844,SMED30027378,SMED30029507,SMED30031612,SMED30032316,SMED30032680,SMED30034152
BP	GO:0006464	cellular protein modification process	3114	1171	1058.75	8.6e-07	5.897e-06	SMED30000019,SMED30000020,SMED30000075,SMED30000102,SMED30000137,SMED30000174,SMED30000241,SMED30000253,SMED30000254,SMED30000357,SMED30000383,SMED30000458,SMED30000484,SMED30000494,SMED30000504,SMED30000515,SMED30000549,SMED30000553,SMED30000664,SMED30000816,SMED30000831,SMED30000863,SMED30000869,SMED30000875,SMED30000901,SMED30000917,SMED30001030,SMED30001049,SMED30001099,SMED30001224,SMED30001…
BP	GO:0036211	protein modification process	3114	1171	1058.75	8.6e-07	5.897e-06	SMED30000019,SMED30000020,SMED30000075,SMED30000102,SMED30000137,SMED30000174,SMED30000241,SMED30000253,SMED30000254,SMED30000357,SMED30000383,SMED30000458,SMED30000484,SMED30000494,SMED30000504,SMED30000515,SMED30000549,SMED30000553,SMED30000664,SMED30000816,SMED30000831,SMED30000863,SMED30000869,SMED30000875,SMED30000901,SMED30000917,SMED30001030,SMED30001049,SMED30001099,SMED30001224,SMED30001…
BP	GO:0000075	cell cycle checkpoint	248	121	84.32	8.8e-07	5.989e-06	SMED30000102,SMED30000458,SMED30000504,SMED30001686,SMED30002410,SMED30002665,SMED30004045,SMED30004138,SMED30004304,SMED30004677,SMED30005366,SMED30006456,SMED30006715,SMED30006927,SMED30007461,SMED30007616,SMED30007929,SMED30008196,SMED30008260,SMED30008296,SMED30008952,SMED30009217,SMED30009316,SMED30009350,SMED30009506,SMED30009778,SMED30010418,SMED30011025,SMED30011255,SMED30011305,SMED30012…
BP	GO:0006302	double-strand break repair	236	116	80.24	9.2e-07	6.215e-06	SMED30000254,SMED30000494,SMED30000504,SMED30001476,SMED30001686,SMED30002047,SMED30002410,SMED30002777,SMED30002916,SMED30003565,SMED30004138,SMED30004625,SMED30005366,SMED30006522,SMED30006715,SMED30006927,SMED30007280,SMED30007818,SMED30007929,SMED30008196,SMED30008213,SMED30008260,SMED30008296,SMED30008783,SMED30008927,SMED30009199,SMED30009217,SMED30009265,SMED30009350,SMED30010017,SMED30010…
BP	GO:0022402	cell cycle process	1137	460	386.58	1.2e-06	8.047e-06	SMED30000102,SMED30000121,SMED30000241,SMED30000256,SMED30000357,SMED30000458,SMED30000504,SMED30000515,SMED30000539,SMED30000577,SMED30000649,SMED30000875,SMED30000904,SMED30001196,SMED30001201,SMED30001318,SMED30001342,SMED30001496,SMED30001646,SMED30001686,SMED30001704,SMED30001796,SMED30001808,SMED30001991,SMED30002068,SMED30002217,SMED30002665,SMED30002686,SMED30002761,SMED30002863,SMED30002…
BP	GO:0007050	cell cycle arrest	268	128	91.12	1.8e-06	1.198e-05	SMED30000357,SMED30000458,SMED30000504,SMED30000875,SMED30001496,SMED30001686,SMED30001704,SMED30002665,SMED30002761,SMED30003427,SMED30003832,SMED30004045,SMED30004093,SMED30004138,SMED30004304,SMED30004924,SMED30004976,SMED30005366,SMED30006127,SMED30006715,SMED30006927,SMED30007454,SMED30007461,SMED30007616,SMED30008150,SMED30008196,SMED30008260,SMED30008296,SMED30008363,SMED30008744,SMED30008…
BP	GO:0006353	DNA-templated transcription, termination	89	52	30.26	1.9e-06	1.256e-05	SMED30001459,SMED30003486,SMED30004754,SMED30005206,SMED30006696,SMED30007066,SMED30007734,SMED30008182,SMED30008674,SMED30009636,SMED30009790,SMED30010056,SMED30010103,SMED30011715,SMED30012188,SMED30012308,SMED30013336,SMED30013733,SMED30013902,SMED30014413,SMED30014896,SMED30017629,SMED30017978,SMED30018123,SMED30019973,SMED30021142,SMED30021904,SMED30022937,SMED30023281,SMED30023657,SMED30024…
BP	GO:0006283	transcription-coupled nucleotide-excisio...	94	54	31.96	2.5e-06	1.629e-05	SMED30000458,SMED30000649,SMED30002410,SMED30002665,SMED30003486,SMED30004045,SMED30004304,SMED30006259,SMED30006276,SMED30006696,SMED30007461,SMED30008674,SMED30009300,SMED30009343,SMED30009790,SMED30009804,SMED30010896,SMED30011530,SMED30011622,SMED30012308,SMED30012911,SMED30013336,SMED30013600,SMED30013719,SMED30015606,SMED30016227,SMED30016758,SMED30017139,SMED30017629,SMED30019578,SMED30021…
BP	GO:0071824	protein-DNA complex subunit organization	158	82	53.72	2.5e-06	1.629e-05	SMED30000270,SMED30000539,SMED30001127,SMED30001224,SMED30001632,SMED30003162,SMED30004741,SMED30005019,SMED30005094,SMED30006631,SMED30006755,SMED30007052,SMED30007461,SMED30007782,SMED30008452,SMED30008566,SMED30008858,SMED30009376,SMED30009737,SMED30011300,SMED30011440,SMED30011685,SMED30012293,SMED30012579,SMED30013336,SMED30013475,SMED30013519,SMED30013600,SMED30013695,SMED30013719,SMED30014…
BP	GO:0007346	regulation of mitotic cell cycle	449	199	152.66	2.6e-06	1.682e-05	SMED30000102,SMED30000121,SMED30000241,SMED30000458,SMED30000504,SMED30000539,SMED30000649,SMED30000875,SMED30001342,SMED30001646,SMED30001686,SMED30002212,SMED30002665,SMED30002686,SMED30002863,SMED30002908,SMED30003832,SMED30004045,SMED30004093,SMED30004132,SMED30004138,SMED30004304,SMED30004511,SMED30004677,SMED30005094,SMED30005366,SMED30005745,SMED30005823,SMED30006416,SMED30006456,SMED30006…
BP	GO:0007093	mitotic cell cycle checkpoint	199	99	67.66	2.9e-06	1.863e-05	SMED30000102,SMED30000458,SMED30000504,SMED30001686,SMED30002665,SMED30004045,SMED30004138,SMED30004304,SMED30004677,SMED30005366,SMED30006456,SMED30006715,SMED30006927,SMED30007461,SMED30007616,SMED30007929,SMED30008196,SMED30008260,SMED30008296,SMED30008952,SMED30009217,SMED30009316,SMED30009350,SMED30010418,SMED30011025,SMED30011305,SMED30012810,SMED30013044,SMED30013719,SMED30014269,SMED30015…
BP	GO:0006369	termination of RNA polymerase II transcr...	58	37	19.72	3.3e-06	2.09e-05	SMED30001459,SMED30004754,SMED30005206,SMED30007066,SMED30007734,SMED30008182,SMED30009636,SMED30010056,SMED30010103,SMED30011715,SMED30012188,SMED30013733,SMED30013902,SMED30014413,SMED30014896,SMED30017978,SMED30019973,SMED30021142,SMED30021904,SMED30022937,SMED30023281,SMED30023657,SMED30024032,SMED30024600,SMED30024887,SMED30025526,SMED30026009,SMED30027032,SMED30027059,SMED30028341,SMED30030…
BP	GO:0046907	intracellular transport	1370	542	465.79	3.3e-06	2.09e-05	SMED30000240,SMED30000412,SMED30000431,SMED30000664,SMED30000800,SMED30000821,SMED30000901,SMED30000988,SMED30001030,SMED30001039,SMED30001058,SMED30001096,SMED30001106,SMED30001294,SMED30001367,SMED30001380,SMED30001402,SMED30001451,SMED30001495,SMED30001497,SMED30001527,SMED30001579,SMED30001586,SMED30001588,SMED30001630,SMED30001646,SMED30001701,SMED30001704,SMED30001716,SMED30001796,SMED30001…
BP	GO:0018193	peptidyl-amino acid modification	924	378	314.16	3.4e-06	2.138e-05	SMED30000020,SMED30000102,SMED30000137,SMED30000253,SMED30000458,SMED30000504,SMED30000664,SMED30000816,SMED30000901,SMED30001099,SMED30001238,SMED30001251,SMED30001259,SMED30001342,SMED30001604,SMED30001686,SMED30001704,SMED30001718,SMED30001747,SMED30001808,SMED30001991,SMED30002068,SMED30002106,SMED30002120,SMED30002477,SMED30002665,SMED30002736,SMED30002898,SMED30002916,SMED30002969,SMED30003…
BP	GO:0032784	regulation of DNA-templated transcriptio...	50	33	17	3.7e-06	2.296e-05	SMED30000816,SMED30001632,SMED30003072,SMED30004132,SMED30006429,SMED30007951,SMED30009659,SMED30009804,SMED30012293,SMED30012706,SMED30013454,SMED30015687,SMED30015957,SMED30016227,SMED30018123,SMED30019997,SMED30020054,SMED30021142,SMED30021147,SMED30021571,SMED30022937,SMED30023185,SMED30023673,SMED30024887,SMED30025362,SMED30025737,SMED30028145,SMED30028677,SMED30028894,SMED30033043,SMED30034…
BP	GO:0034968	histone lysine methylation	183	92	62.22	3.7e-06	2.296e-05	SMED30000020,SMED30000137,SMED30000504,SMED30001686,SMED30002106,SMED30004132,SMED30004138,SMED30005042,SMED30005366,SMED30005879,SMED30005953,SMED30006631,SMED30006715,SMED30006854,SMED30006927,SMED30007639,SMED30007895,SMED30008196,SMED30008260,SMED30008296,SMED30008349,SMED30009199,SMED30009217,SMED30009322,SMED30009350,SMED30010267,SMED30010458,SMED30010650,SMED30010705,SMED30011025,SMED30011…
BP	GO:0006403	RNA localization	184	92	62.56	4.9e-06	2.999e-05	SMED30001646,SMED30001755,SMED30001951,SMED30002068,SMED30002106,SMED30002392,SMED30002709,SMED30002898,SMED30003062,SMED30003920,SMED30004754,SMED30005206,SMED30005339,SMED30005428,SMED30005569,SMED30006105,SMED30006429,SMED30006518,SMED30006631,SMED30006639,SMED30006672,SMED30007066,SMED30007639,SMED30007734,SMED30009553,SMED30009778,SMED30010056,SMED30010103,SMED30010381,SMED30010654,SMED30010…
BP	GO:0051726	regulation of cell cycle	900	368	306	4.9e-06	2.999e-05	SMED30000102,SMED30000121,SMED30000241,SMED30000357,SMED30000458,SMED30000504,SMED30000539,SMED30000649,SMED30000875,SMED30001342,SMED30001496,SMED30001646,SMED30001648,SMED30001686,SMED30001704,SMED30001808,SMED30002080,SMED30002212,SMED30002217,SMED30002410,SMED30002665,SMED30002686,SMED30002761,SMED30002863,SMED30002908,SMED30002969,SMED30003427,SMED30003565,SMED30003593,SMED30003608,SMED30003…
BP	GO:0071426	ribonucleoprotein complex export from nu...	94	53	31.96	6.7e-06	4.074e-05	SMED30001646,SMED30002068,SMED30002106,SMED30002392,SMED30002709,SMED30002898,SMED30003920,SMED30004754,SMED30005206,SMED30006105,SMED30006429,SMED30006518,SMED30006631,SMED30007066,SMED30007639,SMED30007734,SMED30010056,SMED30010103,SMED30010654,SMED30011715,SMED30012383,SMED30012575,SMED30012822,SMED30012923,SMED30013902,SMED30014413,SMED30016090,SMED30016662,SMED30016793,SMED30018123,SMED30018…
BP	GO:0018022	peptidyl-lysine methylation	195	96	66.3	7.1e-06	4.288e-05	SMED30000020,SMED30000137,SMED30000504,SMED30001099,SMED30001686,SMED30002106,SMED30004132,SMED30004138,SMED30005042,SMED30005366,SMED30005879,SMED30005953,SMED30006631,SMED30006715,SMED30006854,SMED30006927,SMED30007639,SMED30007895,SMED30008196,SMED30008260,SMED30008296,SMED30008349,SMED30009199,SMED30009217,SMED30009322,SMED30009350,SMED30010267,SMED30010458,SMED30010650,SMED30010705,SMED30011…
BP	GO:0006612	protein targeting to membrane	162	82	55.08	8.7e-06	5.22e-05	SMED30000240,SMED30000800,SMED30001039,SMED30001096,SMED30001495,SMED30001701,SMED30002369,SMED30002392,SMED30002455,SMED30002703,SMED30003333,SMED30003512,SMED30003987,SMED30005190,SMED30005784,SMED30005988,SMED30005998,SMED30006391,SMED30006512,SMED30007461,SMED30007498,SMED30008910,SMED30008934,SMED30009283,SMED30009859,SMED30011003,SMED30011729,SMED30012257,SMED30012312,SMED30012421,SMED30012…
BP	GO:0006310	DNA recombination	270	126	91.8	9.3e-06	5.544e-05	SMED30000224,SMED30000254,SMED30000539,SMED30001476,SMED30001579,SMED30001940,SMED30001991,SMED30002031,SMED30002047,SMED30002194,SMED30002217,SMED30002777,SMED30002969,SMED30003290,SMED30003390,SMED30003783,SMED30003914,SMED30003982,SMED30004304,SMED30004322,SMED30004521,SMED30004677,SMED30005630,SMED30006429,SMED30006715,SMED30007183,SMED30007280,SMED30007301,SMED30007929,SMED30007930,SMED30008…
BP	GO:0006405	RNA export from nucleus	104	57	35.36	1e-05	5.809e-05	SMED30001646,SMED30002068,SMED30002106,SMED30002392,SMED30002709,SMED30002898,SMED30003920,SMED30004754,SMED30005206,SMED30005339,SMED30006105,SMED30006429,SMED30006518,SMED30006631,SMED30007066,SMED30007639,SMED30007734,SMED30010056,SMED30010103,SMED30010654,SMED30010978,SMED30011715,SMED30012383,SMED30012468,SMED30012575,SMED30012822,SMED30012923,SMED30013902,SMED30014413,SMED30016090,SMED30016…
BP	GO:0043414	macromolecule methylation	303	139	103.02	1e-05	5.809e-05	SMED30000020,SMED30000137,SMED30000504,SMED30000539,SMED30001099,SMED30001686,SMED30002106,SMED30002598,SMED30002876,SMED30003704,SMED30004132,SMED30004138,SMED30005042,SMED30005366,SMED30005569,SMED30005643,SMED30005751,SMED30005879,SMED30005953,SMED30006119,SMED30006631,SMED30006715,SMED30006854,SMED30006927,SMED30007318,SMED30007343,SMED30007639,SMED30007895,SMED30008181,SMED30008196,SMED30008…
BP	GO:0045930	negative regulation of mitotic cell cycl...	258	121	87.72	1e-05	5.809e-05	SMED30000102,SMED30000458,SMED30000504,SMED30000539,SMED30001686,SMED30002665,SMED30004045,SMED30004132,SMED30004138,SMED30004304,SMED30004511,SMED30004677,SMED30005366,SMED30006456,SMED30006715,SMED30006927,SMED30007274,SMED30007461,SMED30007616,SMED30007929,SMED30008196,SMED30008260,SMED30008296,SMED30008363,SMED30008952,SMED30009217,SMED30009316,SMED30009350,SMED30010418,SMED30011025,SMED30011…
BP	GO:0071166	ribonucleoprotein complex localization	95	53	32.3	1e-05	5.809e-05	SMED30001646,SMED30002068,SMED30002106,SMED30002392,SMED30002709,SMED30002898,SMED30003920,SMED30004754,SMED30005206,SMED30006105,SMED30006429,SMED30006518,SMED30006631,SMED30007066,SMED30007639,SMED30007734,SMED30010056,SMED30010103,SMED30010654,SMED30011715,SMED30012383,SMED30012575,SMED30012822,SMED30012923,SMED30013902,SMED30014413,SMED30016090,SMED30016662,SMED30016793,SMED30018123,SMED30018…
BP	GO:0006303	double-strand break repair via nonhomolo...	116	62	39.44	1.2e-05	6.927e-05	SMED30000504,SMED30001686,SMED30002410,SMED30002916,SMED30004138,SMED30004625,SMED30005366,SMED30006715,SMED30006927,SMED30007929,SMED30008196,SMED30008260,SMED30008296,SMED30009217,SMED30009265,SMED30009350,SMED30011025,SMED30011305,SMED30011574,SMED30012810,SMED30013044,SMED30013616,SMED30013664,SMED30014269,SMED30015108,SMED30015687,SMED30016622,SMED30016714,SMED30017838,SMED30018012,SMED30018…
BP	GO:0032786	positive regulation of DNA-templated tra...	32	23	10.88	1.3e-05	7.41e-05	SMED30001632,SMED30003072,SMED30007951,SMED30009659,SMED30012293,SMED30012706,SMED30013454,SMED30016227,SMED30018123,SMED30020054,SMED30021142,SMED30021147,SMED30021571,SMED30022937,SMED30023673,SMED30024887,SMED30025362,SMED30025737,SMED30028145,SMED30028677,SMED30028894,SMED30033043,SMED30034512
BP	GO:0034655	nucleobase-containing compound catabolic...	648	271	220.32	1.3e-05	7.41e-05	SMED30000094,SMED30000240,SMED30000396,SMED30000504,SMED30000515,SMED30000800,SMED30001039,SMED30001096,SMED30001224,SMED30001318,SMED30001428,SMED30001495,SMED30001546,SMED30001646,SMED30001686,SMED30001701,SMED30001704,SMED30001752,SMED30001973,SMED30002369,SMED30002392,SMED30002455,SMED30002537,SMED30002703,SMED30002723,SMED30003062,SMED30003291,SMED30003316,SMED30003333,SMED30003565,SMED30003…
BP	GO:0006282	regulation of DNA repair	154	78	52.36	1.4e-05	7.881e-05	SMED30000254,SMED30000494,SMED30000504,SMED30000875,SMED30001686,SMED30002777,SMED30003565,SMED30003832,SMED30004138,SMED30004304,SMED30005366,SMED30006715,SMED30006927,SMED30008150,SMED30008196,SMED30008213,SMED30008260,SMED30008296,SMED30008783,SMED30008927,SMED30009217,SMED30009265,SMED30009350,SMED30010017,SMED30011025,SMED30011305,SMED30011574,SMED30012311,SMED30012810,SMED30013044,SMED30014…
BP	GO:0010452	histone H3-K36 methylation	121	64	41.14	1.4e-05	7.881e-05	SMED30000504,SMED30001686,SMED30002106,SMED30004138,SMED30005366,SMED30005953,SMED30006631,SMED30006715,SMED30006927,SMED30007639,SMED30008196,SMED30008260,SMED30008296,SMED30009199,SMED30009217,SMED30009350,SMED30010705,SMED30011025,SMED30011305,SMED30012810,SMED30012837,SMED30013044,SMED30013513,SMED30013616,SMED30014269,SMED30015108,SMED30016126,SMED30016622,SMED30016714,SMED30018012,SMED30018…
BP	GO:0006368	transcription elongation from RNA polyme...	105	57	35.7	1.5e-05	8.291e-05	SMED30001632,SMED30003072,SMED30003486,SMED30004132,SMED30004741,SMED30006631,SMED30006696,SMED30007951,SMED30008566,SMED30008674,SMED30008744,SMED30009016,SMED30009343,SMED30009659,SMED30009790,SMED30009804,SMED30011530,SMED30011622,SMED30012293,SMED30012308,SMED30012499,SMED30012706,SMED30013267,SMED30013336,SMED30013454,SMED30014995,SMED30015606,SMED30015687,SMED30016415,SMED30016758,SMED30017…
BP	GO:0006406	mRNA export from nucleus	78	45	26.52	1.5e-05	8.291e-05	SMED30001646,SMED30002068,SMED30002106,SMED30002898,SMED30003920,SMED30004754,SMED30005206,SMED30006105,SMED30006429,SMED30006518,SMED30006631,SMED30007066,SMED30007639,SMED30007734,SMED30010056,SMED30010103,SMED30010654,SMED30011715,SMED30012575,SMED30012822,SMED30012923,SMED30013902,SMED30014413,SMED30018123,SMED30018834,SMED30019677,SMED30019702,SMED30020903,SMED30021848,SMED30021904,SMED30021…
BP	GO:0071427	mRNA-containing ribonucleoprotein comple...	78	45	26.52	1.5e-05	8.291e-05	SMED30001646,SMED30002068,SMED30002106,SMED30002898,SMED30003920,SMED30004754,SMED30005206,SMED30006105,SMED30006429,SMED30006518,SMED30006631,SMED30007066,SMED30007639,SMED30007734,SMED30010056,SMED30010103,SMED30010654,SMED30011715,SMED30012575,SMED30012822,SMED30012923,SMED30013902,SMED30014413,SMED30018123,SMED30018834,SMED30019677,SMED30019702,SMED30020903,SMED30021848,SMED30021904,SMED30021…
BP	GO:0009057	macromolecule catabolic process	1155	458	392.69	1.6e-05	8.79e-05	SMED30000075,SMED30000094,SMED30000102,SMED30000240,SMED30000241,SMED30000396,SMED30000504,SMED30000664,SMED30000800,SMED30000821,SMED30000869,SMED30001030,SMED30001039,SMED30001049,SMED30001096,SMED30001224,SMED30001258,SMED30001318,SMED30001428,SMED30001495,SMED30001546,SMED30001646,SMED30001686,SMED30001701,SMED30001752,SMED30001796,SMED30001973,SMED30002217,SMED30002309,SMED30002369,SMED30002…
BP	GO:0031570	DNA integrity checkpoint	213	102	72.42	1.7e-05	9.284e-05	SMED30000102,SMED30000458,SMED30000504,SMED30001686,SMED30002410,SMED30002665,SMED30004045,SMED30004138,SMED30004304,SMED30004677,SMED30005366,SMED30006456,SMED30006715,SMED30006927,SMED30007461,SMED30007616,SMED30007929,SMED30008196,SMED30008260,SMED30008296,SMED30008952,SMED30009217,SMED30009316,SMED30009350,SMED30009778,SMED30010418,SMED30011025,SMED30011255,SMED30011305,SMED30012810,SMED30013…
BP	GO:0006886	intracellular protein transport	715	295	243.1	1.9e-05	0.0001013	SMED30000240,SMED30000664,SMED30000800,SMED30000821,SMED30000901,SMED30001030,SMED30001039,SMED30001096,SMED30001380,SMED30001402,SMED30001495,SMED30001630,SMED30001646,SMED30001701,SMED30001901,SMED30002068,SMED30002106,SMED30002369,SMED30002392,SMED30002455,SMED30002703,SMED30002709,SMED30002846,SMED30002848,SMED30002898,SMED30002916,SMED30003333,SMED30003512,SMED30003920,SMED30003987,SMED30004…
BP	GO:0016571	histone methylation	211	101	71.74	1.9e-05	0.0001013	SMED30000020,SMED30000137,SMED30000504,SMED30001686,SMED30002106,SMED30002598,SMED30004132,SMED30004138,SMED30005042,SMED30005366,SMED30005569,SMED30005879,SMED30005953,SMED30006119,SMED30006631,SMED30006715,SMED30006854,SMED30006927,SMED30007639,SMED30007895,SMED30008196,SMED30008260,SMED30008296,SMED30008349,SMED30009199,SMED30009217,SMED30009322,SMED30009350,SMED30009651,SMED30010267,SMED30010…
BP	GO:0044766	multi-organism transport	83	47	28.22	1.9e-05	0.0001013	SMED30001459,SMED30001579,SMED30002031,SMED30002068,SMED30002898,SMED30006518,SMED30007301,SMED30007461,SMED30008713,SMED30009367,SMED30010037,SMED30010215,SMED30010654,SMED30011125,SMED30012134,SMED30012458,SMED30013719,SMED30017139,SMED30018834,SMED30020903,SMED30021142,SMED30021160,SMED30021526,SMED30021571,SMED30023182,SMED30023706,SMED30024115,SMED30024887,SMED30025450,SMED30025957,SMED30026…
BP	GO:1902579	multi-organism localization	83	47	28.22	1.9e-05	0.0001013	SMED30001459,SMED30001579,SMED30002031,SMED30002068,SMED30002898,SMED30006518,SMED30007301,SMED30007461,SMED30008713,SMED30009367,SMED30010037,SMED30010215,SMED30010654,SMED30011125,SMED30012134,SMED30012458,SMED30013719,SMED30017139,SMED30018834,SMED30020903,SMED30021142,SMED30021160,SMED30021526,SMED30021571,SMED30023182,SMED30023706,SMED30024115,SMED30024887,SMED30025450,SMED30025957,SMED30026…
BP	GO:0002520	immune system development	422	184	143.48	2e-05	0.000106	SMED30000020,SMED30000146,SMED30000458,SMED30000816,SMED30000869,SMED30001196,SMED30001251,SMED30001259,SMED30001342,SMED30001361,SMED30001668,SMED30001942,SMED30002377,SMED30002662,SMED30002750,SMED30002846,SMED30002908,SMED30002925,SMED30002969,SMED30003333,SMED30003389,SMED30003783,SMED30003845,SMED30004027,SMED30004165,SMED30004278,SMED30004346,SMED30004526,SMED30004535,SMED30004721,SMED30004…
BP	GO:0000278	mitotic cell cycle	875	354	297.5	2.2e-05	0.000116	SMED30000102,SMED30000121,SMED30000241,SMED30000458,SMED30000504,SMED30000539,SMED30000649,SMED30000875,SMED30000904,SMED30001318,SMED30001342,SMED30001646,SMED30001686,SMED30001796,SMED30001853,SMED30002068,SMED30002212,SMED30002665,SMED30002686,SMED30002863,SMED30002898,SMED30002908,SMED30003054,SMED30003066,SMED30003246,SMED30003293,SMED30003593,SMED30003660,SMED30003662,SMED30003741,SMED30003…
BP	GO:0075733	intracellular transport of virus	68	40	23.12	2.3e-05	0.0001206	SMED30001579,SMED30002031,SMED30002068,SMED30002898,SMED30006518,SMED30007301,SMED30007461,SMED30008713,SMED30009367,SMED30010037,SMED30010215,SMED30010654,SMED30011125,SMED30012134,SMED30012458,SMED30013719,SMED30017139,SMED30018834,SMED30021160,SMED30021526,SMED30023182,SMED30023706,SMED30024115,SMED30025450,SMED30025957,SMED30026005,SMED30026117,SMED30026273,SMED30027125,SMED30027149,SMED30027…
BP	GO:2000779	regulation of double-strand break repair	125	65	42.5	2.4e-05	0.0001251	SMED30000254,SMED30000494,SMED30000504,SMED30001686,SMED30002777,SMED30003565,SMED30004138,SMED30005366,SMED30006715,SMED30006927,SMED30008196,SMED30008213,SMED30008260,SMED30008296,SMED30008783,SMED30008927,SMED30009217,SMED30009265,SMED30009350,SMED30010017,SMED30011025,SMED30011305,SMED30012810,SMED30013044,SMED30014269,SMED30014587,SMED30015108,SMED30016622,SMED30016714,SMED30017838,SMED30018…
BP	GO:0019042	viral latency	49	31	16.66	2.6e-05	0.0001347	SMED30001451,SMED30001579,SMED30002031,SMED30003914,SMED30007183,SMED30007301,SMED30008713,SMED30009142,SMED30009367,SMED30009907,SMED30010037,SMED30010052,SMED30010215,SMED30011125,SMED30021160,SMED30021526,SMED30023260,SMED30023706,SMED30025450,SMED30026117,SMED30026273,SMED30026346,SMED30026574,SMED30027125,SMED30027944,SMED30028291,SMED30028760,SMED30030647,SMED30032343,SMED30034044,SMED30035…
BP	GO:0046700	heterocycle catabolic process	672	278	228.48	2.7e-05	0.0001391	SMED30000094,SMED30000240,SMED30000396,SMED30000504,SMED30000515,SMED30000800,SMED30001039,SMED30001096,SMED30001224,SMED30001318,SMED30001428,SMED30001495,SMED30001546,SMED30001646,SMED30001686,SMED30001701,SMED30001704,SMED30001752,SMED30001973,SMED30002369,SMED30002392,SMED30002455,SMED30002510,SMED30002537,SMED30002703,SMED30002723,SMED30003062,SMED30003291,SMED30003316,SMED30003333,SMED30003…
BP	GO:0019043	establishment of viral latency	45	29	15.3	2.9e-05	0.0001469	SMED30001451,SMED30001579,SMED30002031,SMED30003914,SMED30007183,SMED30007301,SMED30008713,SMED30009142,SMED30009367,SMED30009907,SMED30010037,SMED30010052,SMED30010215,SMED30011125,SMED30021160,SMED30021526,SMED30023260,SMED30023706,SMED30025450,SMED30026117,SMED30026273,SMED30026346,SMED30027125,SMED30027944,SMED30028760,SMED30030647,SMED30032343,SMED30034044,SMED30035617
BP	GO:0044774	mitotic DNA integrity checkpoint	171	84	58.14	2.9e-05	0.0001469	SMED30000458,SMED30000504,SMED30001686,SMED30002665,SMED30004045,SMED30004138,SMED30004304,SMED30004677,SMED30005366,SMED30006456,SMED30006715,SMED30006927,SMED30007461,SMED30007616,SMED30007929,SMED30008196,SMED30008260,SMED30008296,SMED30008952,SMED30009217,SMED30009316,SMED30009350,SMED30010418,SMED30011025,SMED30011305,SMED30012810,SMED30013044,SMED30013719,SMED30014269,SMED30015108,SMED30015…
BP	GO:0075713	establishment of integrated proviral lat...	45	29	15.3	2.9e-05	0.0001469	SMED30001451,SMED30001579,SMED30002031,SMED30003914,SMED30007183,SMED30007301,SMED30008713,SMED30009142,SMED30009367,SMED30009907,SMED30010037,SMED30010052,SMED30010215,SMED30011125,SMED30021160,SMED30021526,SMED30023260,SMED30023706,SMED30025450,SMED30026117,SMED30026273,SMED30026346,SMED30027125,SMED30027944,SMED30028760,SMED30030647,SMED30032343,SMED30034044,SMED30035617
BP	GO:0050686	negative regulation of mRNA processing	33	23	11.22	3e-05	0.0001512	SMED30000875,SMED30002151,SMED30003832,SMED30004929,SMED30007299,SMED30007734,SMED30008150,SMED30010056,SMED30010510,SMED30011715,SMED30014413,SMED30016415,SMED30019702,SMED30023057,SMED30023281,SMED30023673,SMED30025362,SMED30027325,SMED30027927,SMED30028145,SMED30030435,SMED30032122,SMED30035074
BP	GO:0010639	negative regulation of organelle organiz...	281	128	95.54	3.3e-05	0.0001654	SMED30000102,SMED30000494,SMED30000504,SMED30000539,SMED30001127,SMED30001527,SMED30001586,SMED30001686,SMED30002047,SMED30002217,SMED30004138,SMED30005366,SMED30005953,SMED30006276,SMED30006689,SMED30006715,SMED30006927,SMED30007001,SMED30007060,SMED30007061,SMED30007062,SMED30007369,SMED30008196,SMED30008260,SMED30008296,SMED30008508,SMED30008783,SMED30008927,SMED30009096,SMED30009217,SMED30009…
BP	GO:0046794	transport of virus	69	40	23.46	3.7e-05	0.0001834	SMED30001579,SMED30002031,SMED30002068,SMED30002898,SMED30006518,SMED30007301,SMED30007461,SMED30008713,SMED30009367,SMED30010037,SMED30010215,SMED30010654,SMED30011125,SMED30012134,SMED30012458,SMED30013719,SMED30017139,SMED30018834,SMED30021160,SMED30021526,SMED30023182,SMED30023706,SMED30024115,SMED30025450,SMED30025957,SMED30026005,SMED30026117,SMED30026273,SMED30027125,SMED30027149,SMED30027…
BP	GO:0050684	regulation of mRNA processing	131	67	44.54	3.7e-05	0.0001834	SMED30000198,SMED30000326,SMED30000875,SMED30001446,SMED30001913,SMED30002106,SMED30002151,SMED30002410,SMED30003832,SMED30003920,SMED30003989,SMED30004754,SMED30004929,SMED30005997,SMED30006567,SMED30007066,SMED30007299,SMED30007622,SMED30007639,SMED30007734,SMED30007950,SMED30008150,SMED30008246,SMED30010056,SMED30010217,SMED30010510,SMED30010729,SMED30011715,SMED30012773,SMED30013485,SMED30014…
BP	GO:0048534	hematopoietic or lymphoid organ developm...	405	176	137.7	3.8e-05	0.0001863	SMED30000020,SMED30000146,SMED30000458,SMED30000816,SMED30000869,SMED30001196,SMED30001251,SMED30001259,SMED30001342,SMED30001361,SMED30001668,SMED30001942,SMED30002377,SMED30002662,SMED30002750,SMED30002846,SMED30002908,SMED30002925,SMED30002969,SMED30003333,SMED30003389,SMED30003783,SMED30003845,SMED30004027,SMED30004165,SMED30004278,SMED30004346,SMED30004526,SMED30004535,SMED30004721,SMED30004…
BP	GO:0051568	histone H3-K4 methylation	124	64	42.16	3.8e-05	0.0001863	SMED30000020,SMED30000504,SMED30001686,SMED30004138,SMED30005366,SMED30005879,SMED30005953,SMED30006715,SMED30006854,SMED30006927,SMED30007895,SMED30008196,SMED30008260,SMED30008296,SMED30009217,SMED30009322,SMED30009350,SMED30010267,SMED30011025,SMED30011305,SMED30012810,SMED30013044,SMED30013616,SMED30014269,SMED30015108,SMED30016622,SMED30016714,SMED30018012,SMED30018064,SMED30018123,SMED30018…
BP	GO:1903312	negative regulation of mRNA metabolic pr...	78	44	26.52	3.9e-05	0.0001902	SMED30000094,SMED30000875,SMED30001546,SMED30002151,SMED30002537,SMED30003291,SMED30003832,SMED30004532,SMED30004929,SMED30007299,SMED30007734,SMED30008150,SMED30010056,SMED30010510,SMED30010890,SMED30011715,SMED30012216,SMED30012773,SMED30012869,SMED30013116,SMED30013608,SMED30014413,SMED30014750,SMED30014777,SMED30014813,SMED30016415,SMED30018423,SMED30019702,SMED30021386,SMED30021969,SMED30022…
BP	GO:0044270	cellular nitrogen compound catabolic pro...	676	278	229.84	4.5e-05	0.0002183	SMED30000094,SMED30000240,SMED30000396,SMED30000504,SMED30000515,SMED30000800,SMED30001039,SMED30001096,SMED30001224,SMED30001318,SMED30001428,SMED30001495,SMED30001546,SMED30001646,SMED30001686,SMED30001701,SMED30001704,SMED30001752,SMED30001973,SMED30002369,SMED30002392,SMED30002455,SMED30002510,SMED30002537,SMED30002703,SMED30002723,SMED30003062,SMED30003291,SMED30003316,SMED30003333,SMED30003…
BP	GO:0031297	replication fork processing	113	59	38.42	4.9e-05	0.0002364	SMED30000504,SMED30000875,SMED30001686,SMED30003832,SMED30004138,SMED30004304,SMED30005366,SMED30006715,SMED30006927,SMED30008150,SMED30008196,SMED30008260,SMED30008296,SMED30009217,SMED30009350,SMED30011025,SMED30011305,SMED30012810,SMED30013044,SMED30014269,SMED30014435,SMED30015108,SMED30016415,SMED30016622,SMED30016714,SMED30018012,SMED30018064,SMED30018328,SMED30018420,SMED30018849,SMED30019…
BP	GO:0006323	DNA packaging	90	49	30.6	5.2e-05	0.0002483	SMED30000121,SMED30000270,SMED30000539,SMED30001127,SMED30001632,SMED30001991,SMED30003162,SMED30003246,SMED30004629,SMED30004677,SMED30004741,SMED30009737,SMED30010418,SMED30010510,SMED30011300,SMED30011811,SMED30013475,SMED30013519,SMED30013695,SMED30014426,SMED30014692,SMED30014837,SMED30015315,SMED30015481,SMED30018123,SMED30019830,SMED30019901,SMED30020070,SMED30020675,SMED30020974,SMED30021…
BP	GO:0051704	multi-organism process	1430	553	486.19	5.2e-05	0.0002483	SMED30000019,SMED30000020,SMED30000102,SMED30000121,SMED30000146,SMED30000163,SMED30000240,SMED30000409,SMED30000458,SMED30000800,SMED30000893,SMED30000917,SMED30001039,SMED30001096,SMED30001201,SMED30001362,SMED30001367,SMED30001451,SMED30001459,SMED30001476,SMED30001495,SMED30001496,SMED30001546,SMED30001579,SMED30001630,SMED30001632,SMED30001668,SMED30001701,SMED30001718,SMED30001796,SMED30001…
BP	GO:0006518	peptide metabolic process	697	285	236.98	5.9e-05	0.0002803	SMED30000094,SMED30000240,SMED30000253,SMED30000556,SMED30000573,SMED30000611,SMED30000800,SMED30001039,SMED30001096,SMED30001120,SMED30001172,SMED30001222,SMED30001294,SMED30001325,SMED30001371,SMED30001486,SMED30001495,SMED30001546,SMED30001646,SMED30001701,SMED30001704,SMED30001716,SMED30001960,SMED30001973,SMED30002306,SMED30002369,SMED30002392,SMED30002455,SMED30002537,SMED30002598,SMED30002…
BP	GO:0048518	positive regulation of biological proces...	4298	1561	1461.3	6e-05	0.0002835	SMED30000019,SMED30000020,SMED30000094,SMED30000102,SMED30000121,SMED30000146,SMED30000162,SMED30000165,SMED30000186,SMED30000198,SMED30000241,SMED30000270,SMED30000291,SMED30000326,SMED30000338,SMED30000357,SMED30000383,SMED30000409,SMED30000412,SMED30000431,SMED30000458,SMED30000459,SMED30000484,SMED30000504,SMED30000515,SMED30000539,SMED30000545,SMED30000553,SMED30000588,SMED30000644,SMED30000…
BP	GO:0010564	regulation of cell cycle process	516	217	175.44	6.3e-05	0.0002962	SMED30000102,SMED30000121,SMED30000458,SMED30000504,SMED30000539,SMED30000649,SMED30000875,SMED30001342,SMED30001686,SMED30001808,SMED30002217,SMED30002665,SMED30002686,SMED30002761,SMED30002863,SMED30002908,SMED30002969,SMED30003565,SMED30003593,SMED30003783,SMED30003832,SMED30004045,SMED30004093,SMED30004132,SMED30004138,SMED30004304,SMED30005366,SMED30005745,SMED30005823,SMED30005908,SMED30006…
BP	GO:0050790	regulation of catalytic activity	1538	591	522.91	6.4e-05	0.0002993	SMED30000102,SMED30000357,SMED30000431,SMED30000484,SMED30000504,SMED30000816,SMED30000901,SMED30001201,SMED30001259,SMED30001294,SMED30001367,SMED30001380,SMED30001470,SMED30001497,SMED30001508,SMED30001586,SMED30001630,SMED30001648,SMED30001686,SMED30001704,SMED30001716,SMED30001752,SMED30001796,SMED30001808,SMED30001818,SMED30001942,SMED30002080,SMED30002222,SMED30002332,SMED30002357,SMED30002…
BP	GO:0000726	non-recombinational repair	121	62	41.14	6.6e-05	0.0003071	SMED30000504,SMED30001686,SMED30002410,SMED30002916,SMED30004138,SMED30004625,SMED30005366,SMED30006715,SMED30006927,SMED30007929,SMED30008196,SMED30008260,SMED30008296,SMED30009217,SMED30009265,SMED30009350,SMED30011025,SMED30011305,SMED30011574,SMED30012810,SMED30013044,SMED30013616,SMED30013664,SMED30014269,SMED30015108,SMED30015687,SMED30016622,SMED30016714,SMED30017838,SMED30018012,SMED30018…
BP	GO:0032268	regulation of cellular protein metabolic...	1807	687	614.37	6.7e-05	0.0003102	SMED30000019,SMED30000020,SMED30000094,SMED30000102,SMED30000253,SMED30000357,SMED30000431,SMED30000458,SMED30000484,SMED30000494,SMED30000515,SMED30000664,SMED30000831,SMED30000869,SMED30000875,SMED30000901,SMED30001030,SMED30001096,SMED30001196,SMED30001224,SMED30001251,SMED30001259,SMED30001292,SMED30001294,SMED30001342,SMED30001362,SMED30001470,SMED30001497,SMED30001508,SMED30001546,SMED30001…
BP	GO:0000380	alternative mRNA splicing, via spliceoso...	66	38	22.44	7.1e-05	0.000327	SMED30000198,SMED30000326,SMED30001446,SMED30002151,SMED30002908,SMED30003989,SMED30004754,SMED30004929,SMED30005206,SMED30005339,SMED30005997,SMED30006567,SMED30007066,SMED30007299,SMED30007622,SMED30007950,SMED30010217,SMED30011715,SMED30012773,SMED30014413,SMED30014750,SMED30019298,SMED30019702,SMED30023057,SMED30023756,SMED30024961,SMED30027927,SMED30028254,SMED30028472,SMED30030133,SMED30030…
BP	GO:0065004	protein-DNA complex assembly	138	69	46.92	7.2e-05	0.00033	SMED30000270,SMED30000539,SMED30001127,SMED30001224,SMED30001632,SMED30003162,SMED30004741,SMED30005019,SMED30007052,SMED30007461,SMED30007782,SMED30008452,SMED30008566,SMED30008858,SMED30009376,SMED30009737,SMED30011300,SMED30012579,SMED30013336,SMED30013475,SMED30013519,SMED30013600,SMED30013695,SMED30013719,SMED30014426,SMED30014692,SMED30014837,SMED30015315,SMED30015945,SMED30017131,SMED30017…
BP	GO:0032259	methylation	352	154	119.68	7.5e-05	0.000342	SMED30000020,SMED30000137,SMED30000504,SMED30000539,SMED30001099,SMED30001686,SMED30002047,SMED30002106,SMED30002598,SMED30002876,SMED30003704,SMED30004132,SMED30004138,SMED30005042,SMED30005366,SMED30005569,SMED30005626,SMED30005643,SMED30005751,SMED30005879,SMED30005953,SMED30006119,SMED30006631,SMED30006657,SMED30006715,SMED30006854,SMED30006927,SMED30007318,SMED30007343,SMED30007639,SMED30007…
BP	GO:0071897	DNA biosynthetic process	265	120	90.1	7.9e-05	0.0003567	SMED30000175,SMED30000620,SMED30001579,SMED30001796,SMED30002019,SMED30002031,SMED30002217,SMED30003914,SMED30004136,SMED30004180,SMED30004304,SMED30006522,SMED30006559,SMED30006620,SMED30007061,SMED30007183,SMED30007301,SMED30007414,SMED30007461,SMED30007929,SMED30008713,SMED30009096,SMED30009204,SMED30009367,SMED30009558,SMED30009702,SMED30009790,SMED30010037,SMED30010052,SMED30010098,SMED30010…
BP	GO:1901796	regulation of signal transduction by p53...	148	73	50.32	7.9e-05	0.0003567	SMED30000458,SMED30001251,SMED30001704,SMED30001796,SMED30002665,SMED30003234,SMED30003496,SMED30004045,SMED30004190,SMED30004536,SMED30004965,SMED30004976,SMED30007461,SMED30007929,SMED30008566,SMED30008660,SMED30008927,SMED30009016,SMED30009778,SMED30010115,SMED30011255,SMED30011798,SMED30011938,SMED30012293,SMED30012499,SMED30013616,SMED30013719,SMED30014426,SMED30014995,SMED30015418,SMED30015…
BP	GO:0030097	hemopoiesis	381	165	129.54	8.1e-05	0.0003621	SMED30000020,SMED30000146,SMED30000458,SMED30000816,SMED30000869,SMED30001196,SMED30001251,SMED30001259,SMED30001342,SMED30001361,SMED30001668,SMED30001942,SMED30002377,SMED30002662,SMED30002750,SMED30002846,SMED30002908,SMED30002925,SMED30002969,SMED30003333,SMED30003389,SMED30003783,SMED30004027,SMED30004165,SMED30004278,SMED30004346,SMED30004526,SMED30004535,SMED30004721,SMED30004741,SMED30004…
BP	GO:0072594	establishment of protein localization to...	415	178	141.1	8.1e-05	0.0003621	SMED30000240,SMED30000800,SMED30000901,SMED30001039,SMED30001096,SMED30001380,SMED30001495,SMED30001630,SMED30001701,SMED30002068,SMED30002369,SMED30002392,SMED30002455,SMED30002703,SMED30002846,SMED30003333,SMED30003987,SMED30004190,SMED30004192,SMED30004721,SMED30004846,SMED30005190,SMED30005394,SMED30005489,SMED30005681,SMED30005784,SMED30005793,SMED30005988,SMED30005998,SMED30006207,SMED30006…
BP	GO:0043068	positive regulation of programmed cell d...	465	197	158.1	8.2e-05	0.000363	SMED30000459,SMED30000484,SMED30001058,SMED30001508,SMED30001630,SMED30001796,SMED30001818,SMED30001942,SMED30001991,SMED30002151,SMED30002332,SMED30002761,SMED30002916,SMED30003035,SMED30003323,SMED30003496,SMED30003616,SMED30003847,SMED30004093,SMED30004190,SMED30004192,SMED30004366,SMED30004535,SMED30004677,SMED30004707,SMED30004721,SMED30004741,SMED30004809,SMED30004931,SMED30005394,SMED30005…
BP	GO:0051246	regulation of protein metabolic process	1922	727	653.47	8.2e-05	0.000363	SMED30000019,SMED30000020,SMED30000094,SMED30000102,SMED30000253,SMED30000357,SMED30000431,SMED30000458,SMED30000484,SMED30000494,SMED30000515,SMED30000664,SMED30000816,SMED30000821,SMED30000831,SMED30000869,SMED30000875,SMED30000901,SMED30001030,SMED30001096,SMED30001196,SMED30001224,SMED30001251,SMED30001259,SMED30001292,SMED30001294,SMED30001342,SMED30001362,SMED30001470,SMED30001497,SMED30001…
BP	GO:0010942	positive regulation of cell death	481	203	163.54	8.4e-05	0.0003683	SMED30000459,SMED30000484,SMED30001058,SMED30001294,SMED30001508,SMED30001630,SMED30001796,SMED30001818,SMED30001942,SMED30001991,SMED30002151,SMED30002332,SMED30002761,SMED30002916,SMED30003035,SMED30003323,SMED30003496,SMED30003616,SMED30003847,SMED30004093,SMED30004190,SMED30004192,SMED30004366,SMED30004535,SMED30004677,SMED30004707,SMED30004721,SMED30004741,SMED30004809,SMED30004931,SMED30005…
BP	GO:0051052	regulation of DNA metabolic process	363	158	123.42	8.4e-05	0.0003683	SMED30000146,SMED30000254,SMED30000277,SMED30000494,SMED30000504,SMED30000539,SMED30000875,SMED30001630,SMED30001686,SMED30002047,SMED30002217,SMED30002777,SMED30003527,SMED30003565,SMED30003593,SMED30003832,SMED30004138,SMED30004304,SMED30005028,SMED30005094,SMED30005366,SMED30006429,SMED30006715,SMED30006927,SMED30007061,SMED30007929,SMED30008000,SMED30008150,SMED30008196,SMED30008213,SMED30008…
BP	GO:0000027	ribosomal large subunit assembly	21	16	7.14	9.4e-05	0.0004082	SMED30000094,SMED30002455,SMED30002703,SMED30005998,SMED30009544,SMED30010614,SMED30010646,SMED30011955,SMED30013542,SMED30014493,SMED30015289,SMED30027378,SMED30029507,SMED30032316,SMED30032680,SMED30034152
BP	GO:0043065	positive regulation of apoptotic process	458	194	155.72	9.4e-05	0.0004082	SMED30000459,SMED30000484,SMED30001058,SMED30001508,SMED30001630,SMED30001796,SMED30001818,SMED30001942,SMED30001991,SMED30002151,SMED30002332,SMED30002761,SMED30002916,SMED30003035,SMED30003496,SMED30003616,SMED30003847,SMED30004093,SMED30004190,SMED30004192,SMED30004366,SMED30004535,SMED30004677,SMED30004707,SMED30004721,SMED30004741,SMED30004809,SMED30004931,SMED30005394,SMED30005617,SMED30006…
BP	GO:0006352	DNA-templated transcription, initiation	208	97	70.72	9.8e-05	0.0004236	SMED30000458,SMED30000649,SMED30001224,SMED30002665,SMED30003389,SMED30003486,SMED30003564,SMED30003731,SMED30005019,SMED30005262,SMED30005374,SMED30006127,SMED30006431,SMED30006558,SMED30006696,SMED30006873,SMED30006958,SMED30007052,SMED30007096,SMED30007782,SMED30007951,SMED30008452,SMED30008566,SMED30008674,SMED30008858,SMED30008927,SMED30009343,SMED30009376,SMED30009659,SMED30009678,SMED30009…
BP	GO:0042255	ribosome assembly	45	28	15.3	9.9e-05	0.0004259	SMED30000094,SMED30002369,SMED30002392,SMED30002455,SMED30002703,SMED30003333,SMED30005998,SMED30009544,SMED30010614,SMED30010646,SMED30011955,SMED30012383,SMED30013542,SMED30014493,SMED30015289,SMED30023168,SMED30024574,SMED30026093,SMED30026696,SMED30027378,SMED30027979,SMED30029507,SMED30032316,SMED30032680,SMED30034152,SMED30034427,SMED30035074,SMED30035450
BP	GO:0071157	negative regulation of cell cycle arrest	113	58	38.42	0.0001	0.0004262	SMED30000504,SMED30000875,SMED30001686,SMED30002761,SMED30003832,SMED30004093,SMED30004138,SMED30005366,SMED30006715,SMED30006927,SMED30008150,SMED30008196,SMED30008260,SMED30008296,SMED30008744,SMED30009217,SMED30009350,SMED30011025,SMED30011305,SMED30012810,SMED30013044,SMED30013056,SMED30014269,SMED30015108,SMED30016415,SMED30016622,SMED30016714,SMED30018012,SMED30018064,SMED30018328,SMED30018…
BP	GO:1903047	mitotic cell cycle process	780	314	265.2	0.0001	0.0004262	SMED30000102,SMED30000121,SMED30000241,SMED30000458,SMED30000504,SMED30000539,SMED30000649,SMED30000904,SMED30001318,SMED30001342,SMED30001646,SMED30001686,SMED30001796,SMED30002068,SMED30002665,SMED30002686,SMED30002863,SMED30002898,SMED30002908,SMED30003054,SMED30003066,SMED30003246,SMED30003293,SMED30003593,SMED30003660,SMED30003662,SMED30003741,SMED30004045,SMED30004132,SMED30004138,SMED30004…
BP	GO:0006479	protein methylation	249	113	84.66	0.00011	0.000456	SMED30000020,SMED30000137,SMED30000504,SMED30001099,SMED30001686,SMED30002106,SMED30002598,SMED30003704,SMED30004132,SMED30004138,SMED30005042,SMED30005366,SMED30005569,SMED30005751,SMED30005879,SMED30005953,SMED30006119,SMED30006631,SMED30006715,SMED30006854,SMED30006927,SMED30007318,SMED30007639,SMED30007895,SMED30008196,SMED30008260,SMED30008296,SMED30008349,SMED30009199,SMED30009217,SMED30009…
BP	GO:0008213	protein alkylation	249	113	84.66	0.00011	0.000456	SMED30000020,SMED30000137,SMED30000504,SMED30001099,SMED30001686,SMED30002106,SMED30002598,SMED30003704,SMED30004132,SMED30004138,SMED30005042,SMED30005366,SMED30005569,SMED30005751,SMED30005879,SMED30005953,SMED30006119,SMED30006631,SMED30006715,SMED30006854,SMED30006927,SMED30007318,SMED30007639,SMED30007895,SMED30008196,SMED30008260,SMED30008296,SMED30008349,SMED30009199,SMED30009217,SMED30009…
BP	GO:0043549	regulation of kinase activity	659	269	224.06	0.00011	0.000456	SMED30000102,SMED30000484,SMED30000816,SMED30000901,SMED30001259,SMED30001508,SMED30001630,SMED30001704,SMED30001808,SMED30001818,SMED30001942,SMED30002332,SMED30002373,SMED30002761,SMED30002908,SMED30003035,SMED30003323,SMED30003427,SMED30003516,SMED30003731,SMED30003847,SMED30004027,SMED30004132,SMED30004319,SMED30004346,SMED30004581,SMED30004679,SMED30004703,SMED30004809,SMED30004870,SMED30004…
BP	GO:0043604	amide biosynthetic process	686	279	233.24	0.00011	0.000456	SMED30000094,SMED30000240,SMED30000253,SMED30000556,SMED30000573,SMED30000611,SMED30000800,SMED30001039,SMED30001096,SMED30001120,SMED30001172,SMED30001325,SMED30001486,SMED30001495,SMED30001546,SMED30001646,SMED30001701,SMED30001704,SMED30001716,SMED30001718,SMED30001960,SMED30001973,SMED30002306,SMED30002369,SMED30002392,SMED30002455,SMED30002537,SMED30002598,SMED30002703,SMED30002831,SMED30002…
BP	GO:0051168	nuclear export	154	75	52.36	0.00011	0.000456	SMED30001646,SMED30002068,SMED30002106,SMED30002392,SMED30002709,SMED30002898,SMED30003920,SMED30004754,SMED30005206,SMED30005339,SMED30006105,SMED30006429,SMED30006518,SMED30006631,SMED30007066,SMED30007454,SMED30007639,SMED30007734,SMED30009284,SMED30010056,SMED30010103,SMED30010654,SMED30010978,SMED30011715,SMED30011720,SMED30012072,SMED30012312,SMED30012383,SMED30012468,SMED30012575,SMED30012…
BP	GO:0080135	regulation of cellular response to stres...	608	250	206.72	0.00011	0.000456	SMED30000254,SMED30000458,SMED30000484,SMED30000494,SMED30000504,SMED30000515,SMED30000875,SMED30000901,SMED30001030,SMED30001251,SMED30001686,SMED30001818,SMED30001942,SMED30002068,SMED30002373,SMED30002662,SMED30002665,SMED30002777,SMED30002898,SMED30003035,SMED30003496,SMED30003565,SMED30003832,SMED30003847,SMED30004045,SMED30004138,SMED30004304,SMED30004346,SMED30004523,SMED30004536,SMED30004…
BP	GO:0016567	protein ubiquitination	733	296	249.22	0.00012	0.0004864	SMED30000075,SMED30000484,SMED30000494,SMED30000869,SMED30000875,SMED30000917,SMED30001224,SMED30001258,SMED30001405,SMED30001636,SMED30001752,SMED30001796,SMED30001818,SMED30001942,SMED30002217,SMED30002309,SMED30002332,SMED30002381,SMED30002410,SMED30002506,SMED30002530,SMED30002686,SMED30002750,SMED30002846,SMED30002916,SMED30003025,SMED30003035,SMED30003832,SMED30003847,SMED30004009,SMED30004…
BP	GO:0016574	histone ubiquitination	39	25	13.26	0.00012	0.0004864	SMED30000494,SMED30000875,SMED30002217,SMED30003832,SMED30005538,SMED30005953,SMED30006629,SMED30008150,SMED30008783,SMED30010017,SMED30013492,SMED30013616,SMED30015687,SMED30016415,SMED30023432,SMED30023633,SMED30025954,SMED30027325,SMED30028145,SMED30030575,SMED30030980,SMED30031169,SMED30033043,SMED30034594,SMED30035660
BP	GO:0019439	aromatic compound catabolic process	687	279	233.58	0.00012	0.0004864	SMED30000094,SMED30000240,SMED30000396,SMED30000504,SMED30000515,SMED30000800,SMED30001039,SMED30001096,SMED30001224,SMED30001318,SMED30001428,SMED30001495,SMED30001546,SMED30001646,SMED30001686,SMED30001701,SMED30001704,SMED30001752,SMED30001973,SMED30002369,SMED30002392,SMED30002455,SMED30002510,SMED30002537,SMED30002703,SMED30002723,SMED30003062,SMED30003291,SMED30003316,SMED30003333,SMED30003…
BP	GO:0045859	regulation of protein kinase activity	633	259	215.22	0.00012	0.0004864	SMED30000102,SMED30000484,SMED30000901,SMED30001508,SMED30001630,SMED30001704,SMED30001808,SMED30001818,SMED30001942,SMED30002332,SMED30002373,SMED30002761,SMED30002908,SMED30003035,SMED30003323,SMED30003427,SMED30003516,SMED30003731,SMED30003847,SMED30004027,SMED30004132,SMED30004319,SMED30004346,SMED30004581,SMED30004679,SMED30004703,SMED30004809,SMED30004870,SMED30004965,SMED30004976,SMED30004…
BP	GO:1901361	organic cyclic compound catabolic proces...	695	282	236.3	0.00012	0.0004864	SMED30000094,SMED30000240,SMED30000396,SMED30000504,SMED30000515,SMED30000800,SMED30001039,SMED30001096,SMED30001224,SMED30001318,SMED30001428,SMED30001495,SMED30001546,SMED30001646,SMED30001686,SMED30001701,SMED30001704,SMED30001752,SMED30001973,SMED30002369,SMED30002392,SMED30002455,SMED30002510,SMED30002537,SMED30002703,SMED30002723,SMED30003062,SMED30003291,SMED30003316,SMED30003333,SMED30003…
BP	GO:0042059	negative regulation of epidermal growth ...	52	31	17.68	0.00013	0.0005155	SMED30004027,SMED30004346,SMED30006016,SMED30007166,SMED30007461,SMED30008812,SMED30011040,SMED30013719,SMED30015021,SMED30015516,SMED30017036,SMED30017139,SMED30017369,SMED30017733,SMED30018473,SMED30020394,SMED30023182,SMED30024115,SMED30025338,SMED30025385,SMED30025957,SMED30026969,SMED30028362,SMED30028742,SMED30030229,SMED30030914,SMED30031952,SMED30032050,SMED30033269,SMED30034997,SMED30035…
BP	GO:1901185	negative regulation of ERBB signaling pa...	52	31	17.68	0.00013	0.0005155	SMED30004027,SMED30004346,SMED30006016,SMED30007166,SMED30007461,SMED30008812,SMED30011040,SMED30013719,SMED30015021,SMED30015516,SMED30017036,SMED30017139,SMED30017369,SMED30017733,SMED30018473,SMED30020394,SMED30023182,SMED30024115,SMED30025338,SMED30025385,SMED30025957,SMED30026969,SMED30028362,SMED30028742,SMED30030229,SMED30030914,SMED30031952,SMED30032050,SMED30033269,SMED30034997,SMED30035…
BP	GO:1903311	regulation of mRNA metabolic process	311	137	105.74	0.00013	0.0005155	SMED30000094,SMED30000198,SMED30000326,SMED30000875,SMED30001224,SMED30001446,SMED30001546,SMED30001752,SMED30001913,SMED30002106,SMED30002151,SMED30002410,SMED30002537,SMED30003291,SMED30003832,SMED30003920,SMED30003989,SMED30004532,SMED30004754,SMED30004929,SMED30005019,SMED30005643,SMED30005834,SMED30005997,SMED30006567,SMED30007052,SMED30007066,SMED30007299,SMED30007379,SMED30007461,SMED30007…
BP	GO:1905268	negative regulation of chromatin organiz...	33	22	11.22	0.00013	0.0005155	SMED30000494,SMED30001127,SMED30002217,SMED30005953,SMED30007369,SMED30008783,SMED30008927,SMED30009737,SMED30010017,SMED30013616,SMED30017149,SMED30018123,SMED30020022,SMED30020054,SMED30023430,SMED30024994,SMED30026693,SMED30028546,SMED30029864,SMED30032577,SMED30033915,SMED30034697
BP	GO:2001022	positive regulation of response to DNA d...	128	64	43.52	0.00013	0.0005155	SMED30000504,SMED30001686,SMED30003496,SMED30003565,SMED30004138,SMED30004304,SMED30005366,SMED30006715,SMED30006927,SMED30008196,SMED30008213,SMED30008260,SMED30008296,SMED30008363,SMED30009217,SMED30009350,SMED30009778,SMED30011025,SMED30011305,SMED30012311,SMED30012810,SMED30013044,SMED30014269,SMED30015108,SMED30015687,SMED30016622,SMED30016714,SMED30017149,SMED30018012,SMED30018064,SMED30018…
BP	GO:0000245	spliceosomal complex assembly	63	36	21.42	0.00014	0.0005433	SMED30000794,SMED30001451,SMED30001945,SMED30002410,SMED30003143,SMED30003874,SMED30004756,SMED30005206,SMED30005339,SMED30005887,SMED30005962,SMED30007036,SMED30007622,SMED30008182,SMED30009142,SMED30010845,SMED30011715,SMED30013392,SMED30014170,SMED30014896,SMED30015962,SMED30019702,SMED30021048,SMED30022086,SMED30023477,SMED30024887,SMED30025853,SMED30029609,SMED30030435,SMED30032122,SMED30032…
BP	GO:0031124	mRNA 3'-end processing	88	47	29.92	0.00014	0.0005433	SMED30000875,SMED30001459,SMED30003832,SMED30003920,SMED30004754,SMED30005206,SMED30007066,SMED30007734,SMED30008150,SMED30008961,SMED30009636,SMED30010056,SMED30010103,SMED30011715,SMED30013733,SMED30013758,SMED30013902,SMED30014413,SMED30016415,SMED30017978,SMED30018074,SMED30018123,SMED30019224,SMED30020199,SMED30021142,SMED30021848,SMED30021904,SMED30023281,SMED30023657,SMED30023673,SMED30024…
BP	GO:0033674	positive regulation of kinase activity	487	204	165.58	0.00014	0.0005433	SMED30000484,SMED30000901,SMED30001259,SMED30001630,SMED30001704,SMED30001808,SMED30001818,SMED30001942,SMED30002332,SMED30003035,SMED30003323,SMED30003427,SMED30003847,SMED30004132,SMED30004319,SMED30004346,SMED30004703,SMED30004809,SMED30004870,SMED30004931,SMED30004976,SMED30004991,SMED30005074,SMED30005823,SMED30005935,SMED30006117,SMED30006154,SMED30006250,SMED30006456,SMED30006469,SMED30006…
BP	GO:0042058	regulation of epidermal growth factor re...	72	40	24.48	0.00014	0.0005433	SMED30004027,SMED30004346,SMED30004535,SMED30006016,SMED30007166,SMED30007461,SMED30008812,SMED30011040,SMED30013719,SMED30015021,SMED30015418,SMED30015516,SMED30017036,SMED30017139,SMED30017369,SMED30017617,SMED30017733,SMED30018473,SMED30020199,SMED30020394,SMED30023182,SMED30024115,SMED30025338,SMED30025385,SMED30025508,SMED30025957,SMED30026969,SMED30027825,SMED30028362,SMED30028742,SMED30029…
BP	GO:0043967	histone H4 acetylation	63	36	21.42	0.00014	0.0005433	SMED30000458,SMED30002106,SMED30002665,SMED30002969,SMED30003783,SMED30004045,SMED30004161,SMED30004701,SMED30005613,SMED30005691,SMED30005879,SMED30007369,SMED30007639,SMED30007895,SMED30009428,SMED30010744,SMED30013519,SMED30014712,SMED30015533,SMED30017149,SMED30018776,SMED30018850,SMED30020022,SMED30024073,SMED30024368,SMED30026009,SMED30026205,SMED30026756,SMED30028913,SMED30029420,SMED30029…
BP	GO:0070816	phosphorylation of RNA polymerase II C-t...	11	10	3.74	0.00016	0.0006183	SMED30001632,SMED30002908,SMED30004526,SMED30006819,SMED30008744,SMED30013454,SMED30017453,SMED30017641,SMED30028894,SMED30034692
BP	GO:0033522	histone H2A ubiquitination	18	14	6.12	0.00018	0.0006927	SMED30000494,SMED30002217,SMED30005538,SMED30005953,SMED30008783,SMED30010017,SMED30013492,SMED30013616,SMED30015687,SMED30023432,SMED30025954,SMED30030980,SMED30031169,SMED30034594
BP	GO:0072331	signal transduction by p53 class mediato...	201	93	68.34	0.00019	0.000725	SMED30000458,SMED30001251,SMED30001704,SMED30001718,SMED30001796,SMED30002665,SMED30002761,SMED30003234,SMED30003496,SMED30004045,SMED30004190,SMED30004304,SMED30004536,SMED30004965,SMED30004976,SMED30007461,SMED30007616,SMED30007929,SMED30008566,SMED30008660,SMED30008927,SMED30009016,SMED30009544,SMED30009778,SMED30010115,SMED30010203,SMED30010614,SMED30011255,SMED30011798,SMED30011938,SMED30012…
BP	GO:2000781	positive regulation of double-strand bre...	96	50	32.64	0.00019	0.000725	SMED30000504,SMED30001686,SMED30003565,SMED30004138,SMED30005366,SMED30006715,SMED30006927,SMED30008196,SMED30008213,SMED30008260,SMED30008296,SMED30009217,SMED30009350,SMED30011025,SMED30011305,SMED30012810,SMED30013044,SMED30014269,SMED30015108,SMED30016622,SMED30016714,SMED30018012,SMED30018064,SMED30018328,SMED30018420,SMED30018849,SMED30019790,SMED30020516,SMED30020609,SMED30021447,SMED30022…
BP	GO:1901184	regulation of ERBB signaling pathway	73	40	24.82	0.0002	0.00076	SMED30004027,SMED30004346,SMED30004535,SMED30006016,SMED30007166,SMED30007461,SMED30008812,SMED30011040,SMED30013719,SMED30015021,SMED30015418,SMED30015516,SMED30017036,SMED30017139,SMED30017369,SMED30017617,SMED30017733,SMED30018473,SMED30020199,SMED30020394,SMED30023182,SMED30024115,SMED30025338,SMED30025385,SMED30025508,SMED30025957,SMED30026969,SMED30027825,SMED30028362,SMED30028742,SMED30029…
BP	GO:0097676	histone H3-K36 dimethylation	94	49	31.96	0.00022	0.0008291	SMED30000504,SMED30001686,SMED30004138,SMED30005366,SMED30006631,SMED30006715,SMED30006927,SMED30008196,SMED30008260,SMED30008296,SMED30009217,SMED30009350,SMED30011025,SMED30011305,SMED30012810,SMED30013044,SMED30014269,SMED30015108,SMED30016622,SMED30016714,SMED30018012,SMED30018064,SMED30018328,SMED30018420,SMED30018849,SMED30019790,SMED30020516,SMED30020609,SMED30021447,SMED30021910,SMED30022…
BP	GO:2001032	regulation of double-strand break repair...	94	49	31.96	0.00022	0.0008291	SMED30000504,SMED30001686,SMED30004138,SMED30005366,SMED30006715,SMED30006927,SMED30008196,SMED30008260,SMED30008296,SMED30009217,SMED30009265,SMED30009350,SMED30011025,SMED30011305,SMED30012810,SMED30013044,SMED30014269,SMED30015108,SMED30016622,SMED30016714,SMED30018012,SMED30018064,SMED30018328,SMED30018420,SMED30018849,SMED30019790,SMED30020516,SMED30020609,SMED30021447,SMED30022962,SMED30023…
BP	GO:0032479	regulation of type I interferon producti...	118	59	40.12	0.00023	0.0008562	SMED30000458,SMED30000484,SMED30001755,SMED30002665,SMED30003438,SMED30003847,SMED30004045,SMED30004809,SMED30005459,SMED30005933,SMED30006696,SMED30007414,SMED30007461,SMED30007929,SMED30007937,SMED30008610,SMED30008674,SMED30012308,SMED30012531,SMED30013169,SMED30013719,SMED30014777,SMED30015418,SMED30015681,SMED30015685,SMED30015808,SMED30017139,SMED30017629,SMED30018063,SMED30019916,SMED30020…
BP	GO:0032606	type I interferon production	118	59	40.12	0.00023	0.0008562	SMED30000458,SMED30000484,SMED30001755,SMED30002665,SMED30003438,SMED30003847,SMED30004045,SMED30004809,SMED30005459,SMED30005933,SMED30006696,SMED30007414,SMED30007461,SMED30007929,SMED30007937,SMED30008610,SMED30008674,SMED30012308,SMED30012531,SMED30013169,SMED30013719,SMED30014777,SMED30015418,SMED30015681,SMED30015685,SMED30015808,SMED30017139,SMED30017629,SMED30018063,SMED30019916,SMED30020…
BP	GO:0045005	DNA-dependent DNA replication maintenanc...	118	59	40.12	0.00023	0.0008562	SMED30000504,SMED30000875,SMED30001686,SMED30003832,SMED30004138,SMED30004304,SMED30005366,SMED30006715,SMED30006927,SMED30008150,SMED30008196,SMED30008260,SMED30008296,SMED30009217,SMED30009350,SMED30011025,SMED30011305,SMED30012810,SMED30013044,SMED30014269,SMED30014435,SMED30015108,SMED30016415,SMED30016622,SMED30016714,SMED30018012,SMED30018064,SMED30018328,SMED30018420,SMED30018849,SMED30019…
BP	GO:0071479	cellular response to ionizing radiation	34	22	11.56	0.00024	0.0008898	SMED30000664,SMED30006109,SMED30007290,SMED30008280,SMED30008699,SMED30009778,SMED30011113,SMED30011255,SMED30012510,SMED30013336,SMED30017149,SMED30018473,SMED30020489,SMED30021128,SMED30023511,SMED30024332,SMED30024574,SMED30026092,SMED30029264,SMED30030127,SMED30031451,SMED30034520
BP	GO:0051170	import into nucleus	116	58	39.44	0.00026	0.00096	SMED30000901,SMED30001058,SMED30001579,SMED30002031,SMED30002068,SMED30004756,SMED30006518,SMED30007036,SMED30007301,SMED30008182,SMED30008699,SMED30008713,SMED30008783,SMED30009367,SMED30010037,SMED30010215,SMED30010654,SMED30011125,SMED30012134,SMED30012188,SMED30012312,SMED30012458,SMED30012468,SMED30014443,SMED30014896,SMED30016090,SMED30016793,SMED30017149,SMED30017828,SMED30018834,SMED30019…
BP	GO:0006611	protein export from nucleus	138	67	46.92	0.00027	0.0009929	SMED30001646,SMED30002068,SMED30002106,SMED30002392,SMED30002709,SMED30002898,SMED30003920,SMED30004754,SMED30005206,SMED30006105,SMED30006429,SMED30006518,SMED30006631,SMED30007066,SMED30007454,SMED30007639,SMED30007734,SMED30009284,SMED30010056,SMED30010103,SMED30010654,SMED30011715,SMED30012072,SMED30012312,SMED30012383,SMED30012468,SMED30012575,SMED30012822,SMED30012923,SMED30013616,SMED30013…
BP	GO:0045860	positive regulation of protein kinase ac...	471	196	160.14	0.00028	0.001026	SMED30000484,SMED30000901,SMED30001704,SMED30001808,SMED30001818,SMED30001942,SMED30002332,SMED30003035,SMED30003323,SMED30003427,SMED30003847,SMED30004132,SMED30004319,SMED30004346,SMED30004703,SMED30004809,SMED30004870,SMED30004976,SMED30004991,SMED30005074,SMED30005823,SMED30005935,SMED30006117,SMED30006154,SMED30006250,SMED30006456,SMED30006469,SMED30006689,SMED30006819,SMED30007095,SMED30007…
BP	GO:0032196	transposition	47	28	15.98	0.00029	0.001054	SMED30000277,SMED30001940,SMED30003290,SMED30003390,SMED30003527,SMED30003982,SMED30004322,SMED30004521,SMED30005630,SMED30007782,SMED30007930,SMED30009376,SMED30009856,SMED30010378,SMED30010458,SMED30015268,SMED30016029,SMED30018506,SMED30021000,SMED30021436,SMED30021952,SMED30022858,SMED30023166,SMED30023546,SMED30025692,SMED30032767,SMED30033964,SMED30034083
BP	GO:0097193	intrinsic apoptotic signaling pathway	208	95	70.72	0.00029	0.001054	SMED30000458,SMED30000459,SMED30000484,SMED30001251,SMED30001718,SMED30001818,SMED30002662,SMED30002665,SMED30003035,SMED30003616,SMED30004045,SMED30004190,SMED30004535,SMED30004536,SMED30004707,SMED30004931,SMED30004965,SMED30004976,SMED30004991,SMED30005745,SMED30006119,SMED30006276,SMED30006428,SMED30008152,SMED30008363,SMED30008660,SMED30009124,SMED30009544,SMED30010035,SMED30010115,SMED30010…
BP	GO:0031503	protein-containing complex localization	146	70	49.64	0.00032	0.001158	SMED30001646,SMED30002068,SMED30002106,SMED30002392,SMED30002709,SMED30002898,SMED30003908,SMED30003920,SMED30004192,SMED30004754,SMED30005206,SMED30006105,SMED30006429,SMED30006518,SMED30006631,SMED30007066,SMED30007639,SMED30007734,SMED30007744,SMED30009506,SMED30009778,SMED30010056,SMED30010103,SMED30010654,SMED30011345,SMED30011715,SMED30012383,SMED30012575,SMED30012822,SMED30012923,SMED30013…
BP	GO:0018027	peptidyl-lysine dimethylation	100	51	34	0.00033	0.001185	SMED30000504,SMED30001686,SMED30004138,SMED30005366,SMED30006631,SMED30006715,SMED30006927,SMED30008196,SMED30008260,SMED30008296,SMED30009217,SMED30009350,SMED30011025,SMED30011305,SMED30011798,SMED30012810,SMED30013044,SMED30014269,SMED30015108,SMED30016622,SMED30016714,SMED30018012,SMED30018064,SMED30018123,SMED30018328,SMED30018420,SMED30018849,SMED30019790,SMED30020516,SMED30020609,SMED30021…
BP	GO:0071156	regulation of cell cycle arrest	201	92	68.34	0.00033	0.001185	SMED30000458,SMED30000504,SMED30000875,SMED30001686,SMED30002665,SMED30002761,SMED30003832,SMED30004045,SMED30004093,SMED30004138,SMED30004304,SMED30005366,SMED30006127,SMED30006715,SMED30006927,SMED30007454,SMED30007461,SMED30007616,SMED30008150,SMED30008196,SMED30008260,SMED30008296,SMED30008744,SMED30009106,SMED30009217,SMED30009350,SMED30010251,SMED30010638,SMED30011025,SMED30011305,SMED30012…
BP	GO:0034728	nucleosome organization	79	42	26.86	0.00034	0.001211	SMED30000270,SMED30000539,SMED30001127,SMED30001632,SMED30003162,SMED30004741,SMED30005094,SMED30006631,SMED30006755,SMED30009737,SMED30011300,SMED30011440,SMED30011685,SMED30012293,SMED30013475,SMED30013519,SMED30013695,SMED30014426,SMED30014692,SMED30014837,SMED30015315,SMED30018123,SMED30018716,SMED30019901,SMED30020070,SMED30020675,SMED30021091,SMED30021461,SMED30021509,SMED30021910,SMED30023…
BP	GO:2001034	positive regulation of double-strand bre...	93	48	31.62	0.00034	0.001211	SMED30000504,SMED30001686,SMED30004138,SMED30005366,SMED30006715,SMED30006927,SMED30008196,SMED30008260,SMED30008296,SMED30009217,SMED30009350,SMED30011025,SMED30011305,SMED30012810,SMED30013044,SMED30014269,SMED30015108,SMED30016622,SMED30016714,SMED30018012,SMED30018064,SMED30018328,SMED30018420,SMED30018849,SMED30019790,SMED30020516,SMED30020609,SMED30021447,SMED30022962,SMED30023295,SMED30023…
BP	GO:0010948	negative regulation of cell cycle proces...	273	120	92.82	0.00036	0.001278	SMED30000102,SMED30000458,SMED30000504,SMED30000539,SMED30000875,SMED30001686,SMED30002665,SMED30002761,SMED30003593,SMED30003832,SMED30004045,SMED30004093,SMED30004132,SMED30004138,SMED30004304,SMED30005366,SMED30006456,SMED30006715,SMED30006927,SMED30007062,SMED30007274,SMED30007454,SMED30007461,SMED30007616,SMED30007929,SMED30008150,SMED30008196,SMED30008260,SMED30008296,SMED30008744,SMED30008…
BP	GO:0032392	DNA geometric change	84	44	28.56	0.00039	0.001368	SMED30000649,SMED30002871,SMED30004677,SMED30005094,SMED30007461,SMED30007902,SMED30007929,SMED30008214,SMED30010418,SMED30012240,SMED30012822,SMED30013160,SMED30013336,SMED30013475,SMED30013600,SMED30013634,SMED30013719,SMED30015945,SMED30017139,SMED30017763,SMED30018991,SMED30020070,SMED30020704,SMED30020884,SMED30020974,SMED30023182,SMED30024115,SMED30024417,SMED30025957,SMED30026560,SMED30027…
BP	GO:0033683	nucleotide-excision repair, DNA incision	61	34	20.74	0.00039	0.001368	SMED30000649,SMED30001354,SMED30002047,SMED30004304,SMED30006259,SMED30007461,SMED30011320,SMED30013336,SMED30013600,SMED30013719,SMED30015418,SMED30017139,SMED30017662,SMED30020704,SMED30022389,SMED30023182,SMED30023617,SMED30024115,SMED30025957,SMED30028415,SMED30028428,SMED30028742,SMED30029187,SMED30029304,SMED30029792,SMED30030914,SMED30031169,SMED30031952,SMED30032044,SMED30033275,SMED30033…
BP	GO:0045739	positive regulation of DNA repair	115	57	39.1	0.00039	0.001368	SMED30000504,SMED30001686,SMED30003565,SMED30004138,SMED30004304,SMED30005366,SMED30006715,SMED30006927,SMED30008196,SMED30008213,SMED30008260,SMED30008296,SMED30009217,SMED30009350,SMED30011025,SMED30011305,SMED30012311,SMED30012810,SMED30013044,SMED30014269,SMED30015108,SMED30015687,SMED30016622,SMED30016714,SMED30017149,SMED30018012,SMED30018064,SMED30018328,SMED30018420,SMED30018849,SMED30019…
BP	GO:0006367	transcription initiation from RNA polyme...	157	74	53.38	0.00042	0.001451	SMED30000458,SMED30001224,SMED30002665,SMED30003389,SMED30003486,SMED30003564,SMED30003731,SMED30005019,SMED30006127,SMED30006431,SMED30006696,SMED30006873,SMED30007052,SMED30007782,SMED30007951,SMED30008452,SMED30008566,SMED30008674,SMED30008858,SMED30009343,SMED30009376,SMED30009659,SMED30009678,SMED30009683,SMED30009790,SMED30011530,SMED30011622,SMED30012308,SMED30012499,SMED30013336,SMED30014…
BP	GO:0034622	cellular protein-containing complex asse...	679	272	230.86	0.00042	0.001451	SMED30000094,SMED30000270,SMED30000459,SMED30000539,SMED30000794,SMED30001058,SMED30001127,SMED30001196,SMED30001214,SMED30001224,SMED30001294,SMED30001367,SMED30001380,SMED30001451,SMED30001485,SMED30001527,SMED30001586,SMED30001589,SMED30001630,SMED30001632,SMED30001945,SMED30002369,SMED30002392,SMED30002410,SMED30002455,SMED30002592,SMED30002703,SMED30002952,SMED30003143,SMED30003162,SMED30003…
BP	GO:0070934	CRD-mediated mRNA stabilization	17	13	5.78	0.00042	0.001451	SMED30001546,SMED30002537,SMED30003291,SMED30004532,SMED30010890,SMED30012216,SMED30012869,SMED30013608,SMED30014777,SMED30014813,SMED30021386,SMED30022445,SMED30030766
BP	GO:0071480	cellular response to gamma radiation	10	9	3.4	0.00042	0.001451	SMED30000664,SMED30009778,SMED30012510,SMED30013336,SMED30020489,SMED30024332,SMED30029264,SMED30030127,SMED30034520
BP	GO:0044728	DNA methylation or demethylation	35	22	11.9	0.00045	0.001549	SMED30000539,SMED30004132,SMED30006813,SMED30007343,SMED30007468,SMED30011798,SMED30012311,SMED30013909,SMED30015837,SMED30016009,SMED30017465,SMED30017874,SMED30020022,SMED30020555,SMED30023499,SMED30028959,SMED30029864,SMED30030696,SMED30033132,SMED30033915,SMED30034630,SMED30034756
BP	GO:0000731	DNA synthesis involved in DNA repair	66	36	22.44	0.00047	0.001611	SMED30001796,SMED30002217,SMED30004304,SMED30006522,SMED30007414,SMED30007461,SMED30007929,SMED30009790,SMED30013616,SMED30013719,SMED30015418,SMED30017139,SMED30017149,SMED30017662,SMED30019119,SMED30019442,SMED30021546,SMED30022389,SMED30023182,SMED30023269,SMED30023617,SMED30024115,SMED30025421,SMED30025957,SMED30028415,SMED30028742,SMED30029264,SMED30029792,SMED30030914,SMED30031217,SMED30031…
[truncated: 667 more rows]

## Sheet: Figure1D_Cluster_4
Class	GO.ID	Term	Annotated	Significant	Expected	classicFisher	FDR	Genelist
[truncated: 1,826 more rows]

## Sheet: Figure1D_Cluster_5
Class	GO.ID	Term	Annotated	Significant	Expected	classicFisher	FDR	Genelist
[truncated: 624 more rows]

## Sheet: Figure2C
Class	GO.ID	Term	Annotated	Significant	Expected	classicFisher	FDR	Genelist
[truncated: 1,382 more rows]

## Sheet: Figure2D
Class	GO.ID	Term	Annotated	Significant	Expected	classicFisher	FDR	Genelist
[truncated: 1,559 more rows]

[truncated: 9 more sheets: Figure2E, Figure2F, Supplementary Figure S2f, Supplementary Figure S2h, Supplementary Figure S2j, Figure4B_cluster1, Figure4B_cluster2, Figure4B_cluster3, Figure4B_cluster4]
