# Supplementary material for: m6A promotes planarian regeneration
Source: Cell Prolif. 2023 Apr 21;56(5):e13481. doi: 10.1111/cpr.13481 (PMC10212710; doi:10.1111/cpr.13481)
Supplement: Supplementary file 3 — Table S2. Genes with m6A modification at different time points. [file CPR-56-e13481-s007.xlsx]

## Sheet: 0h_control(RNAi)
Table EV2. Genes with m6A modification at different time points
Gene
SMED30000009
SMED30000013
SMED30000015
SMED30000023
SMED30000025
SMED30000032
SMED30000039
SMED30000040
SMED30000041
SMED30000043
SMED30000044
SMED30000046
SMED30000049
SMED30000054
SMED30000059
SMED30000064
SMED30000065
SMED30000093
SMED30000096
SMED30000107
SMED30000109
SMED30000112
SMED30000114
SMED30000118
SMED30000119
SMED30000126
SMED30000130
SMED30000131
SMED30000132
SMED30000134
SMED30000138
SMED30000150
SMED30000153
SMED30000156
SMED30000160
SMED30000165
SMED30000188
SMED30000193
SMED30000194
SMED30000196
SMED30000200
SMED30000203
SMED30000212
SMED30000222
SMED30000223
SMED30000240
SMED30000242
SMED30000261
SMED30000262
SMED30000274
SMED30000275
SMED30000282
SMED30000284
SMED30000291
SMED30000293
SMED30000299
SMED30000310
SMED30000311
SMED30000316
SMED30000338
SMED30000343
SMED30000345
SMED30000350
SMED30000353
SMED30000362
SMED30000370
SMED30000371
SMED30000373
SMED30000377
SMED30000378
SMED30000393
SMED30000394
SMED30000403
SMED30000411
SMED30000418
SMED30000421
SMED30000424
SMED30000440
SMED30000459
SMED30000463
SMED30000473
SMED30000475
SMED30000479
SMED30000483
SMED30000488
SMED30000492
SMED30000500
SMED30000510
SMED30000511
SMED30000512
SMED30000513
SMED30000517
SMED30000524
SMED30000527
SMED30000538
SMED30000542
SMED30000559
SMED30000562
SMED30000563
SMED30000564
SMED30000565
SMED30000573
SMED30000576
SMED30000581
SMED30000584
SMED30000596
SMED30000602
SMED30000605
SMED30000608
SMED30000613
SMED30000621
SMED30000625
SMED30000640
SMED30000643
SMED30000644
SMED30000646
SMED30000648
SMED30000661
SMED30000664
SMED30000668
SMED30000671
SMED30000681
SMED30000684
SMED30000686
SMED30000689
SMED30000690
SMED30000691
SMED30000692
SMED30000694
SMED30000696
SMED30000699
SMED30000702
SMED30000708
SMED30000712
SMED30000714
SMED30000725
SMED30000729
SMED30000732
SMED30000740
SMED30000754
SMED30000756
SMED30000763
SMED30000765
SMED30000771
SMED30000773
SMED30000778
SMED30000783
SMED30000786
SMED30000789
SMED30000805
SMED30000816
SMED30000817
SMED30000819
SMED30000821
SMED30000845
SMED30000846
SMED30000852
SMED30000853
SMED30000858
SMED30000862
SMED30000872
SMED30000873
SMED30000874
SMED30000878
SMED30000882
SMED30000905
SMED30000918
SMED30000919
SMED30000921
SMED30000930
SMED30000934
SMED30000943
SMED30000946
SMED30000950
SMED30000951
SMED30000957
SMED30000967
SMED30000968
SMED30000976
SMED30000977
SMED30000984
SMED30000987
SMED30000995
SMED30000996
SMED30000998
SMED30001001
SMED30001006
SMED30001010
SMED30001022
SMED30001030
SMED30001031
SMED30001036
SMED30001043
SMED30001055
SMED30001057
SMED30001058
SMED30001060
SMED30001067
SMED30001071
SMED30001076
SMED30001081
SMED30001084
SMED30001087
SMED30001093
SMED30001101
SMED30001106
SMED30001109
SMED30001112
SMED30001113
SMED30001115
SMED30001116
SMED30001117
SMED30001119
SMED30001120
SMED30001121
SMED30001122
SMED30001127
SMED30001129
SMED30001139
SMED30001142
SMED30001147
SMED30001148
SMED30001151
SMED30001152
SMED30001161
SMED30001167
SMED30001174
SMED30001176
SMED30001190
SMED30001191
SMED30001192
SMED30001195
SMED30001214
SMED30001220
SMED30001222
SMED30001223
SMED30001224
SMED30001230
SMED30001234
SMED30001235
SMED30001237
SMED30001251
SMED30001253
SMED30001262
SMED30001271
SMED30001280
SMED30001282
SMED30001291
SMED30001292
SMED30001294
SMED30001296
SMED30001299
SMED30001301
SMED30001306
SMED30001318
SMED30001326
SMED30001328
SMED30001334
SMED30001335
SMED30001344
SMED30001347
SMED30001351
SMED30001353
SMED30001355
SMED30001360
SMED30001361
SMED30001366
SMED30001367
SMED30001371
SMED30001376
SMED30001388
SMED30001393
SMED30001395
SMED30001400
SMED30001426
SMED30001439
SMED30001446
SMED30001451
SMED30001454
SMED30001455
SMED30001457
SMED30001458
SMED30001459
SMED30001465
SMED30001467
SMED30001476
SMED30001479
SMED30001482
SMED30001483
SMED30001486
SMED30001493
SMED30001495
SMED30001496
SMED30001497
SMED30001499
SMED30001501
SMED30001508
SMED30001510
SMED30001514
SMED30001515
SMED30001528
SMED30001529
SMED30001534
SMED30001540
SMED30001543
SMED30001545
SMED30001546
SMED30001548
SMED30001550
SMED30001556
SMED30001557
SMED30001558
SMED30001563
SMED30001567
SMED30001570
SMED30001583
SMED30001584
SMED30001587
SMED30001604
SMED30001608
SMED30001612
SMED30001613
SMED30001618
SMED30001622
SMED30001623
SMED30001627
SMED30001630
SMED30001636
SMED30001642
SMED30001645
SMED30001647
SMED30001648
SMED30001652
SMED30001654
SMED30001656
SMED30001657
SMED30001660
SMED30001661
SMED30001663
SMED30001666
SMED30001668
SMED30001673
SMED30001678
SMED30001679
SMED30001680
SMED30001681
SMED30001704
SMED30001706
SMED30001710
SMED30001713
SMED30001726
SMED30001733
SMED30001752
SMED30001767
SMED30001768
SMED30001777
SMED30001778
SMED30001779
SMED30001782
SMED30001792
SMED30001793
SMED30001794
SMED30001797
SMED30001799
SMED30001805
SMED30001806
SMED30001807
SMED30001815
SMED30001818
SMED30001830
SMED30001852
SMED30001853
SMED30001855
SMED30001856
SMED30001860
SMED30001867
SMED30001871
SMED30001873
SMED30001875
SMED30001880
SMED30001888
SMED30001889
SMED30001895
SMED30001897
SMED30001901
SMED30001904
SMED30001905
SMED30001910
SMED30001932
SMED30001933
SMED30001935
SMED30001939
SMED30001942
SMED30001945
SMED30001946
SMED30001964
SMED30001965
SMED30001977
SMED30001980
SMED30001982
SMED30001983
SMED30001987
SMED30001988
SMED30001990
SMED30001997
SMED30002000
SMED30002002
SMED30002006
SMED30002009
SMED30002034
SMED30002036
SMED30002038
SMED30002040
SMED30002046
SMED30002047
SMED30002064
SMED30002066
SMED30002067
SMED30002068
SMED30002070
SMED30002072
SMED30002074
SMED30002080
SMED30002086
SMED30002092
SMED30002093
SMED30002103
SMED30002106
SMED30002110
SMED30002117
SMED30002120
SMED30002133
SMED30002134
SMED30002138
SMED30002139
SMED30002141
SMED30002142
SMED30002147
SMED30002155
SMED30002156
SMED30002162
SMED30002163
SMED30002166
SMED30002168
SMED30002176
SMED30002178
SMED30002187
SMED30002195
SMED30002199
SMED30002203
SMED30002213
SMED30002224
SMED30002225
SMED30002228
SMED30002246
SMED30002248
SMED30002255
SMED30002257
SMED30002258
SMED30002262
SMED30002272
SMED30002274
SMED30002281
SMED30002286
SMED30002293
SMED30002295
SMED30002297
SMED30002298
SMED30002300
SMED30002305
SMED30002314
SMED30002316
SMED30002317
SMED30002318
SMED30002319
SMED30002332
SMED30002334
SMED30002344
SMED30002345
SMED30002346
SMED30002351
SMED30002355
SMED30002363
SMED30002364
SMED30002366
SMED30002367
SMED30002370
SMED30002373
SMED30002385
SMED30002394
SMED30002396
SMED30002413
SMED30002414
SMED30002424
SMED30002427
SMED30002443
SMED30002449
SMED30002450
SMED30002454
SMED30002455
SMED30002458
SMED30002463
SMED30002470
SMED30002475
SMED30002478
SMED30002481
SMED30002483
SMED30002486
SMED30002489
SMED30002502
SMED30002505
SMED30002510
SMED30002512
SMED30002513
SMED30002515
SMED30002517
SMED30002523
SMED30002524
SMED30002525
SMED30002529
SMED30002531
SMED30002534
SMED30002537
SMED30002549
SMED30002562
SMED30002568
SMED30002574
SMED30002579
SMED30002588
SMED30002589
SMED30002592
SMED30002596
SMED30002597
SMED30002598
SMED30002604
SMED30002606
SMED30002609
SMED30002616
SMED30002619
SMED30002636
SMED30002638
SMED30002639
SMED30002643
SMED30002647
SMED30002652
SMED30002655
SMED30002658
SMED30002662
SMED30002664
SMED30002665
SMED30002667
SMED30002668
SMED30002673
SMED30002676
SMED30002688
SMED30002693
SMED30002698
SMED30002714
SMED30002716
SMED30002721
SMED30002723
SMED30002728
SMED30002736
SMED30002741
SMED30002742
SMED30002744
SMED30002749
SMED30002750
SMED30002752
SMED30002754
SMED30002755
SMED30002758
SMED30002762
SMED30002766
SMED30002772
SMED30002774
SMED30002775
SMED30002777
SMED30002783
SMED30002793
SMED30002797
SMED30002801
SMED30002806
SMED30002808
SMED30002809
SMED30002811
SMED30002822
SMED30002828
SMED30002829
SMED30002835
SMED30002842
SMED30002852
SMED30002856
SMED30002858
SMED30002861
SMED30002863
SMED30002875
SMED30002878
SMED30002880
SMED30002884
SMED30002896
SMED30002897
SMED30002899
SMED30002900
SMED30002902
SMED30002903
SMED30002906
SMED30002908
SMED30002910
SMED30002914
SMED30002916
SMED30002919
SMED30002931
SMED30002932
SMED30002934
SMED30002938
SMED30002941
SMED30002956
SMED30002957
SMED30002963
SMED30002972
SMED30002979
SMED30002980
SMED30002989
SMED30002992
SMED30003001
SMED30003008
SMED30003012
SMED30003031
SMED30003033
SMED30003039
SMED30003044
SMED30003045
SMED30003048
SMED30003050
SMED30003051
SMED30003053
SMED30003059
SMED30003066
SMED30003068
SMED30003079
SMED30003084
SMED30003086
SMED30003090
SMED30003091
SMED30003094
SMED30003095
SMED30003096
SMED30003098
SMED30003100
SMED30003101
SMED30003102
SMED30003109
SMED30003110
SMED30003117
SMED30003118
SMED30003134
SMED30003138
SMED30003139
SMED30003140
SMED30003145
SMED30003153
SMED30003154
SMED30003155
SMED30003156
SMED30003163
SMED30003165
SMED30003166
SMED30003169
SMED30003171
SMED30003177
SMED30003183
SMED30003205
SMED30003214
SMED30003218
SMED30003228
SMED30003233
SMED30003240
SMED30003246
SMED30003248
SMED30003251
SMED30003259
SMED30003261
SMED30003262
SMED30003264
SMED30003268
SMED30003273
SMED30003275
SMED30003276
SMED30003291
SMED30003316
SMED30003321
SMED30003322
SMED30003323
SMED30003332
SMED30003334
SMED30003345
SMED30003346
SMED30003348
SMED30003349
SMED30003351
SMED30003353
SMED30003355
SMED30003360
SMED30003364
SMED30003366
SMED30003372
SMED30003373
SMED30003374
SMED30003384
SMED30003386
SMED30003389
SMED30003401
SMED30003403
SMED30003405
SMED30003406
SMED30003408
SMED30003409
SMED30003414
SMED30003415
SMED30003418
SMED30003426
SMED30003427
SMED30003430
SMED30003438
SMED30003439
SMED30003443
SMED30003447
SMED30003451
SMED30003452
SMED30003453
SMED30003457
SMED30003458
SMED30003461
SMED30003468
SMED30003469
SMED30003475
SMED30003477
SMED30003482
SMED30003490
SMED30003500
SMED30003502
SMED30003503
SMED30003507
SMED30003513
SMED30003516
SMED30003520
SMED30003526
SMED30003533
SMED30003539
SMED30003542
SMED30003544
SMED30003545
SMED30003546
SMED30003555
SMED30003556
SMED30003560
SMED30003562
SMED30003565
SMED30003584
SMED30003591
SMED30003593
SMED30003613
SMED30003617
SMED30003618
SMED30003630
SMED30003634
SMED30003638
SMED30003651
SMED30003657
SMED30003660
SMED30003661
SMED30003662
SMED30003675
SMED30003676
SMED30003680
SMED30003681
SMED30003683
SMED30003698
SMED30003714
SMED30003715
SMED30003717
SMED30003721
SMED30003724
SMED30003728
SMED30003729
SMED30003750
SMED30003765
SMED30003769
SMED30003770
SMED30003771
SMED30003777
SMED30003780
SMED30003788
SMED30003793
SMED30003798
SMED30003800
SMED30003809
SMED30003811
SMED30003812
SMED30003816
SMED30003818
SMED30003826
SMED30003829
SMED30003834
SMED30003844
SMED30003846
SMED30003851
SMED30003852
SMED30003857
SMED30003859
SMED30003862
SMED30003868
SMED30003874
SMED30003881
SMED30003885
SMED30003886
SMED30003887
SMED30003894
SMED30003897
SMED30003899
SMED30003905
SMED30003909
SMED30003912
SMED30003924
SMED30003927
SMED30003929
SMED30003936
SMED30003937
SMED30003940
SMED30003943
SMED30003944
SMED30003950
SMED30003957
SMED30003958
SMED30003962
SMED30003963
SMED30003964
SMED30003965
SMED30003966
SMED30003976
SMED30003981
SMED30003985
SMED30003992
SMED30003993
SMED30003997
SMED30004000
SMED30004005
SMED30004009
SMED30004016
SMED30004017
SMED30004018
SMED30004019
SMED30004020
SMED30004036
SMED30004045
SMED30004049
SMED30004053
SMED30004055
SMED30004060
SMED30004063
SMED30004065
SMED30004067
SMED30004072
SMED30004081
SMED30004082
SMED30004085
SMED30004088
SMED30004089
SMED30004092
SMED30004103
SMED30004107
SMED30004109
SMED30004117
SMED30004118
SMED30004123
SMED30004124
SMED30004136
SMED30004142
SMED30004147
SMED30004149
SMED30004156
SMED30004158
SMED30004160
SMED30004162
SMED30004175
SMED30004176
SMED30004178
SMED30004184
SMED30004191
SMED30004194
SMED30004197
SMED30004202
SMED30004207
SMED30004208
SMED30004216
SMED30004234
SMED30004241
SMED30004249
SMED30004250
SMED30004253
SMED30004256
SMED30004269
SMED30004270
SMED30004277
SMED30004278
SMED30004284
SMED30004285
SMED30004297
SMED30004300
SMED30004303
SMED30004307
SMED30004311
SMED30004313
SMED30004317
SMED30004318
SMED30004319
SMED30004334
SMED30004341
SMED30004348
SMED30004350
SMED30004352
SMED30004355
SMED30004358
SMED30004363
SMED30004371
SMED30004376
SMED30004389
SMED30004395
SMED30004399
SMED30004400
SMED30004403
SMED30004408
SMED30004411
SMED30004415
SMED30004423
SMED30004435
SMED30004437
SMED30004442
SMED30004448
SMED30004453
SMED30004458
SMED30004459
SMED30004462
SMED30004463
SMED30004483
SMED30004485
SMED30004487
SMED30004492
SMED30004500
SMED30004502
SMED30004508
SMED30004511
SMED30004514
SMED30004518
SMED30004519
SMED30004523
SMED30004524
SMED30004532
SMED30004537
SMED30004543
SMED30004551
SMED30004555
SMED30004557
SMED30004558
SMED30004562
SMED30004564
SMED30004577
SMED30004578
SMED30004581
SMED30004582
SMED30004585
SMED30004589
SMED30004594
SMED30004599
SMED30004602
SMED30004603
SMED30004606
SMED30004616
SMED30004622
SMED30004629
SMED30004633
SMED30004636
SMED30004640
SMED30004648
SMED30004654
SMED30004664
SMED30004666
SMED30004677
SMED30004678
SMED30004687
SMED30004694
SMED30004695
SMED30004696
SMED30004698
SMED30004700
SMED30004701
SMED30004704
SMED30004705
SMED30004707
SMED30004708
SMED30004716
SMED30004720
SMED30004722
SMED30004725
SMED30004731
SMED30004739
SMED30004741
SMED30004743
SMED30004746
SMED30004749
SMED30004751
SMED30004756
SMED30004776
SMED30004783
SMED30004800
SMED30004801
SMED30004814
SMED30004817
SMED30004840
SMED30004841
SMED30004845
SMED30004851
SMED30004856
SMED30004860
SMED30004873
SMED30004874
SMED30004876
SMED30004881
SMED30004884
SMED30004890
SMED30004893
SMED30004906
SMED30004908
SMED30004911
SMED30004920
SMED30004923
SMED30004937
SMED30004938
SMED30004939
SMED30004940
SMED30004942
SMED30004943
SMED30004945
SMED30004948
SMED30004949
SMED30004951
SMED30004959
SMED30004963
SMED30004964
SMED30004965
SMED30004966
SMED30004967
SMED30004973
SMED30004974
SMED30004977
SMED30004983
SMED30004989
SMED30004991
SMED30005001
SMED30005007
SMED30005011
SMED30005014
SMED30005019
SMED30005027
SMED30005028
SMED30005030
SMED30005039
SMED30005041
SMED30005042
SMED30005052
SMED30005053
SMED30005058
SMED30005062
SMED30005065
SMED30005066
SMED30005067
SMED30005068
SMED30005071
SMED30005074
SMED30005081
SMED30005086
SMED30005094
SMED30005117
SMED30005123
SMED30005126
SMED30005127
SMED30005128
SMED30005140
SMED30005146
SMED30005147
SMED30005148
SMED30005152
SMED30005160
SMED30005161
SMED30005168
SMED30005171
SMED30005173
SMED30005176
SMED30005183
SMED30005207
SMED30005209
SMED30005212
SMED30005213
SMED30005221
SMED30005228
SMED30005231
SMED30005233
SMED30005237
SMED30005245
SMED30005247
SMED30005248
SMED30005250
SMED30005278
SMED30005280
SMED30005283
SMED30005291
SMED30005296
SMED30005299
SMED30005301
SMED30005316
SMED30005318
SMED30005321
SMED30005322
SMED30005324
SMED30005334
SMED30005336
SMED30005341
SMED30005345
SMED30005346
SMED30005349
SMED30005359
SMED30005367
SMED30005375
SMED30005382
SMED30005391
SMED30005398
SMED30005403
SMED30005404
SMED30005425
SMED30005435
SMED30005439
SMED30005445
SMED30005459
SMED30005465
SMED30005469
SMED30005471
SMED30005485
SMED30005488
SMED30005489
SMED30005492
SMED30005493
SMED30005496
SMED30005499
SMED30005523
SMED30005527
SMED30005535
SMED30005541
SMED30005543
SMED30005546
SMED30005551
SMED30005552
SMED30005553
SMED30005562
SMED30005569
SMED30005571
SMED30005574
SMED30005578
SMED30005579
SMED30005588
SMED30005596
SMED30005600
SMED30005602
SMED30005603
SMED30005604
SMED30005609
SMED30005614
SMED30005617
SMED30005620
SMED30005622
SMED30005626
SMED30005632
SMED30005643
SMED30005645
SMED30005647
SMED30005648
SMED30005655
SMED30005659
SMED30005661
SMED30005665
SMED30005666
SMED30005667
SMED30005670
SMED30005671
SMED30005681
SMED30005685
SMED30005688
SMED30005692
SMED30005694
SMED30005697
SMED30005698
SMED30005705
SMED30005706
SMED30005712
SMED30005713
SMED30005717
SMED30005719
SMED30005721
SMED30005723
SMED30005724
SMED30005729
SMED30005732
SMED30005737
SMED30005740
SMED30005741
SMED30005745
SMED30005748
SMED30005755
SMED30005762
SMED30005769
SMED30005772
SMED30005773
SMED30005776
SMED30005783
SMED30005784
SMED30005787
SMED30005794
SMED30005795
SMED30005804
SMED30005807
SMED30005815
SMED30005819
SMED30005823
SMED30005837
SMED30005843
SMED30005845
SMED30005864
SMED30005865
SMED30005872
SMED30005873
SMED30005879
SMED30005882
SMED30005883
SMED30005891
SMED30005895
SMED30005897
SMED30005901
SMED30005907
SMED30005924
SMED30005932
SMED30005933
SMED30005941
SMED30005945
SMED30005949
SMED30005950
SMED30005955
SMED30005958
SMED30005965
SMED30005973
SMED30005979
SMED30005982
SMED30005988
SMED30005990
SMED30005992
SMED30006002
SMED30006011
SMED30006013
SMED30006016
SMED30006018
SMED30006022
SMED30006027
SMED30006028
SMED30006033
SMED30006034
SMED30006036
SMED30006039
SMED30006045
SMED30006058
SMED30006062
SMED30006063
SMED30006070
SMED30006079
SMED30006085
SMED30006093
SMED30006095
SMED30006103
SMED30006105
SMED30006106
SMED30006109
SMED30006112
SMED30006114
SMED30006119
SMED30006129
SMED30006130
SMED30006132
SMED30006138
SMED30006140
SMED30006144
SMED30006145
SMED30006148
SMED30006149
SMED30006154
SMED30006156
SMED30006163
SMED30006167
SMED30006169
SMED30006179
SMED30006180
SMED30006186
SMED30006187
SMED30006196
SMED30006198
SMED30006200
SMED30006203
SMED30006208
SMED30006211
SMED30006214
SMED30006220
SMED30006221
SMED30006228
SMED30006230
SMED30006233
SMED30006235
SMED30006241
SMED30006245
SMED30006252
SMED30006254
SMED30006256
SMED30006260
SMED30006261
SMED30006263
SMED30006271
SMED30006273
SMED30006276
SMED30006281
SMED30006289
SMED30006290
SMED30006294
SMED30006295
SMED30006304
SMED30006307
SMED30006311
SMED30006322
SMED30006334
SMED30006341
SMED30006343
SMED30006344
SMED30006347
SMED30006352
SMED30006354
SMED30006356
SMED30006363
SMED30006368
SMED30006371
SMED30006378
SMED30006380
SMED30006381
SMED30006386
SMED30006403
SMED30006412
SMED30006417
SMED30006425
SMED30006429
SMED30006431
SMED30006443
SMED30006455
SMED30006456
SMED30006459
SMED30006465
SMED30006466
SMED30006469
SMED30006472
SMED30006483
SMED30006484
SMED30006490
SMED30006491
SMED30006503
SMED30006518
SMED30006521
SMED30006525
SMED30006541
SMED30006542
SMED30006546
SMED30006547
SMED30006556
SMED30006563
SMED30006567
SMED30006573
SMED30006583
SMED30006593
SMED30006603
SMED30006606
SMED30006616
SMED30006622
SMED30006629
SMED30006631
SMED30006636
SMED30006638
SMED30006652
SMED30006656
SMED30006663
SMED30006669
SMED30006671
SMED30006672
SMED30006674
SMED30006683
SMED30006684
SMED30006686
SMED30006689
SMED30006690
SMED30006694
SMED30006696
SMED30006714
SMED30006717
SMED30006723
SMED30006736
SMED30006740
SMED30006743
SMED30006748
SMED30006749
SMED30006752
SMED30006754
SMED30006755
SMED30006757
SMED30006762
SMED30006763
SMED30006764
SMED30006777
SMED30006780
SMED30006782
SMED30006784
SMED30006786
SMED30006792
SMED30006794
SMED30006798
SMED30006799
SMED30006800
SMED30006805
SMED30006811
SMED30006813
SMED30006814
SMED30006815
SMED30006816
SMED30006817
SMED30006818
SMED30006819
SMED30006820
SMED30006828
SMED30006834
SMED30006838
SMED30006845
SMED30006846
SMED30006852
SMED30006857
SMED30006858
SMED30006859
SMED30006887
SMED30006897
SMED30006901
SMED30006905
SMED30006907
SMED30006908
SMED30006913
SMED30006917
SMED30006924
SMED30006925
SMED30006931
SMED30006940
SMED30006942
SMED30006944
SMED30006960
SMED30006963
SMED30006967
SMED30006996
SMED30007002
SMED30007004
SMED30007007
SMED30007008
SMED30007010
SMED30007012
SMED30007015
SMED30007022
SMED30007024
SMED30007026
SMED30007032
SMED30007038
SMED30007039
SMED30007041
SMED30007042
SMED30007060
SMED30007069
SMED30007070
SMED30007073
SMED30007080
SMED30007084
SMED30007085
SMED30007090
SMED30007093
SMED30007095
SMED30007096
SMED30007097
SMED30007100
SMED30007102
SMED30007106
SMED30007110
SMED30007115
SMED30007124
SMED30007126
SMED30007127
SMED30007140
SMED30007142
SMED30007143
SMED30007150
SMED30007156
SMED30007161
SMED30007162
SMED30007163
SMED30007172
SMED30007173
SMED30007174
SMED30007183
SMED30007186
SMED30007188
SMED30007199
SMED30007202
SMED30007209
SMED30007217
SMED30007235
SMED30007249
SMED30007255
SMED30007262
SMED30007267
SMED30007268
SMED30007270
SMED30007279
SMED30007284
SMED30007287
SMED30007292
SMED30007300
SMED30007304
SMED30007305
SMED30007314
SMED30007315
SMED30007322
SMED30007337
SMED30007341
SMED30007343
SMED30007347
SMED30007348
SMED30007360
SMED30007361
SMED30007364
SMED30007365
SMED30007372
SMED30007379
SMED30007383
SMED30007386
SMED30007389
SMED30007392
SMED30007394
SMED30007396
SMED30007399
SMED30007410
SMED30007414
SMED30007425
SMED30007442
SMED30007445
SMED30007451
SMED30007453
SMED30007454
SMED30007456
SMED30007457
SMED30007468
SMED30007470
SMED30007486
SMED30007493
SMED30007495
SMED30007496
SMED30007512
SMED30007515
SMED30007517
SMED30007527
SMED30007543
SMED30007544
SMED30007545
SMED30007546
SMED30007550
SMED30007555
SMED30007557
SMED30007558
SMED30007561
SMED30007572
SMED30007577
SMED30007578
SMED30007581
SMED30007586
SMED30007587
SMED30007592
SMED30007593
SMED30007604
SMED30007610
SMED30007614
SMED30007615
SMED30007616
SMED30007618
SMED30007621
SMED30007627
SMED30007629
SMED30007630
SMED30007633
SMED30007634
SMED30007646
SMED30007657
SMED30007660
SMED30007662
SMED30007664
SMED30007673
SMED30007674
SMED30007676
SMED30007679
SMED30007680
SMED30007699
SMED30007705
SMED30007707
SMED30007712
SMED30007718
SMED30007725
SMED30007727
SMED30007734
SMED30007742
SMED30007743
SMED30007747
SMED30007755
SMED30007764
SMED30007769
SMED30007772
SMED30007783
SMED30007786
SMED30007788
SMED30007795
SMED30007797
SMED30007801
SMED30007804
SMED30007809
SMED30007824
SMED30007829
SMED30007839
SMED30007841
SMED30007845
SMED30007846
SMED30007848
SMED30007850
SMED30007860
SMED30007862
SMED30007864
SMED30007867
SMED30007870
SMED30007876
SMED30007879
SMED30007886
SMED30007894
SMED30007895
SMED30007902
SMED30007927
SMED30007929
SMED30007934
SMED30007937
SMED30007943
SMED30007946
SMED30007950
SMED30007951
SMED30007952
SMED30007959
SMED30007971
SMED30007972
SMED30007981
SMED30007983
SMED30007989
SMED30007990
SMED30007993
SMED30008003
SMED30008007
SMED30008012
SMED30008013
SMED30008015
SMED30008017
SMED30008020
SMED30008024
SMED30008025
SMED30008029
SMED30008030
SMED30008033
SMED30008034
SMED30008038
SMED30008041
SMED30008044
SMED30008048
SMED30008050
SMED30008052
SMED30008054
SMED30008055
SMED30008057
SMED30008062
SMED30008064
SMED30008073
SMED30008076
SMED30008079
SMED30008080
SMED30008086
SMED30008099
SMED30008101
SMED30008102
SMED30008103
SMED30008104
SMED30008107
SMED30008111
SMED30008113
SMED30008114
SMED30008120
SMED30008124
SMED30008125
SMED30008138
SMED30008140
SMED30008151
SMED30008163
SMED30008165
SMED30008167
SMED30008170
SMED30008205
SMED30008206
SMED30008207
SMED30008221
SMED30008223
SMED30008231
SMED30008233
SMED30008239
SMED30008246
SMED30008248
SMED30008249
SMED30008253
SMED30008255
SMED30008258
SMED30008259
SMED30008261
SMED30008266
SMED30008269
SMED30008280
SMED30008283
SMED30008292
SMED30008294
SMED30008295
SMED30008298
SMED30008301
SMED30008304
SMED30008307
SMED30008311
SMED30008314
SMED30008318
SMED30008320
SMED30008325
SMED30008327
SMED30008337
SMED30008341
SMED30008349
SMED30008361
SMED30008364
SMED30008371
SMED30008379
SMED30008388
SMED30008393
SMED30008402
SMED30008405
SMED30008419
SMED30008425
SMED30008431
SMED30008434
SMED30008439
SMED30008446
SMED30008453
SMED30008456
SMED30008468
SMED30008473
SMED30008486
SMED30008487
SMED30008490
SMED30008496
SMED30008511
SMED30008513
SMED30008516
SMED30008521
SMED30008529
SMED30008540
SMED30008541
SMED30008543
SMED30008548
SMED30008550
SMED30008553
SMED30008556
SMED30008560
SMED30008565
SMED30008568
SMED30008578
SMED30008580
SMED30008585
SMED30008586
SMED30008591
SMED30008600
SMED30008601
SMED30008612
SMED30008618
SMED30008623
SMED30008628
SMED30008632
SMED30008633
SMED30008636
SMED30008638
SMED30008640
SMED30008645
SMED30008651
SMED30008654
SMED30008655
SMED30008660
SMED30008665
SMED30008671
SMED30008672
SMED30008677
SMED30008680
SMED30008682
SMED30008684
SMED30008689
SMED30008692
SMED30008694
SMED30008699
SMED30008709
SMED30008714
SMED30008716
SMED30008718
SMED30008720
SMED30008732
SMED30008748
SMED30008751
SMED30008752
SMED30008761
SMED30008781
SMED30008785
SMED30008787
SMED30008797
SMED30008798
SMED30008802
SMED30008806
SMED30008812
SMED30008813
SMED30008816
SMED30008828
SMED30008829
SMED30008833
SMED30008835
SMED30008837
SMED30008838
SMED30008839
SMED30008854
SMED30008855
SMED30008856
SMED30008861
SMED30008866
SMED30008868
SMED30008873
SMED30008880
SMED30008882
SMED30008887
SMED30008892
SMED30008893
SMED30008898
SMED30008902
SMED30008904
SMED30008905
SMED30008910
SMED30008915
SMED30008916
SMED30008917
SMED30008931
SMED30008936
SMED30008943
SMED30008950
SMED30008954
SMED30008964
SMED30008965
SMED30008973
SMED30008978
SMED30008984
SMED30008989
SMED30008992
SMED30008994
SMED30008998
SMED30009014
SMED30009017
SMED30009026
SMED30009029
SMED30009033
SMED30009035
SMED30009038
SMED30009039
SMED30009045
SMED30009048
SMED30009061
SMED30009066
SMED30009073
SMED30009079
SMED30009084
SMED30009087
SMED30009094
SMED30009104
SMED30009105
SMED30009106
SMED30009112
SMED30009115
SMED30009119
SMED30009120
SMED30009124
SMED30009129
SMED30009131
SMED30009133
SMED30009134
SMED30009142
SMED30009143
SMED30009144
SMED30009148
SMED30009149
SMED30009156
SMED30009171
SMED30009172
SMED30009173
SMED30009177
SMED30009181
SMED30009184
SMED30009188
SMED30009189
SMED30009191
SMED30009196
SMED30009199
SMED30009201
SMED30009204
SMED30009212
SMED30009218
SMED30009230
SMED30009232
SMED30009236
SMED30009242
SMED30009247
SMED30009248
SMED30009252
SMED30009255
SMED30009274
SMED30009277
SMED30009279
SMED30009282
SMED30009284
SMED30009287
SMED30009295
SMED30009301
SMED30009316
SMED30009318
SMED30009327
SMED30009339
SMED30009340
SMED30009348
SMED30009349
SMED30009355
SMED30009356
SMED30009358
SMED30009362
SMED30009368
SMED30009383
SMED30009384
SMED30009385
SMED30009390
SMED30009401
SMED30009405
SMED30009415
SMED30009421
SMED30009425
SMED30009426
SMED30009428
SMED30009429
SMED30009430
SMED30009434
SMED30009438
SMED30009440
SMED30009442
SMED30009444
SMED30009446
SMED30009450
SMED30009452
SMED30009453
SMED30009455
SMED30009457
SMED30009462
SMED30009482
[truncated: 5,674 more rows]

## Sheet: 6h_control(RNAi)
SMED30000006
SMED30000009
SMED30000013
SMED30000015
SMED30000019
SMED30000023
SMED30000025
SMED30000032
SMED30000040
SMED30000041
SMED30000043
SMED30000044
SMED30000046
SMED30000049
SMED30000054
SMED30000055
SMED30000059
SMED30000064
SMED30000065
SMED30000078
SMED30000082
SMED30000083
SMED30000088
SMED30000093
SMED30000095
SMED30000096
SMED30000103
SMED30000107
SMED30000109
SMED30000112
SMED30000114
SMED30000117
SMED30000118
SMED30000119
SMED30000126
SMED30000129
SMED30000130
SMED30000131
SMED30000132
SMED30000137
SMED30000138
SMED30000147
SMED30000153
SMED30000156
SMED30000158
SMED30000160
SMED30000165
SMED30000170
SMED30000188
SMED30000193
SMED30000194
SMED30000196
SMED30000198
SMED30000200
SMED30000203
SMED30000212
SMED30000222
SMED30000223
SMED30000236
SMED30000242
SMED30000244
SMED30000261
SMED30000262
SMED30000269
SMED30000270
SMED30000274
SMED30000275
SMED30000282
SMED30000284
SMED30000291
SMED30000293
SMED30000294
SMED30000299
SMED30000310
SMED30000311
SMED30000316
SMED30000330
SMED30000338
SMED30000343
SMED30000345
SMED30000350
SMED30000353
SMED30000359
SMED30000362
SMED30000370
SMED30000371
SMED30000373
SMED30000377
SMED30000378
SMED30000393
SMED30000403
SMED30000409
SMED30000411
SMED30000418
SMED30000421
SMED30000424
SMED30000440
SMED30000443
SMED30000445
SMED30000449
SMED30000459
SMED30000463
SMED30000470
SMED30000473
SMED30000475
SMED30000479
SMED30000483
SMED30000488
SMED30000492
SMED30000494
SMED30000500
SMED30000510
SMED30000511
SMED30000512
SMED30000513
SMED30000514
SMED30000515
SMED30000517
SMED30000524
SMED30000527
SMED30000535
SMED30000538
SMED30000539
SMED30000541
SMED30000542
SMED30000545
SMED30000553
SMED30000559
SMED30000561
SMED30000562
SMED30000563
SMED30000564
SMED30000565
SMED30000570
SMED30000573
SMED30000576
SMED30000581
SMED30000584
SMED30000594
SMED30000596
SMED30000608
SMED30000609
SMED30000613
SMED30000621
SMED30000625
SMED30000627
SMED30000640
SMED30000642
SMED30000643
SMED30000644
SMED30000646
SMED30000648
SMED30000654
SMED30000661
SMED30000664
SMED30000668
SMED30000671
SMED30000673
SMED30000681
SMED30000684
SMED30000686
SMED30000689
SMED30000690
SMED30000691
SMED30000692
SMED30000694
SMED30000696
SMED30000699
SMED30000705
SMED30000707
SMED30000708
SMED30000712
SMED30000714
SMED30000725
SMED30000728
SMED30000729
SMED30000732
SMED30000740
SMED30000744
SMED30000749
SMED30000754
SMED30000756
SMED30000758
SMED30000763
SMED30000765
SMED30000771
SMED30000773
SMED30000778
SMED30000785
SMED30000786
SMED30000789
SMED30000794
SMED30000801
SMED30000805
SMED30000807
SMED30000812
SMED30000816
SMED30000817
SMED30000819
SMED30000821
SMED30000824
SMED30000831
SMED30000837
SMED30000843
SMED30000845
SMED30000846
SMED30000852
SMED30000853
SMED30000858
SMED30000862
SMED30000870
SMED30000872
SMED30000873
SMED30000878
SMED30000881
SMED30000882
SMED30000884
SMED30000901
SMED30000905
SMED30000918
SMED30000919
SMED30000921
SMED30000927
SMED30000928
SMED30000930
SMED30000934
SMED30000943
SMED30000946
SMED30000950
SMED30000951
SMED30000954
SMED30000955
SMED30000957
SMED30000963
SMED30000964
SMED30000967
SMED30000968
SMED30000974
SMED30000976
SMED30000977
SMED30000984
SMED30000987
SMED30000991
SMED30000995
SMED30000996
SMED30000998
SMED30001001
SMED30001004
SMED30001006
SMED30001010
SMED30001012
SMED30001016
SMED30001022
SMED30001030
SMED30001031
SMED30001032
SMED30001036
SMED30001043
SMED30001055
SMED30001056
SMED30001057
SMED30001058
SMED30001060
SMED30001067
SMED30001071
SMED30001074
SMED30001075
SMED30001076
SMED30001081
SMED30001084
SMED30001086
SMED30001087
SMED30001093
SMED30001101
SMED30001103
SMED30001106
SMED30001112
SMED30001113
SMED30001115
SMED30001116
SMED30001117
SMED30001119
SMED30001120
SMED30001121
SMED30001122
SMED30001127
SMED30001129
SMED30001139
SMED30001142
SMED30001146
SMED30001147
SMED30001148
SMED30001150
SMED30001151
SMED30001152
SMED30001160
SMED30001161
SMED30001167
SMED30001174
SMED30001176
SMED30001190
SMED30001191
SMED30001192
SMED30001195
SMED30001204
SMED30001207
SMED30001214
SMED30001220
SMED30001222
SMED30001223
SMED30001230
SMED30001234
SMED30001235
SMED30001237
SMED30001239
SMED30001242
SMED30001251
SMED30001253
SMED30001255
SMED30001259
SMED30001261
SMED30001262
SMED30001264
SMED30001271
SMED30001280
SMED30001282
SMED30001290
SMED30001291
SMED30001292
SMED30001294
SMED30001296
SMED30001299
SMED30001301
SMED30001306
SMED30001312
SMED30001318
SMED30001320
SMED30001326
SMED30001328
SMED30001334
SMED30001335
SMED30001336
SMED30001344
SMED30001347
SMED30001351
SMED30001353
SMED30001355
SMED30001359
SMED30001360
SMED30001361
SMED30001362
SMED30001365
SMED30001366
SMED30001369
SMED30001371
SMED30001376
SMED30001380
SMED30001387
SMED30001388
SMED30001393
SMED30001395
SMED30001400
SMED30001404
SMED30001419
SMED30001421
SMED30001425
SMED30001426
SMED30001435
SMED30001439
SMED30001446
SMED30001451
SMED30001453
SMED30001454
SMED30001455
SMED30001457
SMED30001459
SMED30001465
SMED30001467
SMED30001471
SMED30001473
SMED30001476
SMED30001479
SMED30001482
SMED30001483
SMED30001485
SMED30001486
SMED30001491
SMED30001493
SMED30001495
SMED30001496
SMED30001497
SMED30001499
SMED30001501
SMED30001508
SMED30001510
SMED30001511
SMED30001512
SMED30001514
SMED30001515
SMED30001516
SMED30001519
SMED30001521
SMED30001522
SMED30001528
SMED30001529
SMED30001534
SMED30001540
SMED30001543
SMED30001545
SMED30001546
SMED30001548
SMED30001550
SMED30001553
SMED30001556
SMED30001557
SMED30001558
SMED30001563
SMED30001567
SMED30001570
SMED30001575
SMED30001583
SMED30001584
SMED30001587
SMED30001592
SMED30001601
SMED30001604
SMED30001608
SMED30001612
SMED30001613
SMED30001614
SMED30001618
SMED30001622
SMED30001623
SMED30001627
SMED30001630
SMED30001632
SMED30001636
SMED30001642
SMED30001645
SMED30001647
SMED30001648
SMED30001651
SMED30001652
SMED30001654
SMED30001656
SMED30001657
SMED30001660
SMED30001661
SMED30001663
SMED30001666
SMED30001668
SMED30001672
SMED30001673
SMED30001678
SMED30001679
SMED30001680
SMED30001681
SMED30001697
SMED30001703
SMED30001704
SMED30001706
SMED30001710
SMED30001713
SMED30001718
SMED30001720
SMED30001726
SMED30001733
SMED30001740
SMED30001743
SMED30001750
SMED30001752
SMED30001765
SMED30001767
SMED30001768
SMED30001777
SMED30001778
SMED30001779
SMED30001780
SMED30001782
SMED30001792
SMED30001793
SMED30001794
SMED30001797
SMED30001799
SMED30001805
SMED30001806
SMED30001807
SMED30001811
SMED30001815
SMED30001818
SMED30001824
SMED30001828
SMED30001830
SMED30001833
SMED30001847
SMED30001852
SMED30001855
SMED30001856
SMED30001860
SMED30001863
SMED30001867
SMED30001871
SMED30001873
SMED30001875
SMED30001878
SMED30001880
SMED30001885
SMED30001888
SMED30001889
SMED30001895
SMED30001897
SMED30001901
SMED30001904
SMED30001905
SMED30001910
SMED30001916
SMED30001933
SMED30001935
SMED30001939
SMED30001942
SMED30001945
SMED30001946
SMED30001950
SMED30001951
SMED30001958
SMED30001960
SMED30001964
SMED30001965
SMED30001972
SMED30001977
SMED30001980
SMED30001982
SMED30001983
SMED30001987
SMED30001988
SMED30001990
SMED30001991
SMED30001993
SMED30001997
SMED30002000
SMED30002002
SMED30002006
SMED30002009
SMED30002034
SMED30002036
SMED30002038
SMED30002040
SMED30002046
SMED30002047
SMED30002049
SMED30002059
SMED30002064
SMED30002066
SMED30002067
SMED30002068
SMED30002072
SMED30002074
SMED30002078
SMED30002080
SMED30002086
SMED30002092
SMED30002093
SMED30002094
SMED30002103
SMED30002106
SMED30002110
SMED30002113
SMED30002117
SMED30002120
SMED30002121
SMED30002129
SMED30002133
SMED30002134
SMED30002138
SMED30002139
SMED30002141
SMED30002142
SMED30002147
SMED30002152
SMED30002154
SMED30002155
SMED30002156
SMED30002158
SMED30002162
SMED30002163
SMED30002166
SMED30002167
SMED30002168
SMED30002176
SMED30002178
SMED30002187
SMED30002195
SMED30002199
SMED30002203
SMED30002204
SMED30002210
SMED30002213
SMED30002215
SMED30002223
SMED30002225
SMED30002228
SMED30002242
SMED30002246
SMED30002248
SMED30002251
SMED30002255
SMED30002257
SMED30002258
SMED30002262
SMED30002272
SMED30002274
SMED30002277
SMED30002281
SMED30002282
SMED30002286
SMED30002293
SMED30002295
SMED30002297
SMED30002298
SMED30002300
SMED30002305
SMED30002308
SMED30002309
SMED30002314
SMED30002316
SMED30002317
SMED30002318
SMED30002319
SMED30002327
SMED30002332
SMED30002334
SMED30002339
SMED30002344
SMED30002345
SMED30002346
SMED30002348
SMED30002349
SMED30002350
SMED30002351
SMED30002355
SMED30002363
SMED30002364
SMED30002366
SMED30002367
SMED30002370
SMED30002373
SMED30002385
SMED30002394
SMED30002396
SMED30002413
SMED30002414
SMED30002427
SMED30002437
SMED30002443
SMED30002445
SMED30002449
SMED30002450
SMED30002454
SMED30002455
SMED30002458
SMED30002463
SMED30002469
SMED30002470
SMED30002475
SMED30002477
SMED30002478
SMED30002481
SMED30002483
SMED30002486
SMED30002489
SMED30002490
SMED30002496
SMED30002497
SMED30002503
SMED30002505
SMED30002510
SMED30002512
SMED30002513
SMED30002515
SMED30002517
SMED30002523
SMED30002524
SMED30002525
SMED30002529
SMED30002530
SMED30002531
SMED30002534
SMED30002535
SMED30002537
SMED30002542
SMED30002549
SMED30002554
SMED30002558
SMED30002560
SMED30002562
SMED30002563
SMED30002568
SMED30002570
SMED30002574
SMED30002575
SMED30002579
SMED30002584
SMED30002588
SMED30002589
SMED30002592
SMED30002595
SMED30002596
SMED30002597
SMED30002598
SMED30002604
SMED30002606
SMED30002608
SMED30002609
SMED30002616
SMED30002619
SMED30002635
SMED30002636
SMED30002638
SMED30002643
SMED30002647
SMED30002648
SMED30002652
SMED30002655
SMED30002656
SMED30002658
SMED30002662
SMED30002664
SMED30002665
SMED30002667
SMED30002668
SMED30002673
SMED30002676
SMED30002677
SMED30002682
SMED30002688
SMED30002689
SMED30002690
SMED30002693
SMED30002698
SMED30002701
SMED30002714
SMED30002716
SMED30002721
SMED30002723
SMED30002725
SMED30002728
SMED30002736
SMED30002740
SMED30002741
SMED30002742
SMED30002743
SMED30002744
SMED30002745
SMED30002748
SMED30002750
SMED30002752
SMED30002754
SMED30002755
SMED30002756
SMED30002758
SMED30002762
SMED30002766
SMED30002772
SMED30002774
SMED30002775
SMED30002777
SMED30002778
SMED30002783
SMED30002791
SMED30002793
SMED30002797
SMED30002801
SMED30002806
SMED30002808
SMED30002809
SMED30002811
SMED30002822
SMED30002828
SMED30002829
SMED30002835
SMED30002839
SMED30002842
SMED30002852
SMED30002856
SMED30002858
SMED30002861
SMED30002863
SMED30002872
SMED30002875
SMED30002876
SMED30002878
SMED30002880
SMED30002882
SMED30002884
SMED30002896
SMED30002897
SMED30002899
SMED30002900
SMED30002902
SMED30002903
SMED30002906
SMED30002908
SMED30002910
SMED30002914
SMED30002916
SMED30002919
SMED30002925
SMED30002926
SMED30002932
SMED30002934
SMED30002938
SMED30002941
SMED30002946
SMED30002956
SMED30002957
SMED30002959
SMED30002962
SMED30002963
SMED30002969
SMED30002970
SMED30002972
SMED30002979
SMED30002980
SMED30002983
SMED30002988
SMED30002989
SMED30002992
SMED30003001
SMED30003008
SMED30003011
SMED30003012
SMED30003013
SMED30003031
SMED30003032
SMED30003033
SMED30003036
SMED30003039
SMED30003043
SMED30003044
SMED30003045
SMED30003047
SMED30003048
SMED30003050
SMED30003051
SMED30003052
SMED30003053
SMED30003056
SMED30003059
SMED30003066
SMED30003068
SMED30003079
SMED30003084
SMED30003090
SMED30003091
SMED30003094
SMED30003095
SMED30003096
SMED30003098
SMED30003100
SMED30003101
SMED30003102
SMED30003109
SMED30003110
SMED30003117
SMED30003118
SMED30003134
SMED30003138
SMED30003139
SMED30003140
SMED30003145
SMED30003146
SMED30003150
SMED30003152
SMED30003153
SMED30003154
SMED30003155
SMED30003156
SMED30003163
SMED30003165
SMED30003166
SMED30003169
SMED30003170
SMED30003171
SMED30003173
SMED30003175
SMED30003177
SMED30003179
SMED30003180
SMED30003183
SMED30003192
SMED30003205
SMED30003208
SMED30003214
SMED30003217
SMED30003218
SMED30003228
SMED30003233
SMED30003236
SMED30003240
SMED30003246
SMED30003248
SMED30003249
SMED30003251
SMED30003258
SMED30003259
SMED30003261
SMED30003262
SMED30003264
SMED30003268
SMED30003274
SMED30003275
SMED30003276
SMED30003288
SMED30003291
SMED30003297
SMED30003298
SMED30003300
SMED30003303
SMED30003316
SMED30003320
SMED30003321
SMED30003322
SMED30003323
SMED30003328
SMED30003329
SMED30003330
SMED30003332
SMED30003334
SMED30003345
SMED30003346
SMED30003348
SMED30003351
SMED30003353
SMED30003354
SMED30003355
SMED30003360
SMED30003361
SMED30003364
SMED30003365
SMED30003372
SMED30003373
SMED30003374
SMED30003375
SMED30003384
SMED30003386
SMED30003389
SMED30003401
SMED30003403
SMED30003404
SMED30003405
SMED30003406
SMED30003408
SMED30003409
SMED30003414
SMED30003415
SMED30003418
SMED30003426
SMED30003427
SMED30003429
SMED30003430
SMED30003431
SMED30003438
SMED30003439
SMED30003443
SMED30003447
SMED30003452
SMED30003453
SMED30003457
SMED30003458
SMED30003461
SMED30003463
SMED30003468
SMED30003469
SMED30003470
SMED30003473
SMED30003474
SMED30003475
SMED30003477
SMED30003482
SMED30003490
SMED30003491
SMED30003494
SMED30003500
SMED30003502
SMED30003503
SMED30003507
SMED30003510
SMED30003513
SMED30003516
SMED30003520
SMED30003523
SMED30003526
SMED30003533
SMED30003539
SMED30003542
SMED30003544
SMED30003545
SMED30003546
SMED30003555
SMED30003556
SMED30003560
SMED30003562
SMED30003563
SMED30003565
SMED30003580
SMED30003583
SMED30003584
SMED30003589
SMED30003591
SMED30003593
SMED30003603
SMED30003606
SMED30003613
SMED30003617
SMED30003618
SMED30003630
SMED30003634
SMED30003638
SMED30003642
SMED30003651
SMED30003656
SMED30003657
SMED30003660
SMED30003661
SMED30003662
SMED30003675
SMED30003676
SMED30003680
SMED30003681
SMED30003683
SMED30003684
SMED30003688
SMED30003698
SMED30003710
SMED30003714
SMED30003715
SMED30003717
SMED30003721
SMED30003722
SMED30003724
SMED30003729
SMED30003730
SMED30003736
SMED30003748
SMED30003750
SMED30003765
SMED30003769
SMED30003770
SMED30003771
SMED30003777
SMED30003780
SMED30003788
SMED30003793
SMED30003796
SMED30003798
SMED30003800
SMED30003808
SMED30003809
SMED30003811
SMED30003812
SMED30003816
SMED30003818
SMED30003820
SMED30003824
SMED30003825
SMED30003826
SMED30003829
SMED30003834
SMED30003838
SMED30003844
SMED30003846
SMED30003851
SMED30003852
SMED30003857
SMED30003859
SMED30003862
SMED30003868
SMED30003871
SMED30003874
SMED30003875
SMED30003876
SMED30003881
SMED30003885
SMED30003886
SMED30003887
SMED30003890
SMED30003894
SMED30003897
SMED30003899
SMED30003902
SMED30003905
SMED30003907
SMED30003909
SMED30003912
SMED30003916
SMED30003924
SMED30003927
SMED30003929
SMED30003935
SMED30003936
SMED30003937
SMED30003940
SMED30003943
SMED30003944
SMED30003949
SMED30003950
SMED30003955
SMED30003956
SMED30003957
SMED30003958
SMED30003962
SMED30003963
SMED30003964
SMED30003965
SMED30003966
SMED30003974
SMED30003976
SMED30003978
SMED30003981
SMED30003985
SMED30003992
SMED30003993
SMED30003994
SMED30003997
SMED30004000
SMED30004005
SMED30004009
SMED30004016
SMED30004017
SMED30004018
SMED30004020
SMED30004025
SMED30004027
SMED30004035
SMED30004036
SMED30004040
SMED30004041
SMED30004042
SMED30004049
SMED30004053
SMED30004055
SMED30004060
SMED30004063
SMED30004065
SMED30004067
SMED30004072
SMED30004081
SMED30004082
SMED30004085
SMED30004088
SMED30004089
SMED30004092
SMED30004103
SMED30004107
SMED30004109
SMED30004112
SMED30004117
SMED30004118
SMED30004123
SMED30004124
SMED30004136
SMED30004140
SMED30004142
SMED30004149
SMED30004154
SMED30004156
SMED30004158
SMED30004160
SMED30004162
SMED30004166
SMED30004168
SMED30004172
SMED30004175
SMED30004176
SMED30004177
SMED30004178
SMED30004182
SMED30004183
SMED30004184
SMED30004191
SMED30004194
SMED30004202
SMED30004206
SMED30004207
SMED30004208
SMED30004210
SMED30004212
SMED30004216
SMED30004218
SMED30004224
SMED30004232
SMED30004234
SMED30004241
SMED30004242
SMED30004249
SMED30004250
SMED30004253
SMED30004256
SMED30004269
SMED30004270
SMED30004271
SMED30004277
SMED30004278
SMED30004281
SMED30004284
SMED30004285
SMED30004297
SMED30004300
SMED30004303
SMED30004307
SMED30004313
SMED30004317
SMED30004318
SMED30004319
SMED30004327
SMED30004334
SMED30004341
SMED30004346
SMED30004348
SMED30004350
SMED30004352
SMED30004353
SMED30004355
SMED30004358
SMED30004361
SMED30004363
SMED30004366
SMED30004368
SMED30004371
SMED30004376
SMED30004383
SMED30004384
SMED30004389
SMED30004395
SMED30004399
SMED30004400
SMED30004402
SMED30004403
SMED30004404
SMED30004408
SMED30004411
SMED30004412
SMED30004415
SMED30004420
SMED30004422
SMED30004423
SMED30004430
SMED30004435
SMED30004437
SMED30004442
SMED30004448
SMED30004449
SMED30004450
SMED30004453
SMED30004455
SMED30004458
SMED30004459
SMED30004461
SMED30004463
SMED30004483
SMED30004485
SMED30004487
SMED30004492
SMED30004498
SMED30004500
SMED30004501
SMED30004502
SMED30004508
SMED30004511
SMED30004514
SMED30004515
SMED30004518
SMED30004519
SMED30004523
SMED30004524
SMED30004532
SMED30004534
SMED30004537
SMED30004546
SMED30004547
SMED30004550
SMED30004551
SMED30004553
SMED30004555
SMED30004557
SMED30004558
SMED30004562
SMED30004564
SMED30004568
SMED30004577
SMED30004581
SMED30004582
SMED30004585
SMED30004589
SMED30004590
SMED30004593
SMED30004594
SMED30004599
SMED30004602
SMED30004603
SMED30004606
SMED30004616
SMED30004618
SMED30004622
SMED30004628
SMED30004629
SMED30004633
SMED30004636
SMED30004640
SMED30004648
SMED30004660
SMED30004664
SMED30004666
SMED30004667
SMED30004677
SMED30004678
SMED30004687
SMED30004694
SMED30004695
SMED30004696
SMED30004698
SMED30004700
SMED30004701
SMED30004704
SMED30004705
SMED30004707
SMED30004708
SMED30004710
SMED30004716
SMED30004722
SMED30004725
SMED30004731
SMED30004737
SMED30004739
SMED30004741
SMED30004742
SMED30004743
SMED30004746
SMED30004749
SMED30004751
SMED30004756
SMED30004761
SMED30004776
SMED30004783
SMED30004786
SMED30004800
SMED30004801
SMED30004807
SMED30004813
SMED30004814
SMED30004817
SMED30004820
SMED30004838
SMED30004839
SMED30004840
SMED30004841
SMED30004845
SMED30004846
SMED30004851
SMED30004855
SMED30004856
SMED30004860
SMED30004865
SMED30004873
SMED30004874
SMED30004876
SMED30004877
SMED30004881
SMED30004884
SMED30004886
SMED30004890
SMED30004893
SMED30004906
SMED30004908
SMED30004911
SMED30004920
SMED30004923
SMED30004928
SMED30004931
SMED30004937
SMED30004938
SMED30004939
SMED30004940
SMED30004942
SMED30004943
SMED30004945
SMED30004948
SMED30004949
SMED30004951
SMED30004957
SMED30004963
SMED30004964
SMED30004965
SMED30004966
SMED30004967
SMED30004973
SMED30004974
SMED30004977
SMED30004983
SMED30004988
SMED30004989
SMED30004991
SMED30004992
SMED30005001
SMED30005004
SMED30005007
SMED30005011
SMED30005014
SMED30005016
SMED30005019
SMED30005021
SMED30005023
SMED30005027
SMED30005028
SMED30005029
SMED30005030
SMED30005033
SMED30005038
SMED30005039
SMED30005041
SMED30005042
SMED30005045
SMED30005046
SMED30005049
SMED30005052
SMED30005053
SMED30005058
SMED30005062
SMED30005064
SMED30005065
SMED30005066
SMED30005067
SMED30005068
SMED30005071
SMED30005074
SMED30005076
SMED30005081
SMED30005086
SMED30005093
SMED30005094
SMED30005101
SMED30005106
SMED30005117
SMED30005123
SMED30005126
SMED30005127
SMED30005128
SMED30005140
SMED30005143
SMED30005146
SMED30005147
SMED30005148
SMED30005152
SMED30005160
SMED30005161
SMED30005168
SMED30005171
SMED30005173
SMED30005174
SMED30005176
SMED30005183
SMED30005185
SMED30005189
SMED30005191
SMED30005193
SMED30005198
SMED30005207
SMED30005209
SMED30005212
SMED30005213
SMED30005215
SMED30005221
SMED30005228
SMED30005231
SMED30005233
SMED30005236
SMED30005237
SMED30005245
SMED30005246
SMED30005247
SMED30005248
SMED30005249
SMED30005250
SMED30005253
SMED30005274
SMED30005276
SMED30005278
SMED30005280
SMED30005283
SMED30005285
SMED30005289
SMED30005291
SMED30005294
SMED30005296
SMED30005299
SMED30005301
SMED30005305
SMED30005309
SMED30005316
SMED30005317
SMED30005318
SMED30005321
SMED30005322
SMED30005324
SMED30005330
SMED30005334
SMED30005336
SMED30005341
SMED30005344
SMED30005345
SMED30005346
SMED30005349
SMED30005350
SMED30005359
SMED30005367
SMED30005368
SMED30005375
SMED30005382
SMED30005391
SMED30005398
SMED30005403
SMED30005404
SMED30005422
SMED30005425
SMED30005435
SMED30005439
SMED30005442
SMED30005445
SMED30005453
SMED30005459
SMED30005462
SMED30005463
SMED30005465
SMED30005469
SMED30005470
SMED30005471
SMED30005485
SMED30005488
SMED30005489
SMED30005492
SMED30005493
SMED30005496
SMED30005499
SMED30005509
SMED30005522
SMED30005523
SMED30005527
SMED30005535
SMED30005541
SMED30005543
SMED30005546
SMED30005551
SMED30005552
SMED30005553
SMED30005554
SMED30005556
SMED30005562
SMED30005569
SMED30005571
SMED30005574
SMED30005578
SMED30005579
SMED30005588
SMED30005596
SMED30005600
SMED30005601
SMED30005602
SMED30005603
SMED30005604
SMED30005606
SMED30005608
SMED30005609
SMED30005614
SMED30005617
SMED30005620
SMED30005622
SMED30005626
SMED30005632
SMED30005643
SMED30005645
SMED30005647
SMED30005648
SMED30005650
SMED30005655
SMED30005657
SMED30005659
SMED30005661
SMED30005665
SMED30005666
SMED30005667
SMED30005670
SMED30005671
SMED30005681
SMED30005685
SMED30005688
SMED30005692
SMED30005694
SMED30005697
SMED30005698
SMED30005699
SMED30005705
SMED30005706
SMED30005712
SMED30005713
SMED30005717
SMED30005718
SMED30005719
SMED30005721
SMED30005723
SMED30005724
SMED30005729
SMED30005732
SMED30005737
SMED30005740
SMED30005741
SMED30005744
SMED30005745
SMED30005748
SMED30005751
SMED30005762
SMED30005769
SMED30005772
SMED30005773
SMED30005776
SMED30005783
SMED30005784
SMED30005785
SMED30005787
SMED30005794
SMED30005795
SMED30005804
SMED30005807
SMED30005808
SMED30005813
SMED30005814
SMED30005815
SMED30005819
SMED30005823
SMED30005837
SMED30005843
SMED30005845
SMED30005854
SMED30005864
SMED30005865
SMED30005866
SMED30005872
SMED30005873
SMED30005879
SMED30005882
SMED30005883
SMED30005884
SMED30005885
SMED30005889
SMED30005891
SMED30005895
SMED30005897
SMED30005901
SMED30005902
SMED30005907
SMED30005921
SMED30005922
SMED30005924
SMED30005925
SMED30005932
SMED30005933
SMED30005935
SMED30005936
SMED30005941
SMED30005944
SMED30005945
SMED30005949
SMED30005950
SMED30005955
SMED30005958
SMED30005965
SMED30005973
SMED30005974
SMED30005977
SMED30005979
SMED30005988
SMED30005990
SMED30005992
SMED30006002
SMED30006003
SMED30006006
SMED30006007
SMED30006011
SMED30006013
SMED30006016
SMED30006018
SMED30006022
SMED30006026
SMED30006027
SMED30006028
SMED30006033
SMED30006034
SMED30006036
SMED30006037
SMED30006039
SMED30006045
SMED30006047
SMED30006057
SMED30006058
SMED30006060
SMED30006062
SMED30006063
SMED30006070
SMED30006079
SMED30006083
SMED30006085
SMED30006086
SMED30006091
SMED30006093
SMED30006095
SMED30006103
SMED30006105
SMED30006106
SMED30006109
SMED30006112
SMED30006113
SMED30006114
SMED30006117
SMED30006119
SMED30006129
SMED30006130
SMED30006132
SMED30006134
SMED30006138
SMED30006140
SMED30006144
SMED30006145
SMED30006148
SMED30006149
SMED30006150
SMED30006154
SMED30006156
SMED30006161
SMED30006163
SMED30006167
SMED30006169
SMED30006179
SMED30006180
SMED30006183
SMED30006186
SMED30006187
SMED30006188
SMED30006196
SMED30006198
SMED30006200
SMED30006203
SMED30006208
SMED30006211
SMED30006213
SMED30006214
SMED30006221
SMED30006226
SMED30006228
SMED30006230
SMED30006233
SMED30006235
SMED30006241
SMED30006245
SMED30006247
SMED30006252
SMED30006253
SMED30006254
SMED30006256
SMED30006260
SMED30006261
SMED30006263
SMED30006271
SMED30006273
SMED30006274
SMED30006276
SMED30006279
SMED30006281
SMED30006289
SMED30006294
SMED30006295
SMED30006304
SMED30006307
SMED30006311
SMED30006312
SMED30006320
SMED30006322
SMED30006324
SMED30006334
SMED30006341
SMED30006342
SMED30006343
SMED30006344
SMED30006347
SMED30006352
SMED30006354
SMED30006356
SMED30006363
SMED30006365
SMED30006368
SMED30006369
SMED30006371
SMED30006374
SMED30006378
SMED30006380
SMED30006381
SMED30006386
SMED30006387
SMED30006402
SMED30006403
SMED30006412
SMED30006416
SMED30006417
SMED30006424
SMED30006425
SMED30006429
SMED30006431
SMED30006438
SMED30006453
SMED30006455
SMED30006456
SMED30006458
SMED30006459
SMED30006461
SMED30006465
SMED30006466
SMED30006469
SMED30006472
SMED30006480
SMED30006483
SMED30006484
SMED30006490
SMED30006491
SMED30006503
SMED30006507
SMED30006508
SMED30006516
SMED30006518
SMED30006521
SMED30006525
SMED30006541
SMED30006542
SMED30006545
SMED30006546
SMED30006547
SMED30006556
SMED30006562
SMED30006563
SMED30006567
SMED30006573
SMED30006583
SMED30006585
SMED30006587
SMED30006593
SMED30006602
SMED30006603
SMED30006606
SMED30006622
SMED30006629
SMED30006631
SMED30006633
SMED30006636
SMED30006638
SMED30006639
SMED30006652
SMED30006656
SMED30006659
SMED30006663
SMED30006668
SMED30006669
SMED30006671
SMED30006672
SMED30006674
SMED30006676
SMED30006679
SMED30006683
SMED30006684
SMED30006686
SMED30006689
SMED30006690
SMED30006694
SMED30006696
SMED30006714
SMED30006717
SMED30006723
SMED30006731
SMED30006736
SMED30006740
SMED30006742
SMED30006748
SMED30006749
SMED30006752
SMED30006754
SMED30006755
SMED30006756
SMED30006757
SMED30006762
SMED30006763
SMED30006764
SMED30006777
SMED30006780
SMED30006782
SMED30006784
SMED30006786
SMED30006788
SMED30006792
SMED30006794
SMED30006798
SMED30006799
SMED30006800
SMED30006805
SMED30006811
SMED30006813
SMED30006814
SMED30006815
SMED30006816
SMED30006818
SMED30006819
SMED30006820
SMED30006821
SMED30006828
SMED30006833
SMED30006834
SMED30006837
SMED30006838
SMED30006843
SMED30006845
SMED30006846
SMED30006852
SMED30006856
SMED30006857
SMED30006858
SMED30006859
SMED30006873
SMED30006878
SMED30006880
SMED30006897
SMED30006901
SMED30006905
SMED30006907
SMED30006908
SMED30006913
SMED30006917
SMED30006924
SMED30006925
SMED30006931
SMED30006940
SMED30006942
SMED30006944
SMED30006955
SMED30006956
SMED30006960
SMED30006961
SMED30006963
SMED30006967
SMED30006971
SMED30006978
SMED30006981
SMED30006996
SMED30007002
SMED30007004
SMED30007007
SMED30007008
SMED30007010
SMED30007012
SMED30007013
SMED30007015
SMED30007022
SMED30007024
SMED30007026
SMED30007028
SMED30007032
SMED30007034
SMED30007038
SMED30007039
SMED30007040
SMED30007041
SMED30007042
SMED30007044
SMED30007055
SMED30007058
SMED30007059
SMED30007060
SMED30007061
SMED30007069
SMED30007070
SMED30007073
SMED30007080
SMED30007084
SMED30007085
SMED30007090
SMED30007092
SMED30007093
SMED30007095
SMED30007096
SMED30007097
SMED30007098
SMED30007100
SMED30007102
SMED30007106
SMED30007110
SMED30007115
[truncated: 8,227 more rows]

## Sheet: 3d_control(RNAi)
SMED30000006
SMED30000009
SMED30000013
SMED30000019
SMED30000022
SMED30000023
SMED30000025
SMED30000032
SMED30000035
SMED30000039
SMED30000040
SMED30000041
SMED30000043
SMED30000044
SMED30000046
SMED30000049
SMED30000054
SMED30000064
SMED30000065
SMED30000078
SMED30000082
SMED30000093
SMED30000096
SMED30000107
SMED30000109
SMED30000112
SMED30000117
SMED30000118
SMED30000119
SMED30000126
SMED30000129
SMED30000130
SMED30000131
SMED30000132
SMED30000137
SMED30000147
SMED30000150
SMED30000153
SMED30000156
SMED30000160
SMED30000188
SMED30000192
SMED30000193
SMED30000194
SMED30000196
SMED30000200
SMED30000203
SMED30000223
SMED30000236
SMED30000242
SMED30000253
SMED30000261
SMED30000262
SMED30000266
SMED30000270
SMED30000274
SMED30000275
SMED30000282
SMED30000284
SMED30000291
SMED30000293
SMED30000294
SMED30000299
SMED30000310
SMED30000311
SMED30000316
SMED30000319
SMED30000330
SMED30000338
SMED30000343
SMED30000345
SMED30000350
SMED30000353
SMED30000359
SMED30000362
SMED30000365
SMED30000370
SMED30000371
SMED30000373
SMED30000377
SMED30000378
SMED30000393
SMED30000394
SMED30000403
SMED30000409
SMED30000411
SMED30000412
SMED30000418
SMED30000421
SMED30000423
SMED30000424
SMED30000440
SMED30000443
SMED30000445
SMED30000449
SMED30000459
SMED30000463
SMED30000468
SMED30000473
SMED30000475
SMED30000479
SMED30000483
SMED30000488
SMED30000492
SMED30000494
SMED30000500
SMED30000510
SMED30000511
SMED30000512
SMED30000513
SMED30000514
SMED30000515
SMED30000517
SMED30000524
SMED30000527
SMED30000535
SMED30000539
SMED30000553
SMED30000558
SMED30000559
SMED30000562
SMED30000563
SMED30000564
SMED30000565
SMED30000570
SMED30000573
SMED30000576
SMED30000581
SMED30000584
SMED30000596
SMED30000608
SMED30000613
SMED30000621
SMED30000625
SMED30000627
SMED30000640
SMED30000642
SMED30000643
SMED30000644
SMED30000646
SMED30000648
SMED30000654
SMED30000661
SMED30000664
SMED30000668
SMED30000671
SMED30000681
SMED30000684
SMED30000686
SMED30000689
SMED30000690
SMED30000691
SMED30000692
SMED30000694
SMED30000696
SMED30000699
SMED30000705
SMED30000707
SMED30000708
SMED30000712
SMED30000714
SMED30000725
SMED30000732
SMED30000754
SMED30000756
SMED30000763
SMED30000765
SMED30000771
SMED30000773
SMED30000778
SMED30000783
SMED30000785
SMED30000786
SMED30000789
SMED30000794
SMED30000801
SMED30000805
SMED30000807
SMED30000816
SMED30000817
SMED30000819
SMED30000821
SMED30000824
SMED30000831
SMED30000843
SMED30000845
SMED30000846
SMED30000852
SMED30000853
SMED30000858
SMED30000862
SMED30000870
SMED30000872
SMED30000873
SMED30000878
SMED30000881
SMED30000882
SMED30000894
SMED30000905
SMED30000919
SMED30000921
SMED30000927
SMED30000930
SMED30000934
SMED30000943
SMED30000946
SMED30000950
SMED30000951
SMED30000957
SMED30000964
SMED30000968
SMED30000974
SMED30000976
SMED30000977
SMED30000984
SMED30000991
SMED30000994
SMED30000995
SMED30000996
SMED30001001
SMED30001004
SMED30001006
SMED30001010
SMED30001012
SMED30001016
SMED30001022
SMED30001030
SMED30001031
SMED30001032
SMED30001036
SMED30001043
SMED30001056
SMED30001057
SMED30001058
SMED30001060
SMED30001067
SMED30001071
SMED30001074
SMED30001075
SMED30001076
SMED30001081
SMED30001084
SMED30001087
SMED30001093
SMED30001101
SMED30001103
SMED30001106
SMED30001112
SMED30001113
SMED30001115
SMED30001116
SMED30001117
SMED30001119
SMED30001120
SMED30001121
SMED30001122
SMED30001127
SMED30001129
SMED30001139
SMED30001142
SMED30001146
SMED30001147
SMED30001148
SMED30001151
SMED30001152
SMED30001160
SMED30001161
SMED30001174
SMED30001176
SMED30001190
SMED30001191
SMED30001192
SMED30001195
SMED30001204
SMED30001207
SMED30001214
SMED30001220
SMED30001222
SMED30001223
SMED30001230
SMED30001234
SMED30001235
SMED30001237
SMED30001251
SMED30001253
SMED30001259
SMED30001261
SMED30001262
SMED30001264
SMED30001276
SMED30001280
SMED30001282
SMED30001290
SMED30001292
SMED30001294
SMED30001296
SMED30001299
SMED30001301
SMED30001305
SMED30001306
SMED30001318
SMED30001320
SMED30001322
SMED30001326
SMED30001328
SMED30001334
SMED30001335
SMED30001336
SMED30001344
SMED30001347
SMED30001351
SMED30001353
SMED30001360
SMED30001361
SMED30001362
SMED30001365
SMED30001366
SMED30001369
SMED30001371
SMED30001376
SMED30001380
SMED30001388
SMED30001395
SMED30001400
SMED30001404
SMED30001419
SMED30001421
SMED30001425
SMED30001426
SMED30001439
SMED30001446
SMED30001451
SMED30001453
SMED30001454
SMED30001455
SMED30001457
SMED30001458
SMED30001459
SMED30001465
SMED30001467
SMED30001476
SMED30001479
SMED30001482
SMED30001483
SMED30001486
SMED30001491
SMED30001493
SMED30001495
SMED30001496
SMED30001497
SMED30001499
SMED30001501
SMED30001508
SMED30001510
SMED30001512
SMED30001514
SMED30001515
SMED30001526
SMED30001529
SMED30001534
SMED30001540
SMED30001543
SMED30001545
SMED30001546
SMED30001548
SMED30001550
SMED30001553
SMED30001556
SMED30001558
SMED30001570
SMED30001575
SMED30001583
SMED30001584
SMED30001592
SMED30001601
SMED30001604
SMED30001608
SMED30001612
SMED30001613
SMED30001614
SMED30001618
SMED30001622
SMED30001623
SMED30001627
SMED30001630
SMED30001632
SMED30001634
SMED30001636
SMED30001642
SMED30001645
SMED30001647
SMED30001651
SMED30001652
SMED30001654
SMED30001656
SMED30001657
SMED30001660
SMED30001661
SMED30001663
SMED30001666
SMED30001668
SMED30001672
SMED30001673
SMED30001678
SMED30001679
SMED30001680
SMED30001681
SMED30001704
SMED30001706
SMED30001710
SMED30001713
SMED30001716
SMED30001718
SMED30001733
SMED30001740
SMED30001743
SMED30001750
SMED30001752
SMED30001764
SMED30001767
SMED30001768
SMED30001777
SMED30001779
SMED30001782
SMED30001792
SMED30001793
SMED30001794
SMED30001797
SMED30001805
SMED30001806
SMED30001807
SMED30001811
SMED30001815
SMED30001828
SMED30001830
SMED30001833
SMED30001852
SMED30001855
SMED30001856
SMED30001860
SMED30001863
SMED30001867
SMED30001871
SMED30001873
SMED30001878
SMED30001880
SMED30001888
SMED30001889
SMED30001895
SMED30001897
SMED30001900
SMED30001901
SMED30001904
SMED30001905
SMED30001910
SMED30001916
SMED30001933
SMED30001935
SMED30001939
SMED30001942
SMED30001945
SMED30001946
SMED30001950
SMED30001951
SMED30001958
SMED30001960
SMED30001964
SMED30001972
SMED30001977
SMED30001980
SMED30001982
SMED30001983
SMED30001987
SMED30001988
SMED30001990
SMED30001997
SMED30002000
SMED30002002
SMED30002006
SMED30002009
SMED30002034
SMED30002036
SMED30002040
SMED30002046
SMED30002047
SMED30002049
SMED30002059
SMED30002064
SMED30002067
SMED30002068
SMED30002070
SMED30002072
SMED30002074
SMED30002080
SMED30002086
SMED30002092
SMED30002093
SMED30002103
SMED30002106
SMED30002110
SMED30002112
SMED30002117
SMED30002120
SMED30002133
SMED30002138
SMED30002139
SMED30002141
SMED30002142
SMED30002147
SMED30002152
SMED30002155
SMED30002162
SMED30002163
SMED30002166
SMED30002168
SMED30002176
SMED30002178
SMED30002187
SMED30002199
SMED30002200
SMED30002203
SMED30002204
SMED30002213
SMED30002215
SMED30002224
SMED30002225
SMED30002228
SMED30002246
SMED30002248
SMED30002251
SMED30002255
SMED30002258
SMED30002262
SMED30002272
SMED30002274
SMED30002277
SMED30002281
SMED30002282
SMED30002286
SMED30002291
SMED30002295
SMED30002297
SMED30002298
SMED30002300
SMED30002305
SMED30002308
SMED30002309
SMED30002314
SMED30002316
SMED30002317
SMED30002318
SMED30002319
SMED30002327
SMED30002332
SMED30002334
SMED30002339
SMED30002344
SMED30002345
SMED30002346
SMED30002348
SMED30002349
SMED30002350
SMED30002351
SMED30002355
SMED30002358
SMED30002360
SMED30002363
SMED30002364
SMED30002366
SMED30002367
SMED30002370
SMED30002373
SMED30002381
SMED30002385
SMED30002394
SMED30002396
SMED30002413
SMED30002414
SMED30002417
SMED30002427
SMED30002443
SMED30002445
SMED30002449
SMED30002450
SMED30002454
SMED30002455
SMED30002458
SMED30002463
SMED30002469
SMED30002470
SMED30002477
SMED30002478
SMED30002481
SMED30002482
SMED30002483
SMED30002486
SMED30002489
SMED30002490
SMED30002497
SMED30002505
SMED30002510
SMED30002512
SMED30002513
SMED30002515
SMED30002517
SMED30002523
SMED30002524
SMED30002525
SMED30002529
SMED30002530
SMED30002531
SMED30002534
SMED30002537
SMED30002542
SMED30002549
SMED30002554
SMED30002558
SMED30002560
SMED30002562
SMED30002568
SMED30002570
SMED30002574
SMED30002579
SMED30002584
SMED30002588
SMED30002589
SMED30002592
SMED30002595
SMED30002596
SMED30002597
SMED30002600
SMED30002604
SMED30002606
SMED30002608
SMED30002609
SMED30002611
SMED30002619
SMED30002635
SMED30002636
SMED30002638
SMED30002639
SMED30002643
SMED30002647
SMED30002648
SMED30002652
SMED30002655
SMED30002656
SMED30002658
SMED30002662
SMED30002664
SMED30002665
SMED30002667
SMED30002668
SMED30002673
SMED30002676
SMED30002688
SMED30002690
SMED30002698
SMED30002701
SMED30002716
SMED30002721
SMED30002723
SMED30002728
SMED30002736
SMED30002740
SMED30002742
SMED30002743
SMED30002744
SMED30002750
SMED30002752
SMED30002754
SMED30002755
SMED30002758
SMED30002762
SMED30002766
SMED30002772
SMED30002774
SMED30002777
SMED30002778
SMED30002783
SMED30002791
SMED30002793
SMED30002797
SMED30002801
SMED30002806
SMED30002808
SMED30002809
SMED30002811
SMED30002822
SMED30002828
SMED30002829
SMED30002833
SMED30002842
SMED30002856
SMED30002858
SMED30002860
SMED30002861
SMED30002863
SMED30002871
SMED30002872
SMED30002875
SMED30002876
SMED30002877
SMED30002878
SMED30002880
SMED30002882
SMED30002884
SMED30002894
SMED30002896
SMED30002897
SMED30002899
SMED30002900
SMED30002902
SMED30002903
SMED30002906
SMED30002908
SMED30002910
SMED30002914
SMED30002916
SMED30002919
SMED30002920
SMED30002925
SMED30002926
SMED30002932
SMED30002934
SMED30002938
SMED30002946
SMED30002956
SMED30002957
SMED30002959
SMED30002963
SMED30002969
SMED30002970
SMED30002972
SMED30002979
SMED30002980
SMED30002988
SMED30002989
SMED30002992
SMED30003001
SMED30003008
SMED30003011
SMED30003012
SMED30003013
SMED30003015
SMED30003033
SMED30003039
SMED30003043
SMED30003044
SMED30003045
SMED30003047
SMED30003048
SMED30003050
SMED30003051
SMED30003052
SMED30003053
SMED30003056
SMED30003059
SMED30003060
SMED30003068
SMED30003072
SMED30003079
SMED30003084
SMED30003087
SMED30003090
SMED30003091
SMED30003094
SMED30003095
SMED30003096
SMED30003098
SMED30003100
SMED30003101
SMED30003102
SMED30003109
SMED30003110
SMED30003113
SMED30003117
SMED30003118
SMED30003134
SMED30003138
SMED30003139
SMED30003140
SMED30003145
SMED30003150
SMED30003152
SMED30003153
SMED30003154
SMED30003155
SMED30003156
SMED30003163
SMED30003165
SMED30003166
SMED30003169
SMED30003170
SMED30003171
SMED30003177
SMED30003179
SMED30003183
SMED30003192
SMED30003198
SMED30003205
SMED30003214
SMED30003218
SMED30003228
SMED30003233
SMED30003236
SMED30003240
SMED30003247
SMED30003248
SMED30003249
SMED30003250
SMED30003251
SMED30003258
SMED30003259
SMED30003261
SMED30003269
SMED30003274
SMED30003275
SMED30003276
SMED30003288
SMED30003291
SMED30003292
SMED30003297
SMED30003298
SMED30003300
SMED30003320
SMED30003321
SMED30003322
SMED30003323
SMED30003328
SMED30003329
SMED30003330
SMED30003334
SMED30003335
SMED30003345
SMED30003346
SMED30003351
SMED30003353
SMED30003354
SMED30003360
SMED30003361
SMED30003362
SMED30003364
SMED30003365
SMED30003372
SMED30003373
SMED30003374
SMED30003375
SMED30003382
SMED30003384
SMED30003386
SMED30003389
SMED30003401
SMED30003403
SMED30003404
SMED30003406
SMED30003408
SMED30003409
SMED30003414
SMED30003415
SMED30003418
SMED30003426
SMED30003427
SMED30003430
SMED30003438
SMED30003439
SMED30003443
SMED30003447
SMED30003452
SMED30003453
SMED30003457
SMED30003458
SMED30003461
SMED30003463
SMED30003468
SMED30003469
SMED30003470
SMED30003475
SMED30003477
SMED30003482
SMED30003490
SMED30003493
SMED30003498
SMED30003500
SMED30003502
SMED30003503
SMED30003507
SMED30003510
SMED30003513
SMED30003516
SMED30003526
SMED30003533
SMED30003539
SMED30003540
SMED30003542
SMED30003544
SMED30003545
SMED30003546
SMED30003556
SMED30003560
SMED30003562
SMED30003565
SMED30003580
SMED30003583
SMED30003584
SMED30003589
SMED30003591
SMED30003593
SMED30003600
SMED30003601
SMED30003603
SMED30003606
SMED30003613
SMED30003617
SMED30003618
SMED30003630
SMED30003638
SMED30003642
SMED30003651
SMED30003656
SMED30003657
SMED30003660
SMED30003661
SMED30003662
SMED30003675
SMED30003676
SMED30003680
SMED30003681
SMED30003683
SMED30003684
SMED30003698
SMED30003714
SMED30003717
SMED30003721
SMED30003722
SMED30003724
SMED30003729
SMED30003730
SMED30003731
SMED30003736
SMED30003748
SMED30003750
SMED30003765
SMED30003770
SMED30003771
SMED30003775
SMED30003777
SMED30003780
SMED30003783
SMED30003788
SMED30003792
SMED30003793
SMED30003795
SMED30003796
SMED30003798
SMED30003800
SMED30003808
SMED30003809
SMED30003811
SMED30003812
SMED30003816
SMED30003818
SMED30003822
SMED30003824
SMED30003826
SMED30003829
SMED30003834
SMED30003838
SMED30003844
SMED30003846
SMED30003852
SMED30003857
SMED30003859
SMED30003862
SMED30003868
SMED30003875
SMED30003881
SMED30003885
SMED30003886
SMED30003887
SMED30003890
SMED30003894
SMED30003905
SMED30003907
SMED30003909
SMED30003912
SMED30003916
SMED30003927
SMED30003929
SMED30003935
SMED30003936
SMED30003937
SMED30003940
SMED30003943
SMED30003944
SMED30003950
SMED30003955
SMED30003956
SMED30003957
SMED30003958
SMED30003962
SMED30003963
SMED30003964
SMED30003965
SMED30003966
SMED30003974
SMED30003976
SMED30003981
SMED30003985
SMED30003992
SMED30003993
SMED30003994
SMED30003997
SMED30004009
SMED30004016
SMED30004017
SMED30004018
SMED30004020
SMED30004025
SMED30004027
SMED30004035
SMED30004036
SMED30004040
SMED30004042
SMED30004045
SMED30004049
SMED30004053
SMED30004055
SMED30004063
SMED30004065
SMED30004067
SMED30004072
SMED30004081
SMED30004082
SMED30004085
SMED30004087
SMED30004088
SMED30004089
SMED30004103
SMED30004107
SMED30004109
SMED30004117
SMED30004118
SMED30004123
SMED30004124
SMED30004136
SMED30004140
SMED30004142
SMED30004149
SMED30004154
SMED30004156
SMED30004158
SMED30004160
SMED30004162
SMED30004166
SMED30004168
SMED30004169
SMED30004172
SMED30004175
SMED30004176
SMED30004177
SMED30004178
SMED30004183
SMED30004184
SMED30004187
SMED30004191
SMED30004194
SMED30004197
SMED30004202
SMED30004206
SMED30004207
SMED30004208
SMED30004210
SMED30004216
SMED30004232
SMED30004234
SMED30004241
SMED30004242
SMED30004253
SMED30004256
SMED30004269
SMED30004270
SMED30004277
SMED30004281
SMED30004284
SMED30004285
SMED30004297
SMED30004303
SMED30004307
SMED30004311
SMED30004313
SMED30004317
SMED30004318
SMED30004319
SMED30004327
SMED30004334
SMED30004346
SMED30004348
SMED30004350
SMED30004353
SMED30004354
SMED30004355
SMED30004358
SMED30004361
SMED30004363
SMED30004366
SMED30004368
SMED30004371
SMED30004376
SMED30004389
SMED30004395
SMED30004399
SMED30004400
SMED30004403
SMED30004404
SMED30004408
SMED30004411
SMED30004413
SMED30004415
SMED30004420
SMED30004422
SMED30004423
SMED30004430
SMED30004435
SMED30004437
SMED30004442
SMED30004448
SMED30004449
SMED30004450
SMED30004453
SMED30004455
SMED30004458
SMED30004459
SMED30004461
SMED30004462
SMED30004463
SMED30004467
SMED30004483
SMED30004485
SMED30004487
SMED30004492
SMED30004498
SMED30004500
SMED30004501
SMED30004502
SMED30004508
SMED30004511
SMED30004514
SMED30004515
SMED30004518
SMED30004519
SMED30004523
SMED30004524
SMED30004532
SMED30004534
SMED30004537
SMED30004543
SMED30004550
SMED30004551
SMED30004553
SMED30004555
SMED30004557
SMED30004558
SMED30004562
SMED30004564
SMED30004577
SMED30004581
SMED30004582
SMED30004585
SMED30004588
SMED30004593
SMED30004594
SMED30004599
SMED30004602
SMED30004603
SMED30004606
SMED30004612
SMED30004616
SMED30004617
SMED30004622
SMED30004629
SMED30004633
SMED30004636
SMED30004640
SMED30004648
SMED30004651
SMED30004654
SMED30004660
SMED30004664
SMED30004666
SMED30004667
SMED30004677
SMED30004678
SMED30004687
SMED30004688
SMED30004694
SMED30004695
SMED30004696
SMED30004698
SMED30004700
SMED30004701
SMED30004704
SMED30004705
SMED30004707
SMED30004708
SMED30004716
SMED30004718
SMED30004722
SMED30004725
SMED30004737
SMED30004738
SMED30004739
SMED30004741
SMED30004742
SMED30004743
SMED30004746
SMED30004749
SMED30004751
SMED30004756
SMED30004761
SMED30004776
SMED30004783
SMED30004785
SMED30004800
SMED30004813
SMED30004814
SMED30004817
SMED30004819
SMED30004820
SMED30004838
SMED30004839
SMED30004840
SMED30004841
SMED30004845
SMED30004846
SMED30004851
SMED30004855
SMED30004860
SMED30004862
SMED30004873
SMED30004874
SMED30004876
SMED30004878
SMED30004881
SMED30004884
SMED30004893
SMED30004906
SMED30004908
SMED30004911
SMED30004920
SMED30004923
SMED30004928
SMED30004931
SMED30004937
SMED30004938
SMED30004939
SMED30004940
SMED30004942
SMED30004943
SMED30004945
SMED30004948
SMED30004951
SMED30004957
SMED30004958
SMED30004963
SMED30004964
SMED30004965
SMED30004967
SMED30004973
SMED30004977
SMED30004983
SMED30004989
SMED30004991
SMED30004992
SMED30005001
SMED30005004
SMED30005007
SMED30005011
SMED30005014
SMED30005016
SMED30005019
SMED30005021
SMED30005023
SMED30005027
SMED30005028
SMED30005030
SMED30005033
SMED30005038
SMED30005039
SMED30005041
SMED30005045
SMED30005048
SMED30005049
SMED30005052
SMED30005053
SMED30005058
SMED30005062
SMED30005065
SMED30005066
SMED30005067
SMED30005068
SMED30005069
SMED30005071
SMED30005074
SMED30005081
SMED30005094
SMED30005101
SMED30005106
SMED30005117
SMED30005123
SMED30005126
SMED30005127
SMED30005128
SMED30005140
SMED30005145
SMED30005146
SMED30005147
SMED30005148
SMED30005152
SMED30005160
SMED30005161
SMED30005168
SMED30005173
SMED30005174
SMED30005176
SMED30005183
SMED30005189
SMED30005191
SMED30005198
SMED30005207
SMED30005209
SMED30005212
SMED30005215
SMED30005221
SMED30005222
SMED30005228
SMED30005231
SMED30005233
SMED30005236
SMED30005237
SMED30005245
SMED30005247
SMED30005248
SMED30005250
SMED30005253
SMED30005274
SMED30005278
SMED30005280
SMED30005285
SMED30005289
SMED30005294
SMED30005296
SMED30005299
SMED30005301
SMED30005303
SMED30005309
SMED30005318
SMED30005321
SMED30005322
SMED30005324
SMED30005336
SMED30005341
SMED30005344
SMED30005345
SMED30005346
SMED30005349
SMED30005359
SMED30005367
SMED30005368
SMED30005375
SMED30005382
SMED30005391
SMED30005398
SMED30005403
SMED30005404
SMED30005408
SMED30005411
SMED30005421
SMED30005425
SMED30005435
SMED30005439
SMED30005444
SMED30005445
SMED30005453
SMED30005459
SMED30005462
SMED30005463
SMED30005465
SMED30005469
SMED30005470
SMED30005471
SMED30005484
SMED30005485
SMED30005488
SMED30005489
SMED30005492
SMED30005493
SMED30005496
SMED30005499
SMED30005508
SMED30005513
SMED30005523
SMED30005525
SMED30005527
SMED30005535
SMED30005537
SMED30005541
SMED30005543
SMED30005546
SMED30005551
SMED30005552
SMED30005553
SMED30005556
SMED30005562
SMED30005569
SMED30005571
SMED30005574
SMED30005578
SMED30005579
SMED30005588
SMED30005596
SMED30005600
SMED30005603
SMED30005604
SMED30005606
SMED30005609
SMED30005614
SMED30005620
SMED30005626
SMED30005632
SMED30005636
SMED30005643
SMED30005645
SMED30005647
SMED30005648
SMED30005654
SMED30005657
SMED30005659
SMED30005661
SMED30005665
SMED30005666
SMED30005667
SMED30005670
SMED30005671
SMED30005675
SMED30005681
SMED30005685
SMED30005688
SMED30005692
SMED30005694
SMED30005697
SMED30005698
SMED30005699
SMED30005705
SMED30005706
SMED30005712
SMED30005713
SMED30005717
SMED30005718
SMED30005719
SMED30005721
SMED30005723
SMED30005724
SMED30005729
SMED30005732
SMED30005737
SMED30005740
SMED30005741
SMED30005744
SMED30005745
SMED30005748
SMED30005762
SMED30005769
SMED30005772
SMED30005773
SMED30005776
SMED30005783
SMED30005784
SMED30005785
SMED30005787
SMED30005789
SMED30005794
SMED30005795
SMED30005800
SMED30005804
SMED30005805
SMED30005807
SMED30005808
SMED30005815
SMED30005819
SMED30005823
SMED30005825
SMED30005828
SMED30005843
SMED30005845
SMED30005864
SMED30005865
SMED30005868
SMED30005872
SMED30005873
SMED30005879
SMED30005882
SMED30005883
SMED30005889
SMED30005891
SMED30005895
SMED30005897
SMED30005901
SMED30005907
SMED30005922
SMED30005924
SMED30005925
SMED30005932
SMED30005933
SMED30005941
SMED30005944
SMED30005945
SMED30005949
SMED30005950
SMED30005955
SMED30005958
SMED30005965
SMED30005968
SMED30005973
SMED30005974
SMED30005977
SMED30005978
SMED30005979
SMED30005988
SMED30005990
SMED30005992
SMED30006000
SMED30006002
SMED30006003
SMED30006006
SMED30006011
SMED30006016
SMED30006018
SMED30006022
SMED30006027
SMED30006028
SMED30006034
SMED30006036
SMED30006037
SMED30006039
SMED30006045
SMED30006047
SMED30006057
SMED30006058
SMED30006060
SMED30006062
SMED30006063
SMED30006065
SMED30006070
SMED30006079
SMED30006083
SMED30006085
SMED30006086
SMED30006087
SMED30006091
SMED30006093
SMED30006095
SMED30006103
SMED30006105
SMED30006106
SMED30006109
SMED30006112
SMED30006114
SMED30006117
SMED30006119
SMED30006129
SMED30006130
SMED30006132
SMED30006138
SMED30006140
SMED30006144
SMED30006145
SMED30006148
SMED30006149
SMED30006150
SMED30006161
SMED30006163
SMED30006169
SMED30006179
SMED30006180
SMED30006183
SMED30006186
SMED30006187
SMED30006188
SMED30006196
SMED30006198
SMED30006200
SMED30006203
SMED30006211
SMED30006213
SMED30006214
SMED30006221
SMED30006226
SMED30006228
SMED30006230
SMED30006233
SMED30006235
SMED30006241
SMED30006245
SMED30006247
SMED30006252
SMED30006253
SMED30006254
SMED30006256
SMED30006260
SMED30006261
SMED30006263
SMED30006271
SMED30006273
SMED30006274
SMED30006276
SMED30006277
SMED30006281
SMED30006289
SMED30006290
SMED30006294
SMED30006295
SMED30006301
SMED30006302
SMED30006304
SMED30006311
SMED30006312
SMED30006322
SMED30006327
SMED30006334
SMED30006341
SMED30006342
SMED30006343
SMED30006344
SMED30006347
SMED30006348
SMED30006352
SMED30006354
SMED30006356
SMED30006361
SMED30006363
SMED30006365
SMED30006370
SMED30006371
SMED30006374
SMED30006378
SMED30006380
SMED30006381
SMED30006386
SMED30006401
SMED30006402
SMED30006403
SMED30006412
SMED30006413
SMED30006416
SMED30006417
SMED30006424
SMED30006425
SMED30006429
SMED30006431
SMED30006438
SMED30006453
SMED30006455
SMED30006456
SMED30006459
SMED30006461
SMED30006465
SMED30006466
SMED30006469
SMED30006483
SMED30006484
SMED30006490
SMED30006497
SMED30006503
SMED30006508
SMED30006516
SMED30006518
SMED30006521
SMED30006525
SMED30006541
SMED30006542
SMED30006546
SMED30006547
SMED30006562
SMED30006563
SMED30006567
SMED30006583
SMED30006587
SMED30006593
SMED30006602
SMED30006603
SMED30006606
SMED30006616
SMED30006622
SMED30006629
SMED30006631
SMED30006633
SMED30006636
SMED30006638
SMED30006639
SMED30006652
SMED30006656
SMED30006659
SMED30006663
SMED30006669
SMED30006671
SMED30006674
SMED30006679
SMED30006683
SMED30006684
SMED30006689
SMED30006690
SMED30006694
SMED30006696
SMED30006714
SMED30006717
SMED30006723
SMED30006736
SMED30006740
SMED30006743
SMED30006748
SMED30006749
SMED30006752
SMED30006754
SMED30006755
SMED30006762
SMED30006763
SMED30006777
SMED30006780
SMED30006782
SMED30006784
SMED30006792
SMED30006794
SMED30006798
SMED30006799
SMED30006805
SMED30006811
SMED30006813
SMED30006814
SMED30006815
SMED30006816
SMED30006817
SMED30006819
SMED30006820
SMED30006828
SMED30006830
SMED30006833
SMED30006834
SMED30006837
SMED30006838
SMED30006843
SMED30006845
SMED30006846
SMED30006852
SMED30006857
SMED30006859
SMED30006873
SMED30006879
SMED30006887
SMED30006897
SMED30006901
SMED30006905
SMED30006907
SMED30006908
SMED30006916
SMED30006917
SMED30006924
SMED30006931
SMED30006942
SMED30006944
SMED30006955
SMED30006956
SMED30006957
SMED30006960
SMED30006963
SMED30006967
SMED30006971
SMED30006978
SMED30006996
SMED30007002
SMED30007004
SMED30007007
SMED30007008
SMED30007010
SMED30007012
SMED30007013
SMED30007015
SMED30007022
SMED30007024
SMED30007028
SMED30007032
SMED30007038
SMED30007041
SMED30007042
SMED30007044
SMED30007055
SMED30007060
SMED30007069
SMED30007070
SMED30007073
SMED30007080
SMED30007084
SMED30007085
SMED30007090
SMED30007093
SMED30007095
SMED30007096
SMED30007098
SMED30007100
SMED30007102
SMED30007106
SMED30007110
SMED30007115
SMED30007120
SMED30007122
SMED30007126
SMED30007127
SMED30007138
SMED30007140
SMED30007142
SMED30007143
SMED30007147
SMED30007150
SMED30007152
SMED30007154
SMED30007159
SMED30007161
SMED30007162
SMED30007163
SMED30007170
SMED30007172
SMED30007173
SMED30007178
SMED30007186
SMED30007188
SMED30007199
SMED30007209
SMED30007225
SMED30007227
SMED30007229
SMED30007230
SMED30007235
SMED30007249
SMED30007253
SMED30007255
SMED30007261
SMED30007262
SMED30007267
SMED30007268
SMED30007270
SMED30007279
SMED30007280
SMED30007281
SMED30007284
SMED30007287
SMED30007292
SMED30007298
SMED30007300
SMED30007302
SMED30007304
SMED30007305
SMED30007314
SMED30007315
SMED30007322
SMED30007326
SMED30007337
SMED30007341
SMED30007343
SMED30007346
SMED30007347
SMED30007348
SMED30007360
SMED30007361
SMED30007365
SMED30007370
SMED30007371
SMED30007372
SMED30007379
SMED30007383
SMED30007384
SMED30007386
SMED30007392
SMED30007394
SMED30007396
SMED30007399
SMED30007400
SMED30007407
SMED30007410
SMED30007414
SMED30007425
SMED30007426
SMED30007442
SMED30007445
SMED30007451
SMED30007453
SMED30007454
SMED30007456
SMED30007457
SMED30007466
SMED30007468
SMED30007470
SMED30007472
SMED30007480
SMED30007486
SMED30007493
SMED30007495
SMED30007496
SMED30007499
SMED30007509
SMED30007511
SMED30007512
SMED30007515
SMED30007517
SMED30007518
SMED30007519
SMED30007527
SMED30007535
SMED30007543
SMED30007544
SMED30007545
SMED30007546
SMED30007550
SMED30007557
SMED30007558
SMED30007561
SMED30007563
SMED30007566
SMED30007572
SMED30007577
SMED30007578
SMED30007581
SMED30007586
SMED30007587
SMED30007592
SMED30007593
SMED30007598
SMED30007604
SMED30007610
SMED30007614
SMED30007615
SMED30007616
SMED30007618
SMED30007621
SMED30007627
SMED30007630
SMED30007633
SMED30007634
SMED30007646
SMED30007657
SMED30007660
SMED30007661
SMED30007662
SMED30007664
SMED30007667
SMED30007670
SMED30007673
SMED30007674
SMED30007675
SMED30007676
SMED30007679
SMED30007680
SMED30007685
SMED30007686
SMED30007693
SMED30007699
SMED30007705
SMED30007707
SMED30007708
SMED30007712
SMED30007714
SMED30007718
SMED30007723
SMED30007725
SMED30007727
SMED30007734
SMED30007741
SMED30007742
SMED30007743
SMED30007745
SMED30007747
SMED30007755
SMED30007769
SMED30007772
SMED30007783
SMED30007786
SMED30007788
SMED30007789
SMED30007795
SMED30007797
SMED30007799
SMED30007801
SMED30007804
SMED30007809
SMED30007824
SMED30007829
SMED30007839
SMED30007841
SMED30007842
SMED30007845
SMED30007846
[truncated: 7,220 more rows]

## Sheet: 7d_control(RNAi)
SMED30000004
SMED30000006
SMED30000009
SMED30000013
SMED30000014
SMED30000019
SMED30000022
SMED30000023
SMED30000025
SMED30000032
SMED30000035
SMED30000038
SMED30000039
SMED30000040
SMED30000041
SMED30000043
SMED30000044
SMED30000046
SMED30000049
SMED30000054
SMED30000055
SMED30000062
SMED30000064
SMED30000065
SMED30000078
SMED30000082
SMED30000083
SMED30000093
SMED30000095
SMED30000096
SMED30000107
SMED30000108
SMED30000109
SMED30000110
SMED30000112
SMED30000114
SMED30000118
SMED30000119
SMED30000126
SMED30000129
SMED30000130
SMED30000131
SMED30000132
SMED30000137
SMED30000147
SMED30000153
SMED30000156
SMED30000158
SMED30000160
SMED30000165
SMED30000170
SMED30000188
SMED30000189
SMED30000193
SMED30000194
SMED30000196
SMED30000198
SMED30000200
SMED30000203
SMED30000222
SMED30000223
SMED30000236
SMED30000242
SMED30000244
SMED30000253
SMED30000261
SMED30000262
SMED30000270
SMED30000274
SMED30000275
SMED30000281
SMED30000282
SMED30000284
SMED30000291
SMED30000293
SMED30000294
SMED30000299
SMED30000310
SMED30000311
SMED30000316
SMED30000338
SMED30000343
SMED30000345
SMED30000350
SMED30000353
SMED30000354
SMED30000359
SMED30000362
SMED30000370
SMED30000371
SMED30000373
SMED30000377
SMED30000378
SMED30000387
SMED30000393
SMED30000394
SMED30000403
SMED30000409
SMED30000411
SMED30000418
SMED30000421
SMED30000424
SMED30000440
SMED30000443
SMED30000445
SMED30000449
SMED30000459
SMED30000463
SMED30000470
SMED30000473
SMED30000475
SMED30000479
SMED30000483
SMED30000485
SMED30000488
SMED30000494
SMED30000500
SMED30000510
SMED30000511
SMED30000512
SMED30000513
SMED30000514
SMED30000515
SMED30000517
SMED30000524
SMED30000527
SMED30000535
SMED30000538
SMED30000539
SMED30000541
SMED30000542
SMED30000545
SMED30000553
SMED30000558
SMED30000559
SMED30000562
SMED30000564
SMED30000565
SMED30000570
SMED30000573
SMED30000575
SMED30000576
SMED30000581
SMED30000584
SMED30000594
SMED30000596
SMED30000608
SMED30000613
SMED30000621
SMED30000625
SMED30000627
SMED30000640
SMED30000642
SMED30000643
SMED30000644
SMED30000646
SMED30000647
SMED30000648
SMED30000661
SMED30000664
SMED30000668
SMED30000669
SMED30000671
SMED30000681
SMED30000682
SMED30000684
SMED30000686
SMED30000689
SMED30000690
SMED30000691
SMED30000692
SMED30000694
SMED30000696
SMED30000699
SMED30000705
SMED30000707
SMED30000712
SMED30000714
SMED30000725
SMED30000729
SMED30000732
SMED30000740
SMED30000744
SMED30000749
SMED30000752
SMED30000754
SMED30000756
SMED30000763
SMED30000765
SMED30000771
SMED30000773
SMED30000778
SMED30000785
SMED30000786
SMED30000788
SMED30000789
SMED30000794
SMED30000801
SMED30000805
SMED30000807
SMED30000812
SMED30000816
SMED30000817
SMED30000819
SMED30000821
SMED30000824
SMED30000831
SMED30000845
SMED30000846
SMED30000852
SMED30000853
SMED30000858
SMED30000862
SMED30000870
SMED30000872
SMED30000878
SMED30000881
SMED30000882
SMED30000894
SMED30000896
SMED30000897
SMED30000901
SMED30000905
SMED30000918
SMED30000919
SMED30000921
SMED30000927
SMED30000930
SMED30000934
SMED30000943
SMED30000946
SMED30000950
SMED30000954
SMED30000957
SMED30000963
SMED30000964
SMED30000967
SMED30000968
SMED30000974
SMED30000976
SMED30000977
SMED30000984
SMED30000995
SMED30000996
SMED30001001
SMED30001003
SMED30001004
SMED30001009
SMED30001010
SMED30001012
SMED30001016
SMED30001022
SMED30001023
SMED30001026
SMED30001030
SMED30001031
SMED30001032
SMED30001034
SMED30001036
SMED30001043
SMED30001055
SMED30001056
SMED30001057
SMED30001058
SMED30001060
SMED30001067
SMED30001071
SMED30001074
SMED30001075
SMED30001076
SMED30001081
SMED30001084
SMED30001087
SMED30001093
SMED30001095
SMED30001099
SMED30001101
SMED30001103
SMED30001106
SMED30001112
SMED30001113
SMED30001115
SMED30001116
SMED30001117
SMED30001121
SMED30001122
SMED30001127
SMED30001129
SMED30001137
SMED30001139
SMED30001142
SMED30001146
SMED30001147
SMED30001148
SMED30001151
SMED30001152
SMED30001158
SMED30001160
SMED30001161
SMED30001167
SMED30001174
SMED30001176
SMED30001185
SMED30001190
SMED30001191
SMED30001192
SMED30001195
SMED30001204
SMED30001207
SMED30001214
SMED30001220
SMED30001222
SMED30001223
SMED30001230
SMED30001234
SMED30001235
SMED30001237
SMED30001245
SMED30001248
SMED30001251
SMED30001253
SMED30001255
SMED30001259
SMED30001261
SMED30001262
SMED30001264
SMED30001271
SMED30001276
SMED30001280
SMED30001282
SMED30001290
SMED30001291
SMED30001292
SMED30001294
SMED30001295
SMED30001296
SMED30001299
SMED30001301
SMED30001306
SMED30001312
SMED30001318
SMED30001320
SMED30001322
SMED30001326
SMED30001328
SMED30001334
SMED30001335
SMED30001336
SMED30001341
SMED30001344
SMED30001347
SMED30001351
SMED30001353
SMED30001360
SMED30001361
SMED30001362
SMED30001365
SMED30001366
SMED30001369
SMED30001370
SMED30001371
SMED30001376
SMED30001380
SMED30001387
SMED30001388
SMED30001393
SMED30001395
SMED30001400
SMED30001404
SMED30001419
SMED30001421
SMED30001425
SMED30001426
SMED30001428
SMED30001433
SMED30001439
SMED30001441
SMED30001446
SMED30001451
SMED30001453
SMED30001454
SMED30001455
SMED30001457
SMED30001458
SMED30001459
SMED30001462
SMED30001465
SMED30001467
SMED30001473
SMED30001476
SMED30001479
SMED30001482
SMED30001483
SMED30001484
SMED30001485
SMED30001486
SMED30001493
SMED30001495
SMED30001496
SMED30001497
SMED30001499
SMED30001501
SMED30001508
SMED30001510
SMED30001511
SMED30001514
SMED30001515
SMED30001516
SMED30001519
SMED30001521
SMED30001526
SMED30001528
SMED30001529
SMED30001534
SMED30001540
SMED30001543
SMED30001545
SMED30001546
SMED30001548
SMED30001550
SMED30001553
SMED30001556
SMED30001558
SMED30001563
SMED30001570
SMED30001580
SMED30001583
SMED30001584
SMED30001587
SMED30001588
SMED30001592
SMED30001601
SMED30001604
SMED30001608
SMED30001612
SMED30001613
SMED30001614
SMED30001618
SMED30001622
SMED30001623
SMED30001627
SMED30001630
SMED30001632
SMED30001634
SMED30001636
SMED30001642
SMED30001645
SMED30001647
SMED30001648
SMED30001651
SMED30001652
SMED30001654
SMED30001656
SMED30001657
SMED30001660
SMED30001661
SMED30001663
SMED30001666
SMED30001668
SMED30001672
SMED30001673
SMED30001678
SMED30001679
SMED30001680
SMED30001681
SMED30001697
SMED30001699
SMED30001704
SMED30001706
SMED30001710
SMED30001713
SMED30001718
SMED30001733
SMED30001740
SMED30001742
SMED30001743
SMED30001750
SMED30001752
SMED30001760
SMED30001764
SMED30001767
SMED30001768
SMED30001774
SMED30001777
SMED30001779
SMED30001780
SMED30001782
SMED30001788
SMED30001792
SMED30001793
SMED30001794
SMED30001797
SMED30001805
SMED30001806
SMED30001807
SMED30001811
SMED30001818
SMED30001828
SMED30001830
SMED30001836
SMED30001852
SMED30001855
SMED30001856
SMED30001860
SMED30001861
SMED30001863
SMED30001867
SMED30001871
SMED30001873
SMED30001875
SMED30001878
SMED30001880
SMED30001885
SMED30001888
SMED30001889
SMED30001895
SMED30001900
SMED30001901
SMED30001904
SMED30001905
SMED30001910
SMED30001911
SMED30001916
SMED30001920
SMED30001932
SMED30001933
SMED30001935
SMED30001939
SMED30001942
SMED30001945
SMED30001946
SMED30001950
SMED30001951
SMED30001960
SMED30001964
SMED30001972
SMED30001974
SMED30001977
SMED30001978
SMED30001980
SMED30001982
SMED30001983
SMED30001987
SMED30001988
SMED30001990
SMED30001997
SMED30002000
SMED30002002
SMED30002006
SMED30002009
SMED30002034
SMED30002036
SMED30002038
SMED30002040
SMED30002046
SMED30002047
SMED30002049
SMED30002059
SMED30002062
SMED30002064
SMED30002066
SMED30002067
SMED30002068
SMED30002070
SMED30002072
SMED30002074
SMED30002075
SMED30002080
SMED30002082
SMED30002086
SMED30002091
SMED30002092
SMED30002093
SMED30002094
SMED30002103
SMED30002106
SMED30002108
SMED30002110
SMED30002112
SMED30002113
SMED30002117
SMED30002120
SMED30002129
SMED30002133
SMED30002138
SMED30002139
SMED30002141
SMED30002142
SMED30002147
SMED30002152
SMED30002155
SMED30002156
SMED30002162
SMED30002163
SMED30002166
SMED30002168
SMED30002176
SMED30002178
SMED30002187
SMED30002199
SMED30002200
SMED30002203
SMED30002210
SMED30002213
SMED30002217
SMED30002224
SMED30002225
SMED30002228
SMED30002238
SMED30002246
SMED30002248
SMED30002251
SMED30002255
SMED30002257
SMED30002258
SMED30002260
SMED30002262
SMED30002268
SMED30002272
SMED30002274
SMED30002277
SMED30002280
SMED30002281
SMED30002282
SMED30002286
SMED30002291
SMED30002295
SMED30002297
SMED30002298
SMED30002300
SMED30002305
SMED30002308
SMED30002309
SMED30002314
SMED30002316
SMED30002317
SMED30002318
SMED30002319
SMED30002327
SMED30002332
SMED30002334
SMED30002339
SMED30002344
SMED30002345
SMED30002346
SMED30002349
SMED30002350
SMED30002351
SMED30002355
SMED30002358
SMED30002360
SMED30002363
SMED30002364
SMED30002366
SMED30002367
SMED30002369
SMED30002370
SMED30002373
SMED30002381
SMED30002385
SMED30002389
SMED30002394
SMED30002396
SMED30002413
SMED30002414
SMED30002417
SMED30002422
SMED30002424
SMED30002427
SMED30002437
SMED30002443
SMED30002445
SMED30002449
SMED30002450
SMED30002454
SMED30002455
SMED30002458
SMED30002463
SMED30002469
SMED30002470
SMED30002475
SMED30002477
SMED30002478
SMED30002481
SMED30002483
SMED30002486
SMED30002489
SMED30002490
SMED30002496
SMED30002497
SMED30002503
SMED30002505
SMED30002510
SMED30002512
SMED30002513
SMED30002515
SMED30002516
SMED30002517
SMED30002523
SMED30002524
SMED30002525
SMED30002529
SMED30002530
SMED30002531
SMED30002534
SMED30002537
SMED30002539
SMED30002542
SMED30002545
SMED30002549
SMED30002554
SMED30002558
SMED30002560
SMED30002562
SMED30002563
SMED30002568
SMED30002570
SMED30002574
SMED30002575
SMED30002577
SMED30002579
SMED30002584
SMED30002588
SMED30002589
SMED30002590
SMED30002592
SMED30002595
SMED30002596
SMED30002597
SMED30002600
SMED30002604
SMED30002606
SMED30002608
SMED30002609
SMED30002611
SMED30002619
SMED30002635
SMED30002636
SMED30002638
SMED30002643
SMED30002647
SMED30002648
SMED30002652
SMED30002655
SMED30002656
SMED30002662
SMED30002664
SMED30002665
SMED30002667
SMED30002668
SMED30002673
SMED30002676
SMED30002688
SMED30002689
SMED30002690
SMED30002693
SMED30002698
SMED30002701
SMED30002709
SMED30002714
SMED30002716
SMED30002721
SMED30002723
SMED30002728
SMED30002736
SMED30002740
SMED30002741
SMED30002742
SMED30002743
SMED30002744
SMED30002748
SMED30002750
SMED30002752
SMED30002754
SMED30002755
SMED30002758
SMED30002762
SMED30002763
SMED30002766
SMED30002772
SMED30002774
SMED30002775
SMED30002777
SMED30002778
SMED30002783
SMED30002793
SMED30002797
SMED30002801
SMED30002806
SMED30002808
SMED30002809
SMED30002811
SMED30002822
SMED30002828
SMED30002829
SMED30002835
SMED30002839
SMED30002842
SMED30002852
SMED30002856
SMED30002858
SMED30002861
SMED30002863
SMED30002871
SMED30002872
SMED30002875
SMED30002876
SMED30002878
SMED30002880
SMED30002882
SMED30002884
SMED30002893
SMED30002894
SMED30002896
SMED30002897
SMED30002899
SMED30002900
SMED30002902
SMED30002903
SMED30002906
SMED30002908
SMED30002910
SMED30002914
SMED30002916
SMED30002919
SMED30002925
SMED30002926
SMED30002931
SMED30002932
SMED30002934
SMED30002938
SMED30002941
SMED30002956
SMED30002957
SMED30002959
SMED30002963
SMED30002966
SMED30002969
SMED30002970
SMED30002972
SMED30002979
SMED30002980
SMED30002988
SMED30002989
SMED30002994
SMED30002996
SMED30003001
SMED30003008
SMED30003011
SMED30003012
SMED30003013
SMED30003015
SMED30003020
SMED30003032
SMED30003033
SMED30003039
SMED30003043
SMED30003044
SMED30003045
SMED30003047
SMED30003048
SMED30003050
SMED30003051
SMED30003052
SMED30003053
SMED30003056
SMED30003059
SMED30003060
SMED30003066
SMED30003068
SMED30003069
SMED30003079
SMED30003084
SMED30003087
SMED30003090
SMED30003091
SMED30003094
SMED30003095
SMED30003096
SMED30003098
SMED30003100
SMED30003101
SMED30003102
SMED30003109
SMED30003110
SMED30003112
SMED30003113
SMED30003117
SMED30003118
SMED30003134
SMED30003138
SMED30003139
SMED30003140
SMED30003145
SMED30003150
SMED30003152
SMED30003153
SMED30003155
SMED30003156
SMED30003157
SMED30003163
SMED30003165
SMED30003166
SMED30003169
SMED30003170
SMED30003171
SMED30003173
SMED30003175
SMED30003177
SMED30003179
SMED30003183
SMED30003184
SMED30003192
SMED30003198
SMED30003205
SMED30003214
SMED30003218
SMED30003223
SMED30003228
SMED30003231
SMED30003233
SMED30003236
SMED30003240
SMED30003246
SMED30003248
SMED30003250
SMED30003251
SMED30003258
SMED30003259
SMED30003261
SMED30003262
SMED30003268
SMED30003269
SMED30003270
SMED30003273
SMED30003274
SMED30003275
SMED30003276
SMED30003288
SMED30003291
SMED30003292
SMED30003297
SMED30003298
SMED30003300
SMED30003316
SMED30003320
SMED30003321
SMED30003322
SMED30003323
SMED30003328
SMED30003329
SMED30003330
SMED30003332
SMED30003334
SMED30003335
SMED30003336
SMED30003345
SMED30003346
SMED30003351
SMED30003353
SMED30003354
SMED30003355
SMED30003360
SMED30003361
SMED30003364
SMED30003365
SMED30003366
SMED30003372
SMED30003373
SMED30003374
SMED30003375
SMED30003382
SMED30003384
SMED30003386
SMED30003388
SMED30003389
SMED30003401
SMED30003403
SMED30003404
SMED30003406
SMED30003408
SMED30003409
SMED30003414
SMED30003415
SMED30003418
SMED30003426
SMED30003427
SMED30003429
SMED30003430
SMED30003431
SMED30003438
SMED30003439
SMED30003443
SMED30003447
SMED30003452
SMED30003453
SMED30003457
SMED30003458
SMED30003461
SMED30003463
SMED30003466
SMED30003468
SMED30003469
SMED30003470
SMED30003473
SMED30003474
SMED30003475
SMED30003480
SMED30003482
SMED30003490
SMED30003493
SMED30003498
SMED30003500
SMED30003502
SMED30003503
SMED30003507
SMED30003510
SMED30003512
SMED30003513
SMED30003516
SMED30003520
SMED30003523
SMED30003526
SMED30003533
SMED30003539
SMED30003540
SMED30003542
SMED30003544
SMED30003545
SMED30003546
SMED30003549
SMED30003556
SMED30003560
SMED30003562
SMED30003563
SMED30003565
SMED30003580
SMED30003583
SMED30003584
SMED30003589
SMED30003591
SMED30003593
SMED30003600
SMED30003601
SMED30003603
SMED30003613
SMED30003617
SMED30003618
SMED30003623
SMED30003630
SMED30003638
SMED30003642
SMED30003651
SMED30003656
SMED30003657
SMED30003660
SMED30003661
SMED30003662
SMED30003675
SMED30003676
SMED30003677
SMED30003680
SMED30003681
SMED30003683
SMED30003684
SMED30003687
SMED30003688
SMED30003697
SMED30003698
SMED30003699
SMED30003710
SMED30003714
SMED30003717
SMED30003721
SMED30003722
SMED30003724
SMED30003728
SMED30003729
SMED30003730
SMED30003731
SMED30003733
SMED30003736
SMED30003748
SMED30003750
SMED30003762
SMED30003765
SMED30003769
SMED30003770
SMED30003771
SMED30003775
SMED30003777
SMED30003780
SMED30003783
SMED30003788
SMED30003793
SMED30003796
SMED30003798
SMED30003800
SMED30003808
SMED30003809
SMED30003811
SMED30003812
SMED30003814
SMED30003816
SMED30003818
SMED30003820
SMED30003822
SMED30003824
SMED30003826
SMED30003829
SMED30003834
SMED30003838
SMED30003844
SMED30003846
SMED30003852
SMED30003857
SMED30003859
SMED30003862
SMED30003868
SMED30003869
SMED30003871
SMED30003874
SMED30003875
SMED30003876
SMED30003881
SMED30003885
SMED30003886
SMED30003887
SMED30003890
SMED30003894
SMED30003899
SMED30003902
SMED30003903
SMED30003905
SMED30003907
SMED30003909
SMED30003912
SMED30003924
SMED30003927
SMED30003929
SMED30003935
SMED30003936
SMED30003937
SMED30003940
SMED30003943
SMED30003944
SMED30003949
SMED30003950
SMED30003955
SMED30003956
SMED30003957
SMED30003958
SMED30003962
SMED30003963
SMED30003964
SMED30003965
SMED30003966
SMED30003974
SMED30003976
SMED30003978
SMED30003981
SMED30003985
SMED30003992
SMED30003993
SMED30003994
SMED30003997
SMED30004009
SMED30004016
SMED30004017
SMED30004018
SMED30004019
SMED30004020
SMED30004025
SMED30004026
SMED30004027
SMED30004035
SMED30004040
SMED30004041
SMED30004042
SMED30004045
SMED30004048
SMED30004049
SMED30004050
SMED30004053
SMED30004055
SMED30004063
SMED30004065
SMED30004067
SMED30004072
SMED30004081
SMED30004082
SMED30004085
SMED30004088
SMED30004089
SMED30004090
SMED30004092
SMED30004103
SMED30004107
SMED30004109
SMED30004115
SMED30004117
SMED30004118
SMED30004121
SMED30004123
SMED30004124
SMED30004132
SMED30004136
SMED30004140
SMED30004142
SMED30004147
SMED30004149
SMED30004156
SMED30004158
SMED30004160
SMED30004162
SMED30004166
SMED30004168
SMED30004169
SMED30004172
SMED30004175
SMED30004176
SMED30004177
SMED30004178
SMED30004183
SMED30004184
SMED30004187
SMED30004191
SMED30004194
SMED30004197
SMED30004202
SMED30004206
SMED30004207
SMED30004208
SMED30004210
SMED30004212
SMED30004216
SMED30004224
SMED30004225
SMED30004232
SMED30004234
SMED30004241
SMED30004242
SMED30004250
SMED30004252
SMED30004253
SMED30004255
SMED30004256
SMED30004269
SMED30004270
SMED30004271
SMED30004277
SMED30004278
SMED30004281
SMED30004282
SMED30004284
SMED30004285
SMED30004303
SMED30004307
SMED30004311
SMED30004313
SMED30004317
SMED30004318
SMED30004319
SMED30004327
SMED30004334
SMED30004339
SMED30004346
SMED30004348
SMED30004350
SMED30004353
SMED30004355
SMED30004358
SMED30004361
SMED30004363
SMED30004366
SMED30004368
SMED30004371
SMED30004376
SMED30004383
SMED30004389
SMED30004395
SMED30004399
SMED30004400
SMED30004403
SMED30004404
SMED30004411
SMED30004415
SMED30004420
SMED30004422
SMED30004423
SMED30004430
SMED30004435
SMED30004437
SMED30004442
SMED30004448
SMED30004449
SMED30004450
SMED30004453
SMED30004455
SMED30004458
SMED30004459
SMED30004461
SMED30004462
SMED30004463
SMED30004467
SMED30004472
SMED30004483
SMED30004485
SMED30004487
SMED30004492
SMED30004498
SMED30004500
SMED30004501
SMED30004502
SMED30004508
SMED30004511
SMED30004513
SMED30004515
SMED30004518
SMED30004519
SMED30004523
SMED30004524
SMED30004532
SMED30004534
SMED30004536
SMED30004537
SMED30004543
SMED30004546
SMED30004547
SMED30004550
SMED30004551
SMED30004553
SMED30004555
SMED30004557
SMED30004558
SMED30004562
SMED30004564
SMED30004568
SMED30004577
SMED30004578
SMED30004581
SMED30004582
SMED30004585
SMED30004588
SMED30004594
SMED30004599
SMED30004602
SMED30004603
SMED30004606
SMED30004612
SMED30004616
SMED30004617
SMED30004622
SMED30004628
SMED30004629
SMED30004630
SMED30004633
SMED30004636
SMED30004640
SMED30004648
SMED30004651
SMED30004654
SMED30004660
SMED30004664
SMED30004666
SMED30004667
SMED30004669
SMED30004678
SMED30004687
SMED30004688
SMED30004694
SMED30004695
SMED30004696
SMED30004698
SMED30004700
SMED30004701
SMED30004704
SMED30004705
SMED30004707
SMED30004708
SMED30004716
SMED30004722
SMED30004725
SMED30004731
SMED30004737
SMED30004738
SMED30004739
SMED30004741
SMED30004743
SMED30004746
SMED30004747
SMED30004749
SMED30004751
SMED30004756
SMED30004761
SMED30004776
SMED30004783
SMED30004800
SMED30004809
SMED30004814
SMED30004817
SMED30004819
SMED30004820
SMED30004822
SMED30004838
SMED30004840
SMED30004841
SMED30004845
SMED30004846
SMED30004851
SMED30004855
SMED30004856
SMED30004860
SMED30004873
SMED30004874
SMED30004876
SMED30004877
SMED30004881
SMED30004884
SMED30004886
SMED30004893
SMED30004903
SMED30004906
SMED30004908
SMED30004911
SMED30004920
SMED30004923
SMED30004928
SMED30004931
SMED30004937
SMED30004938
SMED30004939
SMED30004940
SMED30004942
SMED30004943
SMED30004945
SMED30004948
SMED30004951
SMED30004957
SMED30004959
SMED30004963
SMED30004964
SMED30004965
SMED30004967
SMED30004973
SMED30004976
SMED30004983
SMED30004989
SMED30004992
SMED30005001
SMED30005004
SMED30005007
SMED30005011
SMED30005014
SMED30005016
SMED30005019
SMED30005021
SMED30005023
SMED30005027
SMED30005028
SMED30005030
SMED30005033
SMED30005036
SMED30005039
SMED30005041
SMED30005042
SMED30005045
SMED30005048
SMED30005049
SMED30005052
SMED30005053
SMED30005058
SMED30005062
SMED30005064
SMED30005065
SMED30005066
SMED30005067
SMED30005068
SMED30005071
SMED30005074
SMED30005081
SMED30005087
SMED30005094
SMED30005101
SMED30005106
SMED30005117
SMED30005123
SMED30005125
SMED30005126
SMED30005127
SMED30005128
SMED30005140
SMED30005145
SMED30005146
SMED30005147
SMED30005148
SMED30005152
SMED30005160
SMED30005161
SMED30005168
SMED30005173
SMED30005174
SMED30005176
SMED30005183
SMED30005185
SMED30005189
SMED30005191
SMED30005198
SMED30005207
SMED30005209
SMED30005212
SMED30005213
SMED30005215
SMED30005221
SMED30005222
SMED30005228
SMED30005231
SMED30005233
SMED30005236
SMED30005237
SMED30005245
SMED30005247
SMED30005248
SMED30005249
SMED30005250
SMED30005253
SMED30005274
SMED30005276
SMED30005278
SMED30005280
SMED30005285
SMED30005291
SMED30005293
SMED30005296
SMED30005299
SMED30005301
SMED30005309
SMED30005315
SMED30005317
SMED30005318
SMED30005321
SMED30005322
SMED30005324
SMED30005336
SMED30005341
SMED30005344
SMED30005345
SMED30005346
SMED30005349
SMED30005350
SMED30005357
SMED30005359
SMED30005367
SMED30005368
SMED30005375
SMED30005382
SMED30005391
SMED30005398
SMED30005403
SMED30005404
SMED30005408
SMED30005411
SMED30005420
SMED30005422
SMED30005425
SMED30005435
SMED30005439
SMED30005442
SMED30005444
SMED30005445
SMED30005453
SMED30005459
SMED30005462
SMED30005463
SMED30005465
SMED30005468
SMED30005469
SMED30005470
SMED30005471
SMED30005484
SMED30005485
SMED30005488
SMED30005489
SMED30005490
SMED30005492
SMED30005493
SMED30005496
SMED30005499
SMED30005508
SMED30005513
SMED30005517
SMED30005523
SMED30005525
SMED30005527
SMED30005535
SMED30005537
SMED30005538
SMED30005540
SMED30005541
SMED30005543
SMED30005546
SMED30005551
SMED30005552
SMED30005553
SMED30005554
SMED30005556
SMED30005562
SMED30005569
SMED30005571
SMED30005574
SMED30005578
SMED30005579
SMED30005583
SMED30005588
SMED30005596
SMED30005600
SMED30005601
SMED30005603
SMED30005604
SMED30005606
SMED30005609
SMED30005614
SMED30005617
SMED30005620
SMED30005622
SMED30005626
SMED30005632
SMED30005643
SMED30005645
SMED30005647
SMED30005648
SMED30005654
SMED30005657
SMED30005659
SMED30005660
SMED30005661
SMED30005665
SMED30005666
SMED30005667
SMED30005670
SMED30005671
SMED30005675
SMED30005681
SMED30005685
SMED30005688
SMED30005692
SMED30005694
SMED30005697
SMED30005698
SMED30005699
SMED30005705
SMED30005706
SMED30005712
SMED30005713
SMED30005717
SMED30005718
SMED30005719
SMED30005721
SMED30005723
SMED30005724
SMED30005729
SMED30005732
SMED30005734
SMED30005737
SMED30005740
SMED30005741
SMED30005744
SMED30005745
SMED30005747
SMED30005748
SMED30005751
SMED30005760
SMED30005762
SMED30005769
SMED30005771
SMED30005772
SMED30005773
SMED30005776
SMED30005783
SMED30005784
SMED30005785
SMED30005787
SMED30005794
SMED30005795
SMED30005804
SMED30005805
SMED30005807
SMED30005808
SMED30005812
SMED30005814
SMED30005815
SMED30005819
SMED30005823
SMED30005824
SMED30005828
SMED30005837
SMED30005838
SMED30005843
SMED30005845
SMED30005851
SMED30005854
SMED30005864
SMED30005865
SMED30005868
SMED30005872
SMED30005873
SMED30005875
SMED30005879
SMED30005881
SMED30005882
SMED30005883
SMED30005885
SMED30005889
SMED30005891
SMED30005895
SMED30005897
SMED30005901
SMED30005904
SMED30005917
SMED30005921
SMED30005922
SMED30005924
SMED30005925
SMED30005932
SMED30005933
SMED30005935
SMED30005936
SMED30005941
SMED30005944
SMED30005945
SMED30005949
SMED30005950
SMED30005955
SMED30005958
SMED30005965
SMED30005973
SMED30005974
SMED30005977
SMED30005978
SMED30005979
SMED30005988
SMED30005990
SMED30005992
SMED30006000
SMED30006002
SMED30006003
SMED30006006
SMED30006008
SMED30006011
SMED30006016
SMED30006018
SMED30006021
SMED30006022
SMED30006027
SMED30006028
SMED30006034
SMED30006036
SMED30006037
SMED30006039
SMED30006045
SMED30006047
SMED30006057
SMED30006058
SMED30006060
SMED30006062
SMED30006063
SMED30006064
SMED30006070
SMED30006079
SMED30006083
SMED30006085
SMED30006086
SMED30006091
SMED30006093
SMED30006095
SMED30006103
SMED30006105
SMED30006106
SMED30006109
SMED30006112
SMED30006114
SMED30006117
SMED30006119
SMED30006129
SMED30006130
SMED30006132
SMED30006138
SMED30006140
SMED30006143
SMED30006144
SMED30006145
SMED30006148
SMED30006149
SMED30006150
SMED30006154
SMED30006156
SMED30006161
SMED30006163
SMED30006167
SMED30006169
SMED30006179
SMED30006180
SMED30006183
SMED30006186
SMED30006187
SMED30006188
SMED30006196
SMED30006198
SMED30006200
SMED30006203
SMED30006208
SMED30006211
SMED30006213
SMED30006214
SMED30006221
SMED30006226
SMED30006228
SMED30006230
SMED30006233
SMED30006235
SMED30006238
SMED30006241
SMED30006245
SMED30006247
SMED30006252
SMED30006253
SMED30006254
SMED30006256
SMED30006260
SMED30006261
SMED30006263
SMED30006271
SMED30006273
SMED30006274
SMED30006276
SMED30006277
SMED30006279
SMED30006281
SMED30006289
SMED30006290
SMED30006294
SMED30006295
SMED30006301
SMED30006302
SMED30006304
SMED30006311
SMED30006312
SMED30006320
SMED30006322
SMED30006327
SMED30006334
SMED30006337
SMED30006342
SMED30006343
SMED30006344
SMED30006347
SMED30006352
SMED30006353
SMED30006354
SMED30006356
SMED30006361
SMED30006363
SMED30006365
SMED30006368
SMED30006369
SMED30006371
SMED30006378
SMED30006380
SMED30006381
SMED30006386
SMED30006387
SMED30006401
SMED30006402
SMED30006403
SMED30006412
SMED30006416
SMED30006417
SMED30006424
SMED30006425
SMED30006430
SMED30006431
SMED30006438
SMED30006453
SMED30006455
SMED30006456
SMED30006459
SMED30006461
SMED30006465
SMED30006466
SMED30006469
SMED30006472
SMED30006480
SMED30006483
SMED30006484
SMED30006488
SMED30006490
SMED30006491
SMED30006492
SMED30006497
SMED30006503
SMED30006506
SMED30006508
SMED30006516
SMED30006518
SMED30006521
SMED30006525
SMED30006541
SMED30006542
SMED30006545
SMED30006546
SMED30006547
SMED30006562
SMED30006563
SMED30006567
SMED30006573
SMED30006583
SMED30006587
SMED30006593
SMED30006595
SMED30006602
SMED30006603
SMED30006606
SMED30006616
SMED30006622
SMED30006629
SMED30006631
SMED30006633
SMED30006636
SMED30006638
SMED30006639
SMED30006652
SMED30006656
SMED30006659
SMED30006663
SMED30006668
SMED30006669
SMED30006671
SMED30006672
SMED30006673
SMED30006674
SMED30006679
SMED30006683
SMED30006684
SMED30006689
SMED30006690
SMED30006694
SMED30006696
SMED30006706
SMED30006714
SMED30006717
SMED30006723
SMED30006731
SMED30006736
SMED30006740
SMED30006748
SMED30006749
SMED30006752
SMED30006754
SMED30006755
SMED30006756
SMED30006762
SMED30006763
SMED30006764
SMED30006777
SMED30006780
SMED30006782
SMED30006784
SMED30006788
SMED30006792
SMED30006794
SMED30006796
SMED30006798
SMED30006799
SMED30006805
SMED30006806
SMED30006811
SMED30006813
SMED30006814
SMED30006815
SMED30006816
SMED30006817
SMED30006818
SMED30006819
SMED30006820
SMED30006821
SMED30006828
SMED30006833
SMED30006834
SMED30006837
SMED30006838
SMED30006843
SMED30006845
SMED30006846
SMED30006852
SMED30006857
SMED30006858
SMED30006859
SMED30006868
SMED30006871
SMED30006872
[truncated: 8,337 more rows]

## Sheet: 11d_control(RNAi)
SMED30000004
SMED30000006
SMED30000009
SMED30000013
SMED30000014
SMED30000019
SMED30000022
SMED30000023
SMED30000025
SMED30000032
SMED30000038
SMED30000039
SMED30000040
SMED30000041
SMED30000043
SMED30000044
SMED30000046
SMED30000049
SMED30000054
SMED30000055
SMED30000059
SMED30000062
SMED30000064
SMED30000065
SMED30000078
SMED30000082
SMED30000093
SMED30000095
SMED30000096
SMED30000103
SMED30000107
SMED30000109
SMED30000110
SMED30000112
SMED30000118
SMED30000119
SMED30000126
SMED30000129
SMED30000130
SMED30000131
SMED30000132
SMED30000137
SMED30000147
SMED30000150
SMED30000153
SMED30000156
SMED30000158
SMED30000160
SMED30000165
SMED30000170
SMED30000188
SMED30000192
SMED30000193
SMED30000194
SMED30000195
SMED30000196
SMED30000198
SMED30000200
SMED30000203
SMED30000223
SMED30000236
SMED30000242
SMED30000244
SMED30000253
SMED30000261
SMED30000262
SMED30000270
SMED30000274
SMED30000275
SMED30000282
SMED30000291
SMED30000293
SMED30000294
SMED30000299
SMED30000305
SMED30000310
SMED30000311
SMED30000316
SMED30000322
SMED30000338
SMED30000343
SMED30000345
SMED30000350
SMED30000354
SMED30000359
SMED30000362
SMED30000365
SMED30000370
SMED30000371
SMED30000373
SMED30000377
SMED30000378
SMED30000387
SMED30000393
SMED30000394
SMED30000403
SMED30000409
SMED30000411
SMED30000418
SMED30000419
SMED30000421
SMED30000424
SMED30000440
SMED30000443
SMED30000445
SMED30000449
SMED30000458
SMED30000459
SMED30000463
SMED30000468
SMED30000470
SMED30000473
SMED30000475
SMED30000479
SMED30000483
SMED30000485
SMED30000488
SMED30000494
SMED30000500
SMED30000510
SMED30000511
SMED30000512
SMED30000513
SMED30000514
SMED30000515
SMED30000517
SMED30000524
SMED30000527
SMED30000529
SMED30000535
SMED30000538
SMED30000539
SMED30000541
SMED30000542
SMED30000545
SMED30000553
SMED30000557
SMED30000558
SMED30000559
SMED30000561
SMED30000562
SMED30000563
SMED30000564
SMED30000565
SMED30000570
SMED30000573
SMED30000576
SMED30000581
SMED30000584
SMED30000594
SMED30000596
SMED30000608
SMED30000613
SMED30000621
SMED30000625
SMED30000627
SMED30000640
SMED30000642
SMED30000643
SMED30000644
SMED30000646
SMED30000647
SMED30000648
SMED30000654
SMED30000661
SMED30000664
SMED30000668
SMED30000669
SMED30000671
SMED30000673
SMED30000681
SMED30000684
SMED30000686
SMED30000689
SMED30000690
SMED30000691
SMED30000692
SMED30000694
SMED30000696
SMED30000699
SMED30000705
SMED30000707
SMED30000712
SMED30000714
SMED30000725
SMED30000732
SMED30000744
SMED30000749
SMED30000754
SMED30000756
SMED30000758
SMED30000763
SMED30000765
SMED30000771
SMED30000773
SMED30000778
SMED30000781
SMED30000785
SMED30000786
SMED30000788
SMED30000789
SMED30000794
SMED30000801
SMED30000805
SMED30000807
SMED30000816
SMED30000817
SMED30000819
SMED30000821
SMED30000824
SMED30000831
SMED30000843
SMED30000845
SMED30000846
SMED30000852
SMED30000853
SMED30000858
SMED30000862
SMED30000870
SMED30000872
SMED30000873
SMED30000878
SMED30000881
SMED30000882
SMED30000894
SMED30000896
SMED30000901
SMED30000905
SMED30000918
SMED30000919
SMED30000921
SMED30000927
SMED30000930
SMED30000934
SMED30000946
SMED30000950
SMED30000954
SMED30000957
SMED30000963
SMED30000964
SMED30000967
SMED30000968
SMED30000974
SMED30000976
SMED30000977
SMED30000984
SMED30000995
SMED30000996
SMED30001001
SMED30001004
SMED30001006
SMED30001009
SMED30001010
SMED30001012
SMED30001016
SMED30001022
SMED30001023
SMED30001030
SMED30001031
SMED30001032
SMED30001034
SMED30001036
SMED30001043
SMED30001056
SMED30001057
SMED30001058
SMED30001060
SMED30001067
SMED30001071
SMED30001074
SMED30001075
SMED30001076
SMED30001081
SMED30001084
SMED30001087
SMED30001091
SMED30001093
SMED30001101
SMED30001103
SMED30001106
SMED30001112
SMED30001113
SMED30001115
SMED30001116
SMED30001117
SMED30001119
SMED30001120
SMED30001121
SMED30001122
SMED30001127
SMED30001137
SMED30001139
SMED30001142
SMED30001146
SMED30001147
SMED30001148
SMED30001151
SMED30001152
SMED30001158
SMED30001160
SMED30001161
SMED30001167
SMED30001174
SMED30001176
SMED30001190
SMED30001191
SMED30001192
SMED30001195
SMED30001204
SMED30001207
SMED30001211
SMED30001214
SMED30001220
SMED30001222
SMED30001223
SMED30001224
SMED30001230
SMED30001234
SMED30001235
SMED30001237
SMED30001245
SMED30001248
SMED30001251
SMED30001253
SMED30001255
SMED30001259
SMED30001261
SMED30001262
SMED30001264
SMED30001271
SMED30001276
SMED30001280
SMED30001282
SMED30001290
SMED30001291
SMED30001292
SMED30001294
SMED30001295
SMED30001299
SMED30001301
SMED30001306
SMED30001318
SMED30001320
SMED30001322
SMED30001326
SMED30001328
SMED30001334
SMED30001335
SMED30001336
SMED30001341
SMED30001344
SMED30001347
SMED30001351
SMED30001353
SMED30001355
SMED30001360
SMED30001361
SMED30001362
SMED30001364
SMED30001365
SMED30001366
SMED30001369
SMED30001371
SMED30001376
SMED30001380
SMED30001387
SMED30001388
SMED30001393
SMED30001395
SMED30001400
SMED30001404
SMED30001421
SMED30001425
SMED30001426
SMED30001428
SMED30001433
SMED30001435
SMED30001439
SMED30001441
SMED30001446
SMED30001451
SMED30001453
SMED30001454
SMED30001455
SMED30001457
SMED30001458
SMED30001459
SMED30001462
SMED30001465
SMED30001467
SMED30001476
SMED30001479
SMED30001482
SMED30001483
SMED30001484
SMED30001485
SMED30001486
SMED30001491
SMED30001493
SMED30001495
SMED30001496
SMED30001497
SMED30001499
SMED30001501
SMED30001508
SMED30001510
SMED30001511
SMED30001514
SMED30001515
SMED30001519
SMED30001522
SMED30001528
SMED30001529
SMED30001543
SMED30001545
SMED30001546
SMED30001548
SMED30001550
SMED30001553
SMED30001556
SMED30001558
SMED30001563
SMED30001567
SMED30001570
SMED30001583
SMED30001584
SMED30001587
SMED30001588
SMED30001590
SMED30001592
SMED30001601
SMED30001604
SMED30001608
SMED30001612
SMED30001613
SMED30001614
SMED30001618
SMED30001622
SMED30001623
SMED30001627
SMED30001630
SMED30001632
SMED30001634
SMED30001636
SMED30001642
SMED30001645
SMED30001647
SMED30001648
SMED30001651
SMED30001652
SMED30001654
SMED30001656
SMED30001657
SMED30001660
SMED30001661
SMED30001663
SMED30001666
SMED30001668
SMED30001672
SMED30001673
SMED30001678
SMED30001679
SMED30001680
SMED30001681
SMED30001697
SMED30001699
SMED30001704
SMED30001706
SMED30001710
SMED30001713
SMED30001716
SMED30001718
SMED30001733
SMED30001740
SMED30001742
SMED30001750
SMED30001752
SMED30001754
SMED30001764
SMED30001767
SMED30001768
SMED30001777
SMED30001779
SMED30001780
SMED30001782
SMED30001783
SMED30001788
SMED30001792
SMED30001793
SMED30001794
SMED30001797
SMED30001802
SMED30001805
SMED30001807
SMED30001811
SMED30001815
SMED30001818
SMED30001824
SMED30001828
SMED30001830
SMED30001833
SMED30001836
SMED30001852
SMED30001855
SMED30001856
SMED30001860
SMED30001863
SMED30001867
SMED30001870
SMED30001871
SMED30001873
SMED30001878
SMED30001880
SMED30001885
SMED30001888
SMED30001889
SMED30001895
SMED30001897
SMED30001901
SMED30001904
SMED30001905
SMED30001910
SMED30001911
SMED30001916
SMED30001920
SMED30001932
SMED30001933
SMED30001935
SMED30001939
SMED30001942
SMED30001945
SMED30001946
SMED30001950
SMED30001951
SMED30001958
SMED30001960
SMED30001964
SMED30001972
SMED30001977
SMED30001980
SMED30001982
SMED30001983
SMED30001987
SMED30001988
SMED30001989
SMED30001990
SMED30001991
SMED30001997
SMED30002000
SMED30002002
SMED30002006
SMED30002009
SMED30002010
SMED30002034
SMED30002036
SMED30002038
SMED30002040
SMED30002046
SMED30002047
SMED30002049
SMED30002059
SMED30002064
SMED30002067
SMED30002068
SMED30002070
SMED30002072
SMED30002074
SMED30002078
SMED30002080
SMED30002086
SMED30002091
SMED30002092
SMED30002094
SMED30002103
SMED30002106
SMED30002108
SMED30002110
SMED30002113
SMED30002117
SMED30002120
SMED30002129
SMED30002133
SMED30002138
SMED30002139
SMED30002141
SMED30002142
SMED30002147
SMED30002152
SMED30002154
SMED30002155
SMED30002156
SMED30002158
SMED30002162
SMED30002163
SMED30002166
SMED30002168
SMED30002176
SMED30002178
SMED30002187
SMED30002195
SMED30002199
SMED30002200
SMED30002203
SMED30002204
SMED30002210
SMED30002213
SMED30002224
SMED30002225
SMED30002228
SMED30002238
SMED30002246
SMED30002248
SMED30002251
SMED30002255
SMED30002258
SMED30002259
SMED30002260
SMED30002262
SMED30002268
SMED30002272
SMED30002274
SMED30002277
SMED30002281
SMED30002282
SMED30002286
SMED30002290
SMED30002291
SMED30002295
SMED30002297
SMED30002300
SMED30002305
SMED30002308
SMED30002309
SMED30002314
SMED30002316
SMED30002317
SMED30002318
SMED30002319
SMED30002327
SMED30002332
SMED30002334
SMED30002339
SMED30002344
SMED30002345
SMED30002346
SMED30002348
SMED30002350
SMED30002351
SMED30002355
SMED30002358
SMED30002360
SMED30002364
SMED30002366
SMED30002367
SMED30002370
SMED30002373
SMED30002381
SMED30002385
SMED30002389
SMED30002394
SMED30002396
SMED30002413
SMED30002414
SMED30002422
SMED30002424
SMED30002427
SMED30002437
SMED30002443
SMED30002445
SMED30002449
SMED30002450
SMED30002454
SMED30002455
SMED30002458
SMED30002463
SMED30002469
SMED30002470
SMED30002475
SMED30002477
SMED30002478
SMED30002481
SMED30002482
SMED30002483
SMED30002486
SMED30002489
SMED30002490
SMED30002496
SMED30002497
SMED30002505
SMED30002510
SMED30002512
SMED30002513
SMED30002515
SMED30002516
SMED30002517
SMED30002523
SMED30002524
SMED30002525
SMED30002529
SMED30002530
SMED30002531
SMED30002534
SMED30002535
SMED30002537
SMED30002542
SMED30002545
SMED30002549
SMED30002554
SMED30002558
SMED30002560
SMED30002562
SMED30002563
SMED30002568
SMED30002570
SMED30002574
SMED30002579
SMED30002584
SMED30002588
SMED30002589
SMED30002590
SMED30002592
SMED30002595
SMED30002596
SMED30002600
SMED30002604
SMED30002606
SMED30002608
SMED30002609
SMED30002611
SMED30002616
SMED30002619
SMED30002635
SMED30002636
SMED30002639
SMED30002643
SMED30002647
SMED30002648
SMED30002652
SMED30002655
SMED30002656
SMED30002658
SMED30002662
SMED30002665
SMED30002667
SMED30002668
SMED30002673
SMED30002689
SMED30002690
SMED30002693
SMED30002698
SMED30002701
SMED30002714
SMED30002716
SMED30002721
SMED30002723
SMED30002728
SMED30002736
SMED30002740
SMED30002741
SMED30002742
SMED30002743
SMED30002744
SMED30002748
SMED30002750
SMED30002752
SMED30002754
SMED30002755
SMED30002758
SMED30002761
SMED30002762
SMED30002763
SMED30002766
SMED30002772
SMED30002774
SMED30002777
SMED30002778
SMED30002783
SMED30002791
SMED30002793
SMED30002797
SMED30002801
SMED30002806
SMED30002808
SMED30002809
SMED30002811
SMED30002822
SMED30002828
SMED30002829
SMED30002838
SMED30002839
SMED30002841
SMED30002842
SMED30002852
SMED30002856
SMED30002858
SMED30002861
SMED30002863
SMED30002871
SMED30002872
SMED30002875
SMED30002876
SMED30002877
SMED30002878
SMED30002880
SMED30002882
SMED30002884
SMED30002893
SMED30002894
SMED30002896
SMED30002897
SMED30002899
SMED30002900
SMED30002902
SMED30002903
SMED30002908
SMED30002910
SMED30002914
SMED30002916
SMED30002919
SMED30002925
SMED30002926
SMED30002931
SMED30002932
SMED30002934
SMED30002938
SMED30002941
SMED30002946
SMED30002956
SMED30002957
SMED30002959
SMED30002963
SMED30002969
SMED30002970
SMED30002972
SMED30002976
SMED30002979
SMED30002980
SMED30002988
SMED30002989
SMED30002992
SMED30002994
SMED30002996
SMED30003001
SMED30003008
SMED30003011
SMED30003012
SMED30003020
SMED30003032
SMED30003033
SMED30003039
SMED30003043
SMED30003044
SMED30003045
SMED30003047
SMED30003048
SMED30003050
SMED30003051
SMED30003052
SMED30003053
SMED30003056
SMED30003059
SMED30003066
SMED30003068
SMED30003069
SMED30003072
SMED30003079
SMED30003084
SMED30003087
SMED30003090
SMED30003091
SMED30003093
SMED30003094
SMED30003095
SMED30003096
SMED30003098
SMED30003100
SMED30003101
SMED30003102
SMED30003109
SMED30003110
SMED30003112
SMED30003113
SMED30003117
SMED30003118
SMED30003134
SMED30003135
SMED30003138
SMED30003139
SMED30003140
SMED30003145
SMED30003150
SMED30003152
SMED30003153
SMED30003154
SMED30003155
SMED30003156
SMED30003157
SMED30003163
SMED30003165
SMED30003166
SMED30003169
SMED30003170
SMED30003171
SMED30003173
SMED30003175
SMED30003179
SMED30003183
SMED30003184
SMED30003192
SMED30003198
SMED30003205
SMED30003214
SMED30003218
SMED30003228
SMED30003231
SMED30003233
SMED30003236
SMED30003240
SMED30003246
SMED30003247
SMED30003248
SMED30003251
SMED30003258
SMED30003259
SMED30003261
SMED30003262
SMED30003268
SMED30003269
SMED30003273
SMED30003275
SMED30003276
SMED30003288
SMED30003291
SMED30003292
SMED30003298
SMED30003300
SMED30003303
SMED30003316
SMED30003320
SMED30003321
SMED30003322
SMED30003323
SMED30003328
SMED30003329
SMED30003330
SMED30003332
SMED30003334
SMED30003335
SMED30003345
SMED30003346
SMED30003351
SMED30003353
SMED30003354
SMED30003355
SMED30003360
SMED30003362
SMED30003364
SMED30003372
SMED30003373
SMED30003374
SMED30003375
SMED30003382
SMED30003384
SMED30003386
SMED30003388
SMED30003389
SMED30003393
SMED30003401
SMED30003403
SMED30003404
SMED30003406
SMED30003408
SMED30003409
SMED30003414
SMED30003415
SMED30003418
SMED30003426
SMED30003427
SMED30003428
SMED30003429
SMED30003430
SMED30003431
SMED30003438
SMED30003439
SMED30003443
SMED30003447
SMED30003452
SMED30003453
SMED30003457
SMED30003458
SMED30003461
SMED30003463
SMED30003466
SMED30003468
SMED30003469
SMED30003470
SMED30003473
SMED30003475
SMED30003477
SMED30003482
SMED30003490
SMED30003493
SMED30003498
SMED30003500
SMED30003502
SMED30003503
SMED30003507
SMED30003510
SMED30003516
SMED30003520
SMED30003523
SMED30003526
SMED30003533
SMED30003539
SMED30003540
SMED30003542
SMED30003544
SMED30003545
SMED30003546
SMED30003549
SMED30003556
SMED30003560
SMED30003562
SMED30003563
SMED30003565
SMED30003580
SMED30003583
SMED30003584
SMED30003589
SMED30003591
SMED30003593
SMED30003600
SMED30003601
SMED30003603
SMED30003606
SMED30003613
SMED30003617
SMED30003618
SMED30003630
SMED30003638
SMED30003642
SMED30003651
SMED30003656
SMED30003657
SMED30003660
SMED30003661
SMED30003662
SMED30003663
SMED30003675
SMED30003676
SMED30003677
SMED30003680
SMED30003681
SMED30003683
SMED30003684
SMED30003687
SMED30003688
SMED30003697
SMED30003698
SMED30003709
SMED30003710
SMED30003712
SMED30003714
SMED30003717
SMED30003721
SMED30003722
SMED30003724
SMED30003728
SMED30003729
SMED30003733
SMED30003736
SMED30003748
SMED30003750
SMED30003765
SMED30003770
SMED30003771
SMED30003775
SMED30003777
SMED30003780
SMED30003783
SMED30003788
SMED30003793
SMED30003798
SMED30003800
SMED30003808
SMED30003809
SMED30003811
SMED30003812
SMED30003814
SMED30003816
SMED30003818
SMED30003820
SMED30003822
SMED30003824
SMED30003825
SMED30003826
SMED30003829
SMED30003834
SMED30003838
SMED30003844
SMED30003846
SMED30003852
SMED30003857
SMED30003859
SMED30003862
SMED30003868
SMED30003869
SMED30003871
SMED30003874
SMED30003875
SMED30003876
SMED30003881
SMED30003885
SMED30003886
SMED30003887
SMED30003890
SMED30003894
SMED30003899
SMED30003902
SMED30003903
SMED30003905
SMED30003907
SMED30003909
SMED30003912
SMED30003916
SMED30003924
SMED30003927
SMED30003929
SMED30003935
SMED30003936
SMED30003937
SMED30003940
SMED30003943
SMED30003949
SMED30003950
SMED30003955
SMED30003956
SMED30003957
SMED30003962
SMED30003963
SMED30003964
SMED30003965
SMED30003966
SMED30003974
SMED30003976
SMED30003978
SMED30003981
SMED30003985
SMED30003992
SMED30003993
SMED30003994
SMED30003997
SMED30004009
SMED30004016
SMED30004017
SMED30004018
SMED30004019
SMED30004020
SMED30004025
SMED30004026
SMED30004027
SMED30004035
SMED30004040
SMED30004042
SMED30004045
SMED30004048
SMED30004049
SMED30004050
SMED30004053
SMED30004055
SMED30004063
SMED30004065
SMED30004067
SMED30004072
SMED30004078
SMED30004081
SMED30004082
SMED30004085
SMED30004087
SMED30004089
SMED30004103
SMED30004107
SMED30004109
SMED30004112
SMED30004117
SMED30004118
SMED30004123
SMED30004124
SMED30004136
SMED30004140
SMED30004142
SMED30004149
SMED30004156
SMED30004158
SMED30004160
SMED30004162
SMED30004166
SMED30004168
SMED30004169
SMED30004172
SMED30004173
SMED30004175
SMED30004176
SMED30004177
SMED30004178
SMED30004183
SMED30004184
SMED30004191
SMED30004194
SMED30004197
SMED30004202
SMED30004206
SMED30004207
SMED30004208
SMED30004210
SMED30004212
SMED30004216
SMED30004225
SMED30004232
SMED30004234
SMED30004241
SMED30004242
SMED30004250
SMED30004252
SMED30004253
SMED30004255
SMED30004256
SMED30004269
SMED30004270
SMED30004271
SMED30004277
SMED30004281
SMED30004282
SMED30004284
SMED30004285
SMED30004297
SMED30004303
SMED30004304
SMED30004307
SMED30004311
SMED30004313
SMED30004317
SMED30004318
SMED30004319
SMED30004327
SMED30004334
SMED30004346
SMED30004348
SMED30004350
SMED30004353
SMED30004355
SMED30004358
SMED30004361
SMED30004363
SMED30004366
SMED30004368
SMED30004371
SMED30004376
SMED30004383
SMED30004389
SMED30004395
SMED30004399
SMED30004400
SMED30004401
SMED30004403
SMED30004404
SMED30004408
SMED30004411
SMED30004415
SMED30004420
SMED30004422
SMED30004423
SMED30004430
SMED30004435
SMED30004437
SMED30004442
SMED30004445
SMED30004448
SMED30004449
SMED30004450
SMED30004453
SMED30004455
SMED30004458
SMED30004459
SMED30004461
SMED30004462
SMED30004463
SMED30004467
SMED30004483
SMED30004485
SMED30004486
SMED30004487
SMED30004492
SMED30004498
SMED30004500
SMED30004501
SMED30004502
SMED30004508
SMED30004511
SMED30004513
SMED30004514
SMED30004515
SMED30004518
SMED30004519
SMED30004523
SMED30004524
SMED30004531
SMED30004532
SMED30004534
SMED30004536
SMED30004537
SMED30004543
SMED30004546
SMED30004550
SMED30004551
SMED30004553
SMED30004555
SMED30004557
SMED30004558
SMED30004562
SMED30004564
SMED30004577
SMED30004578
SMED30004582
SMED30004585
SMED30004588
SMED30004594
SMED30004599
SMED30004602
SMED30004603
SMED30004606
SMED30004616
SMED30004622
SMED30004629
SMED30004630
SMED30004633
SMED30004636
SMED30004640
SMED30004648
SMED30004651
SMED30004654
SMED30004660
SMED30004664
SMED30004666
SMED30004667
SMED30004678
SMED30004687
SMED30004688
SMED30004694
SMED30004695
SMED30004696
SMED30004698
SMED30004700
SMED30004701
SMED30004704
SMED30004705
SMED30004707
SMED30004708
SMED30004716
SMED30004718
SMED30004722
SMED30004725
SMED30004731
SMED30004737
SMED30004738
SMED30004739
SMED30004741
SMED30004743
SMED30004746
SMED30004749
SMED30004751
SMED30004756
SMED30004761
SMED30004776
SMED30004779
SMED30004783
SMED30004800
SMED30004809
SMED30004813
SMED30004814
SMED30004817
SMED30004819
SMED30004838
SMED30004839
SMED30004840
SMED30004841
SMED30004845
SMED30004846
SMED30004850
SMED30004851
SMED30004855
SMED30004856
SMED30004860
SMED30004873
SMED30004874
SMED30004876
SMED30004877
SMED30004878
SMED30004881
SMED30004884
SMED30004886
SMED30004893
SMED30004906
SMED30004908
SMED30004911
SMED30004913
SMED30004920
SMED30004923
SMED30004928
SMED30004930
SMED30004931
SMED30004937
SMED30004938
SMED30004939
SMED30004940
SMED30004942
SMED30004943
SMED30004945
SMED30004948
SMED30004951
SMED30004957
SMED30004963
SMED30004964
SMED30004965
SMED30004967
SMED30004973
SMED30004977
SMED30004989
SMED30004991
SMED30004992
SMED30004994
SMED30005001
SMED30005004
SMED30005007
SMED30005011
SMED30005014
SMED30005015
SMED30005016
SMED30005019
SMED30005021
SMED30005023
SMED30005027
SMED30005028
SMED30005030
SMED30005033
SMED30005039
SMED30005041
SMED30005042
SMED30005045
SMED30005046
SMED30005048
SMED30005049
SMED30005052
SMED30005053
SMED30005058
SMED30005062
SMED30005064
SMED30005065
SMED30005066
SMED30005067
SMED30005068
SMED30005069
SMED30005071
SMED30005074
SMED30005078
SMED30005081
SMED30005087
SMED30005093
SMED30005101
SMED30005106
SMED30005117
SMED30005123
SMED30005125
SMED30005126
SMED30005127
SMED30005130
SMED30005140
SMED30005143
SMED30005146
SMED30005147
SMED30005148
SMED30005152
SMED30005160
SMED30005161
SMED30005168
SMED30005173
SMED30005174
SMED30005176
SMED30005183
SMED30005185
SMED30005189
SMED30005191
SMED30005198
SMED30005207
SMED30005209
SMED30005212
SMED30005213
SMED30005215
SMED30005221
SMED30005222
SMED30005228
SMED30005231
SMED30005233
SMED30005236
SMED30005237
SMED30005245
SMED30005246
SMED30005247
SMED30005248
SMED30005249
SMED30005250
SMED30005253
SMED30005255
SMED30005274
SMED30005278
SMED30005280
SMED30005285
SMED30005289
SMED30005291
SMED30005296
SMED30005299
SMED30005301
SMED30005303
SMED30005306
SMED30005309
SMED30005318
SMED30005321
SMED30005322
SMED30005324
SMED30005336
SMED30005341
SMED30005345
SMED30005346
SMED30005349
SMED30005350
SMED30005359
SMED30005367
SMED30005368
SMED30005375
SMED30005382
SMED30005391
SMED30005394
SMED30005403
SMED30005404
SMED30005408
SMED30005420
SMED30005421
SMED30005422
SMED30005425
SMED30005435
SMED30005439
SMED30005444
SMED30005445
SMED30005453
SMED30005459
SMED30005462
SMED30005463
SMED30005465
SMED30005469
SMED30005470
SMED30005471
SMED30005485
SMED30005488
SMED30005489
SMED30005490
SMED30005492
SMED30005493
SMED30005496
SMED30005499
SMED30005513
SMED30005517
SMED30005523
SMED30005525
SMED30005527
SMED30005535
SMED30005537
SMED30005538
SMED30005540
SMED30005541
SMED30005543
SMED30005546
SMED30005551
SMED30005552
SMED30005553
SMED30005556
SMED30005562
SMED30005569
SMED30005571
SMED30005574
SMED30005578
SMED30005579
SMED30005583
SMED30005588
SMED30005596
SMED30005600
SMED30005601
SMED30005603
SMED30005604
SMED30005606
SMED30005609
SMED30005614
SMED30005620
SMED30005622
SMED30005626
SMED30005632
SMED30005636
SMED30005643
SMED30005645
SMED30005647
SMED30005648
SMED30005650
SMED30005657
SMED30005659
SMED30005660
SMED30005661
SMED30005665
SMED30005666
SMED30005667
SMED30005670
SMED30005671
SMED30005675
SMED30005681
SMED30005685
SMED30005688
SMED30005692
SMED30005694
SMED30005697
SMED30005698
SMED30005699
SMED30005705
SMED30005706
SMED30005712
SMED30005717
SMED30005718
SMED30005719
SMED30005721
SMED30005723
SMED30005724
SMED30005729
SMED30005732
SMED30005734
SMED30005737
SMED30005740
SMED30005741
SMED30005744
SMED30005745
SMED30005747
SMED30005748
SMED30005751
SMED30005755
SMED30005760
SMED30005762
SMED30005769
SMED30005772
SMED30005773
SMED30005776
SMED30005783
SMED30005784
SMED30005785
SMED30005787
SMED30005794
SMED30005795
SMED30005804
SMED30005805
SMED30005807
SMED30005808
SMED30005812
SMED30005813
SMED30005814
SMED30005815
SMED30005819
SMED30005823
SMED30005828
SMED30005837
SMED30005843
SMED30005845
SMED30005851
SMED30005854
SMED30005864
SMED30005865
SMED30005868
SMED30005872
SMED30005873
SMED30005879
SMED30005881
SMED30005882
SMED30005883
SMED30005885
SMED30005889
SMED30005891
SMED30005895
SMED30005901
SMED30005904
SMED30005907
SMED30005917
SMED30005921
SMED30005924
SMED30005932
SMED30005933
SMED30005935
SMED30005936
SMED30005941
SMED30005944
SMED30005945
SMED30005949
SMED30005950
SMED30005955
SMED30005958
SMED30005965
SMED30005973
SMED30005974
SMED30005977
SMED30005979
SMED30005988
SMED30005990
SMED30005992
SMED30006000
SMED30006002
SMED30006003
SMED30006005
SMED30006006
SMED30006011
SMED30006016
SMED30006018
SMED30006021
SMED30006022
SMED30006027
SMED30006028
SMED30006034
SMED30006036
SMED30006037
SMED30006039
SMED30006045
SMED30006047
SMED30006057
SMED30006058
SMED30006060
SMED30006062
SMED30006063
SMED30006083
SMED30006085
SMED30006086
SMED30006091
SMED30006092
SMED30006093
SMED30006095
SMED30006103
SMED30006105
SMED30006106
SMED30006109
SMED30006112
SMED30006114
SMED30006117
SMED30006119
SMED30006129
SMED30006130
SMED30006132
SMED30006138
SMED30006140
SMED30006143
SMED30006144
SMED30006145
SMED30006148
SMED30006149
SMED30006150
SMED30006154
SMED30006155
SMED30006156
SMED30006161
SMED30006163
SMED30006167
SMED30006169
SMED30006179
SMED30006180
SMED30006183
SMED30006186
SMED30006187
SMED30006188
SMED30006196
SMED30006198
SMED30006200
SMED30006203
SMED30006208
SMED30006211
SMED30006213
SMED30006214
SMED30006221
SMED30006226
SMED30006228
SMED30006230
SMED30006233
SMED30006241
SMED30006245
SMED30006247
SMED30006250
SMED30006252
SMED30006253
SMED30006254
SMED30006256
SMED30006260
SMED30006261
SMED30006262
SMED30006263
SMED30006271
SMED30006273
SMED30006274
SMED30006276
SMED30006277
SMED30006279
SMED30006281
SMED30006289
SMED30006290
SMED30006294
SMED30006295
SMED30006301
SMED30006304
SMED30006311
SMED30006312
SMED30006322
SMED30006327
SMED30006334
SMED30006337
SMED30006341
SMED30006342
SMED30006343
SMED30006347
SMED30006348
SMED30006352
SMED30006354
SMED30006356
SMED30006363
SMED30006365
SMED30006368
SMED30006369
SMED30006371
SMED30006378
SMED30006380
SMED30006381
SMED30006386
SMED30006387
SMED30006402
SMED30006403
SMED30006412
SMED30006416
SMED30006417
SMED30006424
SMED30006425
SMED30006430
SMED30006431
SMED30006438
SMED30006453
SMED30006455
SMED30006456
SMED30006459
SMED30006461
SMED30006465
SMED30006466
SMED30006469
SMED30006472
SMED30006480
SMED30006483
SMED30006484
SMED30006490
SMED30006491
SMED30006497
SMED30006502
SMED30006503
SMED30006508
SMED30006516
SMED30006518
SMED30006521
SMED30006525
SMED30006541
SMED30006542
SMED30006546
SMED30006547
SMED30006562
SMED30006563
SMED30006567
SMED30006583
SMED30006585
SMED30006587
SMED30006593
SMED30006595
SMED30006602
SMED30006603
SMED30006606
SMED30006616
SMED30006622
SMED30006629
SMED30006631
SMED30006633
SMED30006636
SMED30006638
SMED30006639
SMED30006652
SMED30006656
SMED30006659
SMED30006663
SMED30006668
SMED30006669
SMED30006671
SMED30006673
SMED30006674
SMED30006679
SMED30006683
SMED30006684
SMED30006689
SMED30006690
SMED30006694
SMED30006696
SMED30006706
SMED30006714
SMED30006717
SMED30006723
SMED30006731
SMED30006736
SMED30006740
SMED30006748
SMED30006749
SMED30006752
SMED30006754
SMED30006755
SMED30006756
SMED30006762
SMED30006764
SMED30006777
SMED30006780
SMED30006782
SMED30006784
SMED30006788
SMED30006792
SMED30006794
SMED30006796
SMED30006798
SMED30006805
SMED30006811
SMED30006813
SMED30006814
SMED30006815
SMED30006816
SMED30006817
SMED30006818
SMED30006819
SMED30006820
SMED30006821
SMED30006828
SMED30006833
SMED30006834
SMED30006837
SMED30006838
SMED30006841
SMED30006843
SMED30006845
SMED30006846
SMED30006852
SMED30006857
SMED30006858
SMED30006859
SMED30006868
SMED30006871
SMED30006872
SMED30006873
SMED30006880
SMED30006897
SMED30006905
SMED30006907
SMED30006908
SMED30006913
SMED30006916
SMED30006917
SMED30006924
SMED30006931
SMED30006942
SMED30006944
SMED30006955
SMED30006956
SMED30006958
SMED30006960
SMED30006961
SMED30006963
SMED30006971
SMED30006978
SMED30006979
SMED30006989
SMED30006991
SMED30006996
SMED30007002
SMED30007004
SMED30007007
SMED30007008
SMED30007010
SMED30007012
SMED30007013
SMED30007015
SMED30007022
SMED30007024
SMED30007026
SMED30007028
SMED30007032
[truncated: 8,018 more rows]

## Sheet: 0h_wtap(RNAi)
SMED30000004
SMED30000006
SMED30000009
SMED30000013
SMED30000014
SMED30000019
SMED30000022
SMED30000025
SMED30000032
SMED30000038
SMED30000039
SMED30000040
SMED30000041
SMED30000043
SMED30000044
SMED30000046
SMED30000049
SMED30000054
SMED30000059
SMED30000064
SMED30000065
SMED30000078
SMED30000082
SMED30000088
SMED30000093
SMED30000095
SMED30000096
SMED30000107
SMED30000109
SMED30000112
SMED30000114
SMED30000117
SMED30000118
SMED30000119
SMED30000126
SMED30000129
SMED30000130
SMED30000131
SMED30000132
SMED30000137
SMED30000147
SMED30000153
SMED30000156
SMED30000160
SMED30000188
SMED30000193
SMED30000194
SMED30000196
SMED30000200
SMED30000203
SMED30000222
SMED30000223
SMED30000236
SMED30000242
SMED30000244
SMED30000261
SMED30000262
SMED30000269
SMED30000274
SMED30000275
SMED30000284
SMED30000291
SMED30000293
SMED30000299
SMED30000310
SMED30000311
SMED30000316
SMED30000332
SMED30000338
SMED30000343
SMED30000345
SMED30000350
SMED30000353
SMED30000359
SMED30000362
SMED30000370
SMED30000371
SMED30000373
SMED30000377
SMED30000378
SMED30000393
SMED30000394
SMED30000403
SMED30000409
SMED30000411
SMED30000418
SMED30000419
SMED30000421
SMED30000440
SMED30000445
SMED30000449
SMED30000459
SMED30000463
SMED30000473
SMED30000475
SMED30000479
SMED30000483
SMED30000488
SMED30000492
SMED30000500
SMED30000510
SMED30000511
SMED30000512
SMED30000513
SMED30000515
SMED30000517
SMED30000524
SMED30000527
SMED30000535
SMED30000539
SMED30000542
SMED30000553
SMED30000559
SMED30000562
SMED30000563
SMED30000565
SMED30000570
SMED30000573
SMED30000575
SMED30000576
SMED30000581
SMED30000584
SMED30000596
SMED30000608
SMED30000609
SMED30000613
SMED30000621
SMED30000625
SMED30000627
SMED30000643
SMED30000644
SMED30000646
SMED30000654
SMED30000661
SMED30000662
SMED30000664
SMED30000668
SMED30000671
SMED30000681
SMED30000686
SMED30000689
SMED30000690
SMED30000691
SMED30000692
SMED30000694
SMED30000696
SMED30000699
SMED30000707
SMED30000708
SMED30000712
SMED30000714
SMED30000725
SMED30000728
SMED30000729
SMED30000732
SMED30000740
SMED30000752
SMED30000756
SMED30000763
SMED30000765
SMED30000771
SMED30000773
SMED30000778
SMED30000785
SMED30000786
SMED30000789
SMED30000794
SMED30000801
SMED30000805
SMED30000812
SMED30000816
SMED30000817
SMED30000819
SMED30000821
SMED30000824
SMED30000843
SMED30000845
SMED30000846
SMED30000852
SMED30000853
SMED30000862
SMED30000872
SMED30000878
SMED30000881
SMED30000882
SMED30000896
SMED30000918
SMED30000919
SMED30000921
SMED30000927
SMED30000930
SMED30000943
SMED30000950
SMED30000951
SMED30000957
SMED30000967
SMED30000968
SMED30000974
SMED30000976
SMED30000977
SMED30000984
SMED30000987
SMED30000994
SMED30000995
SMED30000996
SMED30000998
SMED30001001
SMED30001004
SMED30001006
SMED30001010
SMED30001022
SMED30001030
SMED30001031
SMED30001032
SMED30001034
SMED30001036
SMED30001043
SMED30001055
SMED30001056
SMED30001057
SMED30001058
SMED30001060
SMED30001067
SMED30001071
SMED30001074
SMED30001076
SMED30001081
SMED30001087
SMED30001093
SMED30001101
SMED30001103
SMED30001106
SMED30001112
SMED30001113
SMED30001115
SMED30001116
SMED30001117
SMED30001120
SMED30001121
SMED30001122
SMED30001127
SMED30001139
SMED30001142
SMED30001147
SMED30001148
SMED30001150
SMED30001151
SMED30001152
SMED30001160
SMED30001167
SMED30001174
SMED30001176
SMED30001190
SMED30001191
SMED30001192
SMED30001195
SMED30001207
SMED30001212
SMED30001214
SMED30001220
SMED30001222
SMED30001223
SMED30001234
SMED30001235
SMED30001237
SMED30001239
SMED30001242
SMED30001251
SMED30001253
SMED30001262
SMED30001271
SMED30001276
SMED30001280
SMED30001294
SMED30001296
SMED30001299
SMED30001301
SMED30001305
SMED30001306
SMED30001312
SMED30001318
SMED30001326
SMED30001328
SMED30001334
SMED30001335
SMED30001336
SMED30001344
SMED30001347
SMED30001351
SMED30001353
SMED30001360
SMED30001361
SMED30001366
SMED30001369
SMED30001371
SMED30001376
SMED30001378
SMED30001380
SMED30001388
SMED30001393
SMED30001395
SMED30001400
SMED30001404
SMED30001419
SMED30001425
SMED30001426
SMED30001435
SMED30001439
SMED30001446
SMED30001451
SMED30001453
SMED30001454
SMED30001455
SMED30001457
SMED30001458
SMED30001459
SMED30001465
SMED30001467
SMED30001473
SMED30001476
SMED30001478
SMED30001479
SMED30001482
SMED30001483
SMED30001486
SMED30001493
SMED30001495
SMED30001496
SMED30001497
SMED30001501
SMED30001508
SMED30001510
SMED30001512
SMED30001514
SMED30001521
SMED30001528
SMED30001529
SMED30001534
SMED30001540
SMED30001543
SMED30001545
SMED30001546
SMED30001548
SMED30001550
SMED30001551
SMED30001553
SMED30001554
SMED30001556
SMED30001557
SMED30001558
SMED30001563
SMED30001567
SMED30001570
SMED30001583
SMED30001584
SMED30001586
SMED30001587
SMED30001604
SMED30001608
SMED30001612
SMED30001613
SMED30001614
SMED30001618
SMED30001622
SMED30001623
SMED30001627
SMED30001632
SMED30001634
SMED30001636
SMED30001642
SMED30001645
SMED30001647
SMED30001648
SMED30001652
SMED30001654
SMED30001656
SMED30001657
SMED30001660
SMED30001661
SMED30001663
SMED30001666
SMED30001668
SMED30001672
SMED30001673
SMED30001678
SMED30001679
SMED30001680
SMED30001703
SMED30001704
SMED30001706
SMED30001710
SMED30001713
SMED30001718
SMED30001720
SMED30001733
SMED30001740
SMED30001743
SMED30001750
SMED30001752
SMED30001764
SMED30001765
SMED30001767
SMED30001768
SMED30001777
SMED30001778
SMED30001779
SMED30001782
SMED30001792
SMED30001793
SMED30001794
SMED30001797
SMED30001799
SMED30001806
SMED30001807
SMED30001815
SMED30001818
SMED30001828
SMED30001830
SMED30001847
SMED30001852
SMED30001856
SMED30001860
SMED30001863
SMED30001871
SMED30001873
SMED30001879
SMED30001880
SMED30001888
SMED30001897
SMED30001901
SMED30001904
SMED30001905
SMED30001910
SMED30001925
SMED30001932
SMED30001933
SMED30001935
SMED30001939
SMED30001942
SMED30001945
SMED30001946
SMED30001951
SMED30001958
SMED30001960
SMED30001964
SMED30001972
SMED30001977
SMED30001980
SMED30001982
SMED30001983
SMED30001987
SMED30001988
SMED30001990
SMED30002002
SMED30002006
SMED30002009
SMED30002034
SMED30002036
SMED30002038
SMED30002040
SMED30002046
SMED30002047
SMED30002049
SMED30002059
SMED30002062
SMED30002064
SMED30002066
SMED30002067
SMED30002068
SMED30002070
SMED30002072
SMED30002074
SMED30002080
SMED30002086
SMED30002092
SMED30002093
SMED30002103
SMED30002106
SMED30002110
SMED30002112
SMED30002117
SMED30002129
SMED30002133
SMED30002134
SMED30002138
SMED30002139
SMED30002141
SMED30002142
SMED30002147
SMED30002152
SMED30002156
SMED30002162
SMED30002163
SMED30002166
SMED30002167
SMED30002168
SMED30002178
SMED30002179
SMED30002187
SMED30002195
SMED30002199
SMED30002203
SMED30002213
SMED30002224
SMED30002225
SMED30002228
SMED30002236
SMED30002246
SMED30002248
SMED30002251
SMED30002255
SMED30002258
SMED30002259
SMED30002262
SMED30002269
SMED30002272
SMED30002274
SMED30002277
SMED30002281
SMED30002293
SMED30002295
SMED30002297
SMED30002298
SMED30002300
SMED30002305
SMED30002314
SMED30002317
SMED30002318
SMED30002319
SMED30002327
SMED30002332
SMED30002334
SMED30002344
SMED30002346
SMED30002349
SMED30002350
SMED30002351
SMED30002355
SMED30002357
SMED30002363
SMED30002364
SMED30002366
SMED30002367
SMED30002370
SMED30002373
SMED30002385
SMED30002394
SMED30002396
SMED30002413
SMED30002414
SMED30002421
SMED30002427
SMED30002437
SMED30002443
SMED30002445
SMED30002449
SMED30002454
SMED30002455
SMED30002458
SMED30002460
SMED30002463
SMED30002469
SMED30002470
SMED30002477
SMED30002478
SMED30002481
SMED30002483
SMED30002486
SMED30002489
SMED30002496
SMED30002497
SMED30002503
SMED30002505
SMED30002509
SMED30002510
SMED30002512
SMED30002513
SMED30002515
SMED30002516
SMED30002517
SMED30002523
SMED30002524
SMED30002529
SMED30002531
SMED30002534
SMED30002537
SMED30002542
SMED30002545
SMED30002549
SMED30002554
SMED30002560
SMED30002562
SMED30002563
SMED30002568
SMED30002579
SMED30002584
SMED30002589
SMED30002592
SMED30002595
SMED30002596
SMED30002597
SMED30002598
SMED30002604
SMED30002606
SMED30002608
SMED30002609
SMED30002616
SMED30002619
SMED30002635
SMED30002636
SMED30002638
SMED30002643
SMED30002647
SMED30002652
SMED30002655
SMED30002658
SMED30002662
SMED30002664
SMED30002665
SMED30002667
SMED30002668
SMED30002676
SMED30002682
SMED30002688
SMED30002689
SMED30002690
SMED30002716
SMED30002721
SMED30002723
SMED30002728
SMED30002736
SMED30002740
SMED30002742
SMED30002743
SMED30002744
SMED30002745
SMED30002750
SMED30002752
SMED30002754
SMED30002755
SMED30002758
SMED30002762
SMED30002766
SMED30002772
SMED30002774
SMED30002775
SMED30002777
SMED30002778
SMED30002783
SMED30002793
SMED30002797
SMED30002801
SMED30002806
SMED30002808
SMED30002809
SMED30002811
SMED30002822
SMED30002828
SMED30002829
SMED30002835
SMED30002838
SMED30002842
SMED30002856
SMED30002858
SMED30002861
SMED30002863
SMED30002872
SMED30002875
SMED30002878
SMED30002880
SMED30002884
SMED30002894
SMED30002896
SMED30002897
SMED30002900
SMED30002902
SMED30002903
SMED30002906
SMED30002908
SMED30002910
SMED30002914
SMED30002916
SMED30002919
SMED30002932
SMED30002934
SMED30002938
SMED30002946
SMED30002956
SMED30002957
SMED30002959
SMED30002963
SMED30002969
SMED30002972
SMED30002976
SMED30002979
SMED30002980
SMED30002983
SMED30002988
SMED30002989
SMED30003001
SMED30003008
SMED30003012
SMED30003030
SMED30003033
SMED30003036
SMED30003039
SMED30003043
SMED30003045
SMED30003048
SMED30003050
SMED30003051
SMED30003052
SMED30003053
SMED30003059
SMED30003068
SMED30003079
SMED30003084
SMED30003090
SMED30003091
SMED30003094
SMED30003095
SMED30003098
SMED30003101
SMED30003110
SMED30003113
SMED30003117
SMED30003134
SMED30003138
SMED30003139
SMED30003140
SMED30003145
SMED30003146
SMED30003153
SMED30003154
SMED30003155
SMED30003156
SMED30003163
SMED30003165
SMED30003166
SMED30003169
SMED30003170
SMED30003171
SMED30003175
SMED30003177
SMED30003179
SMED30003180
SMED30003183
SMED30003192
SMED30003205
SMED30003214
SMED30003218
SMED30003228
SMED30003233
SMED30003240
SMED30003242
SMED30003246
SMED30003247
SMED30003248
SMED30003251
SMED30003258
SMED30003259
SMED30003261
SMED30003262
SMED30003275
SMED30003276
SMED30003291
SMED30003292
SMED30003298
SMED30003300
SMED30003316
SMED30003320
SMED30003321
SMED30003323
SMED30003330
SMED30003332
SMED30003334
SMED30003336
SMED30003345
SMED30003346
SMED30003349
SMED30003353
SMED30003354
SMED30003355
SMED30003358
SMED30003360
SMED30003364
SMED30003372
SMED30003373
SMED30003374
SMED30003382
SMED30003384
SMED30003386
SMED30003389
SMED30003401
SMED30003403
SMED30003404
SMED30003405
SMED30003406
SMED30003408
SMED30003409
SMED30003414
SMED30003415
SMED30003418
SMED30003426
SMED30003427
SMED30003430
SMED30003438
SMED30003439
SMED30003447
SMED30003452
SMED30003453
SMED30003457
SMED30003461
SMED30003463
SMED30003468
SMED30003470
SMED30003474
SMED30003475
SMED30003477
SMED30003482
SMED30003490
SMED30003500
SMED30003502
SMED30003503
SMED30003507
SMED30003510
SMED30003513
SMED30003516
SMED30003520
SMED30003521
SMED30003526
SMED30003533
SMED30003539
SMED30003542
SMED30003544
SMED30003545
SMED30003546
SMED30003555
SMED30003556
SMED30003560
SMED30003562
SMED30003565
SMED30003584
SMED30003591
SMED30003593
SMED30003606
SMED30003613
SMED30003618
SMED30003630
SMED30003634
SMED30003638
SMED30003651
SMED30003657
SMED30003660
SMED30003661
SMED30003662
SMED30003663
SMED30003675
SMED30003676
SMED30003680
SMED30003681
SMED30003683
SMED30003687
SMED30003698
SMED30003710
SMED30003714
SMED30003715
SMED30003717
SMED30003721
SMED30003724
SMED30003729
SMED30003730
SMED30003750
SMED30003765
SMED30003769
SMED30003770
SMED30003771
SMED30003777
SMED30003780
SMED30003788
SMED30003792
SMED30003793
SMED30003796
SMED30003798
SMED30003800
SMED30003808
SMED30003809
SMED30003811
SMED30003812
SMED30003816
SMED30003817
SMED30003818
SMED30003820
SMED30003824
SMED30003826
SMED30003829
SMED30003834
SMED30003844
SMED30003846
SMED30003851
SMED30003852
SMED30003857
SMED30003859
SMED30003862
SMED30003868
SMED30003871
SMED30003875
SMED30003876
SMED30003881
SMED30003885
SMED30003886
SMED30003887
SMED30003890
SMED30003894
SMED30003897
SMED30003899
SMED30003902
SMED30003903
SMED30003905
SMED30003907
SMED30003909
SMED30003912
SMED30003924
SMED30003927
SMED30003929
SMED30003935
SMED30003936
SMED30003937
SMED30003940
SMED30003943
SMED30003944
SMED30003949
SMED30003950
SMED30003955
SMED30003957
SMED30003958
SMED30003962
SMED30003963
SMED30003965
SMED30003966
SMED30003976
SMED30003981
SMED30003985
SMED30003992
SMED30003993
SMED30003997
SMED30004000
SMED30004009
SMED30004016
SMED30004017
SMED30004018
SMED30004020
SMED30004025
SMED30004026
SMED30004027
SMED30004039
SMED30004040
SMED30004041
SMED30004042
SMED30004048
SMED30004049
SMED30004053
SMED30004060
SMED30004063
SMED30004065
SMED30004067
SMED30004072
SMED30004081
SMED30004082
SMED30004085
SMED30004088
SMED30004089
SMED30004092
SMED30004103
SMED30004107
SMED30004109
SMED30004117
SMED30004118
SMED30004123
SMED30004124
SMED30004136
SMED30004140
SMED30004142
SMED30004149
SMED30004154
SMED30004158
SMED30004160
SMED30004162
SMED30004166
SMED30004168
SMED30004169
SMED30004172
SMED30004175
SMED30004176
SMED30004178
SMED30004182
SMED30004183
SMED30004184
SMED30004194
SMED30004197
SMED30004202
SMED30004206
SMED30004207
SMED30004208
SMED30004218
SMED30004232
SMED30004234
SMED30004241
SMED30004242
SMED30004249
SMED30004250
SMED30004253
SMED30004256
SMED30004270
SMED30004277
SMED30004278
SMED30004281
SMED30004284
SMED30004285
SMED30004297
SMED30004300
SMED30004303
SMED30004306
SMED30004307
SMED30004311
SMED30004313
SMED30004318
SMED30004319
SMED30004327
SMED30004341
SMED30004348
SMED30004350
SMED30004352
SMED30004353
SMED30004354
SMED30004355
SMED30004358
SMED30004366
SMED30004371
SMED30004376
SMED30004383
SMED30004389
SMED30004395
SMED30004399
SMED30004400
SMED30004403
SMED30004406
SMED30004411
SMED30004413
SMED30004415
SMED30004420
SMED30004423
SMED30004430
SMED30004435
SMED30004437
SMED30004438
SMED30004442
SMED30004448
SMED30004449
SMED30004450
SMED30004453
SMED30004458
SMED30004461
SMED30004462
SMED30004463
SMED30004469
SMED30004472
SMED30004483
SMED30004485
SMED30004487
SMED30004492
SMED30004500
SMED30004501
SMED30004502
SMED30004508
SMED30004511
SMED30004515
SMED30004518
SMED30004519
SMED30004523
SMED30004524
SMED30004532
SMED30004534
SMED30004536
SMED30004537
SMED30004546
SMED30004555
SMED30004557
SMED30004558
SMED30004562
SMED30004564
SMED30004577
SMED30004581
SMED30004582
SMED30004588
SMED30004589
SMED30004593
SMED30004594
SMED30004598
SMED30004599
SMED30004603
SMED30004606
SMED30004616
SMED30004622
SMED30004628
SMED30004629
SMED30004633
SMED30004636
SMED30004640
SMED30004648
SMED30004660
SMED30004664
SMED30004666
SMED30004677
SMED30004678
SMED30004687
SMED30004694
SMED30004695
SMED30004696
SMED30004698
SMED30004700
SMED30004704
SMED30004705
SMED30004707
SMED30004708
SMED30004716
SMED30004722
SMED30004725
SMED30004739
SMED30004741
SMED30004743
SMED30004746
SMED30004749
SMED30004751
SMED30004776
SMED30004783
SMED30004786
SMED30004800
SMED30004801
SMED30004807
SMED30004813
SMED30004814
SMED30004817
SMED30004819
SMED30004820
SMED30004840
SMED30004841
SMED30004845
SMED30004846
SMED30004851
SMED30004856
SMED30004860
SMED30004873
SMED30004874
SMED30004876
SMED30004877
SMED30004881
SMED30004884
SMED30004886
SMED30004890
SMED30004893
SMED30004906
SMED30004908
SMED30004911
SMED30004920
SMED30004923
SMED30004930
SMED30004937
SMED30004938
SMED30004939
SMED30004942
SMED30004945
SMED30004948
SMED30004949
SMED30004951
SMED30004959
SMED30004963
SMED30004965
SMED30004966
SMED30004973
SMED30004983
SMED30004988
SMED30004989
SMED30004992
SMED30005001
SMED30005004
SMED30005007
SMED30005011
SMED30005014
SMED30005016
SMED30005019
SMED30005021
SMED30005023
SMED30005027
SMED30005028
SMED30005030
SMED30005041
SMED30005042
SMED30005046
SMED30005048
SMED30005052
SMED30005053
SMED30005058
SMED30005062
SMED30005064
SMED30005065
SMED30005066
SMED30005068
SMED30005071
SMED30005074
SMED30005081
SMED30005086
SMED30005094
SMED30005106
SMED30005117
SMED30005126
SMED30005127
SMED30005140
SMED30005146
SMED30005147
SMED30005148
SMED30005152
SMED30005160
SMED30005161
SMED30005168
SMED30005171
SMED30005173
SMED30005176
SMED30005183
SMED30005189
SMED30005191
SMED30005193
SMED30005198
SMED30005206
SMED30005207
SMED30005209
SMED30005212
SMED30005213
SMED30005215
SMED30005221
SMED30005222
SMED30005231
SMED30005233
SMED30005237
SMED30005245
SMED30005247
SMED30005248
SMED30005249
SMED30005250
SMED30005253
SMED30005274
SMED30005278
SMED30005280
SMED30005291
SMED30005296
SMED30005301
SMED30005303
SMED30005309
SMED30005318
SMED30005321
SMED30005322
SMED30005324
SMED30005330
SMED30005334
SMED30005336
SMED30005341
SMED30005345
SMED30005346
SMED30005349
SMED30005359
SMED30005367
SMED30005368
SMED30005375
SMED30005382
SMED30005391
SMED30005398
SMED30005404
SMED30005425
SMED30005435
SMED30005439
SMED30005445
SMED30005453
SMED30005459
SMED30005463
SMED30005465
SMED30005469
SMED30005471
SMED30005485
SMED30005488
SMED30005489
SMED30005490
SMED30005492
SMED30005493
SMED30005496
SMED30005499
SMED30005509
SMED30005513
SMED30005523
SMED30005527
SMED30005535
SMED30005537
SMED30005541
SMED30005543
SMED30005546
SMED30005551
SMED30005552
SMED30005553
SMED30005554
SMED30005562
SMED30005569
SMED30005571
SMED30005574
SMED30005578
SMED30005579
SMED30005588
SMED30005596
SMED30005600
SMED30005601
SMED30005602
SMED30005603
SMED30005604
SMED30005608
SMED30005609
SMED30005614
SMED30005615
SMED30005617
SMED30005620
SMED30005622
SMED30005626
SMED30005632
SMED30005636
SMED30005643
SMED30005645
SMED30005647
SMED30005655
SMED30005657
SMED30005659
SMED30005660
SMED30005661
SMED30005665
SMED30005666
SMED30005667
SMED30005670
SMED30005671
SMED30005685
SMED30005688
SMED30005692
SMED30005694
SMED30005698
SMED30005705
SMED30005706
SMED30005713
SMED30005714
SMED30005717
SMED30005718
SMED30005719
SMED30005721
SMED30005723
SMED30005724
SMED30005732
SMED30005737
SMED30005741
SMED30005744
SMED30005745
SMED30005748
SMED30005769
SMED30005772
SMED30005773
SMED30005776
SMED30005783
SMED30005784
SMED30005785
SMED30005787
SMED30005794
SMED30005795
SMED30005804
SMED30005807
SMED30005808
SMED30005815
SMED30005819
SMED30005823
SMED30005843
SMED30005845
SMED30005851
SMED30005861
SMED30005865
SMED30005870
SMED30005872
SMED30005873
SMED30005879
SMED30005883
SMED30005884
SMED30005885
SMED30005889
SMED30005891
SMED30005895
SMED30005897
SMED30005901
SMED30005902
SMED30005907
SMED30005922
SMED30005924
SMED30005925
SMED30005932
SMED30005933
SMED30005936
SMED30005941
SMED30005945
SMED30005949
SMED30005955
SMED30005965
SMED30005968
SMED30005979
SMED30005988
SMED30005990
SMED30005992
SMED30006002
SMED30006003
SMED30006006
SMED30006007
SMED30006011
SMED30006013
SMED30006018
SMED30006021
SMED30006022
SMED30006026
SMED30006027
SMED30006033
SMED30006034
SMED30006036
SMED30006037
SMED30006039
SMED30006045
SMED30006047
SMED30006057
SMED30006058
SMED30006060
SMED30006062
SMED30006063
SMED30006070
SMED30006079
SMED30006085
SMED30006093
SMED30006095
SMED30006105
SMED30006106
SMED30006109
SMED30006112
SMED30006114
SMED30006117
SMED30006119
SMED30006129
SMED30006130
SMED30006138
SMED30006143
SMED30006144
SMED30006148
SMED30006149
SMED30006154
SMED30006156
SMED30006161
SMED30006163
SMED30006167
SMED30006169
SMED30006179
SMED30006180
SMED30006186
SMED30006187
SMED30006188
SMED30006196
SMED30006198
SMED30006200
SMED30006203
SMED30006208
SMED30006211
SMED30006213
SMED30006214
SMED30006217
SMED30006220
SMED30006221
SMED30006226
SMED30006230
SMED30006233
SMED30006241
SMED30006245
SMED30006252
SMED30006253
SMED30006254
SMED30006256
SMED30006260
SMED30006263
SMED30006271
SMED30006273
SMED30006276
SMED30006277
SMED30006281
SMED30006289
SMED30006294
SMED30006295
SMED30006301
SMED30006304
SMED30006307
SMED30006311
SMED30006312
SMED30006322
SMED30006325
SMED30006334
SMED30006335
SMED30006341
SMED30006342
SMED30006343
SMED30006347
SMED30006354
SMED30006356
SMED30006361
SMED30006363
SMED30006365
SMED30006368
SMED30006369
SMED30006370
SMED30006371
SMED30006374
SMED30006378
SMED30006381
SMED30006386
SMED30006402
SMED30006403
SMED30006417
SMED30006424
SMED30006425
SMED30006429
SMED30006455
SMED30006456
SMED30006459
SMED30006461
SMED30006465
SMED30006466
SMED30006469
SMED30006472
SMED30006480
SMED30006483
SMED30006484
SMED30006490
SMED30006503
SMED30006507
SMED30006516
SMED30006518
SMED30006521
SMED30006525
SMED30006526
SMED30006541
SMED30006542
SMED30006546
SMED30006547
SMED30006556
SMED30006563
SMED30006567
SMED30006573
SMED30006583
SMED30006593
SMED30006600
SMED30006602
SMED30006606
SMED30006629
SMED30006631
SMED30006633
SMED30006636
SMED30006638
SMED30006652
SMED30006656
SMED30006659
SMED30006663
SMED30006669
SMED30006671
SMED30006679
SMED30006683
SMED30006684
SMED30006686
SMED30006689
SMED30006690
SMED30006714
SMED30006717
SMED30006723
SMED30006736
SMED30006743
SMED30006748
SMED30006749
SMED30006752
SMED30006754
SMED30006755
SMED30006757
SMED30006762
SMED30006763
SMED30006764
SMED30006777
SMED30006782
SMED30006784
SMED30006786
SMED30006788
SMED30006792
SMED30006794
SMED30006798
SMED30006799
SMED30006805
SMED30006806
SMED30006807
SMED30006811
SMED30006813
SMED30006814
SMED30006815
SMED30006816
SMED30006817
SMED30006818
SMED30006819
SMED30006820
SMED30006828
SMED30006830
SMED30006837
SMED30006845
SMED30006846
SMED30006852
SMED30006856
SMED30006857
SMED30006859
SMED30006878
SMED30006880
SMED30006897
SMED30006901
SMED30006905
SMED30006907
SMED30006908
SMED30006913
SMED30006917
SMED30006925
SMED30006931
SMED30006942
SMED30006944
SMED30006959
SMED30006960
SMED30006961
SMED30006963
SMED30006964
SMED30006967
SMED30006970
SMED30006981
SMED30006996
SMED30007002
SMED30007004
SMED30007007
SMED30007008
SMED30007010
SMED30007012
SMED30007013
SMED30007015
SMED30007022
SMED30007024
SMED30007026
SMED30007028
SMED30007032
SMED30007038
SMED30007041
SMED30007042
SMED30007044
SMED30007055
SMED30007058
SMED30007059
SMED30007060
SMED30007061
SMED30007069
SMED30007070
SMED30007073
SMED30007084
SMED30007090
SMED30007093
SMED30007095
SMED30007096
SMED30007097
SMED30007100
SMED30007102
SMED30007106
SMED30007110
SMED30007115
SMED30007122
SMED30007126
SMED30007140
SMED30007142
SMED30007143
SMED30007150
SMED30007152
SMED30007161
SMED30007162
SMED30007163
SMED30007172
SMED30007173
SMED30007174
SMED30007183
SMED30007186
SMED30007188
SMED30007189
SMED30007190
SMED30007199
SMED30007202
SMED30007209
SMED30007210
SMED30007217
SMED30007225
SMED30007235
SMED30007238
SMED30007249
SMED30007255
SMED30007261
SMED30007267
SMED30007268
SMED30007270
SMED30007276
SMED30007279
SMED30007284
SMED30007287
SMED30007292
SMED30007300
SMED30007302
SMED30007304
SMED30007305
SMED30007315
SMED30007323
SMED30007341
SMED30007343
SMED30007346
SMED30007347
SMED30007348
SMED30007360
SMED30007361
SMED30007364
SMED30007365
SMED30007371
SMED30007372
SMED30007379
SMED30007386
SMED30007389
SMED30007392
SMED30007394
SMED30007399
SMED30007400
SMED30007405
SMED30007408
SMED30007410
SMED30007414
SMED30007425
SMED30007442
SMED30007445
SMED30007451
SMED30007453
SMED30007454
SMED30007456
SMED30007457
SMED30007458
SMED30007468
SMED30007470
SMED30007480
SMED30007486
SMED30007490
SMED30007493
SMED30007495
SMED30007496
SMED30007511
SMED30007512
SMED30007515
SMED30007517
SMED30007518
SMED30007519
SMED30007527
SMED30007535
SMED30007543
SMED30007544
SMED30007545
SMED30007546
SMED30007550
SMED30007555
SMED30007557
SMED30007558
SMED30007561
SMED30007564
SMED30007568
SMED30007572
SMED30007577
SMED30007578
SMED30007581
SMED30007586
SMED30007587
SMED30007592
SMED30007593
SMED30007598
SMED30007604
SMED30007610
SMED30007614
SMED30007615
SMED30007618
SMED30007621
SMED30007624
SMED30007627
SMED30007629
SMED30007630
SMED30007633
SMED30007634
SMED30007646
SMED30007657
SMED30007661
SMED30007662
SMED30007667
SMED30007670
SMED30007673
SMED30007674
SMED30007676
SMED30007679
SMED30007680
SMED30007685
SMED30007693
SMED30007699
SMED30007705
SMED30007710
SMED30007712
SMED30007718
SMED30007723
SMED30007725
SMED30007727
SMED30007734
SMED30007741
SMED30007742
SMED30007743
SMED30007747
SMED30007764
SMED30007769
SMED30007772
SMED30007783
SMED30007786
SMED30007788
SMED30007789
SMED30007797
SMED30007801
SMED30007804
SMED30007809
SMED30007824
SMED30007829
SMED30007841
SMED30007842
SMED30007845
SMED30007846
SMED30007848
SMED30007850
SMED30007854
SMED30007858
SMED30007860
SMED30007861
SMED30007862
SMED30007864
SMED30007867
SMED30007870
SMED30007876
SMED30007877
SMED30007879
SMED30007882
SMED30007886
SMED30007892
SMED30007894
SMED30007895
SMED30007902
SMED30007906
SMED30007912
SMED30007916
SMED30007917
SMED30007927
SMED30007929
SMED30007931
SMED30007934
SMED30007937
SMED30007943
SMED30007946
SMED30007950
SMED30007951
SMED30007952
SMED30007959
SMED30007971
SMED30007972
SMED30007981
SMED30007982
SMED30007983
SMED30007989
SMED30007990
SMED30007993
SMED30007995
SMED30008003
SMED30008007
SMED30008009
SMED30008012
SMED30008013
SMED30008015
SMED30008017
SMED30008018
SMED30008020
SMED30008023
SMED30008024
SMED30008025
SMED30008029
SMED30008030
SMED30008033
SMED30008034
SMED30008038
SMED30008041
SMED30008044
SMED30008050
SMED30008052
SMED30008054
SMED30008055
SMED30008057
SMED30008061
SMED30008062
SMED30008064
SMED30008073
SMED30008076
SMED30008079
SMED30008080
SMED30008086
SMED30008087
SMED30008099
SMED30008101
SMED30008102
SMED30008104
SMED30008107
SMED30008111
SMED30008112
SMED30008113
SMED30008115
SMED30008120
SMED30008124
SMED30008126
SMED30008135
SMED30008151
SMED30008163
SMED30008165
SMED30008167
SMED30008170
SMED30008171
SMED30008179
SMED30008182
SMED30008205
SMED30008206
SMED30008207
SMED30008218
SMED30008221
SMED30008226
SMED30008231
SMED30008233
SMED30008239
SMED30008246
SMED30008248
SMED30008249
SMED30008250
SMED30008253
SMED30008255
SMED30008258
SMED30008259
SMED30008261
SMED30008266
SMED30008269
SMED30008270
SMED30008280
SMED30008283
SMED30008292
SMED30008294
SMED30008295
SMED30008297
SMED30008298
SMED30008301
SMED30008304
SMED30008307
SMED30008311
SMED30008314
SMED30008318
SMED30008321
SMED30008325
SMED30008327
SMED30008337
SMED30008341
SMED30008349
SMED30008361
SMED30008362
SMED30008365
SMED30008371
SMED30008379
SMED30008388
SMED30008390
SMED30008393
SMED30008402
SMED30008404
SMED30008405
SMED30008415
SMED30008425
SMED30008426
SMED30008429
SMED30008431
[truncated: 6,675 more rows]

## Sheet: 6h_wtap(RNAi)
SMED30000004
SMED30000006
SMED30000009
SMED30000013
SMED30000014
SMED30000019
SMED30000022
SMED30000023
SMED30000025
SMED30000032
SMED30000038
SMED30000039
SMED30000040
SMED30000041
SMED30000043
SMED30000044
SMED30000046
SMED30000049
SMED30000054
SMED30000059
SMED30000064
SMED30000065
SMED30000082
SMED30000088
SMED30000093
SMED30000095
SMED30000096
SMED30000107
SMED30000109
SMED30000112
SMED30000114
SMED30000117
SMED30000118
SMED30000119
SMED30000126
SMED30000129
SMED30000130
SMED30000131
SMED30000132
SMED30000137
SMED30000138
SMED30000147
SMED30000150
SMED30000153
SMED30000156
SMED30000158
SMED30000160
SMED30000188
SMED30000193
SMED30000194
SMED30000196
SMED30000200
SMED30000203
SMED30000222
SMED30000223
SMED30000236
SMED30000242
SMED30000244
SMED30000261
SMED30000262
SMED30000274
SMED30000275
SMED30000282
SMED30000284
SMED30000291
SMED30000293
SMED30000299
SMED30000310
SMED30000311
SMED30000316
SMED30000332
SMED30000338
SMED30000343
SMED30000345
SMED30000350
SMED30000359
SMED30000362
SMED30000370
SMED30000371
SMED30000373
SMED30000377
SMED30000378
SMED30000393
SMED30000394
SMED30000403
SMED30000409
SMED30000411
SMED30000418
SMED30000419
SMED30000421
SMED30000440
SMED30000445
SMED30000449
SMED30000459
SMED30000463
SMED30000473
SMED30000475
SMED30000479
SMED30000483
SMED30000488
SMED30000492
SMED30000494
SMED30000500
SMED30000510
SMED30000511
SMED30000512
SMED30000513
SMED30000515
SMED30000517
SMED30000524
SMED30000527
SMED30000535
SMED30000538
SMED30000539
SMED30000542
SMED30000553
SMED30000558
SMED30000559
SMED30000562
SMED30000563
SMED30000565
SMED30000573
SMED30000576
SMED30000581
SMED30000584
SMED30000596
SMED30000602
SMED30000605
SMED30000608
SMED30000609
SMED30000613
SMED30000621
SMED30000625
SMED30000640
SMED30000643
SMED30000644
SMED30000646
SMED30000648
SMED30000654
SMED30000661
SMED30000664
SMED30000668
SMED30000669
SMED30000671
SMED30000681
SMED30000686
SMED30000689
SMED30000690
SMED30000691
SMED30000692
SMED30000694
SMED30000696
SMED30000699
SMED30000705
SMED30000707
SMED30000708
SMED30000712
SMED30000714
SMED30000725
SMED30000728
SMED30000729
SMED30000732
SMED30000740
SMED30000752
SMED30000756
SMED30000763
SMED30000765
SMED30000771
SMED30000773
SMED30000778
SMED30000785
SMED30000794
SMED30000805
SMED30000812
SMED30000816
SMED30000817
SMED30000819
SMED30000821
SMED30000824
SMED30000845
SMED30000846
SMED30000852
SMED30000853
SMED30000858
SMED30000862
SMED30000872
SMED30000873
SMED30000878
SMED30000881
SMED30000882
SMED30000884
SMED30000896
SMED30000905
SMED30000918
SMED30000919
SMED30000921
SMED30000927
SMED30000928
SMED30000930
SMED30000943
SMED30000946
SMED30000950
SMED30000951
SMED30000957
SMED30000964
SMED30000967
SMED30000968
SMED30000974
SMED30000976
SMED30000977
SMED30000984
SMED30000994
SMED30000995
SMED30000996
SMED30000998
SMED30001001
SMED30001004
SMED30001006
SMED30001009
SMED30001010
SMED30001022
SMED30001030
SMED30001031
SMED30001032
SMED30001034
SMED30001036
SMED30001043
SMED30001055
SMED30001056
SMED30001057
SMED30001058
SMED30001060
SMED30001067
SMED30001071
SMED30001076
SMED30001081
SMED30001087
SMED30001093
SMED30001101
SMED30001103
SMED30001106
SMED30001112
SMED30001113
SMED30001115
SMED30001116
SMED30001117
SMED30001120
SMED30001121
SMED30001122
SMED30001127
SMED30001129
SMED30001137
SMED30001139
SMED30001142
SMED30001146
SMED30001147
SMED30001148
SMED30001150
SMED30001151
SMED30001152
SMED30001160
SMED30001161
SMED30001167
SMED30001174
SMED30001176
SMED30001190
SMED30001191
SMED30001192
SMED30001195
SMED30001207
SMED30001214
SMED30001220
SMED30001222
SMED30001223
SMED30001224
SMED30001234
SMED30001235
SMED30001237
SMED30001239
SMED30001242
SMED30001251
SMED30001253
SMED30001262
SMED30001271
SMED30001276
SMED30001280
SMED30001282
SMED30001294
SMED30001295
SMED30001296
SMED30001299
SMED30001301
SMED30001305
SMED30001306
SMED30001312
SMED30001318
SMED30001320
SMED30001322
SMED30001326
SMED30001328
SMED30001334
SMED30001335
SMED30001336
SMED30001344
SMED30001347
SMED30001351
SMED30001353
SMED30001359
SMED30001360
SMED30001361
SMED30001365
SMED30001366
SMED30001367
SMED30001369
SMED30001371
SMED30001376
SMED30001378
SMED30001380
SMED30001387
SMED30001388
SMED30001393
SMED30001395
SMED30001400
SMED30001404
SMED30001419
SMED30001421
SMED30001425
SMED30001426
SMED30001435
SMED30001439
SMED30001446
SMED30001451
SMED30001453
SMED30001454
SMED30001455
SMED30001457
SMED30001458
SMED30001465
SMED30001467
SMED30001476
SMED30001478
SMED30001479
SMED30001482
SMED30001483
SMED30001484
SMED30001486
SMED30001493
SMED30001495
SMED30001496
SMED30001497
SMED30001499
SMED30001501
SMED30001508
SMED30001510
SMED30001512
SMED30001514
SMED30001515
SMED30001519
SMED30001521
SMED30001528
SMED30001529
SMED30001534
SMED30001540
SMED30001543
SMED30001545
SMED30001546
SMED30001548
SMED30001550
SMED30001553
SMED30001554
SMED30001556
SMED30001557
SMED30001558
SMED30001570
SMED30001583
SMED30001584
SMED30001586
SMED30001592
SMED30001604
SMED30001608
SMED30001612
SMED30001613
SMED30001614
SMED30001618
SMED30001622
SMED30001623
SMED30001627
SMED30001630
SMED30001632
SMED30001634
SMED30001636
SMED30001642
SMED30001645
SMED30001647
SMED30001648
SMED30001651
SMED30001654
SMED30001656
SMED30001657
SMED30001660
SMED30001661
SMED30001663
SMED30001666
SMED30001668
SMED30001672
SMED30001673
SMED30001678
SMED30001679
SMED30001680
SMED30001681
SMED30001704
SMED30001706
SMED30001710
SMED30001713
SMED30001718
SMED30001720
SMED30001733
SMED30001740
SMED30001743
SMED30001750
SMED30001752
SMED30001764
SMED30001767
SMED30001768
SMED30001777
SMED30001778
SMED30001779
SMED30001782
SMED30001792
SMED30001793
SMED30001794
SMED30001797
SMED30001799
SMED30001805
SMED30001806
SMED30001807
SMED30001811
SMED30001815
SMED30001818
SMED30001828
SMED30001830
SMED30001833
SMED30001847
SMED30001852
SMED30001855
SMED30001856
SMED30001860
SMED30001863
SMED30001870
SMED30001871
SMED30001873
SMED30001878
SMED30001880
SMED30001885
SMED30001888
SMED30001897
SMED30001901
SMED30001904
SMED30001905
SMED30001910
SMED30001916
SMED30001932
SMED30001933
SMED30001935
SMED30001939
SMED30001942
SMED30001945
SMED30001946
SMED30001951
SMED30001958
SMED30001960
SMED30001964
SMED30001965
SMED30001972
SMED30001977
SMED30001980
SMED30001982
SMED30001983
SMED30001987
SMED30001988
SMED30001990
SMED30001997
SMED30002002
SMED30002006
SMED30002009
SMED30002034
SMED30002036
SMED30002038
SMED30002040
SMED30002046
SMED30002047
SMED30002049
SMED30002059
SMED30002062
SMED30002064
SMED30002066
SMED30002068
SMED30002070
SMED30002072
SMED30002074
SMED30002080
SMED30002086
SMED30002092
SMED30002093
SMED30002094
SMED30002103
SMED30002106
SMED30002110
SMED30002113
SMED30002117
SMED30002129
SMED30002133
SMED30002138
SMED30002141
SMED30002142
SMED30002147
SMED30002152
SMED30002155
SMED30002156
SMED30002158
SMED30002162
SMED30002163
SMED30002166
SMED30002167
SMED30002168
SMED30002176
SMED30002178
SMED30002187
SMED30002195
SMED30002199
SMED30002203
SMED30002204
SMED30002213
SMED30002225
SMED30002228
SMED30002246
SMED30002251
SMED30002255
SMED30002257
SMED30002258
SMED30002262
SMED30002272
SMED30002274
SMED30002277
SMED30002281
SMED30002282
SMED30002293
SMED30002295
SMED30002297
SMED30002298
SMED30002300
SMED30002305
SMED30002308
SMED30002314
SMED30002316
SMED30002317
SMED30002318
SMED30002319
SMED30002327
SMED30002332
SMED30002334
SMED30002339
SMED30002344
SMED30002345
SMED30002346
SMED30002349
SMED30002350
SMED30002351
SMED30002355
SMED30002358
SMED30002363
SMED30002364
SMED30002366
SMED30002367
SMED30002370
SMED30002373
SMED30002381
SMED30002385
SMED30002394
SMED30002396
SMED30002413
SMED30002414
SMED30002417
SMED30002422
SMED30002427
SMED30002437
SMED30002443
SMED30002445
SMED30002449
SMED30002450
SMED30002454
SMED30002455
SMED30002458
SMED30002460
SMED30002463
SMED30002469
SMED30002470
SMED30002475
SMED30002477
SMED30002478
SMED30002481
SMED30002483
SMED30002486
SMED30002489
SMED30002496
SMED30002497
SMED30002502
SMED30002503
SMED30002505
SMED30002510
SMED30002512
SMED30002513
SMED30002515
SMED30002516
SMED30002517
SMED30002523
SMED30002524
SMED30002525
SMED30002529
SMED30002530
SMED30002531
SMED30002534
SMED30002537
SMED30002542
SMED30002549
SMED30002560
SMED30002562
SMED30002568
SMED30002570
SMED30002574
SMED30002575
SMED30002579
SMED30002584
SMED30002589
SMED30002592
SMED30002595
SMED30002596
SMED30002597
SMED30002598
SMED30002600
SMED30002604
SMED30002606
SMED30002609
SMED30002616
SMED30002619
SMED30002633
SMED30002635
SMED30002636
SMED30002638
SMED30002641
SMED30002643
SMED30002647
SMED30002652
SMED30002655
SMED30002658
SMED30002664
SMED30002665
SMED30002667
SMED30002668
SMED30002673
SMED30002676
SMED30002677
SMED30002682
SMED30002688
SMED30002690
SMED30002693
SMED30002698
SMED30002716
SMED30002721
SMED30002723
SMED30002725
SMED30002728
SMED30002736
SMED30002740
SMED30002741
SMED30002742
SMED30002743
SMED30002744
SMED30002745
SMED30002750
SMED30002752
SMED30002754
SMED30002755
SMED30002756
SMED30002758
SMED30002762
SMED30002766
SMED30002772
SMED30002774
SMED30002775
SMED30002777
SMED30002783
SMED30002793
SMED30002797
SMED30002801
SMED30002806
SMED30002808
SMED30002809
SMED30002811
SMED30002822
SMED30002828
SMED30002829
SMED30002835
SMED30002842
SMED30002856
SMED30002858
SMED30002861
SMED30002863
SMED30002872
SMED30002875
SMED30002876
SMED30002878
SMED30002880
SMED30002882
SMED30002884
SMED30002894
SMED30002896
SMED30002897
SMED30002900
SMED30002902
SMED30002903
SMED30002906
SMED30002908
SMED30002910
SMED30002914
SMED30002916
SMED30002919
SMED30002926
SMED30002932
SMED30002934
SMED30002938
SMED30002946
SMED30002956
SMED30002957
SMED30002959
SMED30002963
SMED30002969
SMED30002972
SMED30002979
SMED30002980
SMED30002983
SMED30002988
SMED30002989
SMED30003001
SMED30003008
SMED30003011
SMED30003012
SMED30003013
SMED30003031
SMED30003033
SMED30003036
SMED30003039
SMED30003045
SMED30003048
SMED30003050
SMED30003051
SMED30003052
SMED30003056
SMED30003059
SMED30003066
SMED30003068
SMED30003079
SMED30003084
SMED30003090
SMED30003091
SMED30003094
SMED30003095
SMED30003096
SMED30003098
SMED30003100
SMED30003101
SMED30003109
SMED30003110
SMED30003117
SMED30003118
SMED30003134
SMED30003138
SMED30003139
SMED30003140
SMED30003145
SMED30003150
SMED30003153
SMED30003154
SMED30003155
SMED30003156
SMED30003163
SMED30003165
SMED30003166
SMED30003169
SMED30003170
SMED30003171
SMED30003175
SMED30003177
SMED30003180
SMED30003183
SMED30003192
SMED30003205
SMED30003214
SMED30003217
SMED30003218
SMED30003228
SMED30003233
SMED30003240
SMED30003246
SMED30003247
SMED30003248
SMED30003251
SMED30003258
SMED30003259
SMED30003261
SMED30003262
SMED30003268
SMED30003276
SMED30003291
SMED30003298
SMED30003300
SMED30003316
SMED30003321
SMED30003322
SMED30003323
SMED30003330
SMED30003332
SMED30003334
SMED30003336
SMED30003345
SMED30003346
SMED30003348
SMED30003349
SMED30003351
SMED30003353
SMED30003354
SMED30003355
SMED30003360
SMED30003364
SMED30003365
SMED30003366
SMED30003372
SMED30003373
SMED30003374
SMED30003384
SMED30003386
SMED30003389
SMED30003401
SMED30003403
SMED30003404
SMED30003405
SMED30003406
SMED30003408
SMED30003409
SMED30003414
SMED30003415
SMED30003418
SMED30003426
SMED30003427
SMED30003430
SMED30003438
SMED30003439
SMED30003443
SMED30003447
SMED30003448
SMED30003452
SMED30003453
SMED30003457
SMED30003461
SMED30003463
SMED30003468
SMED30003470
SMED30003473
SMED30003475
SMED30003477
SMED30003482
SMED30003490
SMED30003500
SMED30003502
SMED30003503
SMED30003507
SMED30003510
SMED30003513
SMED30003516
SMED30003520
SMED30003523
SMED30003526
SMED30003533
SMED30003539
SMED30003542
SMED30003544
SMED30003545
SMED30003546
SMED30003555
SMED30003556
SMED30003560
SMED30003562
SMED30003565
SMED30003578
SMED30003580
SMED30003584
SMED30003589
SMED30003591
SMED30003593
SMED30003600
SMED30003601
SMED30003603
SMED30003606
SMED30003613
SMED30003618
SMED30003630
SMED30003634
SMED30003638
SMED30003651
SMED30003656
SMED30003657
SMED30003660
SMED30003661
SMED30003662
SMED30003663
SMED30003675
SMED30003676
SMED30003680
SMED30003681
SMED30003683
SMED30003684
SMED30003688
SMED30003698
SMED30003710
SMED30003714
SMED30003715
SMED30003717
SMED30003721
SMED30003724
SMED30003729
SMED30003731
SMED30003748
SMED30003750
SMED30003765
SMED30003769
SMED30003770
SMED30003771
SMED30003777
SMED30003780
SMED30003788
SMED30003792
SMED30003793
SMED30003796
SMED30003798
SMED30003800
SMED30003808
SMED30003809
SMED30003811
SMED30003812
SMED30003816
SMED30003818
SMED30003820
SMED30003824
SMED30003825
SMED30003826
SMED30003829
SMED30003834
SMED30003838
SMED30003844
SMED30003845
SMED30003846
SMED30003851
SMED30003852
SMED30003857
SMED30003859
SMED30003862
SMED30003867
SMED30003868
SMED30003871
SMED30003875
SMED30003876
SMED30003881
SMED30003885
SMED30003886
SMED30003887
SMED30003890
SMED30003894
SMED30003897
SMED30003899
SMED30003903
SMED30003905
SMED30003907
SMED30003909
SMED30003912
SMED30003924
SMED30003927
SMED30003929
SMED30003935
SMED30003936
SMED30003937
SMED30003940
SMED30003943
SMED30003944
SMED30003950
SMED30003955
SMED30003956
SMED30003957
SMED30003958
SMED30003962
SMED30003963
SMED30003964
SMED30003965
SMED30003966
SMED30003976
SMED30003978
SMED30003981
SMED30003985
SMED30003992
SMED30003993
SMED30003997
SMED30004000
SMED30004005
SMED30004009
SMED30004016
SMED30004017
SMED30004018
SMED30004020
SMED30004025
SMED30004036
SMED30004040
SMED30004041
SMED30004042
SMED30004049
SMED30004053
SMED30004055
SMED30004060
SMED30004063
SMED30004065
SMED30004067
SMED30004072
SMED30004081
SMED30004082
SMED30004085
SMED30004088
SMED30004089
SMED30004092
SMED30004103
SMED30004107
SMED30004109
SMED30004117
SMED30004118
SMED30004123
SMED30004124
SMED30004136
SMED30004140
SMED30004142
SMED30004149
SMED30004154
SMED30004156
SMED30004158
SMED30004160
SMED30004162
SMED30004172
SMED30004175
SMED30004176
SMED30004178
SMED30004183
SMED30004184
SMED30004191
SMED30004194
SMED30004197
SMED30004202
SMED30004206
SMED30004207
SMED30004208
SMED30004218
SMED30004234
SMED30004241
SMED30004242
SMED30004249
SMED30004250
SMED30004253
SMED30004256
SMED30004269
SMED30004270
SMED30004277
SMED30004278
SMED30004281
SMED30004284
SMED30004285
SMED30004297
SMED30004300
SMED30004303
SMED30004307
SMED30004311
SMED30004313
SMED30004317
SMED30004318
SMED30004319
SMED30004327
SMED30004334
SMED30004341
SMED30004348
SMED30004350
SMED30004352
SMED30004353
SMED30004355
SMED30004358
SMED30004363
SMED30004366
SMED30004371
SMED30004376
SMED30004383
SMED30004389
SMED30004395
SMED30004399
SMED30004400
SMED30004403
SMED30004404
SMED30004411
SMED30004415
SMED30004423
SMED30004430
SMED30004435
SMED30004437
SMED30004438
SMED30004442
SMED30004445
SMED30004448
SMED30004449
SMED30004450
SMED30004453
SMED30004455
SMED30004458
SMED30004459
SMED30004461
SMED30004462
SMED30004463
SMED30004469
SMED30004483
SMED30004485
SMED30004487
SMED30004492
SMED30004500
SMED30004501
SMED30004502
SMED30004508
SMED30004511
SMED30004514
SMED30004515
SMED30004518
SMED30004519
SMED30004523
SMED30004524
SMED30004532
SMED30004534
SMED30004536
SMED30004537
SMED30004546
SMED30004551
SMED30004553
SMED30004555
SMED30004557
SMED30004558
SMED30004562
SMED30004564
SMED30004577
SMED30004581
SMED30004585
SMED30004588
SMED30004589
SMED30004593
SMED30004594
SMED30004598
SMED30004599
SMED30004602
SMED30004603
SMED30004606
SMED30004608
SMED30004616
SMED30004622
SMED30004629
SMED30004633
SMED30004636
SMED30004640
SMED30004648
SMED30004654
SMED30004660
SMED30004664
SMED30004666
SMED30004667
SMED30004677
SMED30004678
SMED30004687
SMED30004694
SMED30004695
SMED30004696
SMED30004698
SMED30004700
SMED30004704
SMED30004705
SMED30004707
SMED30004708
SMED30004716
SMED30004720
SMED30004722
SMED30004725
SMED30004731
SMED30004737
SMED30004739
SMED30004741
SMED30004743
SMED30004746
SMED30004749
SMED30004751
SMED30004761
SMED30004776
SMED30004783
SMED30004786
SMED30004800
SMED30004801
SMED30004813
SMED30004814
SMED30004817
SMED30004819
SMED30004820
SMED30004839
SMED30004840
SMED30004841
SMED30004845
SMED30004846
SMED30004851
SMED30004856
SMED30004860
SMED30004873
SMED30004874
SMED30004876
SMED30004877
SMED30004881
SMED30004884
SMED30004890
SMED30004893
SMED30004906
SMED30004908
SMED30004911
SMED30004920
SMED30004923
SMED30004930
SMED30004931
SMED30004937
SMED30004938
SMED30004939
SMED30004942
SMED30004943
SMED30004945
SMED30004948
SMED30004949
SMED30004951
SMED30004957
SMED30004959
SMED30004963
SMED30004964
SMED30004965
SMED30004966
SMED30004967
SMED30004973
SMED30004974
SMED30004983
SMED30004988
SMED30004989
SMED30004991
SMED30004992
SMED30005001
SMED30005004
SMED30005007
SMED30005011
SMED30005014
SMED30005016
SMED30005019
SMED30005021
SMED30005027
SMED30005028
SMED30005030
SMED30005033
SMED30005038
SMED30005039
SMED30005041
SMED30005042
SMED30005045
SMED30005046
SMED30005049
SMED30005052
SMED30005053
SMED30005058
SMED30005062
SMED30005065
SMED30005066
SMED30005068
SMED30005071
SMED30005074
SMED30005081
SMED30005086
SMED30005094
SMED30005106
SMED30005117
SMED30005123
SMED30005126
SMED30005127
SMED30005128
SMED30005140
SMED30005146
SMED30005147
SMED30005148
SMED30005152
SMED30005160
SMED30005161
SMED30005168
SMED30005171
SMED30005173
SMED30005174
SMED30005176
SMED30005183
SMED30005191
SMED30005193
SMED30005198
SMED30005207
SMED30005209
SMED30005212
SMED30005213
SMED30005215
SMED30005221
SMED30005222
SMED30005233
SMED30005237
SMED30005245
SMED30005247
SMED30005248
SMED30005249
SMED30005250
SMED30005253
SMED30005274
SMED30005278
SMED30005280
SMED30005283
SMED30005291
SMED30005294
SMED30005296
SMED30005299
SMED30005301
SMED30005303
SMED30005309
SMED30005318
SMED30005321
SMED30005322
SMED30005324
SMED30005330
SMED30005334
SMED30005336
SMED30005341
SMED30005344
SMED30005345
SMED30005346
SMED30005349
SMED30005352
SMED30005359
SMED30005367
SMED30005368
SMED30005375
SMED30005382
SMED30005391
SMED30005398
SMED30005403
SMED30005404
SMED30005408
SMED30005425
SMED30005435
SMED30005439
SMED30005445
SMED30005453
SMED30005459
SMED30005463
SMED30005465
SMED30005469
SMED30005470
SMED30005471
SMED30005485
SMED30005488
SMED30005489
SMED30005490
SMED30005492
SMED30005493
SMED30005496
SMED30005499
SMED30005509
SMED30005513
SMED30005523
SMED30005527
SMED30005532
SMED30005535
SMED30005541
SMED30005543
SMED30005546
SMED30005551
SMED30005552
SMED30005553
SMED30005554
SMED30005556
SMED30005562
SMED30005569
SMED30005571
SMED30005574
SMED30005578
SMED30005579
SMED30005588
SMED30005596
SMED30005600
SMED30005603
SMED30005608
SMED30005609
SMED30005614
SMED30005617
SMED30005620
SMED30005622
SMED30005626
SMED30005632
SMED30005636
SMED30005643
SMED30005645
SMED30005647
SMED30005648
SMED30005650
SMED30005655
SMED30005657
SMED30005659
SMED30005661
SMED30005665
SMED30005666
SMED30005667
SMED30005670
SMED30005671
SMED30005685
SMED30005688
SMED30005692
SMED30005694
SMED30005697
SMED30005698
SMED30005699
SMED30005705
SMED30005706
SMED30005712
SMED30005713
SMED30005717
SMED30005718
SMED30005719
SMED30005721
SMED30005723
SMED30005724
SMED30005732
SMED30005737
SMED30005741
SMED30005744
SMED30005745
SMED30005748
SMED30005760
SMED30005769
SMED30005772
SMED30005773
SMED30005776
SMED30005783
SMED30005785
SMED30005787
SMED30005794
SMED30005795
SMED30005804
SMED30005807
SMED30005808
SMED30005813
SMED30005815
SMED30005819
SMED30005823
SMED30005843
SMED30005845
SMED30005861
SMED30005865
SMED30005870
SMED30005872
SMED30005873
SMED30005879
SMED30005882
SMED30005883
SMED30005884
SMED30005889
SMED30005891
SMED30005895
SMED30005897
SMED30005901
SMED30005902
SMED30005907
SMED30005922
SMED30005924
SMED30005925
SMED30005932
SMED30005933
SMED30005936
SMED30005941
SMED30005944
SMED30005945
SMED30005949
SMED30005950
SMED30005955
SMED30005965
SMED30005973
SMED30005979
SMED30005988
SMED30005990
SMED30005992
SMED30006002
SMED30006003
SMED30006006
SMED30006007
SMED30006011
SMED30006013
SMED30006016
SMED30006018
SMED30006021
SMED30006022
SMED30006026
SMED30006027
SMED30006028
SMED30006033
SMED30006034
SMED30006036
SMED30006039
SMED30006045
SMED30006047
SMED30006058
SMED30006060
SMED30006062
SMED30006063
SMED30006064
SMED30006070
SMED30006079
SMED30006085
SMED30006086
SMED30006091
SMED30006092
SMED30006093
SMED30006095
SMED30006103
SMED30006105
SMED30006106
SMED30006112
SMED30006113
SMED30006114
SMED30006117
SMED30006119
SMED30006129
SMED30006130
SMED30006132
SMED30006138
SMED30006140
SMED30006143
SMED30006144
SMED30006145
SMED30006148
SMED30006149
SMED30006150
SMED30006154
SMED30006156
SMED30006161
SMED30006163
SMED30006167
SMED30006169
SMED30006179
SMED30006180
SMED30006183
SMED30006186
SMED30006187
SMED30006188
SMED30006196
SMED30006198
SMED30006200
SMED30006203
SMED30006208
SMED30006211
SMED30006213
SMED30006214
SMED30006217
SMED30006220
SMED30006221
SMED30006230
SMED30006233
SMED30006235
SMED30006241
SMED30006245
SMED30006252
SMED30006253
SMED30006254
SMED30006256
SMED30006260
SMED30006261
SMED30006263
SMED30006271
SMED30006273
SMED30006276
SMED30006279
SMED30006281
SMED30006289
SMED30006290
SMED30006294
SMED30006295
SMED30006304
SMED30006307
SMED30006311
SMED30006312
SMED30006322
SMED30006325
SMED30006334
SMED30006341
SMED30006342
SMED30006343
SMED30006347
SMED30006352
SMED30006354
SMED30006356
SMED30006361
SMED30006363
SMED30006365
SMED30006368
SMED30006371
SMED30006374
SMED30006378
SMED30006381
SMED30006386
SMED30006402
SMED30006403
SMED30006412
SMED30006413
SMED30006417
SMED30006424
SMED30006425
SMED30006431
SMED30006438
SMED30006455
SMED30006456
SMED30006459
SMED30006461
SMED30006465
SMED30006466
SMED30006469
SMED30006472
SMED30006480
SMED30006483
SMED30006484
SMED30006490
SMED30006503
SMED30006507
SMED30006508
SMED30006518
SMED30006521
SMED30006525
SMED30006526
SMED30006541
SMED30006542
SMED30006546
SMED30006547
SMED30006556
SMED30006563
SMED30006567
SMED30006573
SMED30006583
SMED30006587
SMED30006593
SMED30006600
SMED30006602
SMED30006603
SMED30006606
SMED30006616
SMED30006622
SMED30006629
SMED30006631
SMED30006636
SMED30006638
SMED30006652
SMED30006656
SMED30006659
SMED30006663
SMED30006671
SMED30006679
SMED30006683
SMED30006684
SMED30006686
SMED30006689
SMED30006690
SMED30006694
SMED30006714
SMED30006717
SMED30006723
SMED30006736
SMED30006740
SMED30006743
SMED30006748
SMED30006749
SMED30006752
SMED30006754
SMED30006755
SMED30006756
SMED30006757
SMED30006762
SMED30006763
SMED30006764
SMED30006777
SMED30006780
SMED30006782
SMED30006784
SMED30006786
SMED30006788
SMED30006792
SMED30006794
SMED30006798
SMED30006799
SMED30006800
SMED30006805
SMED30006811
SMED30006813
SMED30006814
SMED30006815
SMED30006816
SMED30006817
SMED30006818
SMED30006819
SMED30006820
SMED30006828
SMED30006830
SMED30006833
SMED30006834
SMED30006838
SMED30006843
SMED30006845
SMED30006846
SMED30006852
SMED30006856
SMED30006857
SMED30006858
SMED30006859
SMED30006878
SMED30006880
SMED30006897
SMED30006901
SMED30006905
SMED30006907
SMED30006908
SMED30006913
SMED30006916
SMED30006924
SMED30006925
SMED30006931
SMED30006942
SMED30006944
SMED30006955
SMED30006956
SMED30006960
SMED30006963
SMED30006964
SMED30006967
SMED30006971
SMED30006978
SMED30006996
SMED30007002
SMED30007004
SMED30007007
SMED30007008
SMED30007010
SMED30007012
SMED30007013
SMED30007015
SMED30007022
SMED30007024
SMED30007026
SMED30007032
SMED30007034
SMED30007038
SMED30007039
SMED30007041
SMED30007042
SMED30007044
SMED30007055
SMED30007059
SMED30007060
SMED30007061
SMED30007069
SMED30007070
SMED30007084
SMED30007085
SMED30007090
SMED30007093
SMED30007095
SMED30007096
SMED30007097
SMED30007100
SMED30007102
SMED30007106
SMED30007110
SMED30007115
SMED30007122
SMED30007126
SMED30007140
SMED30007142
SMED30007143
SMED30007150
SMED30007152
SMED30007156
SMED30007159
SMED30007161
SMED30007162
SMED30007163
SMED30007170
SMED30007172
SMED30007173
SMED30007174
SMED30007178
SMED30007183
SMED30007186
SMED30007188
SMED30007190
SMED30007199
SMED30007202
SMED30007209
SMED30007210
SMED30007217
SMED30007225
SMED30007235
SMED30007249
SMED30007255
SMED30007261
SMED30007262
SMED30007267
SMED30007268
SMED30007270
SMED30007279
SMED30007284
SMED30007287
SMED30007292
SMED30007300
SMED30007302
SMED30007304
SMED30007305
SMED30007314
SMED30007315
SMED30007322
SMED30007323
SMED30007326
SMED30007341
SMED30007343
SMED30007346
SMED30007347
SMED30007348
SMED30007360
SMED30007361
SMED30007364
SMED30007365
SMED30007371
SMED30007372
SMED30007379
SMED30007383
SMED30007386
SMED30007389
SMED30007392
SMED30007394
SMED30007399
SMED30007400
SMED30007405
SMED30007407
SMED30007408
SMED30007410
SMED30007414
SMED30007425
SMED30007426
SMED30007442
SMED30007445
SMED30007451
SMED30007453
SMED30007454
SMED30007456
SMED30007457
SMED30007458
SMED30007470
SMED30007480
SMED30007486
SMED30007493
SMED30007495
SMED30007496
SMED30007499
SMED30007511
SMED30007512
SMED30007515
SMED30007517
SMED30007518
SMED30007519
SMED30007525
SMED30007527
SMED30007535
SMED30007543
SMED30007544
SMED30007545
SMED30007546
SMED30007550
SMED30007555
SMED30007557
SMED30007558
SMED30007561
SMED30007568
SMED30007572
SMED30007577
SMED30007578
SMED30007581
SMED30007586
SMED30007587
SMED30007592
SMED30007593
SMED30007598
SMED30007604
SMED30007610
SMED30007614
SMED30007615
SMED30007616
SMED30007618
SMED30007621
SMED30007624
SMED30007627
SMED30007629
SMED30007630
SMED30007633
SMED30007634
SMED30007646
SMED30007657
SMED30007660
SMED30007661
SMED30007662
SMED30007664
SMED30007667
SMED30007670
SMED30007673
SMED30007674
SMED30007676
SMED30007679
SMED30007680
SMED30007685
SMED30007699
SMED30007705
SMED30007707
SMED30007710
SMED30007712
SMED30007714
SMED30007718
SMED30007725
SMED30007727
SMED30007734
SMED30007741
SMED30007742
SMED30007747
SMED30007755
SMED30007764
SMED30007769
SMED30007772
SMED30007783
SMED30007786
SMED30007788
SMED30007795
SMED30007797
SMED30007801
SMED30007804
SMED30007809
SMED30007824
SMED30007829
SMED30007839
SMED30007841
SMED30007845
SMED30007846
SMED30007848
SMED30007850
SMED30007854
SMED30007858
SMED30007860
SMED30007861
SMED30007862
SMED30007864
SMED30007867
SMED30007870
SMED30007876
SMED30007877
SMED30007879
SMED30007882
SMED30007886
SMED30007892
SMED30007894
SMED30007902
SMED30007906
SMED30007912
SMED30007917
SMED30007927
SMED30007929
SMED30007931
SMED30007934
SMED30007937
SMED30007943
SMED30007946
SMED30007950
SMED30007951
SMED30007952
[truncated: 7,160 more rows]

## Sheet: 3d_wtap(RNAi)
SMED30000005
SMED30000006
SMED30000009
SMED30000013
SMED30000019
SMED30000022
SMED30000023
SMED30000025
SMED30000038
SMED30000039
SMED30000040
SMED30000041
SMED30000043
SMED30000046
SMED30000049
SMED30000054
SMED30000055
SMED30000059
SMED30000064
SMED30000065
SMED30000078
SMED30000082
SMED30000093
SMED30000096
SMED30000107
SMED30000109
SMED30000112
SMED30000117
SMED30000118
SMED30000119
SMED30000126
SMED30000129
SMED30000130
SMED30000131
SMED30000132
SMED30000134
SMED30000137
SMED30000147
SMED30000150
SMED30000153
SMED30000156
SMED30000158
SMED30000160
SMED30000188
SMED30000192
SMED30000193
SMED30000194
SMED30000196
SMED30000200
SMED30000203
SMED30000223
SMED30000236
SMED30000242
SMED30000244
SMED30000261
SMED30000262
SMED30000274
SMED30000275
SMED30000282
SMED30000284
SMED30000291
SMED30000299
SMED30000310
SMED30000311
SMED30000316
SMED30000338
SMED30000343
SMED30000345
SMED30000350
SMED30000359
SMED30000370
SMED30000371
SMED30000373
SMED30000377
SMED30000378
SMED30000393
SMED30000394
SMED30000403
SMED30000409
SMED30000411
SMED30000418
SMED30000421
SMED30000440
SMED30000445
SMED30000449
SMED30000459
SMED30000463
SMED30000473
SMED30000479
SMED30000483
SMED30000488
SMED30000492
SMED30000500
SMED30000510
SMED30000511
SMED30000512
SMED30000513
SMED30000515
SMED30000517
SMED30000524
SMED30000527
SMED30000535
SMED30000538
SMED30000539
SMED30000542
SMED30000553
SMED30000558
SMED30000559
SMED30000562
SMED30000563
SMED30000565
SMED30000573
SMED30000575
SMED30000576
SMED30000581
SMED30000584
SMED30000596
SMED30000601
SMED30000608
SMED30000613
SMED30000621
SMED30000625
SMED30000640
SMED30000643
SMED30000644
SMED30000646
SMED30000648
SMED30000654
SMED30000661
SMED30000662
SMED30000664
SMED30000668
SMED30000671
SMED30000681
SMED30000686
SMED30000689
SMED30000690
SMED30000691
SMED30000692
SMED30000694
SMED30000696
SMED30000699
SMED30000707
SMED30000708
SMED30000712
SMED30000714
SMED30000725
SMED30000729
SMED30000754
SMED30000756
SMED30000763
SMED30000765
SMED30000771
SMED30000773
SMED30000778
SMED30000785
SMED30000786
SMED30000789
SMED30000801
SMED30000805
SMED30000807
SMED30000812
SMED30000816
SMED30000817
SMED30000819
SMED30000821
SMED30000824
SMED30000843
SMED30000845
SMED30000846
SMED30000852
SMED30000853
SMED30000862
SMED30000870
SMED30000872
SMED30000873
SMED30000878
SMED30000881
SMED30000882
SMED30000894
SMED30000896
SMED30000918
SMED30000919
SMED30000921
SMED30000927
SMED30000930
SMED30000950
SMED30000951
SMED30000957
SMED30000963
SMED30000964
SMED30000967
SMED30000968
SMED30000974
SMED30000976
SMED30000977
SMED30000984
SMED30000987
SMED30000990
SMED30000994
SMED30000995
SMED30000996
SMED30001001
SMED30001009
SMED30001010
SMED30001012
SMED30001022
SMED30001023
SMED30001030
SMED30001031
SMED30001032
SMED30001034
SMED30001036
SMED30001043
SMED30001057
SMED30001058
SMED30001060
SMED30001067
SMED30001071
SMED30001074
SMED30001076
SMED30001081
SMED30001087
SMED30001093
SMED30001100
SMED30001101
SMED30001103
SMED30001106
SMED30001112
SMED30001113
SMED30001115
SMED30001116
SMED30001117
SMED30001120
SMED30001121
SMED30001122
SMED30001127
SMED30001137
SMED30001142
SMED30001146
SMED30001147
SMED30001148
SMED30001151
SMED30001152
SMED30001160
SMED30001161
SMED30001167
SMED30001174
SMED30001176
SMED30001190
SMED30001191
SMED30001192
SMED30001195
SMED30001196
SMED30001207
SMED30001214
SMED30001215
SMED30001220
SMED30001222
SMED30001234
SMED30001235
SMED30001237
SMED30001242
SMED30001245
SMED30001248
SMED30001251
SMED30001253
SMED30001259
SMED30001262
SMED30001264
SMED30001271
SMED30001276
SMED30001280
SMED30001292
SMED30001294
SMED30001295
SMED30001296
SMED30001299
SMED30001301
SMED30001305
SMED30001306
SMED30001312
SMED30001318
SMED30001322
SMED30001326
SMED30001328
SMED30001334
SMED30001335
SMED30001336
SMED30001341
SMED30001344
SMED30001347
SMED30001351
SMED30001353
SMED30001359
SMED30001360
SMED30001361
SMED30001365
SMED30001366
SMED30001369
SMED30001371
SMED30001376
SMED30001378
SMED30001380
SMED30001387
SMED30001388
SMED30001393
SMED30001395
SMED30001400
SMED30001425
SMED30001426
SMED30001439
SMED30001446
SMED30001451
SMED30001453
SMED30001454
SMED30001455
SMED30001457
SMED30001465
SMED30001467
SMED30001473
SMED30001476
SMED30001482
SMED30001483
SMED30001486
SMED30001493
SMED30001495
SMED30001496
SMED30001497
SMED30001499
SMED30001501
SMED30001508
SMED30001510
SMED30001512
SMED30001514
SMED30001515
SMED30001520
SMED30001529
SMED30001540
SMED30001543
SMED30001545
SMED30001546
SMED30001548
SMED30001551
SMED30001553
SMED30001556
SMED30001557
SMED30001558
SMED30001567
SMED30001570
SMED30001583
SMED30001584
SMED30001587
SMED30001588
SMED30001590
SMED30001604
SMED30001608
SMED30001612
SMED30001613
SMED30001614
SMED30001618
SMED30001623
SMED30001627
SMED30001630
SMED30001632
SMED30001634
SMED30001636
SMED30001642
SMED30001645
SMED30001647
SMED30001648
SMED30001651
SMED30001652
SMED30001654
SMED30001656
SMED30001657
SMED30001660
SMED30001661
SMED30001663
SMED30001666
SMED30001668
SMED30001672
SMED30001673
SMED30001678
SMED30001679
SMED30001680
SMED30001697
SMED30001704
SMED30001706
SMED30001710
SMED30001713
SMED30001718
SMED30001733
SMED30001740
SMED30001743
SMED30001750
SMED30001752
SMED30001754
SMED30001760
SMED30001764
SMED30001768
SMED30001777
SMED30001779
SMED30001780
SMED30001782
SMED30001792
SMED30001793
SMED30001794
SMED30001797
SMED30001799
SMED30001805
SMED30001806
SMED30001807
SMED30001811
SMED30001815
SMED30001818
SMED30001819
SMED30001830
SMED30001852
SMED30001855
SMED30001856
SMED30001860
SMED30001863
SMED30001870
SMED30001871
SMED30001873
SMED30001879
SMED30001880
SMED30001885
SMED30001888
SMED30001889
SMED30001897
SMED30001901
SMED30001904
SMED30001905
SMED30001910
SMED30001916
SMED30001932
SMED30001933
SMED30001935
SMED30001939
SMED30001942
SMED30001945
SMED30001951
SMED30001958
SMED30001960
SMED30001964
SMED30001972
SMED30001977
SMED30001980
SMED30001982
SMED30001983
SMED30001987
SMED30001988
SMED30001990
SMED30002002
SMED30002006
SMED30002009
SMED30002034
SMED30002036
SMED30002038
SMED30002040
SMED30002046
SMED30002047
SMED30002049
SMED30002059
SMED30002066
SMED30002067
SMED30002068
SMED30002070
SMED30002072
SMED30002074
SMED30002080
SMED30002086
SMED30002092
SMED30002093
SMED30002094
SMED30002103
SMED30002106
SMED30002113
SMED30002117
SMED30002129
SMED30002133
SMED30002134
SMED30002138
SMED30002139
SMED30002141
SMED30002142
SMED30002147
SMED30002152
SMED30002154
SMED30002155
SMED30002156
SMED30002162
SMED30002163
SMED30002167
SMED30002168
SMED30002178
SMED30002187
SMED30002195
SMED30002199
SMED30002203
SMED30002224
SMED30002225
SMED30002228
SMED30002236
SMED30002246
SMED30002248
SMED30002251
SMED30002255
SMED30002258
SMED30002262
SMED30002272
SMED30002274
SMED30002277
SMED30002280
SMED30002281
SMED30002282
SMED30002295
SMED30002297
SMED30002298
SMED30002300
SMED30002305
SMED30002308
SMED30002314
SMED30002316
SMED30002317
SMED30002318
SMED30002319
SMED30002327
SMED30002332
SMED30002334
SMED30002344
SMED30002346
SMED30002349
SMED30002350
SMED30002351
SMED30002355
SMED30002357
SMED30002360
SMED30002364
SMED30002366
SMED30002367
SMED30002370
SMED30002373
SMED30002381
SMED30002385
SMED30002394
SMED30002396
SMED30002413
SMED30002414
SMED30002427
SMED30002437
SMED30002443
SMED30002445
SMED30002449
SMED30002450
SMED30002454
SMED30002458
SMED30002463
SMED30002469
SMED30002470
SMED30002471
SMED30002475
SMED30002477
SMED30002478
SMED30002481
SMED30002483
SMED30002486
SMED30002496
SMED30002497
SMED30002503
SMED30002505
SMED30002510
SMED30002512
SMED30002513
SMED30002515
SMED30002516
SMED30002517
SMED30002523
SMED30002524
SMED30002525
SMED30002529
SMED30002531
SMED30002534
SMED30002537
SMED30002542
SMED30002545
SMED30002548
SMED30002549
SMED30002558
SMED30002560
SMED30002562
SMED30002568
SMED30002570
SMED30002579
SMED30002584
SMED30002586
SMED30002589
SMED30002592
SMED30002596
SMED30002597
SMED30002598
SMED30002606
SMED30002609
SMED30002611
SMED30002616
SMED30002619
SMED30002635
SMED30002636
SMED30002643
SMED30002647
SMED30002652
SMED30002655
SMED30002658
SMED30002664
SMED30002665
SMED30002667
SMED30002668
SMED30002673
SMED30002676
SMED30002688
SMED30002689
SMED30002690
SMED30002698
SMED30002705
SMED30002716
SMED30002721
SMED30002723
SMED30002725
SMED30002728
SMED30002736
SMED30002740
SMED30002742
SMED30002744
SMED30002750
SMED30002754
SMED30002755
SMED30002758
SMED30002762
SMED30002766
SMED30002772
SMED30002774
SMED30002777
SMED30002783
SMED30002793
SMED30002797
SMED30002801
SMED30002806
SMED30002808
SMED30002809
SMED30002811
SMED30002822
SMED30002829
SMED30002838
SMED30002842
SMED30002852
SMED30002856
SMED30002861
SMED30002863
SMED30002872
SMED30002875
SMED30002876
SMED30002877
SMED30002878
SMED30002880
SMED30002882
SMED30002884
SMED30002894
SMED30002896
SMED30002897
SMED30002900
SMED30002902
SMED30002903
SMED30002906
SMED30002908
SMED30002910
SMED30002911
SMED30002914
SMED30002916
SMED30002919
SMED30002926
SMED30002932
SMED30002934
SMED30002938
SMED30002942
SMED30002946
SMED30002956
SMED30002957
SMED30002959
SMED30002963
SMED30002969
SMED30002972
SMED30002976
SMED30002979
SMED30002980
SMED30002983
SMED30002988
SMED30002989
SMED30003008
SMED30003011
SMED30003012
SMED30003013
SMED30003032
SMED30003033
SMED30003036
SMED30003039
SMED30003045
SMED30003047
SMED30003048
SMED30003050
SMED30003051
SMED30003052
SMED30003056
SMED30003059
SMED30003066
SMED30003068
SMED30003079
SMED30003090
SMED30003094
SMED30003095
SMED30003096
SMED30003098
SMED30003100
SMED30003101
SMED30003109
SMED30003110
SMED30003117
SMED30003134
SMED30003135
SMED30003138
SMED30003139
SMED30003140
SMED30003141
SMED30003145
SMED30003153
SMED30003154
SMED30003155
SMED30003156
SMED30003163
SMED30003165
SMED30003166
SMED30003170
SMED30003171
SMED30003183
SMED30003192
SMED30003205
SMED30003214
SMED30003228
SMED30003233
SMED30003240
SMED30003246
SMED30003247
SMED30003248
SMED30003251
SMED30003258
SMED30003259
SMED30003261
SMED30003262
SMED30003269
SMED30003275
SMED30003276
SMED30003291
SMED30003292
SMED30003297
SMED30003298
SMED30003300
SMED30003321
SMED30003322
SMED30003323
SMED30003328
SMED30003329
SMED30003330
SMED30003334
SMED30003335
SMED30003336
SMED30003345
SMED30003346
SMED30003351
SMED30003354
SMED30003355
SMED30003358
SMED30003360
SMED30003364
SMED30003366
SMED30003372
SMED30003373
SMED30003374
SMED30003382
SMED30003384
SMED30003386
SMED30003389
SMED30003401
SMED30003403
SMED30003404
SMED30003405
SMED30003406
SMED30003408
SMED30003409
SMED30003414
SMED30003415
SMED30003418
SMED30003426
SMED30003427
SMED30003430
SMED30003431
SMED30003438
SMED30003439
SMED30003443
SMED30003447
SMED30003448
SMED30003452
SMED30003453
SMED30003457
SMED30003461
SMED30003463
SMED30003468
SMED30003470
SMED30003474
SMED30003475
SMED30003477
SMED30003482
SMED30003502
SMED30003507
SMED30003510
SMED30003513
SMED30003516
SMED30003523
SMED30003526
SMED30003533
SMED30003539
SMED30003542
SMED30003544
SMED30003545
SMED30003546
SMED30003556
SMED30003560
SMED30003562
SMED30003565
SMED30003578
SMED30003584
SMED30003589
SMED30003591
SMED30003593
SMED30003600
SMED30003601
SMED30003606
SMED30003613
SMED30003617
SMED30003618
SMED30003630
SMED30003634
SMED30003638
SMED30003651
SMED30003656
SMED30003660
SMED30003661
SMED30003662
SMED30003675
SMED30003676
SMED30003677
SMED30003680
SMED30003681
SMED30003684
SMED30003687
SMED30003688
SMED30003698
SMED30003714
SMED30003717
SMED30003721
SMED30003728
SMED30003729
SMED30003733
SMED30003736
SMED30003765
SMED30003770
SMED30003771
SMED30003775
SMED30003777
SMED30003780
SMED30003788
SMED30003792
SMED30003793
SMED30003796
SMED30003808
SMED30003809
SMED30003811
SMED30003812
SMED30003816
SMED30003818
SMED30003820
SMED30003824
SMED30003826
SMED30003829
SMED30003834
SMED30003838
SMED30003844
SMED30003846
SMED30003852
SMED30003859
SMED30003862
SMED30003867
SMED30003868
SMED30003871
SMED30003875
SMED30003876
SMED30003881
SMED30003885
SMED30003887
SMED30003890
SMED30003894
SMED30003902
SMED30003903
SMED30003905
SMED30003907
SMED30003909
SMED30003912
SMED30003916
SMED30003924
SMED30003927
SMED30003935
SMED30003936
SMED30003937
SMED30003940
SMED30003943
SMED30003949
SMED30003950
SMED30003955
SMED30003956
SMED30003957
SMED30003958
SMED30003962
SMED30003963
SMED30003964
SMED30003965
SMED30003969
SMED30003974
SMED30003976
SMED30003981
SMED30003985
SMED30003992
SMED30003993
SMED30003997
SMED30004009
SMED30004016
SMED30004017
SMED30004020
SMED30004025
SMED30004026
SMED30004027
SMED30004035
SMED30004039
SMED30004040
SMED30004041
SMED30004042
SMED30004045
SMED30004048
SMED30004049
SMED30004053
SMED30004060
SMED30004063
SMED30004065
SMED30004067
SMED30004072
SMED30004078
SMED30004081
SMED30004082
SMED30004085
SMED30004089
SMED30004092
SMED30004099
SMED30004103
SMED30004107
SMED30004109
SMED30004112
SMED30004117
SMED30004118
SMED30004123
SMED30004124
SMED30004140
SMED30004142
SMED30004149
SMED30004154
SMED30004156
SMED30004158
SMED30004160
SMED30004162
SMED30004168
SMED30004169
SMED30004172
SMED30004173
SMED30004175
SMED30004178
SMED30004184
SMED30004187
SMED30004191
SMED30004194
SMED30004197
SMED30004202
SMED30004206
SMED30004207
SMED30004208
SMED30004225
SMED30004234
SMED30004241
SMED30004242
SMED30004250
SMED30004253
SMED30004256
SMED30004269
SMED30004270
SMED30004277
SMED30004278
SMED30004281
SMED30004282
SMED30004284
SMED30004285
SMED30004297
SMED30004303
SMED30004307
SMED30004311
SMED30004313
SMED30004317
SMED30004318
SMED30004319
SMED30004327
SMED30004334
SMED30004348
SMED30004350
SMED30004353
SMED30004355
SMED30004358
SMED30004366
SMED30004371
SMED30004376
SMED30004383
SMED30004384
SMED30004389
SMED30004395
SMED30004399
SMED30004400
SMED30004403
SMED30004411
SMED30004414
SMED30004415
SMED30004423
SMED30004430
SMED30004435
SMED30004437
SMED30004442
SMED30004448
SMED30004449
SMED30004450
SMED30004453
SMED30004455
SMED30004458
SMED30004459
SMED30004461
SMED30004462
SMED30004463
SMED30004469
SMED30004472
SMED30004483
SMED30004485
SMED30004487
SMED30004492
SMED30004500
SMED30004502
SMED30004508
SMED30004511
SMED30004513
SMED30004514
SMED30004515
SMED30004518
SMED30004519
SMED30004523
SMED30004524
SMED30004532
SMED30004534
SMED30004536
SMED30004537
SMED30004541
SMED30004546
SMED30004551
SMED30004553
SMED30004555
SMED30004557
SMED30004562
SMED30004577
SMED30004581
SMED30004585
SMED30004593
SMED30004594
SMED30004598
SMED30004603
SMED30004606
SMED30004616
SMED30004622
SMED30004630
SMED30004633
SMED30004636
SMED30004640
SMED30004648
SMED30004654
SMED30004660
SMED30004666
SMED30004677
SMED30004678
SMED30004687
SMED30004694
SMED30004695
SMED30004696
SMED30004698
SMED30004700
SMED30004704
SMED30004705
SMED30004707
SMED30004708
SMED30004716
SMED30004722
SMED30004725
SMED30004731
SMED30004738
SMED30004739
SMED30004741
SMED30004743
SMED30004746
SMED30004749
SMED30004751
SMED30004754
SMED30004761
SMED30004776
SMED30004783
SMED30004800
SMED30004813
SMED30004817
SMED30004819
SMED30004820
SMED30004840
SMED30004841
SMED30004845
SMED30004846
SMED30004851
SMED30004856
SMED30004860
SMED30004868
SMED30004873
SMED30004874
SMED30004876
SMED30004877
SMED30004881
SMED30004884
SMED30004886
SMED30004890
SMED30004893
SMED30004906
SMED30004908
SMED30004911
SMED30004920
SMED30004923
SMED30004930
SMED30004937
SMED30004938
SMED30004939
SMED30004942
SMED30004945
SMED30004948
SMED30004949
SMED30004951
SMED30004963
SMED30004964
SMED30004965
SMED30004967
SMED30004973
SMED30004988
SMED30004989
SMED30004992
SMED30005001
SMED30005004
SMED30005007
SMED30005011
SMED30005014
SMED30005016
SMED30005019
SMED30005021
SMED30005023
SMED30005027
SMED30005028
SMED30005030
SMED30005033
SMED30005041
SMED30005045
SMED30005046
SMED30005052
SMED30005053
SMED30005058
SMED30005062
SMED30005065
SMED30005066
SMED30005068
SMED30005071
SMED30005074
SMED30005081
SMED30005087
SMED30005106
SMED30005117
SMED30005123
SMED30005126
SMED30005127
SMED30005128
SMED30005140
SMED30005146
SMED30005147
SMED30005148
SMED30005152
SMED30005158
SMED30005161
SMED30005168
SMED30005171
SMED30005173
SMED30005176
SMED30005177
SMED30005183
SMED30005188
SMED30005191
SMED30005206
SMED30005207
SMED30005209
SMED30005213
SMED30005215
SMED30005221
SMED30005222
SMED30005231
SMED30005233
SMED30005237
SMED30005245
SMED30005247
SMED30005248
SMED30005250
SMED30005253
SMED30005274
SMED30005278
SMED30005280
SMED30005291
SMED30005296
SMED30005299
SMED30005301
SMED30005303
SMED30005309
SMED30005318
SMED30005321
SMED30005322
SMED30005324
SMED30005336
SMED30005339
SMED30005341
SMED30005345
SMED30005346
SMED30005349
SMED30005350
SMED30005367
SMED30005368
SMED30005375
SMED30005382
SMED30005391
SMED30005398
SMED30005403
SMED30005404
SMED30005411
SMED30005422
SMED30005425
SMED30005435
SMED30005439
SMED30005453
SMED30005459
SMED30005463
SMED30005465
SMED30005469
SMED30005470
SMED30005471
SMED30005485
SMED30005488
SMED30005489
SMED30005492
SMED30005493
SMED30005496
SMED30005499
SMED30005513
SMED30005523
SMED30005532
SMED30005535
SMED30005537
SMED30005541
SMED30005543
SMED30005546
SMED30005551
SMED30005552
SMED30005553
SMED30005554
SMED30005562
SMED30005569
SMED30005571
SMED30005574
SMED30005578
SMED30005579
SMED30005588
SMED30005596
SMED30005600
SMED30005603
SMED30005604
SMED30005606
SMED30005609
SMED30005614
SMED30005617
SMED30005620
SMED30005622
SMED30005626
SMED30005632
SMED30005643
SMED30005645
SMED30005647
SMED30005648
SMED30005650
SMED30005652
SMED30005657
SMED30005660
SMED30005661
SMED30005665
SMED30005666
SMED30005667
SMED30005670
SMED30005671
SMED30005681
SMED30005688
SMED30005692
SMED30005694
SMED30005698
SMED30005699
SMED30005705
SMED30005706
SMED30005712
SMED30005717
SMED30005718
SMED30005721
SMED30005723
SMED30005724
SMED30005729
SMED30005732
SMED30005737
SMED30005741
SMED30005744
SMED30005745
SMED30005747
SMED30005748
SMED30005760
SMED30005769
SMED30005772
SMED30005773
SMED30005776
SMED30005783
SMED30005785
SMED30005787
SMED30005789
SMED30005794
SMED30005795
SMED30005796
SMED30005804
SMED30005807
SMED30005808
SMED30005815
SMED30005819
SMED30005823
SMED30005825
SMED30005843
SMED30005845
SMED30005851
SMED30005865
SMED30005872
SMED30005873
SMED30005879
SMED30005882
SMED30005889
SMED30005891
SMED30005895
SMED30005897
SMED30005901
SMED30005907
SMED30005921
SMED30005922
SMED30005924
SMED30005932
SMED30005933
SMED30005936
SMED30005941
SMED30005945
SMED30005949
SMED30005950
SMED30005955
SMED30005958
SMED30005965
SMED30005968
SMED30005979
SMED30005988
SMED30005992
SMED30005994
SMED30006000
SMED30006002
SMED30006003
SMED30006006
SMED30006011
SMED30006016
SMED30006018
SMED30006021
SMED30006022
SMED30006027
SMED30006028
SMED30006034
SMED30006036
SMED30006039
SMED30006045
SMED30006047
SMED30006057
SMED30006058
SMED30006060
SMED30006062
SMED30006063
SMED30006064
SMED30006070
SMED30006085
SMED30006086
SMED30006091
SMED30006093
SMED30006095
SMED30006103
SMED30006105
SMED30006106
SMED30006109
SMED30006112
SMED30006114
SMED30006117
SMED30006119
SMED30006129
SMED30006130
SMED30006132
SMED30006138
SMED30006143
SMED30006144
SMED30006148
SMED30006149
SMED30006150
SMED30006154
SMED30006156
SMED30006161
SMED30006163
SMED30006167
SMED30006169
SMED30006179
SMED30006180
SMED30006183
SMED30006186
SMED30006187
SMED30006196
SMED30006198
SMED30006200
SMED30006203
SMED30006211
SMED30006213
SMED30006214
SMED30006217
SMED30006220
SMED30006221
SMED30006230
SMED30006233
SMED30006235
SMED30006245
SMED30006252
SMED30006253
SMED30006254
SMED30006256
SMED30006260
SMED30006263
SMED30006271
SMED30006273
SMED30006276
SMED30006277
SMED30006279
SMED30006281
SMED30006289
SMED30006290
SMED30006294
SMED30006295
SMED30006304
SMED30006307
SMED30006311
SMED30006312
SMED30006322
SMED30006334
SMED30006335
SMED30006342
SMED30006343
SMED30006347
SMED30006348
SMED30006354
SMED30006356
SMED30006361
SMED30006363
SMED30006365
SMED30006368
SMED30006369
SMED30006371
SMED30006374
SMED30006380
SMED30006381
SMED30006386
SMED30006403
SMED30006413
SMED30006417
SMED30006424
SMED30006425
SMED30006429
SMED30006455
SMED30006456
SMED30006459
SMED30006465
SMED30006466
SMED30006469
SMED30006472
SMED30006480
SMED30006483
SMED30006484
SMED30006490
SMED30006502
SMED30006503
SMED30006516
SMED30006518
SMED30006525
SMED30006541
SMED30006542
SMED30006546
SMED30006547
SMED30006563
SMED30006567
SMED30006583
SMED30006585
SMED30006593
SMED30006600
SMED30006602
SMED30006603
SMED30006606
SMED30006616
SMED30006622
SMED30006629
SMED30006631
SMED30006636
SMED30006638
SMED30006652
SMED30006656
SMED30006663
SMED30006668
SMED30006669
SMED30006671
SMED30006673
SMED30006679
SMED30006683
SMED30006684
SMED30006689
SMED30006690
SMED30006694
SMED30006714
SMED30006717
SMED30006723
SMED30006736
SMED30006740
SMED30006743
SMED30006748
SMED30006749
SMED30006752
SMED30006754
SMED30006755
SMED30006762
SMED30006763
SMED30006764
SMED30006777
SMED30006780
SMED30006782
SMED30006784
SMED30006788
SMED30006792
SMED30006794
SMED30006798
SMED30006799
SMED30006805
SMED30006806
SMED30006811
SMED30006813
SMED30006816
SMED30006817
SMED30006818
SMED30006819
SMED30006820
SMED30006830
SMED30006833
SMED30006834
SMED30006838
SMED30006843
SMED30006845
SMED30006846
SMED30006857
SMED30006858
SMED30006859
SMED30006868
SMED30006879
SMED30006880
SMED30006886
SMED30006894
SMED30006897
SMED30006901
SMED30006905
SMED30006908
SMED30006913
SMED30006916
SMED30006917
SMED30006924
SMED30006931
SMED30006934
SMED30006942
SMED30006944
SMED30006955
SMED30006956
SMED30006959
SMED30006960
SMED30006963
SMED30006964
SMED30006967
SMED30006971
SMED30006978
SMED30006990
SMED30006996
SMED30007002
SMED30007004
SMED30007007
SMED30007008
SMED30007010
SMED30007012
SMED30007013
SMED30007015
SMED30007022
SMED30007024
SMED30007032
SMED30007038
SMED30007039
SMED30007040
SMED30007041
SMED30007042
SMED30007044
SMED30007055
SMED30007059
SMED30007060
SMED30007061
SMED30007069
SMED30007070
SMED30007073
SMED30007075
SMED30007085
SMED30007093
SMED30007095
SMED30007096
SMED30007097
SMED30007098
SMED30007100
SMED30007102
SMED30007106
SMED30007110
SMED30007115
SMED30007122
SMED30007126
SMED30007138
SMED30007140
SMED30007141
SMED30007142
SMED30007143
SMED30007150
SMED30007154
SMED30007162
SMED30007170
SMED30007172
SMED30007173
SMED30007178
SMED30007183
SMED30007186
SMED30007188
SMED30007199
SMED30007202
SMED30007209
SMED30007217
SMED30007227
SMED30007235
SMED30007249
SMED30007255
SMED30007261
SMED30007262
SMED30007267
SMED30007268
SMED30007270
SMED30007279
SMED30007284
SMED30007287
SMED30007290
SMED30007292
SMED30007300
SMED30007302
SMED30007304
SMED30007305
SMED30007323
SMED30007341
SMED30007343
SMED30007346
SMED30007347
SMED30007348
SMED30007360
SMED30007361
SMED30007364
SMED30007365
SMED30007371
SMED30007372
SMED30007379
SMED30007383
SMED30007386
SMED30007389
SMED30007392
SMED30007394
SMED30007399
SMED30007400
SMED30007407
SMED30007408
SMED30007410
SMED30007414
SMED30007425
SMED30007426
SMED30007442
SMED30007445
SMED30007451
SMED30007453
SMED30007454
SMED30007456
SMED30007457
SMED30007466
SMED30007468
SMED30007470
SMED30007480
SMED30007486
SMED30007493
SMED30007495
SMED30007496
SMED30007499
SMED30007501
SMED30007511
SMED30007512
SMED30007515
SMED30007517
SMED30007518
SMED30007519
SMED30007525
SMED30007527
SMED30007535
SMED30007543
SMED30007544
SMED30007545
SMED30007546
SMED30007550
SMED30007555
SMED30007557
SMED30007561
SMED30007564
SMED30007567
SMED30007568
SMED30007572
SMED30007577
SMED30007578
SMED30007581
SMED30007586
SMED30007587
SMED30007592
SMED30007593
SMED30007598
SMED30007604
SMED30007610
SMED30007616
SMED30007618
SMED30007621
SMED30007627
SMED30007629
SMED30007630
SMED30007633
SMED30007634
SMED30007645
SMED30007646
SMED30007657
SMED30007660
SMED30007661
SMED30007662
SMED30007664
SMED30007667
SMED30007670
SMED30007673
SMED30007674
SMED30007679
SMED30007685
SMED30007699
SMED30007705
SMED30007707
SMED30007710
SMED30007712
SMED30007714
SMED30007715
SMED30007723
SMED30007725
SMED30007727
SMED30007734
SMED30007741
SMED30007742
SMED30007743
SMED30007747
SMED30007755
SMED30007764
SMED30007769
SMED30007772
SMED30007774
SMED30007783
SMED30007786
SMED30007788
SMED30007789
SMED30007797
SMED30007801
SMED30007804
SMED30007809
SMED30007824
SMED30007829
SMED30007839
SMED30007845
SMED30007846
SMED30007848
SMED30007850
SMED30007854
SMED30007858
SMED30007860
SMED30007861
SMED30007862
SMED30007864
SMED30007867
SMED30007870
SMED30007876
SMED30007877
SMED30007879
SMED30007882
SMED30007886
SMED30007894
SMED30007902
SMED30007906
SMED30007912
SMED30007917
SMED30007927
SMED30007929
SMED30007934
SMED30007937
SMED30007943
SMED30007946
SMED30007950
SMED30007951
SMED30007952
SMED30007970
SMED30007971
SMED30007972
SMED30007981
SMED30007983
SMED30007989
SMED30007990
SMED30007993
SMED30007995
SMED30008003
SMED30008007
SMED30008013
SMED30008015
SMED30008017
SMED30008018
SMED30008023
SMED30008024
SMED30008025
SMED30008029
SMED30008030
SMED30008033
SMED30008034
SMED30008035
SMED30008038
SMED30008041
SMED30008044
SMED30008052
SMED30008054
SMED30008055
SMED30008057
SMED30008061
SMED30008062
SMED30008064
SMED30008067
SMED30008073
SMED30008076
SMED30008077
SMED30008079
SMED30008080
SMED30008086
SMED30008087
SMED30008099
SMED30008101
SMED30008104
SMED30008107
SMED30008108
SMED30008111
SMED30008112
SMED30008113
SMED30008115
SMED30008120
SMED30008121
SMED30008124
SMED30008126
SMED30008151
SMED30008163
SMED30008165
SMED30008167
SMED30008171
SMED30008179
SMED30008195
SMED30008201
SMED30008205
SMED30008206
SMED30008207
SMED30008218
SMED30008221
SMED30008226
SMED30008231
SMED30008233
SMED30008239
SMED30008246
SMED30008248
SMED30008249
SMED30008250
SMED30008253
SMED30008255
SMED30008258
SMED30008259
SMED30008261
SMED30008266
SMED30008269
SMED30008270
SMED30008280
SMED30008283
SMED30008294
SMED30008295
SMED30008297
SMED30008301
SMED30008304
SMED30008307
SMED30008311
SMED30008314
SMED30008318
SMED30008321
SMED30008325
SMED30008337
SMED30008349
SMED30008353
SMED30008361
SMED30008362
SMED30008371
SMED30008379
SMED30008388
SMED30008390
SMED30008393
SMED30008402
SMED30008404
SMED30008405
SMED30008413
SMED30008415
SMED30008425
SMED30008429
SMED30008433
SMED30008434
SMED30008439
SMED30008445
SMED30008446
SMED30008453
SMED30008455
SMED30008456
SMED30008461
SMED30008462
SMED30008465
SMED30008468
SMED30008473
SMED30008476
SMED30008484
SMED30008486
SMED30008487
[truncated: 6,488 more rows]

## Sheet: 7d_wtap(RNAi)
SMED30000005
SMED30000006
SMED30000009
SMED30000013
SMED30000014
SMED30000019
SMED30000022
SMED30000023
SMED30000025
SMED30000038
SMED30000039
SMED30000040
SMED30000041
SMED30000043
SMED30000044
SMED30000046
SMED30000049
SMED30000054
SMED30000059
SMED30000064
SMED30000065
SMED30000095
SMED30000096
SMED30000107
SMED30000109
SMED30000112
SMED30000114
SMED30000117
SMED30000118
SMED30000119
SMED30000126
SMED30000129
SMED30000130
SMED30000131
SMED30000132
SMED30000137
SMED30000153
SMED30000156
SMED30000160
SMED30000188
SMED30000194
SMED30000196
SMED30000200
SMED30000203
SMED30000212
SMED30000222
SMED30000223
SMED30000236
SMED30000242
SMED30000261
SMED30000274
SMED30000275
SMED30000282
SMED30000284
SMED30000291
SMED30000299
SMED30000310
SMED30000311
SMED30000316
SMED30000338
SMED30000343
SMED30000345
SMED30000350
SMED30000359
SMED30000370
SMED30000373
SMED30000377
SMED30000393
SMED30000394
SMED30000403
SMED30000409
SMED30000411
SMED30000418
SMED30000421
SMED30000440
SMED30000449
SMED30000459
SMED30000463
SMED30000473
SMED30000475
SMED30000483
SMED30000488
SMED30000492
SMED30000500
SMED30000510
SMED30000511
SMED30000512
SMED30000513
SMED30000515
SMED30000517
SMED30000524
SMED30000538
SMED30000539
SMED30000542
SMED30000553
SMED30000558
SMED30000559
SMED30000562
SMED30000563
SMED30000565
SMED30000573
SMED30000576
SMED30000581
SMED30000596
SMED30000601
SMED30000602
SMED30000608
SMED30000621
SMED30000640
SMED30000643
SMED30000644
SMED30000646
SMED30000648
SMED30000654
SMED30000661
SMED30000664
SMED30000668
SMED30000671
SMED30000681
SMED30000689
SMED30000690
SMED30000691
SMED30000692
SMED30000694
SMED30000696
SMED30000699
SMED30000707
SMED30000708
SMED30000712
SMED30000714
SMED30000725
SMED30000729
SMED30000732
SMED30000740
SMED30000752
SMED30000756
SMED30000763
SMED30000765
SMED30000771
SMED30000773
SMED30000778
SMED30000785
SMED30000786
SMED30000789
SMED30000794
SMED30000805
SMED30000812
SMED30000816
SMED30000817
SMED30000819
SMED30000821
SMED30000845
SMED30000846
SMED30000852
SMED30000853
SMED30000862
SMED30000872
SMED30000873
SMED30000878
SMED30000881
SMED30000882
SMED30000919
SMED30000921
SMED30000943
SMED30000950
SMED30000951
SMED30000957
SMED30000964
SMED30000967
SMED30000968
SMED30000974
SMED30000976
SMED30000977
SMED30000978
SMED30000984
SMED30000994
SMED30000995
SMED30000996
SMED30001001
SMED30001006
SMED30001009
SMED30001010
SMED30001012
SMED30001022
SMED30001030
SMED30001031
SMED30001032
SMED30001036
SMED30001043
SMED30001055
SMED30001057
SMED30001060
SMED30001071
SMED30001076
SMED30001081
SMED30001087
SMED30001093
SMED30001101
SMED30001103
SMED30001106
SMED30001112
SMED30001113
SMED30001116
SMED30001117
SMED30001120
SMED30001121
SMED30001122
SMED30001127
SMED30001137
SMED30001139
SMED30001142
SMED30001146
SMED30001147
SMED30001148
SMED30001151
SMED30001152
SMED30001160
SMED30001167
SMED30001174
SMED30001176
SMED30001191
SMED30001192
SMED30001195
SMED30001214
SMED30001215
SMED30001220
SMED30001222
SMED30001223
SMED30001234
SMED30001235
SMED30001242
SMED30001245
SMED30001248
SMED30001251
SMED30001253
SMED30001262
SMED30001276
SMED30001280
SMED30001294
SMED30001295
SMED30001296
SMED30001299
SMED30001301
SMED30001306
SMED30001312
SMED30001318
SMED30001322
SMED30001326
SMED30001328
SMED30001334
SMED30001335
SMED30001336
SMED30001347
SMED30001351
SMED30001353
SMED30001359
SMED30001360
SMED30001361
SMED30001365
SMED30001366
SMED30001367
SMED30001371
SMED30001376
SMED30001380
SMED30001388
SMED30001393
SMED30001395
SMED30001400
SMED30001425
SMED30001426
SMED30001439
SMED30001446
SMED30001451
SMED30001453
SMED30001454
SMED30001455
SMED30001457
SMED30001465
SMED30001467
SMED30001476
SMED30001478
SMED30001479
SMED30001482
SMED30001484
SMED30001485
SMED30001493
SMED30001496
SMED30001497
SMED30001501
SMED30001508
SMED30001510
SMED30001512
SMED30001514
SMED30001526
SMED30001528
SMED30001529
SMED30001534
SMED30001540
SMED30001543
SMED30001545
SMED30001546
SMED30001548
SMED30001553
SMED30001556
SMED30001558
SMED30001570
SMED30001583
SMED30001584
SMED30001587
SMED30001592
SMED30001604
SMED30001608
SMED30001612
SMED30001613
SMED30001614
SMED30001618
SMED30001622
SMED30001623
SMED30001627
SMED30001630
SMED30001632
SMED30001634
SMED30001636
SMED30001642
SMED30001645
SMED30001647
SMED30001648
SMED30001651
SMED30001652
SMED30001654
SMED30001657
SMED30001660
SMED30001661
SMED30001663
SMED30001666
SMED30001672
SMED30001679
SMED30001680
SMED30001704
SMED30001706
SMED30001710
SMED30001713
SMED30001733
SMED30001740
SMED30001743
SMED30001750
SMED30001752
SMED30001764
SMED30001767
SMED30001768
SMED30001777
SMED30001779
SMED30001782
SMED30001792
SMED30001793
SMED30001794
SMED30001797
SMED30001799
SMED30001805
SMED30001806
SMED30001807
SMED30001815
SMED30001818
SMED30001830
SMED30001852
SMED30001855
SMED30001856
SMED30001870
SMED30001871
SMED30001873
SMED30001880
SMED30001888
SMED30001901
SMED30001904
SMED30001905
SMED30001910
SMED30001932
SMED30001933
SMED30001935
SMED30001939
SMED30001942
SMED30001945
SMED30001960
SMED30001964
SMED30001972
SMED30001980
SMED30001982
SMED30001983
SMED30001986
SMED30001987
SMED30001988
SMED30001990
SMED30002002
SMED30002006
SMED30002009
SMED30002034
SMED30002036
SMED30002040
SMED30002046
SMED30002047
SMED30002059
SMED30002062
SMED30002064
SMED30002066
SMED30002067
SMED30002068
SMED30002070
SMED30002072
SMED30002074
SMED30002080
SMED30002086
SMED30002092
SMED30002094
SMED30002103
SMED30002106
SMED30002110
SMED30002113
SMED30002117
SMED30002133
SMED30002134
SMED30002138
SMED30002141
SMED30002142
SMED30002147
SMED30002155
SMED30002156
SMED30002158
SMED30002162
SMED30002163
SMED30002166
SMED30002167
SMED30002168
SMED30002176
SMED30002178
SMED30002187
SMED30002195
SMED30002199
SMED30002203
SMED30002213
SMED30002225
SMED30002228
SMED30002246
SMED30002248
SMED30002255
SMED30002258
SMED30002262
SMED30002272
SMED30002274
SMED30002281
SMED30002282
SMED30002295
SMED30002297
SMED30002298
SMED30002300
SMED30002305
SMED30002314
SMED30002316
SMED30002318
SMED30002319
SMED30002327
SMED30002332
SMED30002334
SMED30002344
SMED30002346
SMED30002349
SMED30002350
SMED30002351
SMED30002355
SMED30002363
SMED30002364
SMED30002366
SMED30002370
SMED30002377
SMED30002385
SMED30002389
SMED30002394
SMED30002396
SMED30002413
SMED30002414
SMED30002437
SMED30002443
SMED30002445
SMED30002449
SMED30002454
SMED30002455
SMED30002458
SMED30002463
SMED30002469
SMED30002470
SMED30002471
SMED30002475
SMED30002477
SMED30002481
SMED30002483
SMED30002486
SMED30002489
SMED30002497
SMED30002502
SMED30002503
SMED30002505
SMED30002510
SMED30002512
SMED30002513
SMED30002515
SMED30002517
SMED30002523
SMED30002524
SMED30002529
SMED30002531
SMED30002534
SMED30002537
SMED30002549
SMED30002560
SMED30002562
SMED30002563
SMED30002568
SMED30002570
SMED30002574
SMED30002579
SMED30002584
SMED30002589
SMED30002596
SMED30002597
SMED30002598
SMED30002604
SMED30002608
SMED30002609
SMED30002611
SMED30002616
SMED30002635
SMED30002636
SMED30002638
SMED30002643
SMED30002647
SMED30002652
SMED30002655
SMED30002658
SMED30002664
SMED30002665
SMED30002667
SMED30002689
SMED30002690
SMED30002693
SMED30002716
SMED30002721
SMED30002723
SMED30002725
SMED30002736
SMED30002740
SMED30002742
SMED30002743
SMED30002744
SMED30002750
SMED30002752
SMED30002754
SMED30002758
SMED30002762
SMED30002766
SMED30002772
SMED30002774
SMED30002775
SMED30002777
SMED30002783
SMED30002793
SMED30002797
SMED30002801
SMED30002806
SMED30002808
SMED30002809
SMED30002811
SMED30002822
SMED30002828
SMED30002835
SMED30002838
SMED30002842
SMED30002856
SMED30002858
SMED30002861
SMED30002863
SMED30002872
SMED30002875
SMED30002877
SMED30002878
SMED30002880
SMED30002884
SMED30002894
SMED30002896
SMED30002897
SMED30002900
SMED30002902
SMED30002903
SMED30002908
SMED30002910
SMED30002914
SMED30002916
SMED30002919
SMED30002926
SMED30002934
SMED30002938
SMED30002956
SMED30002957
SMED30002959
SMED30002963
SMED30002972
SMED30002976
SMED30002979
SMED30002980
SMED30002983
SMED30002988
SMED30002989
SMED30003001
SMED30003008
SMED30003012
SMED30003013
SMED30003036
SMED30003039
SMED30003043
SMED30003045
SMED30003047
SMED30003048
SMED30003050
SMED30003052
SMED30003059
SMED30003066
SMED30003068
SMED30003084
SMED30003090
SMED30003091
SMED30003094
SMED30003095
SMED30003096
SMED30003098
SMED30003100
SMED30003101
SMED30003109
SMED30003110
SMED30003113
SMED30003117
SMED30003134
SMED30003135
SMED30003138
SMED30003139
SMED30003140
SMED30003145
SMED30003153
SMED30003154
SMED30003155
SMED30003156
SMED30003165
SMED30003166
SMED30003169
SMED30003171
SMED30003177
SMED30003183
SMED30003192
SMED30003205
SMED30003214
SMED30003228
SMED30003240
SMED30003242
SMED30003246
SMED30003248
SMED30003251
SMED30003258
SMED30003261
SMED30003262
SMED30003269
SMED30003275
SMED30003276
SMED30003291
SMED30003297
SMED30003300
SMED30003316
SMED30003321
SMED30003323
SMED30003329
SMED30003330
SMED30003332
SMED30003334
SMED30003335
SMED30003336
SMED30003345
SMED30003346
SMED30003351
SMED30003354
SMED30003355
SMED30003360
SMED30003365
SMED30003366
SMED30003372
SMED30003373
SMED30003374
SMED30003375
SMED30003384
SMED30003389
SMED30003401
SMED30003403
SMED30003404
SMED30003405
SMED30003406
SMED30003408
SMED30003409
SMED30003414
SMED30003415
SMED30003418
SMED30003426
SMED30003427
SMED30003430
SMED30003438
SMED30003439
SMED30003443
SMED30003447
SMED30003448
SMED30003452
SMED30003453
SMED30003457
SMED30003461
SMED30003463
SMED30003468
SMED30003470
SMED30003475
SMED30003477
SMED30003482
SMED30003490
SMED30003502
SMED30003503
SMED30003507
SMED30003513
SMED30003516
SMED30003526
SMED30003533
SMED30003539
SMED30003542
SMED30003544
SMED30003545
SMED30003546
SMED30003556
SMED30003560
SMED30003562
SMED30003565
SMED30003584
SMED30003591
SMED30003593
SMED30003600
SMED30003601
SMED30003603
SMED30003606
SMED30003613
SMED30003618
SMED30003630
SMED30003638
SMED30003651
SMED30003660
SMED30003661
SMED30003662
SMED30003675
SMED30003676
SMED30003680
SMED30003681
SMED30003684
SMED30003688
SMED30003710
SMED30003714
SMED30003717
SMED30003721
SMED30003724
SMED30003729
SMED30003736
SMED30003750
SMED30003765
SMED30003769
SMED30003770
SMED30003771
SMED30003780
SMED30003788
SMED30003793
SMED30003796
SMED30003800
SMED30003808
SMED30003809
SMED30003811
SMED30003812
SMED30003816
SMED30003818
SMED30003824
SMED30003826
SMED30003829
SMED30003834
SMED30003838
SMED30003844
SMED30003846
SMED30003852
SMED30003859
SMED30003862
SMED30003867
SMED30003868
SMED30003871
SMED30003875
SMED30003876
SMED30003881
SMED30003885
SMED30003886
SMED30003887
SMED30003890
SMED30003894
SMED30003903
SMED30003905
SMED30003907
SMED30003909
SMED30003912
SMED30003927
SMED30003929
SMED30003935
SMED30003936
SMED30003937
SMED30003940
SMED30003943
SMED30003944
SMED30003950
SMED30003955
SMED30003957
SMED30003958
SMED30003962
SMED30003963
SMED30003964
SMED30003965
SMED30003966
SMED30003976
SMED30003981
SMED30003985
SMED30003992
SMED30003993
SMED30003997
SMED30004009
SMED30004016
SMED30004017
SMED30004018
SMED30004040
SMED30004041
SMED30004042
SMED30004045
SMED30004049
SMED30004053
SMED30004060
SMED30004063
SMED30004065
SMED30004067
SMED30004072
SMED30004078
SMED30004082
SMED30004085
SMED30004088
SMED30004089
SMED30004092
SMED30004099
SMED30004103
SMED30004107
SMED30004109
SMED30004117
SMED30004118
SMED30004123
SMED30004124
SMED30004142
SMED30004149
SMED30004156
SMED30004158
SMED30004160
SMED30004162
SMED30004172
SMED30004173
SMED30004175
SMED30004176
SMED30004178
SMED30004184
SMED30004194
SMED30004197
SMED30004202
SMED30004206
SMED30004207
SMED30004208
SMED30004241
SMED30004242
SMED30004250
SMED30004253
SMED30004256
SMED30004270
SMED30004277
SMED30004278
SMED30004284
SMED30004285
SMED30004297
SMED30004303
SMED30004307
SMED30004311
SMED30004313
SMED30004317
SMED30004318
SMED30004319
SMED30004327
SMED30004334
SMED30004348
SMED30004350
SMED30004355
SMED30004358
SMED30004366
SMED30004371
SMED30004376
SMED30004383
SMED30004389
SMED30004394
SMED30004395
SMED30004399
SMED30004400
SMED30004403
SMED30004411
SMED30004415
SMED30004420
SMED30004430
SMED30004435
SMED30004437
SMED30004442
SMED30004448
SMED30004449
SMED30004453
SMED30004458
SMED30004462
SMED30004463
SMED30004469
SMED30004483
SMED30004485
SMED30004487
SMED30004492
SMED30004500
SMED30004501
SMED30004502
SMED30004508
SMED30004513
SMED30004514
SMED30004519
SMED30004523
SMED30004524
SMED30004532
SMED30004536
SMED30004537
SMED30004541
SMED30004551
SMED30004555
SMED30004557
SMED30004562
SMED30004564
SMED30004577
SMED30004581
SMED30004593
SMED30004594
SMED30004598
SMED30004599
SMED30004603
SMED30004606
SMED30004616
SMED30004617
SMED30004618
SMED30004622
SMED30004633
SMED30004636
SMED30004640
SMED30004648
SMED30004654
SMED30004660
SMED30004664
SMED30004666
SMED30004677
SMED30004678
SMED30004687
SMED30004694
SMED30004695
SMED30004698
SMED30004700
SMED30004704
SMED30004705
SMED30004707
SMED30004708
SMED30004716
SMED30004722
SMED30004725
SMED30004731
SMED30004739
SMED30004741
SMED30004743
SMED30004746
SMED30004749
SMED30004776
SMED30004783
SMED30004800
SMED30004813
SMED30004820
SMED30004840
SMED30004841
SMED30004845
SMED30004846
SMED30004851
SMED30004856
SMED30004860
SMED30004873
SMED30004874
SMED30004876
SMED30004881
SMED30004884
SMED30004906
SMED30004908
SMED30004911
SMED30004920
SMED30004923
SMED30004930
SMED30004937
SMED30004938
SMED30004939
SMED30004942
SMED30004945
SMED30004948
SMED30004949
SMED30004951
SMED30004959
SMED30004963
SMED30004964
SMED30004965
SMED30004967
SMED30004973
SMED30004977
SMED30004983
SMED30004988
SMED30004991
SMED30004992
SMED30005001
SMED30005004
SMED30005007
SMED30005011
SMED30005016
SMED30005019
SMED30005021
SMED30005033
SMED30005039
SMED30005041
SMED30005042
SMED30005045
SMED30005046
SMED30005048
SMED30005052
SMED30005053
SMED30005062
SMED30005065
SMED30005066
SMED30005068
SMED30005071
SMED30005074
SMED30005081
SMED30005094
SMED30005117
SMED30005123
SMED30005126
SMED30005127
SMED30005140
SMED30005141
SMED30005146
SMED30005147
SMED30005148
SMED30005152
SMED30005158
SMED30005161
SMED30005168
SMED30005171
SMED30005173
SMED30005176
SMED30005183
SMED30005191
SMED30005206
SMED30005207
SMED30005209
SMED30005212
SMED30005221
SMED30005222
SMED30005231
SMED30005233
SMED30005237
SMED30005245
SMED30005248
SMED30005250
SMED30005253
SMED30005274
SMED30005278
SMED30005283
SMED30005291
SMED30005296
SMED30005299
SMED30005303
SMED30005309
SMED30005318
SMED30005321
SMED30005322
SMED30005324
SMED30005336
SMED30005341
SMED30005345
SMED30005346
SMED30005349
SMED30005350
SMED30005367
SMED30005368
SMED30005375
SMED30005382
SMED30005391
SMED30005398
SMED30005404
SMED30005411
SMED30005425
SMED30005435
SMED30005439
SMED30005453
SMED30005463
SMED30005465
SMED30005469
SMED30005471
SMED30005485
SMED30005488
SMED30005489
SMED30005490
SMED30005492
SMED30005493
SMED30005496
SMED30005499
SMED30005523
SMED30005527
SMED30005532
SMED30005535
SMED30005541
SMED30005543
SMED30005546
SMED30005551
SMED30005552
SMED30005553
SMED30005561
SMED30005562
SMED30005569
SMED30005571
SMED30005574
SMED30005578
SMED30005579
SMED30005588
SMED30005596
SMED30005600
SMED30005603
SMED30005609
SMED30005614
SMED30005617
SMED30005620
SMED30005622
SMED30005626
SMED30005629
SMED30005632
SMED30005643
SMED30005645
SMED30005647
SMED30005648
SMED30005650
SMED30005660
SMED30005661
SMED30005665
SMED30005666
SMED30005667
SMED30005670
SMED30005671
SMED30005685
SMED30005688
SMED30005694
SMED30005698
SMED30005705
SMED30005706
SMED30005712
SMED30005713
SMED30005717
SMED30005718
SMED30005721
SMED30005723
SMED30005724
SMED30005732
SMED30005737
SMED30005741
SMED30005745
SMED30005748
SMED30005769
SMED30005772
SMED30005773
SMED30005776
SMED30005783
SMED30005787
SMED30005789
SMED30005794
SMED30005795
SMED30005804
SMED30005807
SMED30005808
SMED30005815
SMED30005819
SMED30005823
SMED30005843
SMED30005845
SMED30005861
SMED30005865
SMED30005872
SMED30005873
SMED30005879
SMED30005882
SMED30005883
SMED30005889
SMED30005891
SMED30005895
SMED30005897
SMED30005901
SMED30005924
SMED30005925
SMED30005929
SMED30005932
SMED30005933
SMED30005936
SMED30005941
SMED30005945
SMED30005949
SMED30005950
SMED30005965
SMED30005979
SMED30005988
SMED30005990
SMED30005992
SMED30006002
SMED30006006
SMED30006011
SMED30006016
SMED30006018
SMED30006022
SMED30006027
SMED30006037
SMED30006039
SMED30006045
SMED30006047
SMED30006058
SMED30006060
SMED30006062
SMED30006064
SMED30006070
SMED30006079
SMED30006085
SMED30006091
SMED30006093
SMED30006095
SMED30006103
SMED30006104
SMED30006105
SMED30006106
SMED30006109
SMED30006112
SMED30006119
SMED30006129
SMED30006130
SMED30006132
SMED30006138
SMED30006143
SMED30006144
SMED30006145
SMED30006148
SMED30006149
SMED30006150
SMED30006154
SMED30006156
SMED30006167
SMED30006169
SMED30006179
SMED30006180
SMED30006183
SMED30006187
SMED30006196
SMED30006198
SMED30006200
SMED30006203
SMED30006211
SMED30006214
SMED30006217
SMED30006221
SMED30006230
SMED30006233
SMED30006235
SMED30006241
SMED30006252
SMED30006253
SMED30006254
SMED30006256
SMED30006260
SMED30006261
SMED30006263
SMED30006271
SMED30006273
SMED30006276
SMED30006281
SMED30006289
SMED30006295
SMED30006304
SMED30006311
SMED30006322
SMED30006334
SMED30006341
SMED30006342
SMED30006343
SMED30006347
SMED30006352
SMED30006354
SMED30006356
SMED30006361
SMED30006363
SMED30006365
SMED30006374
SMED30006380
SMED30006381
SMED30006386
SMED30006403
SMED30006413
SMED30006417
SMED30006424
SMED30006425
SMED30006429
SMED30006455
SMED30006456
SMED30006459
SMED30006465
SMED30006466
SMED30006469
SMED30006472
SMED30006483
SMED30006484
SMED30006490
SMED30006503
SMED30006516
SMED30006518
SMED30006521
SMED30006525
SMED30006541
SMED30006547
SMED30006563
SMED30006567
SMED30006583
SMED30006585
SMED30006591
SMED30006593
SMED30006602
SMED30006603
SMED30006606
SMED30006616
SMED30006622
SMED30006629
SMED30006631
SMED30006636
SMED30006638
SMED30006652
SMED30006656
SMED30006663
SMED30006671
SMED30006683
SMED30006684
SMED30006689
SMED30006690
SMED30006694
SMED30006714
SMED30006717
SMED30006723
SMED30006736
SMED30006749
SMED30006752
SMED30006754
SMED30006755
SMED30006756
SMED30006762
SMED30006763
SMED30006764
SMED30006777
SMED30006782
SMED30006784
SMED30006788
SMED30006792
SMED30006794
SMED30006798
SMED30006799
SMED30006805
SMED30006811
SMED30006813
SMED30006814
SMED30006816
SMED30006818
SMED30006819
SMED30006820
SMED30006828
SMED30006830
SMED30006838
SMED30006845
SMED30006846
SMED30006852
SMED30006859
SMED30006894
SMED30006897
SMED30006901
SMED30006905
SMED30006907
SMED30006908
SMED30006913
SMED30006914
SMED30006924
SMED30006931
SMED30006942
SMED30006944
SMED30006956
SMED30006959
SMED30006960
SMED30006963
SMED30006967
SMED30006970
SMED30006978
SMED30006990
SMED30006996
SMED30007004
SMED30007007
SMED30007008
SMED30007010
SMED30007012
SMED30007015
SMED30007022
SMED30007024
SMED30007032
SMED30007034
SMED30007038
SMED30007039
SMED30007042
SMED30007044
SMED30007055
SMED30007059
SMED30007060
SMED30007061
SMED30007069
SMED30007070
SMED30007085
SMED30007093
SMED30007095
SMED30007096
SMED30007097
SMED30007100
SMED30007106
SMED30007110
SMED30007115
SMED30007122
SMED30007126
SMED30007138
SMED30007140
SMED30007142
SMED30007143
SMED30007150
SMED30007152
SMED30007162
SMED30007163
SMED30007170
SMED30007172
SMED30007173
SMED30007178
SMED30007183
SMED30007186
SMED30007202
SMED30007209
SMED30007217
SMED30007225
SMED30007227
SMED30007235
SMED30007249
SMED30007255
SMED30007261
SMED30007268
SMED30007270
SMED30007276
SMED30007279
SMED30007287
SMED30007290
SMED30007292
SMED30007302
SMED30007304
SMED30007305
SMED30007314
SMED30007323
SMED30007341
SMED30007343
SMED30007346
SMED30007347
SMED30007348
SMED30007361
SMED30007364
SMED30007365
SMED30007371
SMED30007379
SMED30007383
SMED30007386
SMED30007389
SMED30007392
SMED30007394
SMED30007399
SMED30007400
SMED30007407
SMED30007408
SMED30007410
SMED30007414
SMED30007425
SMED30007426
SMED30007442
SMED30007445
SMED30007451
SMED30007453
SMED30007454
SMED30007456
SMED30007457
SMED30007466
SMED30007480
SMED30007486
SMED30007493
SMED30007495
SMED30007496
SMED30007499
SMED30007501
SMED30007511
SMED30007512
SMED30007515
SMED30007517
SMED30007518
SMED30007527
SMED30007535
SMED30007543
SMED30007544
SMED30007545
SMED30007546
SMED30007550
SMED30007555
SMED30007557
SMED30007558
SMED30007561
SMED30007572
SMED30007577
SMED30007581
SMED30007586
SMED30007592
SMED30007593
SMED30007598
SMED30007599
SMED30007604
SMED30007610
SMED30007614
SMED30007615
SMED30007618
SMED30007621
SMED30007629
SMED30007630
SMED30007633
SMED30007634
SMED30007646
SMED30007657
SMED30007660
SMED30007661
SMED30007662
SMED30007664
SMED30007667
SMED30007670
SMED30007673
SMED30007674
SMED30007676
SMED30007679
SMED30007693
SMED30007699
SMED30007705
SMED30007707
SMED30007710
SMED30007712
SMED30007718
SMED30007725
SMED30007727
SMED30007734
SMED30007741
SMED30007742
SMED30007743
SMED30007747
SMED30007755
SMED30007769
SMED30007772
SMED30007783
SMED30007786
SMED30007788
SMED30007789
SMED30007797
SMED30007801
SMED30007804
SMED30007809
SMED30007824
SMED30007829
SMED30007839
SMED30007841
SMED30007845
SMED30007846
SMED30007848
SMED30007850
SMED30007854
SMED30007858
SMED30007860
SMED30007861
SMED30007862
SMED30007864
SMED30007867
SMED30007870
SMED30007876
SMED30007879
SMED30007882
SMED30007886
SMED30007894
SMED30007902
SMED30007906
SMED30007912
SMED30007917
SMED30007927
SMED30007929
SMED30007934
SMED30007937
SMED30007943
SMED30007946
SMED30007950
SMED30007951
SMED30007952
SMED30007971
SMED30007972
SMED30007981
SMED30007983
SMED30007989
SMED30007993
SMED30007995
SMED30008003
SMED30008007
SMED30008012
SMED30008013
SMED30008017
SMED30008018
SMED30008020
SMED30008023
SMED30008024
SMED30008025
SMED30008029
SMED30008033
SMED30008034
SMED30008038
SMED30008041
SMED30008044
SMED30008050
SMED30008052
SMED30008054
SMED30008057
SMED30008061
SMED30008062
SMED30008064
SMED30008067
SMED30008073
SMED30008076
SMED30008079
SMED30008080
SMED30008086
SMED30008087
SMED30008101
SMED30008104
SMED30008107
SMED30008108
SMED30008111
SMED30008112
SMED30008113
SMED30008115
SMED30008120
SMED30008124
SMED30008135
SMED30008151
SMED30008163
SMED30008165
SMED30008167
SMED30008179
SMED30008205
SMED30008206
SMED30008218
SMED30008221
SMED30008226
SMED30008231
SMED30008233
SMED30008239
SMED30008246
SMED30008248
SMED30008250
SMED30008253
SMED30008255
SMED30008258
SMED30008259
SMED30008261
SMED30008266
SMED30008269
SMED30008270
SMED30008280
SMED30008283
SMED30008292
SMED30008294
SMED30008295
SMED30008298
SMED30008301
SMED30008304
SMED30008307
SMED30008311
SMED30008314
SMED30008320
SMED30008321
SMED30008325
SMED30008349
SMED30008361
SMED30008362
SMED30008371
SMED30008379
SMED30008388
SMED30008390
SMED30008393
SMED30008402
SMED30008405
SMED30008415
SMED30008425
SMED30008429
SMED30008433
SMED30008434
SMED30008439
SMED30008445
SMED30008446
SMED30008453
SMED30008456
SMED30008462
SMED30008465
SMED30008468
SMED30008473
SMED30008476
SMED30008484
SMED30008486
SMED30008487
SMED30008496
SMED30008504
SMED30008506
SMED30008511
SMED30008513
SMED30008516
SMED30008529
SMED30008540
SMED30008550
SMED30008553
SMED30008556
SMED30008560
SMED30008565
SMED30008568
SMED30008578
SMED30008580
SMED30008586
SMED30008591
SMED30008593
SMED30008601
SMED30008605
SMED30008609
SMED30008612
SMED30008618
SMED30008623
SMED30008628
SMED30008633
SMED30008636
SMED30008638
SMED30008639
SMED30008640
SMED30008645
SMED30008651
SMED30008654
SMED30008655
SMED30008660
SMED30008665
SMED30008671
SMED30008680
SMED30008682
SMED30008684
SMED30008687
SMED30008689
SMED30008692
SMED30008699
SMED30008709
SMED30008716
SMED30008718
SMED30008732
SMED30008748
SMED30008751
SMED30008752
SMED30008756
SMED30008766
SMED30008781
SMED30008783
SMED30008787
SMED30008797
SMED30008798
SMED30008802
SMED30008806
SMED30008816
SMED30008828
SMED30008833
SMED30008835
SMED30008837
SMED30008838
SMED30008839
SMED30008854
SMED30008855
SMED30008856
SMED30008866
SMED30008868
SMED30008887
SMED30008892
SMED30008893
SMED30008903
SMED30008904
SMED30008916
SMED30008917
SMED30008931
SMED30008943
SMED30008949
SMED30008950
SMED30008952
SMED30008954
SMED30008964
SMED30008965
SMED30008969
SMED30008973
SMED30008978
SMED30008984
SMED30008989
SMED30008992
SMED30008994
SMED30008998
SMED30009016
SMED30009017
SMED30009024
SMED30009026
SMED30009033
SMED30009035
SMED30009039
SMED30009045
SMED30009046
SMED30009048
SMED30009066
SMED30009073
SMED30009079
SMED30009094
SMED30009105
SMED30009106
SMED30009112
SMED30009115
SMED30009119
SMED30009120
SMED30009124
SMED30009127
SMED30009129
SMED30009131
SMED30009142
SMED30009143
SMED30009144
SMED30009148
SMED30009149
SMED30009163
SMED30009168
SMED30009172
SMED30009173
SMED30009177
SMED30009181
SMED30009182
SMED30009184
SMED30009188
SMED30009189
SMED30009191
SMED30009199
SMED30009201
SMED30009209
SMED30009218
SMED30009226
SMED30009230
SMED30009232
SMED30009242
SMED30009244
SMED30009247
SMED30009248
SMED30009252
SMED30009255
SMED30009274
SMED30009277
SMED30009279
SMED30009282
SMED30009284
SMED30009287
SMED30009295
SMED30009299
SMED30009301
SMED30009303
SMED30009306
SMED30009311
SMED30009313
SMED30009316
SMED30009318
SMED30009327
SMED30009336
SMED30009339
SMED30009340
SMED30009348
SMED30009349
SMED30009355
SMED30009356
SMED30009357
SMED30009358
SMED30009362
SMED30009368
SMED30009384
SMED30009385
SMED30009397
SMED30009401
SMED30009405
SMED30009408
SMED30009415
SMED30009417
SMED30009421
SMED30009426
SMED30009429
SMED30009430
SMED30009438
SMED30009440
SMED30009442
SMED30009444
SMED30009450
SMED30009453
SMED30009455
SMED30009457
SMED30009462
SMED30009480
SMED30009482
SMED30009483
SMED30009489
SMED30009498
SMED30009504
SMED30009509
SMED30009510
SMED30009517
SMED30009525
SMED30009533
SMED30009534
SMED30009535
SMED30009543
SMED30009544
SMED30009549
SMED30009550
SMED30009551
SMED30009557
SMED30009565
SMED30009581
SMED30009590
SMED30009596
SMED30009610
SMED30009611
SMED30009616
SMED30009618
SMED30009630
SMED30009648
SMED30009657
SMED30009659
SMED30009664
SMED30009669
SMED30009670
SMED30009680
SMED30009681
SMED30009695
SMED30009697
SMED30009700
SMED30009709
SMED30009710
SMED30009721
SMED30009723
SMED30009727
SMED30009729
SMED30009733
SMED30009737
SMED30009747
SMED30009749
SMED30009751
SMED30009756
SMED30009764
SMED30009767
SMED30009769
SMED30009774
SMED30009776
[truncated: 5,461 more rows]

## Sheet: 11d_wtap(RNAi)
SMED30000005
SMED30000006
SMED30000009
SMED30000013
SMED30000019
SMED30000022
SMED30000039
SMED30000040
SMED30000043
SMED30000046
SMED30000049
SMED30000054
SMED30000062
SMED30000064
SMED30000065
SMED30000087
SMED30000095
SMED30000096
SMED30000107
SMED30000109
SMED30000112
SMED30000114
SMED30000117
SMED30000118
SMED30000119
SMED30000126
SMED30000129
SMED30000130
SMED30000131
SMED30000132
SMED30000137
SMED30000153
SMED30000156
SMED30000160
SMED30000188
SMED30000194
SMED30000196
SMED30000200
SMED30000203
SMED30000223
SMED30000242
SMED30000261
SMED30000275
SMED30000281
SMED30000282
SMED30000284
SMED30000291
SMED30000299
SMED30000310
SMED30000311
SMED30000316
SMED30000338
SMED30000343
SMED30000345
SMED30000350
SMED30000359
SMED30000370
SMED30000373
SMED30000377
SMED30000378
SMED30000393
SMED30000394
SMED30000411
SMED30000418
SMED30000421
SMED30000440
SMED30000459
SMED30000473
SMED30000475
SMED30000483
SMED30000488
SMED30000492
SMED30000500
SMED30000510
SMED30000511
SMED30000512
SMED30000513
SMED30000515
SMED30000517
SMED30000538
SMED30000539
SMED30000542
SMED30000553
SMED30000558
SMED30000559
SMED30000562
SMED30000565
SMED30000573
SMED30000576
SMED30000581
SMED30000584
SMED30000601
SMED30000602
SMED30000608
SMED30000621
SMED30000640
SMED30000643
SMED30000644
SMED30000646
SMED30000648
SMED30000654
SMED30000661
SMED30000664
SMED30000668
SMED30000669
SMED30000671
SMED30000672
SMED30000681
SMED30000689
SMED30000690
SMED30000691
SMED30000694
SMED30000699
SMED30000708
SMED30000725
SMED30000729
SMED30000756
SMED30000763
SMED30000765
SMED30000771
SMED30000773
SMED30000778
SMED30000785
SMED30000786
SMED30000794
SMED30000805
SMED30000816
SMED30000817
SMED30000819
SMED30000821
SMED30000845
SMED30000846
SMED30000853
SMED30000872
SMED30000873
SMED30000882
SMED30000919
SMED30000921
SMED30000927
SMED30000943
SMED30000950
SMED30000957
SMED30000968
SMED30000974
SMED30000976
SMED30000977
SMED30000984
SMED30000995
SMED30000996
SMED30001010
SMED30001022
SMED30001031
SMED30001034
SMED30001036
SMED30001043
SMED30001055
SMED30001057
SMED30001060
SMED30001071
SMED30001076
SMED30001081
SMED30001093
SMED30001103
SMED30001106
SMED30001112
SMED30001113
SMED30001116
SMED30001117
SMED30001120
SMED30001122
SMED30001127
SMED30001139
SMED30001142
SMED30001146
SMED30001147
SMED30001148
SMED30001151
SMED30001160
SMED30001167
SMED30001174
SMED30001176
SMED30001190
SMED30001191
SMED30001192
SMED30001195
SMED30001214
SMED30001220
SMED30001223
SMED30001234
SMED30001235
SMED30001237
SMED30001248
SMED30001251
SMED30001253
SMED30001256
SMED30001271
SMED30001276
SMED30001280
SMED30001294
SMED30001296
SMED30001299
SMED30001301
SMED30001306
SMED30001318
SMED30001322
SMED30001328
SMED30001334
SMED30001335
SMED30001336
SMED30001347
SMED30001353
SMED30001359
SMED30001360
SMED30001361
SMED30001371
SMED30001376
SMED30001378
SMED30001380
SMED30001393
SMED30001395
SMED30001400
SMED30001425
SMED30001426
SMED30001439
SMED30001446
SMED30001451
SMED30001453
SMED30001454
SMED30001455
SMED30001457
SMED30001465
SMED30001467
SMED30001476
SMED30001478
SMED30001480
SMED30001482
SMED30001493
SMED30001496
SMED30001497
SMED30001501
SMED30001508
SMED30001510
SMED30001512
SMED30001528
SMED30001529
SMED30001534
SMED30001543
SMED30001545
SMED30001546
SMED30001548
SMED30001553
SMED30001556
SMED30001558
SMED30001570
SMED30001583
SMED30001584
SMED30001586
SMED30001604
SMED30001608
SMED30001612
SMED30001613
SMED30001614
SMED30001622
SMED30001623
SMED30001630
SMED30001632
SMED30001636
SMED30001642
SMED30001645
SMED30001647
SMED30001648
SMED30001651
SMED30001652
SMED30001654
SMED30001656
SMED30001657
SMED30001660
SMED30001661
SMED30001663
SMED30001665
SMED30001666
SMED30001668
SMED30001672
SMED30001679
SMED30001680
SMED30001704
SMED30001706
SMED30001710
SMED30001713
SMED30001733
SMED30001740
SMED30001752
SMED30001755
SMED30001764
SMED30001768
SMED30001777
SMED30001779
SMED30001782
SMED30001792
SMED30001793
SMED30001794
SMED30001797
SMED30001799
SMED30001806
SMED30001807
SMED30001815
SMED30001819
SMED30001830
SMED30001852
SMED30001856
SMED30001860
SMED30001871
SMED30001873
SMED30001880
SMED30001888
SMED30001897
SMED30001901
SMED30001905
SMED30001910
SMED30001916
SMED30001932
SMED30001933
SMED30001939
SMED30001942
SMED30001945
SMED30001951
SMED30001960
SMED30001964
SMED30001972
SMED30001980
SMED30001982
SMED30001983
SMED30001987
SMED30001988
SMED30001990
SMED30002002
SMED30002006
SMED30002009
SMED30002034
SMED30002036
SMED30002038
SMED30002040
SMED30002046
SMED30002047
SMED30002059
SMED30002064
SMED30002066
SMED30002067
SMED30002070
SMED30002072
SMED30002074
SMED30002086
SMED30002092
SMED30002093
SMED30002103
SMED30002106
SMED30002110
SMED30002113
SMED30002117
SMED30002133
SMED30002134
SMED30002138
SMED30002139
SMED30002147
SMED30002155
SMED30002156
SMED30002158
SMED30002162
SMED30002163
SMED30002168
SMED30002176
SMED30002178
SMED30002187
SMED30002195
SMED30002199
SMED30002213
SMED30002225
SMED30002228
SMED30002236
SMED30002246
SMED30002248
SMED30002255
SMED30002258
SMED30002262
SMED30002274
SMED30002277
SMED30002282
SMED30002295
SMED30002297
SMED30002298
SMED30002300
SMED30002308
SMED30002314
SMED30002319
SMED30002332
SMED30002334
SMED30002344
SMED30002346
SMED30002350
SMED30002351
SMED30002355
SMED30002357
SMED30002363
SMED30002364
SMED30002366
SMED30002385
SMED30002396
SMED30002413
SMED30002414
SMED30002427
SMED30002437
SMED30002445
SMED30002454
SMED30002455
SMED30002463
SMED30002469
SMED30002470
SMED30002475
SMED30002477
SMED30002478
SMED30002483
SMED30002486
SMED30002496
SMED30002497
SMED30002503
SMED30002505
SMED30002510
SMED30002512
SMED30002513
SMED30002517
SMED30002523
SMED30002524
SMED30002529
SMED30002531
SMED30002534
SMED30002537
SMED30002545
SMED30002549
SMED30002560
SMED30002562
SMED30002568
SMED30002574
SMED30002584
SMED30002589
SMED30002598
SMED30002604
SMED30002609
SMED30002611
SMED30002635
SMED30002636
SMED30002638
SMED30002643
SMED30002647
SMED30002652
SMED30002655
SMED30002658
SMED30002664
SMED30002665
SMED30002667
SMED30002688
SMED30002689
SMED30002693
SMED30002705
SMED30002721
SMED30002723
SMED30002725
SMED30002736
SMED30002740
SMED30002742
SMED30002743
SMED30002744
SMED30002750
SMED30002754
SMED30002758
SMED30002762
SMED30002763
SMED30002766
SMED30002772
SMED30002774
SMED30002777
SMED30002783
SMED30002793
SMED30002801
SMED30002806
SMED30002808
SMED30002809
SMED30002811
SMED30002822
SMED30002828
SMED30002835
SMED30002842
SMED30002856
SMED30002858
SMED30002863
SMED30002872
SMED30002875
SMED30002880
SMED30002884
SMED30002897
SMED30002900
SMED30002902
SMED30002903
SMED30002908
SMED30002910
SMED30002914
SMED30002916
SMED30002919
SMED30002934
SMED30002938
SMED30002946
SMED30002956
SMED30002957
SMED30002959
SMED30002963
SMED30002972
SMED30002979
SMED30002980
SMED30002983
SMED30002988
SMED30002989
SMED30003001
SMED30003008
SMED30003013
SMED30003033
SMED30003036
SMED30003039
SMED30003043
SMED30003045
SMED30003047
SMED30003048
SMED30003050
SMED30003059
SMED30003066
SMED30003090
SMED30003094
SMED30003098
SMED30003100
SMED30003101
SMED30003110
SMED30003117
SMED30003134
SMED30003135
SMED30003138
SMED30003139
SMED30003140
SMED30003145
SMED30003150
SMED30003153
SMED30003154
SMED30003155
SMED30003156
SMED30003165
SMED30003166
SMED30003169
SMED30003171
SMED30003177
SMED30003183
SMED30003192
SMED30003205
SMED30003228
SMED30003233
SMED30003240
SMED30003246
SMED30003247
SMED30003248
SMED30003251
SMED30003258
SMED30003259
SMED30003261
SMED30003269
SMED30003275
SMED30003291
SMED30003297
SMED30003300
SMED30003316
SMED30003321
SMED30003323
SMED30003329
SMED30003330
SMED30003332
SMED30003335
SMED30003336
SMED30003345
SMED30003346
SMED30003355
SMED30003360
SMED30003372
SMED30003374
SMED30003382
SMED30003384
SMED30003395
SMED30003403
SMED30003404
SMED30003406
SMED30003409
SMED30003418
SMED30003426
SMED30003427
SMED30003438
SMED30003439
SMED30003447
SMED30003452
SMED30003453
SMED30003457
SMED30003461
SMED30003463
SMED30003468
SMED30003470
SMED30003475
SMED30003477
SMED30003482
SMED30003490
SMED30003502
SMED30003503
SMED30003507
SMED30003513
SMED30003516
SMED30003526
SMED30003539
SMED30003544
SMED30003545
SMED30003546
SMED30003556
SMED30003560
SMED30003562
SMED30003565
SMED30003584
SMED30003591
SMED30003593
SMED30003601
SMED30003606
SMED30003613
SMED30003618
SMED30003630
SMED30003638
SMED30003651
SMED30003661
SMED30003662
SMED30003663
SMED30003675
SMED30003676
SMED30003680
SMED30003681
SMED30003687
SMED30003688
SMED30003717
SMED30003721
SMED30003724
SMED30003729
SMED30003765
SMED30003769
SMED30003770
SMED30003771
SMED30003780
SMED30003788
SMED30003793
SMED30003800
SMED30003808
SMED30003809
SMED30003811
SMED30003812
SMED30003816
SMED30003818
SMED30003820
SMED30003824
SMED30003826
SMED30003829
SMED30003834
SMED30003838
SMED30003844
SMED30003852
SMED30003859
SMED30003862
SMED30003871
SMED30003875
SMED30003881
SMED30003885
SMED30003886
SMED30003887
SMED30003890
SMED30003894
SMED30003903
SMED30003905
SMED30003907
SMED30003909
SMED30003912
SMED30003927
SMED30003935
SMED30003936
SMED30003937
SMED30003940
SMED30003943
SMED30003944
SMED30003955
SMED30003957
SMED30003958
SMED30003962
SMED30003963
SMED30003964
SMED30003965
SMED30003966
SMED30003976
SMED30003981
SMED30003985
SMED30003993
SMED30003997
SMED30004009
SMED30004016
SMED30004017
SMED30004018
SMED30004026
SMED30004041
SMED30004042
SMED30004045
SMED30004048
SMED30004053
SMED30004060
SMED30004063
SMED30004065
SMED30004067
SMED30004072
SMED30004081
SMED30004082
SMED30004085
SMED30004088
SMED30004089
SMED30004107
SMED30004109
SMED30004117
SMED30004118
SMED30004123
SMED30004124
SMED30004140
SMED30004142
SMED30004149
SMED30004156
SMED30004158
SMED30004160
SMED30004162
SMED30004168
SMED30004175
SMED30004176
SMED30004177
SMED30004178
SMED30004184
SMED30004194
SMED30004197
SMED30004202
SMED30004206
SMED30004208
SMED30004210
SMED30004241
SMED30004250
SMED30004256
SMED30004270
SMED30004277
SMED30004278
SMED30004281
SMED30004284
SMED30004297
SMED30004303
SMED30004311
SMED30004313
SMED30004318
SMED30004319
SMED30004327
SMED30004334
SMED30004348
SMED30004350
SMED30004353
SMED30004355
SMED30004358
SMED30004366
SMED30004371
SMED30004376
SMED30004389
SMED30004394
SMED30004395
SMED30004400
SMED30004411
SMED30004415
SMED30004420
SMED30004423
SMED30004435
SMED30004437
SMED30004442
SMED30004448
SMED30004449
SMED30004453
SMED30004458
SMED30004463
SMED30004469
SMED30004472
SMED30004483
SMED30004485
SMED30004487
SMED30004492
SMED30004502
SMED30004508
SMED30004511
SMED30004514
SMED30004519
SMED30004523
SMED30004524
SMED30004532
SMED30004537
SMED30004546
SMED30004551
SMED30004553
SMED30004555
SMED30004557
SMED30004562
SMED30004567
SMED30004577
SMED30004581
SMED30004585
SMED30004594
SMED30004598
SMED30004603
SMED30004606
SMED30004616
SMED30004622
SMED30004633
SMED30004636
SMED30004640
SMED30004648
SMED30004654
SMED30004660
SMED30004664
SMED30004666
SMED30004677
SMED30004678
SMED30004687
SMED30004695
SMED30004698
SMED30004700
SMED30004705
SMED30004708
SMED30004716
SMED30004722
SMED30004725
SMED30004739
SMED30004741
SMED30004743
SMED30004746
SMED30004754
SMED30004783
SMED30004800
SMED30004819
SMED30004840
SMED30004841
SMED30004845
SMED30004851
SMED30004856
SMED30004860
SMED30004873
SMED30004874
SMED30004876
SMED30004881
SMED30004884
SMED30004906
SMED30004908
SMED30004911
SMED30004920
SMED30004923
SMED30004937
SMED30004938
SMED30004939
SMED30004942
SMED30004948
SMED30004951
SMED30004959
SMED30004965
SMED30004983
SMED30004992
SMED30005004
SMED30005007
SMED30005011
SMED30005016
SMED30005019
SMED30005021
SMED30005030
SMED30005033
SMED30005039
SMED30005041
SMED30005042
SMED30005046
SMED30005048
SMED30005052
SMED30005053
SMED30005062
SMED30005065
SMED30005066
SMED30005068
SMED30005071
SMED30005081
SMED30005087
SMED30005094
SMED30005117
SMED30005123
SMED30005126
SMED30005127
SMED30005140
SMED30005141
SMED30005148
SMED30005152
SMED30005158
SMED30005171
SMED30005173
SMED30005188
SMED30005191
SMED30005206
SMED30005207
SMED30005209
SMED30005212
SMED30005222
SMED30005231
SMED30005233
SMED30005237
SMED30005245
SMED30005248
SMED30005250
SMED30005291
SMED30005296
SMED30005299
SMED30005301
SMED30005309
SMED30005318
SMED30005321
SMED30005322
SMED30005324
SMED30005336
SMED30005341
SMED30005345
SMED30005346
SMED30005349
SMED30005350
SMED30005368
SMED30005375
SMED30005382
SMED30005404
SMED30005411
SMED30005425
SMED30005439
SMED30005453
SMED30005463
SMED30005465
SMED30005469
SMED30005471
SMED30005485
SMED30005488
SMED30005489
SMED30005490
SMED30005492
SMED30005493
SMED30005496
SMED30005513
SMED30005523
SMED30005527
SMED30005535
SMED30005537
SMED30005541
SMED30005543
SMED30005546
SMED30005551
SMED30005552
SMED30005553
SMED30005569
SMED30005571
SMED30005574
SMED30005578
SMED30005579
SMED30005583
SMED30005588
SMED30005596
SMED30005600
SMED30005614
SMED30005615
SMED30005620
SMED30005622
SMED30005626
SMED30005632
SMED30005636
SMED30005643
SMED30005650
SMED30005660
SMED30005661
SMED30005665
SMED30005666
SMED30005667
SMED30005670
SMED30005676
SMED30005685
SMED30005688
SMED30005694
SMED30005698
SMED30005706
SMED30005712
SMED30005717
SMED30005721
SMED30005723
SMED30005724
SMED30005732
SMED30005737
SMED30005748
SMED30005769
SMED30005772
SMED30005773
SMED30005776
SMED30005783
SMED30005795
SMED30005804
SMED30005807
SMED30005808
SMED30005815
SMED30005819
SMED30005823
SMED30005838
SMED30005843
SMED30005845
SMED30005861
SMED30005872
SMED30005873
SMED30005879
SMED30005883
SMED30005889
SMED30005891
SMED30005895
SMED30005897
SMED30005924
SMED30005929
SMED30005932
SMED30005941
SMED30005945
SMED30005949
SMED30005950
SMED30005965
SMED30005968
SMED30005978
SMED30005979
SMED30005988
SMED30005990
SMED30005992
SMED30006002
SMED30006003
SMED30006006
SMED30006018
SMED30006022
SMED30006027
SMED30006036
SMED30006039
SMED30006045
SMED30006047
SMED30006058
SMED30006060
SMED30006062
SMED30006070
SMED30006079
SMED30006093
SMED30006095
SMED30006105
SMED30006106
SMED30006109
SMED30006112
SMED30006114
SMED30006119
SMED30006129
SMED30006130
SMED30006132
SMED30006143
SMED30006144
SMED30006145
SMED30006148
SMED30006149
SMED30006154
SMED30006161
SMED30006169
SMED30006179
SMED30006180
SMED30006183
SMED30006196
SMED30006200
SMED30006203
SMED30006211
SMED30006214
SMED30006221
SMED30006230
SMED30006235
SMED30006252
SMED30006253
SMED30006254
SMED30006260
SMED30006261
SMED30006271
SMED30006273
SMED30006276
SMED30006277
SMED30006281
SMED30006289
SMED30006294
SMED30006295
SMED30006304
SMED30006311
SMED30006312
SMED30006322
SMED30006334
SMED30006341
SMED30006343
SMED30006347
SMED30006348
SMED30006354
SMED30006361
SMED30006363
SMED30006365
SMED30006374
SMED30006380
SMED30006381
SMED30006386
SMED30006403
SMED30006413
SMED30006424
SMED30006425
SMED30006429
SMED30006431
SMED30006455
SMED30006456
SMED30006466
SMED30006469
SMED30006483
SMED30006484
SMED30006490
SMED30006492
SMED30006503
SMED30006518
SMED30006525
SMED30006547
SMED30006567
SMED30006583
SMED30006591
SMED30006606
SMED30006616
SMED30006622
SMED30006629
SMED30006631
SMED30006636
SMED30006638
SMED30006656
SMED30006663
SMED30006683
SMED30006684
SMED30006689
SMED30006690
SMED30006694
SMED30006714
SMED30006723
SMED30006736
SMED30006748
SMED30006749
SMED30006752
SMED30006754
SMED30006755
SMED30006762
SMED30006763
SMED30006764
SMED30006777
SMED30006782
SMED30006784
SMED30006788
SMED30006792
SMED30006794
SMED30006798
SMED30006799
SMED30006805
SMED30006806
SMED30006811
SMED30006813
SMED30006815
SMED30006816
SMED30006817
SMED30006818
SMED30006819
SMED30006820
SMED30006828
SMED30006830
SMED30006833
SMED30006838
SMED30006845
SMED30006846
SMED30006879
SMED30006886
SMED30006897
SMED30006901
SMED30006905
SMED30006907
SMED30006908
SMED30006913
SMED30006931
SMED30006960
SMED30006964
SMED30006967
SMED30006970
SMED30006978
SMED30006990
SMED30006996
SMED30007004
SMED30007007
SMED30007008
SMED30007010
SMED30007012
SMED30007013
SMED30007022
SMED30007024
SMED30007038
SMED30007041
SMED30007042
SMED30007055
SMED30007060
SMED30007061
SMED30007069
SMED30007070
SMED30007075
SMED30007093
SMED30007095
SMED30007096
SMED30007100
SMED30007106
SMED30007110
SMED30007115
SMED30007122
SMED30007126
SMED30007140
SMED30007141
SMED30007142
SMED30007143
SMED30007150
SMED30007163
SMED30007172
SMED30007173
SMED30007178
SMED30007183
SMED30007186
SMED30007202
SMED30007209
SMED30007217
SMED30007227
SMED30007235
SMED30007255
SMED30007261
SMED30007268
SMED30007270
SMED30007287
SMED30007290
SMED30007292
SMED30007300
SMED30007302
SMED30007304
SMED30007305
SMED30007323
SMED30007341
SMED30007343
SMED30007347
SMED30007348
SMED30007361
SMED30007364
SMED30007365
SMED30007379
SMED30007386
SMED30007389
SMED30007394
SMED30007399
SMED30007400
SMED30007410
SMED30007414
SMED30007442
SMED30007445
SMED30007451
SMED30007453
SMED30007454
SMED30007456
SMED30007468
SMED30007486
SMED30007493
SMED30007495
SMED30007496
SMED30007501
SMED30007511
SMED30007512
SMED30007515
SMED30007525
SMED30007527
SMED30007535
SMED30007543
SMED30007544
SMED30007545
SMED30007546
SMED30007555
SMED30007557
SMED30007558
SMED30007561
SMED30007572
SMED30007577
SMED30007581
SMED30007586
SMED30007593
SMED30007599
SMED30007604
SMED30007610
SMED30007618
SMED30007621
SMED30007630
SMED30007634
SMED30007646
SMED30007657
SMED30007661
SMED30007662
SMED30007664
SMED30007667
SMED30007673
SMED30007674
SMED30007679
SMED30007680
SMED30007699
SMED30007712
SMED30007725
SMED30007727
SMED30007734
SMED30007741
SMED30007742
SMED30007747
SMED30007769
SMED30007772
SMED30007783
SMED30007786
SMED30007788
SMED30007789
SMED30007801
SMED30007804
SMED30007809
SMED30007824
SMED30007829
SMED30007845
SMED30007846
SMED30007848
SMED30007850
SMED30007858
SMED30007860
SMED30007861
SMED30007862
SMED30007864
SMED30007867
SMED30007870
SMED30007876
SMED30007886
SMED30007894
SMED30007902
SMED30007906
SMED30007912
SMED30007917
SMED30007927
SMED30007929
SMED30007934
SMED30007937
SMED30007943
SMED30007946
SMED30007950
SMED30007951
SMED30007971
SMED30007981
SMED30007989
SMED30007993
SMED30008003
SMED30008012
SMED30008013
SMED30008015
SMED30008018
SMED30008020
SMED30008024
SMED30008025
SMED30008033
SMED30008035
SMED30008038
SMED30008041
SMED30008044
SMED30008050
SMED30008052
SMED30008057
SMED30008061
SMED30008062
SMED30008073
SMED30008076
SMED30008079
SMED30008080
SMED30008086
SMED30008087
SMED30008099
SMED30008101
SMED30008104
SMED30008107
SMED30008108
SMED30008111
SMED30008112
SMED30008113
SMED30008115
SMED30008120
SMED30008124
SMED30008126
SMED30008151
SMED30008163
SMED30008165
SMED30008167
SMED30008205
SMED30008206
SMED30008218
SMED30008221
SMED30008231
SMED30008239
SMED30008242
SMED30008246
SMED30008253
SMED30008255
SMED30008258
SMED30008259
SMED30008261
SMED30008266
SMED30008269
SMED30008270
SMED30008280
SMED30008283
SMED30008294
SMED30008295
SMED30008298
SMED30008301
SMED30008304
SMED30008307
SMED30008311
SMED30008314
SMED30008320
SMED30008325
SMED30008349
SMED30008361
SMED30008365
SMED30008371
SMED30008379
SMED30008388
SMED30008393
SMED30008405
SMED30008425
SMED30008434
SMED30008439
SMED30008446
SMED30008453
SMED30008462
SMED30008465
SMED30008468
SMED30008473
SMED30008476
SMED30008484
SMED30008486
SMED30008487
SMED30008490
SMED30008496
SMED30008504
SMED30008506
SMED30008513
SMED30008516
SMED30008529
SMED30008540
SMED30008550
SMED30008553
SMED30008556
SMED30008560
SMED30008565
SMED30008568
SMED30008578
SMED30008585
SMED30008586
SMED30008591
SMED30008601
SMED30008612
SMED30008618
SMED30008623
SMED30008628
SMED30008633
SMED30008638
SMED30008639
SMED30008640
SMED30008651
SMED30008654
SMED30008655
SMED30008660
SMED30008665
SMED30008671
SMED30008682
SMED30008684
SMED30008687
SMED30008689
SMED30008711
SMED30008716
SMED30008718
SMED30008720
SMED30008748
SMED30008751
SMED30008752
SMED30008781
SMED30008783
SMED30008797
SMED30008802
SMED30008806
SMED30008812
SMED30008816
SMED30008828
SMED30008835
SMED30008838
SMED30008839
SMED30008854
SMED30008855
SMED30008856
SMED30008866
SMED30008868
SMED30008873
SMED30008882
SMED30008892
SMED30008893
SMED30008903
SMED30008904
SMED30008915
SMED30008917
SMED30008931
SMED30008943
SMED30008950
SMED30008954
SMED30008964
SMED30008965
SMED30008978
SMED30008984
SMED30008992
SMED30008994
SMED30008998
SMED30009016
SMED30009017
SMED30009026
SMED30009033
SMED30009035
SMED30009039
SMED30009045
SMED30009048
SMED30009066
SMED30009079
SMED30009094
SMED30009105
SMED30009106
SMED30009112
SMED30009115
SMED30009119
SMED30009120
SMED30009129
SMED30009131
SMED30009143
SMED30009144
SMED30009148
SMED30009149
SMED30009163
SMED30009168
SMED30009172
SMED30009173
SMED30009177
SMED30009181
SMED30009182
SMED30009189
SMED30009191
SMED30009196
SMED30009199
SMED30009218
SMED30009226
SMED30009230
SMED30009231
SMED30009232
SMED30009242
SMED30009244
SMED30009248
SMED30009255
SMED30009274
SMED30009277
SMED30009279
SMED30009282
SMED30009284
SMED30009287
SMED30009295
SMED30009299
SMED30009300
SMED30009301
SMED30009306
SMED30009316
SMED30009318
SMED30009339
SMED30009340
SMED30009348
SMED30009356
SMED30009357
SMED30009358
SMED30009362
SMED30009368
SMED30009385
SMED30009397
SMED30009401
SMED30009405
SMED30009415
SMED30009417
SMED30009421
SMED30009426
SMED30009429
SMED30009430
SMED30009440
SMED30009442
SMED30009444
SMED30009455
SMED30009456
SMED30009462
SMED30009480
SMED30009482
SMED30009489
SMED30009498
SMED30009503
SMED30009509
SMED30009510
SMED30009513
SMED30009517
SMED30009525
SMED30009533
SMED30009534
SMED30009543
SMED30009544
SMED30009549
SMED30009550
SMED30009551
SMED30009557
SMED30009581
SMED30009590
SMED30009596
SMED30009610
SMED30009611
SMED30009616
SMED30009618
SMED30009630
SMED30009648
SMED30009659
SMED30009664
SMED30009669
SMED30009670
SMED30009695
SMED30009723
SMED30009727
SMED30009729
SMED30009735
SMED30009737
SMED30009745
SMED30009747
SMED30009751
SMED30009756
SMED30009767
SMED30009769
SMED30009774
SMED30009776
SMED30009782
SMED30009785
SMED30009791
SMED30009797
SMED30009801
SMED30009804
SMED30009814
SMED30009816
SMED30009817
SMED30009820
SMED30009837
SMED30009838
SMED30009844
SMED30009845
SMED30009853
SMED30009857
SMED30009859
SMED30009860
SMED30009863
SMED30009865
SMED30009869
SMED30009873
SMED30009881
SMED30009886
SMED30009910
SMED30009911
SMED30009928
SMED30009933
SMED30009943
SMED30009956
SMED30009962
SMED30009969
SMED30009973
SMED30009975
SMED30009978
SMED30009999
SMED30010001
SMED30010011
SMED30010017
SMED30010039
SMED30010042
SMED30010044
SMED30010050
SMED30010053
SMED30010054
SMED30010061
SMED30010073
SMED30010074
SMED30010084
SMED30010086
SMED30010096
SMED30010098
SMED30010101
SMED30010103
SMED30010111
SMED30010112
SMED30010117
SMED30010118
SMED30010122
SMED30010126
SMED30010128
SMED30010135
SMED30010139
SMED30010140
SMED30010148
SMED30010155
SMED30010163
SMED30010164
SMED30010168
SMED30010171
SMED30010181
SMED30010200
SMED30010202
SMED30010203
SMED30010208
SMED30010212
SMED30010227
SMED30010228
SMED30010230
SMED30010236
SMED30010239
SMED30010252
SMED30010253
SMED30010254
SMED30010257
SMED30010260
SMED30010267
SMED30010277
SMED30010294
SMED30010306
SMED30010308
SMED30010311
SMED30010312
SMED30010313
SMED30010316
SMED30010317
SMED30010319
SMED30010320
SMED30010326
SMED30010327
SMED30010337
SMED30010340
SMED30010349
SMED30010360
SMED30010361
SMED30010380
SMED30010386
SMED30010398
SMED30010412
SMED30010414
SMED30010418
SMED30010421
SMED30010426
SMED30010430
SMED30010437
SMED30010441
SMED30010455
SMED30010457
SMED30010458
SMED30010473
SMED30010483
SMED30010502
SMED30010503
SMED30010508
SMED30010510
SMED30010523
SMED30010527
SMED30010532
SMED30010538
SMED30010540
SMED30010541
SMED30010543
SMED30010549
SMED30010561
SMED30010562
SMED30010573
SMED30010593
SMED30010606
SMED30010608
SMED30010611
SMED30010620
SMED30010624
SMED30010627
SMED30010631
SMED30010635
SMED30010637
SMED30010649
SMED30010650
SMED30010653
SMED30010657
SMED30010666
SMED30010668
SMED30010669
SMED30010670
SMED30010674
SMED30010676
SMED30010680
SMED30010688
SMED30010695
SMED30010701
SMED30010702
SMED30010704
SMED30010714
SMED30010727
SMED30010740
SMED30010744
SMED30010749
SMED30010753
SMED30010755
SMED30010758
SMED30010765
SMED30010766
SMED30010770
SMED30010772
SMED30010777
SMED30010781
SMED30010783
SMED30010787
SMED30010801
SMED30010816
SMED30010821
SMED30010825
SMED30010828
SMED30010832
SMED30010838
SMED30010842
SMED30010847
SMED30010855
SMED30010856
SMED30010863
SMED30010875
SMED30010890
SMED30010898
SMED30010899
SMED30010906
SMED30010909
SMED30010919
SMED30010922
SMED30010923
SMED30010932
SMED30010934
SMED30010935
SMED30010940
SMED30010941
SMED30010945
SMED30010953
SMED30010954
SMED30010969
SMED30010973
SMED30010974
SMED30010998
SMED30011009
SMED30011012
SMED30011028
SMED30011029
SMED30011041
SMED30011047
SMED30011048
SMED30011054
SMED30011056
SMED30011058
SMED30011064
SMED30011065
SMED30011082
SMED30011091
SMED30011094
SMED30011096
SMED30011111
SMED30011120
SMED30011129
SMED30011141
SMED30011145
SMED30011169
SMED30011180
SMED30011186
SMED30011196
SMED30011202
SMED30011204
SMED30011205
SMED30011209
SMED30011216
SMED30011219
SMED30011224
SMED30011227
SMED30011228
SMED30011233
SMED30011238
SMED30011242
SMED30011250
SMED30011281
SMED30011292
SMED30011300
SMED30011303
SMED30011309
SMED30011311
SMED30011313
SMED30011329
SMED30011335
SMED30011344
SMED30011345
SMED30011346
SMED30011350
SMED30011358
SMED30011361
SMED30011371
SMED30011375
SMED30011376
SMED30011386
SMED30011393
SMED30011394
SMED30011396
SMED30011400
SMED30011401
SMED30011402
SMED30011408
SMED30011414
SMED30011415
SMED30011417
SMED30011420
SMED30011425
SMED30011438
SMED30011440
SMED30011473
SMED30011476
SMED30011490
SMED30011505
SMED30011511
SMED30011512
SMED30011515
SMED30011517
SMED30011520
SMED30011528
SMED30011534
SMED30011535
SMED30011543
SMED30011553
SMED30011561
SMED30011566
SMED30011568
SMED30011575
SMED30011576
SMED30011587
SMED30011594
SMED30011596
SMED30011599
SMED30011600
SMED30011602
SMED30011603
SMED30011609
SMED30011618
SMED30011629
SMED30011633
SMED30011653
SMED30011663
SMED30011667
SMED30011668
SMED30011669
SMED30011674
SMED30011678
SMED30011684
SMED30011685
SMED30011701
SMED30011705
SMED30011710
SMED30011715
SMED30011720
SMED30011723
SMED30011726
SMED30011727
SMED30011728
SMED30011730
SMED30011738
SMED30011742
SMED30011754
SMED30011757
SMED30011761
SMED30011768
[truncated: 4,213 more rows]
