# Supplementary material for: m6A promotes planarian regeneration
Source: Cell Prolif. 2023 Apr 21;56(5):e13481. doi: 10.1111/cpr.13481 (PMC10212710; doi:10.1111/cpr.13481)
Supplement: Supplementary file 4 — Table S3. Cell classification in single‐cell data. [file CPR-56-e13481-s006.xlsx]

## Sheet: Sheet1
Table EV3. Cell classification in single cell data
Cellname	Type
siCTRL0d_AAACCCAAGTGACCTT	Muscle
siCTRL0d_AAAGTCCTCGTAGGAG	Muscle
siCTRL0d_AACAAAGAGGAAGTCC	Muscle
siCTRL0d_AACAACCAGTTGGCTT	Muscle
siCTRL0d_AACCATGCAAGGCTTT	Muscle
siCTRL0d_AACCATGTCTTCACAT	Muscle
siCTRL0d_AACCCAACATATCTGG	Muscle
siCTRL0d_AACCTGACAAACGGCA	Muscle
siCTRL0d_AACTTCTTCACAGTGT	Muscle
siCTRL0d_AACTTCTTCATTGTTC	Muscle
siCTRL0d_AAGAACACATGTCAGT	Muscle
siCTRL0d_AAGACAACAGACACAG	Muscle
siCTRL0d_AAGACAAGTGTCCATA	Muscle
siCTRL0d_AAGACTCTCTGGACTA	Muscle
siCTRL0d_AAGCCATTCTTTGCAT	Muscle
siCTRL0d_AAGCGAGCAGTCTTCC	Muscle
siCTRL0d_AAGGAATTCTCTAGGA	Muscle
siCTRL0d_AAGTACCAGCAATTCC	Muscle
siCTRL0d_AATTCCTAGGTTACAA	Muscle
siCTRL0d_ACACTGATCTTTCGAT	Muscle
siCTRL0d_ACATCCCTCATGAGAA	Muscle
siCTRL0d_ACATCCCTCTGAATGC	Muscle
siCTRL0d_ACCCAAAGTCGAGTGA	Muscle
siCTRL0d_ACCCTCACACGCTGCA	Muscle
siCTRL0d_ACCGTTCCAATCGCGC	Muscle
siCTRL0d_ACCTGTCAGTTCACTG	Muscle
siCTRL0d_ACGCACGAGCGTTGTT	Muscle
siCTRL0d_ACGTAACTCTCTCGCA	Muscle
siCTRL0d_ACGTACAGTGAGTAGC	Muscle
siCTRL0d_ACGTAGTAGTGATCGG	Muscle
siCTRL0d_ACTATTCTCCTATTTG	Muscle
siCTRL0d_AGAAGCGCATGGAACG	Muscle
siCTRL0d_AGAAGTACACCGTCTT	Muscle
siCTRL0d_AGACAAACAAAGGATT	Muscle
siCTRL0d_AGACAGGCAGTGTACT	Muscle
siCTRL0d_AGACCATAGTTGAAGT	Muscle
siCTRL0d_AGAGAATAGGATAATC	Muscle
siCTRL0d_AGATAGAAGGATACGC	Muscle
siCTRL0d_AGCATCACATTCTCTA	Muscle
siCTRL0d_AGCCAATTCAAGTCTG	Muscle
siCTRL0d_AGCTACAAGGTAATCA	Muscle
siCTRL0d_AGCTACATCAGGAACG	Muscle
siCTRL0d_AGCTCAAAGGATACCG	Muscle
siCTRL0d_AGGAAATGTCCCGTGA	Muscle
siCTRL0d_AGGAAATGTGTCATTG	Muscle
siCTRL0d_AGGATCTTCTCTTGCG	Muscle
siCTRL0d_AGGCCACTCGCAGAGA	Muscle
siCTRL0d_AGTACCACAATCGTCA	Muscle
siCTRL0d_AGTACCATCTCGGTCT	Muscle
siCTRL0d_AGTAGCTAGTGTACCT	Muscle
siCTRL0d_AGTCACATCCGTGGGT	Muscle
siCTRL0d_AGTTCGAAGGTTATAG	Muscle
siCTRL0d_ATACCGAAGAGTGTGC	Muscle
siCTRL0d_ATACCTTAGGTGCCAA	Muscle
siCTRL0d_ATAGACCGTCCAAAGG	Muscle
siCTRL0d_ATAGAGATCCGTAATG	Muscle
siCTRL0d_ATATCCTGTGTACAGG	Muscle
siCTRL0d_ATCACGAAGTCATCGT	Muscle
siCTRL0d_ATCACTTGTCGTCATA	Muscle
siCTRL0d_ATCCCTGTCATTGAGC	Muscle
siCTRL0d_ATGGGAGCAGACCATT	Muscle
siCTRL0d_ATTACCTTCATGACAC	Muscle
siCTRL0d_ATTCAGGAGCGGACAT	Muscle
siCTRL0d_CAACCAAAGCAGGCAT	Muscle
siCTRL0d_CAACGATTCCGTGGTG	Muscle
siCTRL0d_CAAGGGAAGACCCGCT	Muscle
siCTRL0d_CAAGGGAAGATGAACT	Muscle
siCTRL0d_CAATTTCGTTTGTTCT	Muscle
siCTRL0d_CACAGGCGTAACATGA	Muscle
siCTRL0d_CACGTTCCAAGACGGT	Muscle
siCTRL0d_CACTAAGCATCCTATT	Muscle
siCTRL0d_CACTGAAGTACGACAG	Muscle
siCTRL0d_CACTGTCCACCCTGTT	Muscle
siCTRL0d_CAGATCACAGGAATAT	Muscle
siCTRL0d_CAGATTGGTGCAACAG	Muscle
siCTRL0d_CAGGGCTTCTTAGCTT	Muscle
siCTRL0d_CATAAGCGTATGCGGA	Muscle
siCTRL0d_CATACTTAGTGATAGT	Muscle
siCTRL0d_CATAGACTCGACCATA	Muscle
siCTRL0d_CATAGACTCTCGGTAA	Muscle
siCTRL0d_CATCCACCAAATAAGC	Muscle
siCTRL0d_CATCCCATCAGTGGGA	Muscle
siCTRL0d_CATGCAAGTGCCTACG	Muscle
siCTRL0d_CATGGTACATGGATCT	Muscle
siCTRL0d_CATTGTTCAAGCACAG	Muscle
siCTRL0d_CCATCACGTTGTTGTG	Muscle
siCTRL0d_CCCTCAAAGGTGCCTC	Muscle
siCTRL0d_CCGGACATCATCCCGT	Muscle
siCTRL0d_CCGGTAGCAATGGGTG	Muscle
siCTRL0d_CCTAACCAGCCAGACA	Muscle
siCTRL0d_CGAAGGAAGGGAGGTG	Muscle
siCTRL0d_CGAGTGCCACCTGCAG	Muscle
siCTRL0d_CGCCAGACAATACCCA	Muscle
siCTRL0d_CGCCATTCAAGTACCT	Muscle
siCTRL0d_CGGGACTAGTCTTGGT	Muscle
siCTRL0d_CGGGACTGTTAGTTCG	Muscle
siCTRL0d_CGGTCAGTCAATCTTC	Muscle
siCTRL0d_CGGTCAGTCCTTTGAT	Muscle
siCTRL0d_CGTGATAAGAAGCCTG	Muscle
siCTRL0d_CGTTAGAGTCGACTTA	Muscle
siCTRL0d_CGTTGGGAGTACAGCG	Muscle
siCTRL0d_CTAACCCAGCGATGCA	Muscle
siCTRL0d_CTACATTCACATTCTT	Muscle
siCTRL0d_CTATAGGTCGCTCCTA	Muscle
siCTRL0d_CTATCCGCACCCAATA	Muscle
siCTRL0d_CTATCCGGTCTTCGAA	Muscle
siCTRL0d_CTCAATTAGATGTTCC	Muscle
siCTRL0d_CTCAATTAGTCGCGAA	Muscle
siCTRL0d_CTCTGGTAGTGGCAGT	Muscle
siCTRL0d_CTCTGGTTCCGCGGAT	Muscle
siCTRL0d_CTGAATGTCCATCTGC	Muscle
siCTRL0d_CTGCATCAGGGAACAA	Muscle
siCTRL0d_CTGCGAGTCCGCCTAT	Muscle
siCTRL0d_CTGCTCATCTCCTGCA	Muscle
siCTRL0d_CTGTAGACAAAGGCGT	Muscle
siCTRL0d_CTGTGGGCAGAAATTG	Muscle
siCTRL0d_GAAGCGACAGATTAAG	Muscle
siCTRL0d_GAAGGGTCAGTTAAAG	Muscle
siCTRL0d_GAATAGAGTCATCACA	Muscle
siCTRL0d_GACATCAGTCCGAAAG	Muscle
siCTRL0d_GACCAATGTGGTCTTA	Muscle
siCTRL0d_GACCAATTCTCTTCAA	Muscle
siCTRL0d_GACCCAGTCGTCTACC	Muscle
siCTRL0d_GACTCAAAGATGAATC	Muscle
siCTRL0d_GAGAAATCAGATTTCG	Muscle
siCTRL0d_GAGGGTAGTCCTTTGC	Muscle
siCTRL0d_GAGGGTAGTTCAGTAC	Muscle
siCTRL0d_GAGTCTATCCAACTAG	Muscle
siCTRL0d_GAGTGTTCACATCCCT	Muscle
siCTRL0d_GATAGAAAGGCAATGC	Muscle
siCTRL0d_GATCACATCACATCAG	Muscle
siCTRL0d_GATCAGTGTAGACACG	Muscle
siCTRL0d_GATCCCTTCATGGGAG	Muscle
siCTRL0d_GATGACTTCTTCGCTG	Muscle
siCTRL0d_GATTCGAAGATGACCG	Muscle
siCTRL0d_GATTTCTTCCCATTTA	Muscle
siCTRL0d_GCACATAAGCCTAGGA	Muscle
siCTRL0d_GCAGCCATCCACACAA	Muscle
siCTRL0d_GCCAGCACACTCTAGA	Muscle
siCTRL0d_GCCAGTGAGGGTCACA	Muscle
siCTRL0d_GCCAGTGGTACCGTGC	Muscle
siCTRL0d_GCCAGTGGTCTAACGT	Muscle
siCTRL0d_GCCATTCCATTAAGCC	Muscle
siCTRL0d_GCCCGAACAACCCTCT	Muscle
siCTRL0d_GCCTGTTGTTCTAACG	Muscle
siCTRL0d_GCGAGAATCCTGGGTG	Muscle
siCTRL0d_GCTACAAGTACCGTCG	Muscle
siCTRL0d_GCTGGGTAGTCATGGG	Muscle
siCTRL0d_GCTTCACAGATTGATG	Muscle
siCTRL0d_GCTTGGGCAACAGTGG	Muscle
siCTRL0d_GCTTTCGGTTCCGGTG	Muscle
siCTRL0d_GGAAGTGTCGCTGCGA	Muscle
siCTRL0d_GGAGATGCAGCGGTTC	Muscle
siCTRL0d_GGAGCAACACACCAGC	Muscle
siCTRL0d_GGATCTACAGTTGGTT	Muscle
siCTRL0d_GGATGTTTCTTAGCCC	Muscle
siCTRL0d_GGCAGTCGTCTTGTCC	Muscle
siCTRL0d_GGGACAAAGGTGGCTA	Muscle
siCTRL0d_GGGACCTTCCATTGGA	Muscle
siCTRL0d_GGGACTCCAACGCCCA	Muscle
siCTRL0d_GGGAGTATCTCAACCC	Muscle
siCTRL0d_GGGTCTGGTTGGAGAC	Muscle
siCTRL0d_GGTAATCCAGACACAG	Muscle
siCTRL0d_GGTAGAGTCGTACCTC	Muscle
siCTRL0d_GGTGAAGGTAGTTAGA	Muscle
siCTRL0d_GGTGTCGAGTCGCCAC	Muscle
siCTRL0d_GTAATGCAGACATATG	Muscle
siCTRL0d_GTACAACGTTCTCGTC	Muscle
siCTRL0d_GTAGAGGGTTTGAAAG	Muscle
siCTRL0d_GTAGTACCATCTCCCA	Muscle
siCTRL0d_GTATTGGCAACACGTT	Muscle
siCTRL0d_GTCAAGTCATGTGCCG	Muscle
siCTRL0d_GTCATCCTCGCGCTGA	Muscle
siCTRL0d_GTCATGAGTGGATCAG	Muscle
siCTRL0d_GTCCTCACATCGATGT	Muscle
siCTRL0d_GTCCTCACATGAATCC	Muscle
siCTRL0d_GTCGTAAGTCTTCAAG	Muscle
siCTRL0d_GTCGTTCAGGCTGTAG	Muscle
siCTRL0d_GTGGAGAGTGCAAGAC	Muscle
siCTRL0d_GTGGTTATCAGGACGA	Muscle
siCTRL0d_GTGTGGCTCTCATGCC	Muscle
siCTRL0d_GTGTTAGTCCCTGGTT	Muscle
siCTRL0d_GTTATGGAGCATACTC	Muscle
siCTRL0d_GTTATGGCAGCCCAGT	Muscle
siCTRL0d_GTTCATTCAAAGGTTA	Muscle
siCTRL0d_GTTCCGTAGCTTACGT	Muscle
siCTRL0d_GTTCTATTCTCTCAAT	Muscle
siCTRL0d_GTTTACTAGTCCTGCG	Muscle
siCTRL0d_GTTTGGATCTCCAAGA	Muscle
siCTRL0d_TAACACGTCTATCGGA	Muscle
siCTRL0d_TAACCAGTCGACACTA	Muscle
siCTRL0d_TAACTTCTCGTTCATT	Muscle
siCTRL0d_TAATCTCCAAGTAGTA	Muscle
siCTRL0d_TAATTCCGTATCCCAA	Muscle
siCTRL0d_TACATTCGTGAGAACC	Muscle
siCTRL0d_TACATTCTCCTTTAGT	Muscle
siCTRL0d_TACCTGCTCTCGAGTA	Muscle
siCTRL0d_TACGGGCGTAAGATCA	Muscle
siCTRL0d_TACTTCAAGACCGTTT	Muscle
siCTRL0d_TACTTCACATTCAGCA	Muscle
siCTRL0d_TAGACCACAGATTTCG	Muscle
siCTRL0d_TAGGGTTGTCTGTAGT	Muscle
siCTRL0d_TAGGGTTTCTGTGTGA	Muscle
siCTRL0d_TATATCCAGCATAGGC	Muscle
siCTRL0d_TATCTTGGTACGTACT	Muscle
siCTRL0d_TCAAGACCACTGGACC	Muscle
siCTRL0d_TCACGCTGTCATAGTC	Muscle
siCTRL0d_TCACTCGTCAGCTGAT	Muscle
siCTRL0d_TCAGCAACATAGGAGC	Muscle
siCTRL0d_TCAGGTACACATCATG	Muscle
siCTRL0d_TCAGTTTAGCTGTACT	Muscle
siCTRL0d_TCATACTAGTTGGGAC	Muscle
siCTRL0d_TCATATCCAATTGGTC	Muscle
siCTRL0d_TCCATCGTCGACGACC	Muscle
siCTRL0d_TCCATCGTCTGGCTGG	Muscle
siCTRL0d_TCCTAATCAGTGCCTG	Muscle
siCTRL0d_TCCTCCCTCATCGTAG	Muscle
siCTRL0d_TCCTTCTGTTGCAAGG	Muscle
siCTRL0d_TCGCACTAGTTACGTC	Muscle
siCTRL0d_TCGTAGAGTCAAACGG	Muscle
siCTRL0d_TCGTGCTAGCCAGTAG	Muscle
siCTRL0d_TCGTGCTTCAAACTGC	Muscle
siCTRL0d_TCGTGGGAGTCCTACA	Muscle
siCTRL0d_TCGTGGGCAAAGCTAA	Muscle
siCTRL0d_TCTACATCACACCTAA	Muscle
siCTRL0d_TCTATCAGTATGATCC	Muscle
siCTRL0d_TCTCACGAGTGCCGAA	Muscle
siCTRL0d_TCTCTGGGTTTCCCAC	Muscle
siCTRL0d_TCTGCCATCGTAACCA	Muscle
siCTRL0d_TGAACGTCACTCCTGT	Muscle
siCTRL0d_TGAATGCCAAAGGCAC	Muscle
siCTRL0d_TGACCCTAGCTAGTTC	Muscle
siCTRL0d_TGAGGTTGTTTAAGGA	Muscle
siCTRL0d_TGATCAGTCCCGAATA	Muscle
siCTRL0d_TGATCTTGTGACGCCT	Muscle
siCTRL0d_TGCTCGTCACACAGAG	Muscle
siCTRL0d_TGCTGAACATGCGTGC	Muscle
siCTRL0d_TGGAGGAAGGTTCATC	Muscle
siCTRL0d_TGGATCAGTAACTGCT	Muscle
siCTRL0d_TGGTGATAGGATGAGA	Muscle
siCTRL0d_TGGTTAGTCATTGCGA	Muscle
siCTRL0d_TGTAAGCCACACACGC	Muscle
siCTRL0d_TGTAAGCGTCTAGGTT	Muscle
siCTRL0d_TGTAAGCTCTGCACCT	Muscle
siCTRL0d_TGTACAGCAACTGATC	Muscle
siCTRL0d_TGTCAGAGTTCGTAAC	Muscle
siCTRL0d_TGTTCATGTCTTCATT	Muscle
siCTRL0d_TGTTCCGAGACTGTTC	Muscle
siCTRL0d_TTACAGGAGGCTCAAG	Muscle
siCTRL0d_TTACCATAGCAATAAC	Muscle
siCTRL0d_TTAGGGTAGCGATGGT	Muscle
siCTRL0d_TTAGGGTTCCTGTAGA	Muscle
siCTRL0d_TTCATGTGTCGGAAAC	Muscle
siCTRL0d_TTCCGGTTCGTACACA	Muscle
siCTRL0d_TTCCGTGAGTCACTGT	Muscle
siCTRL0d_TTCGCTGCATACACCA	Muscle
siCTRL0d_TTGCCTGAGACGGAAA	Muscle
siCTRL0d_TTGTGTTAGTGATCGG	Muscle
siCTRL0d_TTGTTTGCAAGATCCT	Muscle
siCTRL0d_TTTACCAAGTGCTCAT	Muscle
siCTRL0d_TTTACGTAGTGGTTAA	Muscle
siCTRL0d_TTTCATGAGAAACCCG	Muscle
siCTRL0d_TTTCATGCAGTCAGCC	Muscle
siCTRL6h_AAAGAACTCCTTTAGT	Muscle
siCTRL6h_AAAGAACTCTTCTAAC	Muscle
siCTRL6h_AAAGGTAGTTCTCCTG	Muscle
siCTRL6h_AAAGTGAAGCGCCTCA	Muscle
siCTRL6h_AAGCGTTGTGCGTGCT	Muscle
siCTRL6h_AAGGTAAAGTCTCCTC	Muscle
siCTRL6h_AAGGTAATCACTACTT	Muscle
siCTRL6h_ACCAACATCATCCTAT	Muscle
siCTRL6h_ACCCTTGGTCAAGCGA	Muscle
siCTRL6h_ACTGTCCCACACACGC	Muscle
siCTRL6h_ACTTCGCGTCACCACG	Muscle
siCTRL6h_AGACACTAGAACTGAT	Muscle
siCTRL6h_AGACTCAGTTCTGAGT	Muscle
siCTRL6h_AGATCCAAGTTGTAGA	Muscle
siCTRL6h_AGCGTCGCACATACGT	Muscle
siCTRL6h_AGGAAATCATCGATAC	Muscle
siCTRL6h_AGTCTCCGTTGACGGA	Muscle
siCTRL6h_AGTGACTAGATTAGCA	Muscle
siCTRL6h_ATACTTCTCATCTATC	Muscle
siCTRL6h_ATCACAGCATGATCTG	Muscle
siCTRL6h_ATCATTCGTTTACTTC	Muscle
siCTRL6h_ATCGTCCTCGGTCGGT	Muscle
siCTRL6h_ATCTTCACACTTGGCG	Muscle
siCTRL6h_ATGAGGGGTATCGTAC	Muscle
siCTRL6h_ATGGGAGTCCGAAGGA	Muscle
siCTRL6h_ATTACTCAGACCTGGA	Muscle
siCTRL6h_CAACAACCAGTCAGTT	Muscle
siCTRL6h_CAACAGTCACATAGCT	Muscle
siCTRL6h_CAACGGCTCCACGTGG	Muscle
siCTRL6h_CAAGAGGAGGTTAGTA	Muscle
siCTRL6h_CAATACGGTCGTCTCT	Muscle
siCTRL6h_CACAACAGTCTAGTGT	Muscle
siCTRL6h_CACAGATCAACAGTGG	Muscle
siCTRL6h_CAGCCAGCACGTCGGT	Muscle
siCTRL6h_CATTCTAGTCACTAGT	Muscle
siCTRL6h_CCCATTGAGCACCAGA	Muscle
siCTRL6h_CCGTGAGCAAGAGGCT	Muscle
siCTRL6h_CCTTCAGAGAGTTGTA	Muscle
siCTRL6h_CCTTTGGGTATGGTTC	Muscle
siCTRL6h_CTCTCGACAAATGCGG	Muscle
siCTRL6h_CTCTCGACACTGCGTG	Muscle
siCTRL6h_CTGAGCGGTATCCCAA	Muscle
siCTRL6h_CTGAGCGGTGCCTTCT	Muscle
siCTRL6h_CTGAGGCCAGTAACCT	Muscle
siCTRL6h_CTTCCGAAGGTAACTA	Muscle
siCTRL6h_CTTCTAATCGTTTACT	Muscle
siCTRL6h_CTTCTCTAGCTTGTGT	Muscle
siCTRL6h_GAAGCCCTCCTCTCGA	Muscle
siCTRL6h_GAGATGGGTTGAGTCT	Muscle
siCTRL6h_GAGGGTAAGGACAGCT	Muscle
siCTRL6h_GAGGGTAGTCGCACAC	Muscle
siCTRL6h_GATCACAAGCCTCATA	Muscle
siCTRL6h_GATCCCTAGGTTCTTG	Muscle
siCTRL6h_GATGAGGCACGCTGAC	Muscle
siCTRL6h_GCCCAGAAGATCCGAG	Muscle
siCTRL6h_GCGATCGAGGTCATAA	Muscle
siCTRL6h_GCGTTTCTCACCTACC	Muscle
siCTRL6h_GCGTTTCTCGAGAGAC	Muscle
siCTRL6h_GCTGAATCATGGCCCA	Muscle
siCTRL6h_GCTGAATTCGTCGATA	Muscle
siCTRL6h_GGAATGGCATACTGTG	Muscle
siCTRL6h_GGAGGTACACAAGGTG	Muscle
siCTRL6h_GGCTTGGTCTCTATAC	Muscle
siCTRL6h_GGGACTCTCCTTATAC	Muscle
siCTRL6h_GGGAGATGTGTTTACG	Muscle
siCTRL6h_GGTTCTCCATCACGGC	Muscle
siCTRL6h_GTACAACCACCTATCC	Muscle
siCTRL6h_GTCATTTAGAATTGCA	Muscle
siCTRL6h_GTCCCATAGGCTCAAG	Muscle
siCTRL6h_GTGCTGGAGGGCCTCT	Muscle
siCTRL6h_GTGGAGAGTGAAGCGT	Muscle
siCTRL6h_GTTGCTCGTTGTAAAG	Muscle
siCTRL6h_TAACCAGAGCTAAATG	Muscle
siCTRL6h_TAAGCCATCCTGGGTG	Muscle
siCTRL6h_TCACGCTTCCGAGTGC	Muscle
siCTRL6h_TCAGGGCTCCTCTAAT	Muscle
siCTRL6h_TCATGAGCATAAGCGG	Muscle
siCTRL6h_TCATGCCAGCCTGGAA	Muscle
siCTRL6h_TCCATGCGTGTCCGTG	Muscle
siCTRL6h_TCCGATCGTCACTAGT	Muscle
siCTRL6h_TCCTTCTCAGGCATTT	Muscle
siCTRL6h_TCGAAGTAGCACCAGA	Muscle
siCTRL6h_TCGACGGCACCCAATA	Muscle
siCTRL6h_TCGGGACCAATGAACA	Muscle
siCTRL6h_TGAGCATCAGGCTACC	Muscle
siCTRL6h_TGATCTTAGACGATAT	Muscle
siCTRL6h_TGATCTTTCTGGTTGA	Muscle
siCTRL6h_TGGCGTGGTGTGAATA	Muscle
siCTRL6h_TGGTGATCAACCTATG	Muscle
siCTRL6h_TGTCCACGTATACCTG	Muscle
siCTRL6h_TGTTCTATCTTAGCAG	Muscle
siCTRL6h_TTAATCCGTACTCAAC	Muscle
siCTRL6h_TTACGCCGTAACAGTA	Muscle
siCTRL6h_TTCCTTCTCTCTATAC	Muscle
siCTRL6h_TTCTTGACACTAGAGG	Muscle
siCTRL6h_TTGCTGCTCTTGCAAG	Muscle
siCTRL6h_TTTAGTCGTTCGGTAT	Muscle
siCTRL3d_AAAGGGCAGGTCCGAA	Muscle
siCTRL3d_AAAGTGAAGAACAAGG	Muscle
siCTRL3d_AAAGTGAAGGAGTACC	Muscle
siCTRL3d_AAAGTGACACAGGATG	Muscle
siCTRL3d_AACCAACAGATAGTCA	Muscle
siCTRL3d_AACCTTTCAGGACTTT	Muscle
siCTRL3d_AACGGGAAGACTCTAC	Muscle
siCTRL3d_AACGTCATCGTCTAAG	Muscle
siCTRL3d_AAGTGAAGTTTCAGAC	Muscle
siCTRL3d_AATCACGTCGGCCTTT	Muscle
siCTRL3d_ACAACCAGTGTACATC	Muscle
siCTRL3d_ACATGCAGTCGGTGTC	Muscle
siCTRL3d_ACCAACACAATCGCAT	Muscle
siCTRL3d_AGCCACGCAAACAGGC	Muscle
siCTRL3d_AGCGATTCACCGGCTA	Muscle
siCTRL3d_AGGTCTAGTGTAAACA	Muscle
siCTRL3d_AGTCACATCGTAACAC	Muscle
siCTRL3d_AGTTAGCGTGCGGATA	Muscle
siCTRL3d_ATCACGATCTTGGCTC	Muscle
siCTRL3d_ATGGGAGGTCCTACGG	Muscle
siCTRL3d_ATGTCTTTCCCGAGTG	Muscle
siCTRL3d_ATTCACTTCGCACGGT	Muscle
siCTRL3d_ATTCGTTCACCAATTG	Muscle
siCTRL3d_ATTGGGTCACTGTCGG	Muscle
siCTRL3d_CAAGGGATCTTTACAC	Muscle
siCTRL3d_CAATGACCACACGCCA	Muscle
siCTRL3d_CACTGAATCCTCACGT	Muscle
siCTRL3d_CATAGACCACCCAACG	Muscle
siCTRL3d_CATCCCAGTTACCCAA	Muscle
siCTRL3d_CATCGTCGTCACTACA	Muscle
siCTRL3d_CATGCAACAGGATGAC	Muscle
siCTRL3d_CATTGTTGTATCGCTA	Muscle
siCTRL3d_CCACGAGTCGGCATTA	Muscle
siCTRL3d_CCACGTTCAACGGCTC	Muscle
siCTRL3d_CCCATTGCAAGGAGTC	Muscle
siCTRL3d_CCCTTAGAGTCTAACC	Muscle
siCTRL3d_CCGATCTAGCGCAATG	Muscle
siCTRL3d_CCTCAGTAGTCGAGGT	Muscle
siCTRL3d_CCTCCAATCATGCCGG	Muscle
siCTRL3d_CGCGTGAGTAATGCTC	Muscle
siCTRL3d_CGGAACCCAAGAATGT	Muscle
siCTRL3d_CGGGCATCAAGGTACG	Muscle
siCTRL3d_CGGGCATCAGAGGTAC	Muscle
siCTRL3d_CGGTCAGGTGTCCATA	Muscle
siCTRL3d_CGTTCTGAGCAGTAAT	Muscle
siCTRL3d_CGTTCTGAGGTTATAG	Muscle
siCTRL3d_CTACATTAGACTCAAA	Muscle
siCTRL3d_CTATCCGGTGCCGTTG	Muscle
siCTRL3d_CTCAACCCACTTCAGA	Muscle
siCTRL3d_CTCACTGAGTACTGTC	Muscle
siCTRL3d_CTCATGCAGTATGATG	Muscle
siCTRL3d_CTCCACAGTGGGAGAG	Muscle
siCTRL3d_CTCCTTTTCAGACCCG	Muscle
siCTRL3d_CTGCATCCAGACCATT	Muscle
siCTRL3d_CTGCCTACAAGTAGTA	Muscle
siCTRL3d_CTGGTCTCAAGACGAC	Muscle
siCTRL3d_GAATCGTGTCAGACTT	Muscle
siCTRL3d_GACATCAGTCTCAGGC	Muscle
siCTRL3d_GACCAATGTTCACCGG	Muscle
siCTRL3d_GACTATGTCCAACACA	Muscle
siCTRL3d_GACTATGTCGTAGTGT	Muscle
siCTRL3d_GAGATGGAGTATGACA	Muscle
siCTRL3d_GAGGCCTCACTGTGAT	Muscle
siCTRL3d_GATAGCTAGAGAGCGG	Muscle
siCTRL3d_GATGATCTCACGATCA	Muscle
siCTRL3d_GCACGGTGTCAACGCC	Muscle
siCTRL3d_GCCGTGATCCTGTAAG	Muscle
siCTRL3d_GCGGAAAGTTGGTAGG	Muscle
siCTRL3d_GCTGCAGGTTGCACGC	Muscle
siCTRL3d_GCTGCAGTCCTGTTAT	Muscle
siCTRL3d_GCTGGGTAGCACCCAC	Muscle
siCTRL3d_GCTTCACTCAACTACG	Muscle
siCTRL3d_GGAGAACCAGATGCGA	Muscle
siCTRL3d_GGGACAACATCTTAGG	Muscle
siCTRL3d_GGGCGTTGTCATCACA	Muscle
siCTRL3d_GGGTAGATCCACGGAC	Muscle
siCTRL3d_GGTTAACGTCGATGCC	Muscle
siCTRL3d_GTAAGTCTCTCCCATG	Muscle
siCTRL3d_GTCCCATTCAACGCTA	Muscle
siCTRL3d_GTCGCGATCGTCGACG	Muscle
siCTRL3d_GTCGTAATCTATTGTC	Muscle
siCTRL3d_GTGGAAGTCTGTGTGA	Muscle
siCTRL3d_GTGTAACTCGTCAGAT	Muscle
siCTRL3d_GTGTGGCAGATCGCCC	Muscle
siCTRL3d_GTTCATTAGGAAGTCC	Muscle
siCTRL3d_TAACCAGAGCTGCCTG	Muscle
siCTRL3d_TAATCTCAGTAATCCC	Muscle
siCTRL3d_TACATTCAGAATTGTG	Muscle
siCTRL3d_TAGATCGTCGATCCAA	Muscle
siCTRL3d_TAGCACAGTCCCTCAT	Muscle
siCTRL3d_TATACCTGTGAGTTTC	Muscle
siCTRL3d_TATCAGGAGGTAGACC	Muscle
siCTRL3d_TATGTTCCATGAGGGT	Muscle
siCTRL3d_TATTTCGGTTGGCCGT	Muscle
siCTRL3d_TCAATTCAGGTATCTC	Muscle
siCTRL3d_TCACATTTCGTTCAGA	Muscle
siCTRL3d_TCAGCAATCGAGAGCA	Muscle
siCTRL3d_TCAGTCCTCTGGTGCG	Muscle
siCTRL3d_TCATGGAAGTGACCTT	Muscle
siCTRL3d_TCATTACAGGTATCTC	Muscle
siCTRL3d_TCCTCGACAGCCATTA	Muscle
siCTRL3d_TCGACCTTCACTCGAA	Muscle
siCTRL3d_TCGACGGAGACTTCGT	Muscle
siCTRL3d_TCGCACTCACTCAGAT	Muscle
siCTRL3d_TCGGGACCACGCTTAA	Muscle
siCTRL3d_TCGGGTGAGTTGGAGC	Muscle
siCTRL3d_TCTACCGTCATGGGAG	Muscle
siCTRL3d_TCTGCCAGTCGACGCT	Muscle
siCTRL3d_TCTTCCTTCAGTGTCA	Muscle
siCTRL3d_TGCGGCATCTGAACGT	Muscle
siCTRL3d_TGGAACTAGATACATG	Muscle
siCTRL3d_TGGTACAAGTGACCTT	Muscle
siCTRL3d_TGTCCACAGGCCTAAG	Muscle
siCTRL3d_TGTCCACTCCAATGCA	Muscle
siCTRL3d_TTATTGCGTGCCGTTG	Muscle
siCTRL3d_TTCAATCCAGTCTGGC	Muscle
siCTRL3d_TTCACGCAGGCACCAA	Muscle
siCTRL3d_TTCAGGAAGGATTACA	Muscle
siCTRL3d_TTCTCTCAGGGTGAGG	Muscle
siCTRL3d_TTCTTCCTCATCAGTG	Muscle
siCTRL3d_TTGCGTCTCTGTAAGC	Muscle
siCTRL3d_TTGTTGTCATGCCATA	Muscle
siCTRL3d_TTTAGTCAGTAAGGGA	Muscle
siCTRL3d_TTTATGCTCACCTCTG	Muscle
siCTRL3d_TTTCACAAGGTAGTCG	Muscle
siCTRL3d_TTTCACATCGCTAATG	Muscle
siCTRL3d_TTTGACTTCCACAGCG	Muscle
siCTRL7d_AAAGTGAAGGTAGATT	Muscle
siCTRL7d_AACAGGGAGACATAAC	Muscle
siCTRL7d_AAGGAATTCCAGCTCT	Muscle
siCTRL7d_AATAGAGGTAGGTACG	Muscle
siCTRL7d_AATGAAGGTTCTTAGG	Muscle
siCTRL7d_AATTTCCCAGGCACAA	Muscle
siCTRL7d_ACACGCGAGAAATTGC	Muscle
siCTRL7d_ACACGCGCAACATACC	Muscle
siCTRL7d_ACAGAAAAGTGGCAGT	Muscle
siCTRL7d_ACATCGAGTTTGATCG	Muscle
siCTRL7d_ACCCTCAGTTCAGCTA	Muscle
siCTRL7d_ACGGAAGAGGTGGCTA	Muscle
siCTRL7d_ACGTACAAGGGAGGGT	Muscle
siCTRL7d_ACTCCCAAGGGTGAGG	Muscle
siCTRL7d_ACTGATGTCCTGATAG	Muscle
siCTRL7d_ACTTAGGCACGGCTAC	Muscle
siCTRL7d_ACTTCGCAGGTTCCGC	Muscle
siCTRL7d_AGAACAACATGACGGA	Muscle
siCTRL7d_AGAACAAGTTCTCGTC	Muscle
siCTRL7d_AGAGAATCAGGCTACC	Muscle
siCTRL7d_AGAGAATGTGCCTTCT	Muscle
siCTRL7d_AGATGCTTCCATCCGT	Muscle
siCTRL7d_AGCCAATCAACCGACC	Muscle
siCTRL7d_AGCCAGCGTCCGTTTC	Muscle
siCTRL7d_AGGAATACAAGCTCTA	Muscle
siCTRL7d_AGTCAACGTATCGAGG	Muscle
siCTRL7d_AGTTCCCAGCCTATCA	Muscle
siCTRL7d_AGTTCGAGTGTGTTTG	Muscle
siCTRL7d_ATACCTTTCCGCTTAC	Muscle
siCTRL7d_ATCTCTATCTAACGCA	Muscle
siCTRL7d_ATGCGATGTGGGTATG	Muscle
siCTRL7d_ATGGGTTCAAGACGAC	Muscle
siCTRL7d_ATGGTTGAGGTGAGCT	Muscle
siCTRL7d_ATTACCTAGGTCGCCT	Muscle
siCTRL7d_ATTCACTGTACATTGC	Muscle
siCTRL7d_ATTTCTGGTATAGGAT	Muscle
siCTRL7d_CAACAGTAGACCTCCG	Muscle
siCTRL7d_CAATGACCAGATCCTA	Muscle
siCTRL7d_CACACAAAGCATTGAA	Muscle
siCTRL7d_CACATGAAGGGCAATC	Muscle
siCTRL7d_CACGAATCAGATAAAC	Muscle
siCTRL7d_CACGGGTTCTGATTCT	Muscle
siCTRL7d_CACTAAGAGGACAACC	Muscle
siCTRL7d_CACTGGGGTCGCACGT	Muscle
siCTRL7d_CAGATCAAGATACAGT	Muscle
siCTRL7d_CAGCACGAGAAGCGAA	Muscle
siCTRL7d_CAGGCCAGTAGTCGGA	Muscle
siCTRL7d_CAGTTCCAGTATTGCC	Muscle
siCTRL7d_CATAAGCCAGACACCC	Muscle
siCTRL7d_CATCAAGTCACTCGAA	Muscle
siCTRL7d_CATCCCACAGCTTTCC	Muscle
siCTRL7d_CATCCCATCCGATAAC	Muscle
siCTRL7d_CCAAGCGAGTGGCAGT	Muscle
siCTRL7d_CCAATTTGTATTCCGA	Muscle
siCTRL7d_CCACGTTAGCGCCATC	Muscle
siCTRL7d_CCATCACAGTCACTGT	Muscle
siCTRL7d_CCCTCTCAGTGGTTAA	Muscle
siCTRL7d_CCCTTAGGTAAGACCG	Muscle
siCTRL7d_CCGAACGAGTTCCTGA	Muscle
siCTRL7d_CCGCAAGGTTTAAGGA	Muscle
siCTRL7d_CCGGGTATCCGCAGTG	Muscle
siCTRL7d_CCGTGAGGTTGTCCCT	Muscle
siCTRL7d_CCTAAGACAGGACAGT	Muscle
siCTRL7d_CCTCACATCCGTGTGG	Muscle
siCTRL7d_CCTCAGTTCACTTTGT	Muscle
siCTRL7d_CCTCCAAGTATTTCTC	Muscle
siCTRL7d_CCTCCAATCAGCTAGT	Muscle
siCTRL7d_CCTCTCCAGGACAACC	Muscle
siCTRL7d_CCTTTGGCAGGTATGG	Muscle
siCTRL7d_CGACAGCTCGCTACAA	Muscle
siCTRL7d_CGCGTGACAAATGCTC	Muscle
siCTRL7d_CGGCAGTGTCAAAGTA	Muscle
siCTRL7d_CGGGACTTCATGCCGG	Muscle
siCTRL7d_CGGTCAGAGTCGTTAC	Muscle
siCTRL7d_CGTCCATAGCTTTCTT	Muscle
siCTRL7d_CGTGATACATTGACCA	Muscle
siCTRL7d_CGTGATAGTAAGATTG	Muscle
siCTRL7d_CGTGATAGTACGCTTA	Muscle
siCTRL7d_CGTGCTTTCACCGACG	Muscle
siCTRL7d_CGTGCTTTCCGTTGAA	Muscle
siCTRL7d_CGTTAGACACACCTGG	Muscle
siCTRL7d_CGTTGGGTCCATTCAT	Muscle
siCTRL7d_CTACATTAGCTCACTA	Muscle
siCTRL7d_CTCAGTCTCCGAAGGA	Muscle
siCTRL7d_CTCCACAGTCGCTGCA	Muscle
siCTRL7d_CTCCCAAGTACTGAGG	Muscle
siCTRL7d_CTGAATGCATCCGTGG	Muscle
siCTRL7d_CTGATCCGTCCCGGTA	Muscle
siCTRL7d_CTGCAGGGTATGGAAT	Muscle
siCTRL7d_CTGCCATAGATTACCC	Muscle
siCTRL7d_CTGCCATTCAAGAGGC	Muscle
siCTRL7d_CTGCCTACACGTACTA	Muscle
siCTRL7d_CTGCTCATCTTGGCTC	Muscle
siCTRL7d_CTTACCGTCTAGGAAA	Muscle
siCTRL7d_CTTGAGACACAATGAA	Muscle
siCTRL7d_CTTGAGACAGAAGTGC	Muscle
siCTRL7d_GAACGTTCAGACCAGA	Muscle
siCTRL7d_GAACGTTTCGATACTG	Muscle
siCTRL7d_GAAGAATCACTGCGTG	Muscle
siCTRL7d_GACTATGTCCAATGCA	Muscle
siCTRL7d_GACTGATTCCGAAATC	Muscle
siCTRL7d_GAGGGTATCCACAGGC	Muscle
siCTRL7d_GAGTGTTTCCTTGGAA	Muscle
siCTRL7d_GAGTTACAGCGGTAGT	Muscle
siCTRL7d_GATCCCTTCTTCCACG	Muscle
siCTRL7d_GATGAGGCAGACCAGA	Muscle
siCTRL7d_GATTCGAGTAGGAGGG	Muscle
siCTRL7d_GCGAGAAGTGGCTGCT	Muscle
siCTRL7d_GCGTGCAGTAAGGTCG	Muscle
siCTRL7d_GCGTTTCAGCCTCTTC	Muscle
siCTRL7d_GCTGGGTCACGACGCT	Muscle
siCTRL7d_GGAGATGCAGGTCTCG	Muscle
siCTRL7d_GGCAGTCAGATTGCGG	Muscle
siCTRL7d_GGCTTTCTCAGGGTAG	Muscle
siCTRL7d_GGGCTCATCGAAGGAC	Muscle
siCTRL7d_GGGTGAAAGCACCCAC	Muscle
siCTRL7d_GGGTGAAGTCGCCACA	Muscle
siCTRL7d_GGTGAAGTCGAACGCC	Muscle
siCTRL7d_GGTGGCTCAGAGGTAC	Muscle
siCTRL7d_GGTTCTCCACCGCTGA	Muscle
siCTRL7d_GTAACACGTTTGATCG	Muscle
siCTRL7d_GTAGAAAGTGTTCCTC	Muscle
siCTRL7d_GTAGTACGTATGAGCG	Muscle
siCTRL7d_GTCATGACAGCGGATA	Muscle
siCTRL7d_GTCCTCATCGAGATGG	Muscle
siCTRL7d_GTCGAATGTGCGTGCT	Muscle
siCTRL7d_GTGTCCTAGATGGTCG	Muscle
siCTRL7d_GTGTTAGTCTTTCAGT	Muscle
siCTRL7d_GTTACAGAGCTCATAC	Muscle
siCTRL7d_GTTGTGAAGCTAATGA	Muscle
siCTRL7d_TAACACGTCGTGGCGT	Muscle
siCTRL7d_TAAGCACCACCGCTGA	Muscle
siCTRL7d_TAATTCCGTCTCTCCA	Muscle
siCTRL7d_TACAACGTCTCCTGTG	Muscle
siCTRL7d_TACCTCGGTATGTGTC	Muscle
siCTRL7d_TACTGCCCACGGTAGA	Muscle
siCTRL7d_TACTTGTAGTGGTGGT	Muscle
siCTRL7d_TAGATCGTCGTAGGGA	Muscle
siCTRL7d_TAGATCGTCTTCTCAA	Muscle
siCTRL7d_TAGGAGGCACATTCGA	Muscle
siCTRL7d_TAGGAGGGTTAAGTCC	Muscle
siCTRL7d_TAGTGCAGTAGTGATA	Muscle
siCTRL7d_TAGTGCAGTCCTATAG	Muscle
siCTRL7d_TATATCCGTATTCCGA	Muscle
siCTRL7d_TATCCTACAATGAAAC	Muscle
siCTRL7d_TCAATTCTCATTTCGT	Muscle
siCTRL7d_TCACAAGGTGTGAGCA	Muscle
siCTRL7d_TCACATTGTCGCTGCA	Muscle
siCTRL7d_TCAGCAATCATGTCTT	Muscle
siCTRL7d_TCAGTTTTCATAGACC	Muscle
siCTRL7d_TCATGGAGTTCTCCCA	Muscle
siCTRL7d_TCCAGAAAGCTCTTCC	Muscle
siCTRL7d_TCCAGAACACTTGTCC	Muscle
siCTRL7d_TCCCATGTCGACCAAT	Muscle
siCTRL7d_TCCTCGAAGGTTGAGC	Muscle
siCTRL7d_TCCTGCATCGACATAC	Muscle
siCTRL7d_TCCTGCATCGCTAATG	Muscle
siCTRL7d_TCGAAGTCATCTATCT	Muscle
siCTRL7d_TCGCAGGGTTAATGAG	Muscle
siCTRL7d_TCGGGTGTCGTTCAGA	Muscle
siCTRL7d_TCGGTCTGTATCGAGG	Muscle
siCTRL7d_TCGTCCAGTTGAGTCT	Muscle
siCTRL7d_TCTCACGCACAAGCTT	Muscle
siCTRL7d_TCTCAGCAGGGCTGAT	Muscle
siCTRL7d_TCTCCGATCTACCTTA	Muscle
siCTRL7d_TGAATCGTCGCCACTT	Muscle
siCTRL7d_TGACAGTCAATACCTG	Muscle
siCTRL7d_TGATTTCCACTGAATC	Muscle
siCTRL7d_TGCGGGTCAATCGCAT	Muscle
siCTRL7d_TGGGAGATCAGTAGGG	Muscle
siCTRL7d_TGGTTAGAGGAACGTC	Muscle
siCTRL7d_TGTCCACCATTAGGAA	Muscle
siCTRL7d_TGTCCACGTTGGGACA	Muscle
siCTRL7d_TGTCCTGAGATGTTGA	Muscle
siCTRL7d_TTACCGCTCACTACGA	Muscle
siCTRL7d_TTAGGGTAGAGGTATT	Muscle
siCTRL7d_TTATTGCTCCCGAAAT	Muscle
siCTRL7d_TTCCTTCGTATTGACC	Muscle
siCTRL7d_TTCGGTCCACGGCGTT	Muscle
siCTRL7d_TTCTAGTTCACACCCT	Muscle
siCTRL7d_TTGAACGTCCAGGACC	Muscle
siCTRL7d_TTGAGTGAGTACAACA	Muscle
siCTRL7d_TTGGATGTCGGATAAA	Muscle
siCTRL7d_TTGTTTGGTATCGCGC	Muscle
siCTRL7d_TTTGACTGTCGAGCTC	Muscle
siCTRL7d_TTTGGTTCAATAGGAT	Muscle
siCTRL11d_AAACCCAGTTGGGAAC	Muscle
siCTRL11d_AAAGGTACAACACAGG	Muscle
siCTRL11d_AAAGTCCGTAGCCCTG	Muscle
siCTRL11d_AACAAGAGTGCCTTCT	Muscle
siCTRL11d_AACACACCACACGTGC	Muscle
siCTRL11d_AACCTGACACCCTATC	Muscle
siCTRL11d_AACGGGATCCATACTT	Muscle
siCTRL11d_AACTTCTTCACTTCTA	Muscle
siCTRL11d_AAGACTCTCCACTGAA	Muscle
siCTRL11d_AAGGAATAGCGACTGA	Muscle
siCTRL11d_AAGTACCAGTCCCAAT	Muscle
siCTRL11d_AATCGACGTTGAGGAC	Muscle
siCTRL11d_AATCGACTCGTTGTGA	Muscle
siCTRL11d_AATGGAAGTTTACACG	Muscle
siCTRL11d_ACAAAGACATAGACTC	Muscle
siCTRL11d_ACATCCCCAAATGAGT	Muscle
siCTRL11d_ACCACAAAGTGCTCGC	Muscle
siCTRL11d_ACCATTTAGAGCCTGA	Muscle
siCTRL11d_ACCCTTGCATCGAAGG	Muscle
siCTRL11d_ACGATCATCTCAGTCC	Muscle
siCTRL11d_ACGGGTCTCGCCATAA	Muscle
siCTRL11d_AGACACTCAGAGGACT	Muscle
siCTRL11d_AGACACTGTGCTATTG	Muscle
siCTRL11d_AGATCCAAGGCTCTCG	Muscle
siCTRL11d_AGATGCTCACATTACG	Muscle
siCTRL11d_AGCATCACACCTCTGT	Muscle
siCTRL11d_AGCCAGCTCTAGCCTC	Muscle
siCTRL11d_AGCGATTGTTCCACGG	Muscle
siCTRL11d_AGCTACAGTGGTGATG	Muscle
siCTRL11d_AGCTCAACAAACTAAG	Muscle
siCTRL11d_AGCTTCCTCGGTTGTA	Muscle
siCTRL11d_AGGGTTTAGTATTAGG	Muscle
siCTRL11d_AGGTCTAAGTCGAAGC	Muscle
siCTRL11d_AGTAACCGTACAAGTA	Muscle
siCTRL11d_AGTAGTCCAACCTAAC	Muscle
siCTRL11d_AGTCTCCTCGTCGACG	Muscle
siCTRL11d_AGTTAGCGTCTGGTTA	Muscle
siCTRL11d_ATACCGAAGTGCCAGA	Muscle
siCTRL11d_ATACTTCCAGCTCTGG	Muscle
siCTRL11d_ATAGACCAGTACAGCG	Muscle
siCTRL11d_ATCCACCAGTTAACAG	Muscle
siCTRL11d_ATCCCTGAGTATGGAT	Muscle
siCTRL11d_ATCGATGAGCATGAAT	Muscle
siCTRL11d_ATCGTGAGTTCGTTCC	Muscle
siCTRL11d_ATCGTGATCGGTGAAG	Muscle
siCTRL11d_ATGAGTCAGGTTACAA	Muscle
siCTRL11d_ATGCATGGTGCCTACG	Muscle
siCTRL11d_ATGCCTCGTCCGGATC	Muscle
siCTRL11d_ATGTCTTGTATACCCA	Muscle
siCTRL11d_ATGTCTTTCCTACTGC	Muscle
siCTRL11d_ATTCCCGAGGCCTGCT	Muscle
siCTRL11d_ATTGGGTCACCTATCC	Muscle
siCTRL11d_ATTTACCAGCATATGA	Muscle
siCTRL11d_ATTTCTGCAAAGCGTG	Muscle
siCTRL11d_CAAAGAAAGTTCTCTT	Muscle
siCTRL11d_CAACCAATCGCGTGCA	Muscle
siCTRL11d_CACACAAGTGGTCTCG	Muscle
siCTRL11d_CACATGAGTAAGCGGT	Muscle
siCTRL11d_CACCAAAAGGGCAAGG	Muscle
siCTRL11d_CACCAAATCCACGGAC	Muscle
siCTRL11d_CACCGTTTCGCGCCAA	Muscle
siCTRL11d_CACGTGGAGCCATTCA	Muscle
siCTRL11d_CAGCCAGGTCGATTAC	Muscle
siCTRL11d_CAGGGCTAGCACAAAT	Muscle
siCTRL11d_CAGGTATGTCCTGTTC	Muscle
siCTRL11d_CAGTGCGCAGGAATCG	Muscle
siCTRL11d_CAGTTCCAGCCTATTG	Muscle
siCTRL11d_CAGTTCCTCTGAGGCC	Muscle
siCTRL11d_CATACAGTCTGTCCGT	Muscle
siCTRL11d_CATCAAGCAATTCTTC	Muscle
siCTRL11d_CATCGTCCAGCACAAG	Muscle
siCTRL11d_CATGCAAGTCCTGGGT	Muscle
siCTRL11d_CATTCTAGTCTTGCTC	Muscle
siCTRL11d_CCACGTTGTGCATGAG	Muscle
siCTRL11d_CCCTGATTCATAGCAC	Muscle
siCTRL11d_CCCTTAGCATTCAGGT	Muscle
siCTRL11d_CCGGACACATGCGGTC	Muscle
siCTRL11d_CCGGTGAGTTAATCGC	Muscle
siCTRL11d_CCTAACCAGCGTGTTT	Muscle
siCTRL11d_CCTATCGGTCGTTGCG	Muscle
siCTRL11d_CCTCAACAGCGTGAAC	Muscle
siCTRL11d_CCTCACAAGAATTTGG	Muscle
siCTRL11d_CCTCCTCCATAGGTTC	Muscle
siCTRL11d_CCTGCATTCGACGCGT	Muscle
siCTRL11d_CCTGTTGAGAAACTGT	Muscle
siCTRL11d_CCTTCAGCATTAAAGG	Muscle
siCTRL11d_CGAGTTAAGGTAGCCA	Muscle
siCTRL11d_CGGGACTGTTAAACCC	Muscle
siCTRL11d_CGTTCTGTCACGGTCG	Muscle
siCTRL11d_CGTTCTGTCGGTCTGG	Muscle
siCTRL11d_CGTTCTGTCTTCACGC	Muscle
siCTRL11d_CGTTGGGTCAGGACGA	Muscle
siCTRL11d_CTAAGTGAGACTGAGC	Muscle
siCTRL11d_CTACGGGAGTACAACA	Muscle
siCTRL11d_CTACTATAGGTTATAG	Muscle
siCTRL11d_CTAGGTAGTCGTGGTC	Muscle
siCTRL11d_CTATCTATCGCAGATT	Muscle
siCTRL11d_CTCAAGACACATGAAA	Muscle
siCTRL11d_CTCAGAAGTACATTGC	Muscle
siCTRL11d_CTCAGGGCAGTGTGCC	Muscle
siCTRL11d_CTCATGCCAGCACACC	Muscle
siCTRL11d_CTCATGCGTAGTAAGT	Muscle
siCTRL11d_CTCCCAATCAACTCTT	Muscle
siCTRL11d_CTCTCAGTCGGCTATA	Muscle
siCTRL11d_CTGAATGCAGCACGAA	Muscle
siCTRL11d_CTGCCATCAAGGATGC	Muscle
siCTRL11d_CTGGACGAGCCGTAAG	Muscle
siCTRL11d_CTGTACCGTCACAGAG	Muscle
siCTRL11d_CTTAGGAGTCCGAAGA	Muscle
siCTRL11d_CTTCTCTTCCCGTGAG	Muscle
siCTRL11d_CTTGAGACACTTGGCG	Muscle
siCTRL11d_CTTTCAACATATACCG	Muscle
siCTRL11d_GAAGAATAGTTCCAGT	Muscle
siCTRL11d_GAAGCCCCAGAGGTTG	Muscle
siCTRL11d_GAAGGACGTTGGTGTT	Muscle
siCTRL11d_GACACGCTCTCTATAC	Muscle
siCTRL11d_GACCCAGGTGACTGTT	Muscle
siCTRL11d_GACTCAAAGCGAAACC	Muscle
siCTRL11d_GAGTCTAAGGCATCTT	Muscle
siCTRL11d_GAGTCTATCCACGTCT	Muscle
siCTRL11d_GATCAGTCACAGCATT	Muscle
siCTRL11d_GCACTAACAGGAATAT	Muscle
siCTRL11d_GCCCGAACATCGGATT	Muscle
siCTRL11d_GCCTGTTGTACCTGTA	Muscle
siCTRL11d_GCGATCGCACAGTGAG	Muscle
siCTRL11d_GCTACCTAGGTGCTTT	Muscle
siCTRL11d_GCTTGGGTCTGGACCG	Muscle
siCTRL11d_GGAGGTAGTCCCGCAA	Muscle
siCTRL11d_GGCTGTGCAATGACCT	Muscle
siCTRL11d_GGCTTGGGTAGATGTA	Muscle
siCTRL11d_GGGAAGTTCACCTACC	Muscle
siCTRL11d_GGGACCTTCCACTTTA	Muscle
siCTRL11d_GGGTGTCAGTTCCATG	Muscle
siCTRL11d_GGTAATCGTCATTCCC	Muscle
siCTRL11d_GGTCACGCAGGGACTA	Muscle
siCTRL11d_GGTGGCTAGCGGGTAT	Muscle
siCTRL11d_GGTTCTCAGAGAGGTA	Muscle
siCTRL11d_GTAATGCTCGGCATAT	Muscle
siCTRL11d_GTATTGGAGCTGACCC	Muscle
siCTRL11d_GTATTGGGTCTCTCTG	Muscle
siCTRL11d_GTCAAGTAGGCCTTGC	Muscle
siCTRL11d_GTCCACTAGACGTCGA	Muscle
siCTRL11d_GTCCTCAAGAGCTGAC	Muscle
siCTRL11d_GTCCTCATCAAGGTGG	Muscle
siCTRL11d_GTCGTTCAGACCATAA	Muscle
siCTRL11d_GTGAGGAGTCCGGACT	Muscle
siCTRL11d_GTGCAGCTCACCTCGT	Muscle
siCTRL11d_GTGCAGCTCGGAACTT	Muscle
siCTRL11d_GTGCGTGAGGTAACTA	Muscle
siCTRL11d_GTGCTGGAGATGAATC	Muscle
siCTRL11d_GTGTCCTTCTTAAGGC	Muscle
siCTRL11d_GTGTTAGAGATCCCAT	Muscle
siCTRL11d_GTTAGACAGCGCTTCG	Muscle
siCTRL11d_GTTCGCTTCCACGTAA	Muscle
siCTRL11d_GTTGCTCGTGATCGTT	Muscle
siCTRL11d_GTTGTGACAAGCCATT	Muscle
siCTRL11d_GTTGTGATCCGACGGT	Muscle
siCTRL11d_TAACCAGCACCTCGTT	Muscle
siCTRL11d_TAACTTCAGCCACCGT	Muscle
siCTRL11d_TAACTTCTCAAGCTGT	Muscle
siCTRL11d_TAAGCACCATACTGTG	Muscle
siCTRL11d_TAATTCCTCCATGATG	Muscle
siCTRL11d_TACACCCCATCCTAAG	Muscle
siCTRL11d_TACCCGTAGTCAGCGA	Muscle
siCTRL11d_TACGTCCTCCGAAATC	Muscle
siCTRL11d_TACTGCCAGGCGATAC	Muscle
siCTRL11d_TACTTGTTCCTTCGAC	Muscle
siCTRL11d_TAGGAGGCAAAGGCTG	Muscle
siCTRL11d_TATCGCCTCATGGATC	Muscle
siCTRL11d_TATCTGTCAATCTGCA	Muscle
siCTRL11d_TATTCCACACTTTATC	Muscle
siCTRL11d_TATTGGGAGTGCTAGG	Muscle
siCTRL11d_TCAAGACTCTTGGCTC	Muscle
siCTRL11d_TCAATCTAGGTAAAGG	Muscle
siCTRL11d_TCAATCTGTGCTGCAC	Muscle
siCTRL11d_TCAATTCGTGCACAAG	Muscle
siCTRL11d_TCATCCGAGTGTTCAC	Muscle
siCTRL11d_TCCCACAAGAAGAACG	Muscle
siCTRL11d_TCCGAAAGTACATACC	Muscle
siCTRL11d_TCCGATCAGCTTTCCC	Muscle
siCTRL11d_TCCTCTTTCCATAGAC	Muscle
siCTRL11d_TCGAAGTAGTGATGGC	Muscle
siCTRL11d_TCGGGACTCATTTACC	Muscle
siCTRL11d_TCGTAGAAGAGCAACC	Muscle
siCTRL11d_TCGTCCACAAAGGCGT	Muscle
siCTRL11d_TCGTCCATCTGAGCAT	Muscle
siCTRL11d_TCTAACTCATCGCTAA	Muscle
siCTRL11d_TCTACATCAAGCGATG	Muscle
siCTRL11d_TCTCACGCACTCCGGA	Muscle
siCTRL11d_TCTTAGTGTTCTTGTT	Muscle
siCTRL11d_TGCTCCAAGACAGCGT	Muscle
siCTRL11d_TGGCGTGAGTGTTGAA	Muscle
siCTRL11d_TGGGAGACAGAACATA	Muscle
siCTRL11d_TGTAACGGTCCCGCAA	Muscle
siCTRL11d_TGTGAGTAGCCATTCA	Muscle
siCTRL11d_TTACGCCTCTTCTGGC	Muscle
siCTRL11d_TTAGGCACAACGTAAA	Muscle
siCTRL11d_TTAGTCTAGGACTAAT	Muscle
siCTRL11d_TTCATGTAGCCTCACG	Muscle
siCTRL11d_TTCATGTCACAGCTTA	Muscle
siCTRL11d_TTCGATTGTCCTCATC	Muscle
siCTRL11d_TTCTGTAAGGAATCGC	Muscle
siCTRL11d_TTCTGTACATGGCCCA	Muscle
siCTRL11d_TTCTTGAAGCTACTAC	Muscle
siCTRL11d_TTGAACGTCGCGTCGA	Muscle
siCTRL11d_TTGGGATAGGGTTAAT	Muscle
siCTRL11d_TTGTGGAAGGACAACC	Muscle
siCTRL11d_TTGTTTGTCCATTGCC	Muscle
siCTRL11d_TTTGATCCAGACCTGC	Muscle
siCTRL11d_TTTGGAGTCTTCTAAC	Muscle
siWTAP0d_AAAGGTACAAGATGGC	Muscle
siWTAP0d_AACCACAGTGTGATGG	Muscle
siWTAP0d_AACCACATCAACTACG	Muscle
siWTAP0d_AACCTTTCATAGTCGT	Muscle
siWTAP0d_AAGATAGAGACTCTTG	Muscle
siWTAP0d_AAGTACCGTGGTAACG	Muscle
siWTAP0d_AATGGAATCTGCATAG	Muscle
siWTAP0d_AATGGCTAGACAACTA	Muscle
siWTAP0d_ACAGGGAGTATTTCTC	Muscle
siWTAP0d_ACATCCCCATGAAGCG	Muscle
siWTAP0d_ACCAACACACATAACC	Muscle
siWTAP0d_ACCACAACATGACACT	Muscle
siWTAP0d_ACGGGTCAGGAACTCG	Muscle
siWTAP0d_ACTATGGTCATTGCTT	Muscle
siWTAP0d_ACTCCCAGTCTGTCAA	Muscle
siWTAP0d_ACTCTCGTCTGCGAGC	Muscle
siWTAP0d_ACTGATGGTGCCCGTA	Muscle
siWTAP0d_ACTGTCCCAGTTGTTG	Muscle
siWTAP0d_ACTTCCGGTTTACGTG	Muscle
siWTAP0d_AGAAATGGTACTAGCT	Muscle
siWTAP0d_AGACAAAGTTTCAGAC	Muscle
siWTAP0d_AGACCCGTCATGAGAA	Muscle
siWTAP0d_AGACTCATCATCGGGC	Muscle
siWTAP0d_AGATGCTCATTCTCTA	Muscle
siWTAP0d_AGCCACGTCCGATGTA	Muscle
siWTAP0d_AGCGATTGTTCGTACA	Muscle
siWTAP0d_AGCGTATTCAGTAGGG	Muscle
siWTAP0d_AGGCATTCATGCCATA	Muscle
siWTAP0d_AGGGCTCCAACAGAGC	Muscle
siWTAP0d_AGGTTACGTCCCGGTA	Muscle
siWTAP0d_AGTCTCCAGAGAGGTA	Muscle
siWTAP0d_AGTGATCCACGATAGG	Muscle
siWTAP0d_AGTGTTGCATTACGGT	Muscle
siWTAP0d_ATCAGGTAGTACAGAT	Muscle
siWTAP0d_ATCCATTAGATTAGTG	Muscle
siWTAP0d_ATGGGAGAGCGATGAC	Muscle
siWTAP0d_ATGTCCCCATACATCG	Muscle
siWTAP0d_ATTCCCGGTCATTGCA	Muscle
siWTAP0d_ATTGTTCTCCATGCAA	Muscle
siWTAP0d_CAAAGAACATCTAGAC	Muscle
siWTAP0d_CAACAACAGCTGACCC	Muscle
siWTAP0d_CAAGAGGAGCACTCTA	Muscle
siWTAP0d_CAATACGCACAGCATT	Muscle
siWTAP0d_CAATACGGTGCCGAAA	Muscle
siWTAP0d_CACAACACATCGTGCG	Muscle
siWTAP0d_CACACAACAGACACAG	Muscle
siWTAP0d_CACACAACAGCACGAA	Muscle
siWTAP0d_CACATGAAGCTCTTCC	Muscle
siWTAP0d_CACGTGGGTTGAGAGC	Muscle
siWTAP0d_CACTGAACACGGCGTT	Muscle
siWTAP0d_CAGAGCCAGACGCCAA	Muscle
siWTAP0d_CAGCACGTCCCAGTGG	Muscle
siWTAP0d_CAGTGCGCATCCTTCG	Muscle
siWTAP0d_CAGTTAGAGCGACCCT	Muscle
siWTAP0d_CATACAGTCTCGTCAC	Muscle
siWTAP0d_CATCGTCAGAGTGTTA	Muscle
siWTAP0d_CATGAGTAGACCATGG	Muscle
siWTAP0d_CATGCAAGTCGTGGTC	Muscle
siWTAP0d_CATTCATTCCACACAA	Muscle
siWTAP0d_CATTGAGAGCTGCCTG	Muscle
siWTAP0d_CATTTCACATCCTCAC	Muscle
siWTAP0d_CCAAGCGGTGGGTTGA	Muscle
siWTAP0d_CCACTTGAGTAGACAT	Muscle
siWTAP0d_CCACTTGAGTCCCAGC	Muscle
siWTAP0d_CCCAACTAGCGTGTTT	Muscle
siWTAP0d_CCGAACGGTATCGCGC	Muscle
siWTAP0d_CCGGTGAAGGGTCAAC	Muscle
siWTAP0d_CCGTGAGAGTATGACA	Muscle
siWTAP0d_CCTAAGAAGTCTGCGC	Muscle
siWTAP0d_CCTCACAAGGAAAGGT	Muscle
siWTAP0d_CCTCTAGAGTGCTCAT	Muscle
siWTAP0d_CGCATGGTCTATGCCC	Muscle
siWTAP0d_CGCGTGAGTATGGAAT	Muscle
siWTAP0d_CGGACACTCTAACGGT	Muscle
siWTAP0d_CGTGATAAGGCACCAA	Muscle
siWTAP0d_CTAACTTCAATGTGGG	Muscle
siWTAP0d_CTACGGGTCTAAGAAG	Muscle
siWTAP0d_CTAGGTAAGCTGCGAA	Muscle
siWTAP0d_CTAGGTATCGAGAATA	Muscle
siWTAP0d_CTCATGCCATTCACAG	Muscle
siWTAP0d_CTCCACATCGCTTACC	Muscle
siWTAP0d_CTCCATGCATTGCCGG	Muscle
siWTAP0d_CTCCCTCAGCTTAGTC	Muscle
siWTAP0d_CTCGAGGGTTCAGTAC	Muscle
siWTAP0d_CTCTCAGCAATCAAGA	Muscle
siWTAP0d_CTCTGGTGTCACCACG	Muscle
siWTAP0d_CTGAATGGTATCAGCT	Muscle
siWTAP0d_CTGAATGGTTCTTAGG	Muscle
siWTAP0d_CTGCATCAGCCTGTCG	Muscle
siWTAP0d_CTTCCTTTCGACGTCG	Muscle
siWTAP0d_CTTCGGTGTCGAACGA	Muscle
siWTAP0d_CTTCTAACACAATCTG	Muscle
siWTAP0d_CTTCTAACATCAACCA	Muscle
siWTAP0d_CTTTCGGGTCCGAAAG	Muscle
siWTAP0d_GAACTGTTCACGGACC	Muscle
siWTAP0d_GAATAGAGTGTTAAAG	Muscle
siWTAP0d_GACACGCAGCACCTGC	Muscle
siWTAP0d_GACGCTGAGCGTTCCG	Muscle
siWTAP0d_GAGAAATAGTACGTCT	Muscle
siWTAP0d_GAGAGGTTCGAGCACC	Muscle
siWTAP0d_GAGTCATTCATTATCC	Muscle
siWTAP0d_GATAGAACAGCACAAG	Muscle
siWTAP0d_GATCAGTAGCCGCACT	Muscle
siWTAP0d_GATTTCTTCCATTTGT	Muscle
siWTAP0d_GCACATACACCGTCGA	Muscle
siWTAP0d_GCATTAGCACGGGCTT	Muscle
siWTAP0d_GCCAGTGTCCGTTGGG	Muscle
siWTAP0d_GCCGATGAGTCCGCCA	Muscle
siWTAP0d_GCGATCGCACGACTAT	Muscle
siWTAP0d_GCGGAAACATCGGTTA	Muscle
siWTAP0d_GCGGAAACATGTCTAG	Muscle
siWTAP0d_GCTGCAGAGTCACGCC	Muscle
siWTAP0d_GCTTGGGGTATGGTAA	Muscle
siWTAP0d_GCTTTCGGTTGCTGAT	Muscle
siWTAP0d_GGAGAACCAAGCCTGC	Muscle
siWTAP0d_GGAGGATTCATACGGT	Muscle
siWTAP0d_GGGCTCATCAAGTGTC	Muscle
siWTAP0d_GGGTCACTCTGAGAAA	Muscle
siWTAP0d_GGGTCTGCAAGGGTCA	Muscle
siWTAP0d_GGTGGCTGTACAGGTG	Muscle
siWTAP0d_GGTGTCGTCTGTGTGA	Muscle
siWTAP0d_GTAATCGTCGTGTCAA	Muscle
siWTAP0d_GTACAGTCATGAGAAT	Muscle
siWTAP0d_GTAGAGGAGACTAAGT	Muscle
siWTAP0d_GTATTTCCACATTGTG	Muscle
siWTAP0d_GTCACGGAGGAACGTC	Muscle
siWTAP0d_GTCACGGCACCCTAAA	Muscle
siWTAP0d_GTCCCATAGCTCGACC	Muscle
siWTAP0d_GTGAGGACAGCGTAGA	Muscle
siWTAP0d_GTGCACGTCTTCTCAA	Muscle
siWTAP0d_GTGGCGTTCACTTGTT	Muscle
siWTAP0d_GTGTAACTCAGACAAA	Muscle
siWTAP0d_GTGTGATAGTCTAACC	Muscle
siWTAP0d_GTGTTCCTCTGCGATA	Muscle
siWTAP0d_GTTCTATTCCGCTAGG	Muscle
siWTAP0d_GTTGTAGCACCGTCGA	Muscle
siWTAP0d_TAAGCCACAGAAACCG	Muscle
siWTAP0d_TACCGAACAGGCACAA	Muscle
siWTAP0d_TACGTCCAGTGCTCAT	Muscle
siWTAP0d_TACTTCAGTATAGGGC	Muscle
siWTAP0d_TAGACTGAGACTACCT	Muscle
siWTAP0d_TAGGGTTTCCACTTTA	Muscle
siWTAP0d_TATACCTTCTAGGAAA	Muscle
siWTAP0d_TATATCCTCCCGTTCA	Muscle
siWTAP0d_TCACGCTGTGCATTAC	Muscle
siWTAP0d_TCACTCGCAGCTACCG	Muscle
siWTAP0d_TCAGCCTAGTATAGAC	Muscle
siWTAP0d_TCATACTGTTGTCCCT	Muscle
siWTAP0d_TCATCATAGTTCGGTT	Muscle
siWTAP0d_TCATGGATCAGGACAG	Muscle
siWTAP0d_TCCAGAACAGGAATAT	Muscle
siWTAP0d_TCCATCGGTTCAACGT	Muscle
siWTAP0d_TCCTCGAGTGGCCCAT	Muscle
siWTAP0d_TCCTCTTGTACCTAGT	Muscle
siWTAP0d_TCGATTTAGGGTTTCT	Muscle
siWTAP0d_TCGGGTGCATGTAACC	Muscle
siWTAP0d_TCGGTCTGTGATACTC	Muscle
siWTAP0d_TCTATCATCCACACCT	Muscle
siWTAP0d_TCTCACGAGACCTGGA	Muscle
siWTAP0d_TGAATCGCATCGGATT	Muscle
siWTAP0d_TGACTCCTCAACTGGT	Muscle
siWTAP0d_TGAGCGCCACCTATCC	Muscle
siWTAP0d_TGATCAGGTGGCAACA	Muscle
siWTAP0d_TGCATCCTCTGGTCAA	Muscle
siWTAP0d_TGCATGACAGTAACAA	Muscle
siWTAP0d_TGCCGAGCATGGGAAC	Muscle
siWTAP0d_TGCGATAGTTTACACG	Muscle
siWTAP0d_TGCGATATCGGTAACT	Muscle
siWTAP0d_TGCTCCATCCCTCATG	Muscle
siWTAP0d_TGCTGAAAGGATGCGT	Muscle
siWTAP0d_TGCTTCGTCCACGTAA	Muscle
siWTAP0d_TGGAACTCAGCACGAA	Muscle
siWTAP0d_TGGAGAGAGATCCGAG	Muscle
siWTAP0d_TGGATCACACCTGTCT	Muscle
siWTAP0d_TGGCGTGAGTCATACC	Muscle
siWTAP0d_TGGGTTATCGCTTGAA	Muscle
siWTAP0d_TGGTGATTCTCGTTTA	Muscle
siWTAP0d_TGTCCCAAGGTAAGGA	Muscle
siWTAP0d_TGTTACTTCCTCACGT	Muscle
siWTAP0d_TTACAGGGTCTTGCTC	Muscle
siWTAP0d_TTACCATCACATTCTT	Muscle
siWTAP0d_TTACTGTTCCAAGAGG	Muscle
siWTAP0d_TTCCACGAGTAGATCA	Muscle
siWTAP0d_TTCGATTTCGTCGATA	Muscle
siWTAP0d_TTCGCTGAGTTAGTAG	Muscle
siWTAP0d_TTCGGTCTCCCAGCGA	Muscle
siWTAP0d_TTGACCCAGTTGCGCC	Muscle
siWTAP0d_TTGATGGGTGATGAAT	Muscle
siWTAP0d_TTTAGTCAGAGGGTGG	Muscle
siWTAP6h_AAAGGATAGACCAGAC	Muscle
siWTAP6h_AAAGGGCTCGGCTGAC	Muscle
siWTAP6h_AACAGGGCAGGGAATC	Muscle
siWTAP6h_AATAGAGTCTGGGATT	Muscle
siWTAP6h_AATCGACTCACAGAGG	Muscle
siWTAP6h_AATCGTGCAAACTCGT	Muscle
siWTAP6h_AATTTCCTCGTGGGAA	Muscle
siWTAP6h_ACGTAGTGTCGGTACC	Muscle
siWTAP6h_ACTATTCCATCCGAAT	Muscle
siWTAP6h_AGAAGCGTCCTACACC	Muscle
siWTAP6h_AGATGAAGTCAAAGCG	Muscle
siWTAP6h_AGCGCTGAGTTTAGGA	Muscle
siWTAP6h_AGGATAAAGCGTCAAG	Muscle
siWTAP6h_AGGTCTAAGACGGATC	Muscle
siWTAP6h_AGTAACCCACAAATCC	Muscle
siWTAP6h_AGTGATCCACTCCTTG	Muscle
siWTAP6h_AGTTAGCCAAGGCAAC	Muscle
siWTAP6h_ATGCATGTCTCTGAGA	Muscle
siWTAP6h_ATGCGATAGCAAGGAA	Muscle
siWTAP6h_CAACGATTCGCTAATG	Muscle
siWTAP6h_CAGATCAGTGACACAG	Muscle
siWTAP6h_CAGATTGTCGAACCTA	Muscle
siWTAP6h_CAGCAATAGGGACACT	Muscle
siWTAP6h_CAGGTATAGGTTCACT	Muscle
siWTAP6h_CATAGACAGGCGCTCT	Muscle
siWTAP6h_CATCAAGCACTCATAG	Muscle
siWTAP6h_CCAAGCGCAAAGAGTT	Muscle
siWTAP6h_CCACCATTCTGTGCAA	Muscle
siWTAP6h_CCCAACTAGAGGCCAT	Muscle
siWTAP6h_CCCTCAACATTGCCGG	Muscle
siWTAP6h_CCGCAAGGTGTATTCG	Muscle
siWTAP6h_CCTAACCCAGTGACCC	Muscle
siWTAP6h_CCTCAACGTGGATCGA	Muscle
siWTAP6h_CCTCACAAGGTAAACT	Muscle
siWTAP6h_CCTCCTCGTGGATGAC	Muscle
siWTAP6h_CGGGTCATCTTAATCC	Muscle
siWTAP6h_CTACATTAGCCATTTG	Muscle
siWTAP6h_CTACCCACAACCGACC	Muscle
siWTAP6h_CTACGGGCACTTGGCG	Muscle
siWTAP6h_CTATAGGCAAGCCCAC	Muscle
siWTAP6h_CTCCCTCGTCCACAGC	Muscle
siWTAP6h_CTGCATCGTGATACAA	Muscle
siWTAP6h_CTGCGAGGTGCGAGTA	Muscle
siWTAP6h_CTGTATTGTGTCCGTG	Muscle
siWTAP6h_CTTCAATTCCGACAGC	Muscle
siWTAP6h_CTTGATTCAAAGAGTT	Muscle
siWTAP6h_GAAACCTCATTGCCGG	Muscle
siWTAP6h_GAATCACAGGTCCCTG	Muscle
siWTAP6h_GAGACTTGTTAAGAAC	Muscle
siWTAP6h_GAGGCCTTCCATTGTT	Muscle
siWTAP6h_GATGGAGAGTCATCCA	Muscle
siWTAP6h_GATTCGACATCCTATT	Muscle
siWTAP6h_GCATCTCTCCTAGAGT	Muscle
siWTAP6h_GCATTAGGTGATTGGG	Muscle
siWTAP6h_GCCAGTGCATCCGAGC	Muscle
siWTAP6h_GCCGATGCATTGCCGG	Muscle
siWTAP6h_GCTACAAGTCCGGTGT	Muscle
siWTAP6h_GCTTGGGAGTCTCTGA	Muscle
siWTAP6h_GGCAGTCTCAAACGAA	Muscle
siWTAP6h_GGGCCATCACGGTGAA	Muscle
siWTAP6h_GTAACCAGTCGTCATA	Muscle
siWTAP6h_GTAGATCCAGATCACT	Muscle
siWTAP6h_GTCATGACACAGAGAC	Muscle
siWTAP6h_GTGCTTCGTAGACTGG	Muscle
siWTAP6h_GTGTCCTAGTGTACCT	Muscle
siWTAP6h_GTTGCTCCATGACAAA	Muscle
siWTAP6h_TAAGCCAAGAGTGGCT	Muscle
siWTAP6h_TAAGCCACAGCATACT	Muscle
siWTAP6h_TAAGTCGGTTACTCAG	Muscle
siWTAP6h_TACTGCCGTCAAGCGA	Muscle
siWTAP6h_TATATCCGTGTCTAAC	Muscle
siWTAP6h_TCCACGTAGTAGCAAT	Muscle
siWTAP6h_TCCGAAAGTACCTTCC	Muscle
siWTAP6h_TCGTGGGAGGTTACCT	Muscle
siWTAP6h_TGAATGCTCGAGAGAC	Muscle
siWTAP6h_TGCTTCGTCCGCGGAT	Muscle
siWTAP6h_TGGTACACAAACCATC	Muscle
siWTAP6h_TGTAGACTCCAGTACA	Muscle
siWTAP6h_TGTCCCATCTTACCGC	Muscle
siWTAP6h_TGTGCGGTCGTCCTCA	Muscle
siWTAP6h_TGTGGCGAGATCCCAT	Muscle
siWTAP6h_TGTTGGAAGTGTTCCA	Muscle
siWTAP6h_TTACAGGGTACCGTCG	Muscle
siWTAP6h_TTCCTAAAGCGCCTTG	Muscle
siWTAP6h_TTCGCTGTCGGTGAAG	Muscle
siWTAP6h_TTCTCTCTCCCGGTAG	Muscle
siWTAP6h_TTGGGCGTCCGTCACT	Muscle
siWTAP6h_TTGGTTTTCTGGCTGG	Muscle
siWTAP6h_TTGTGGAAGCGTGTCC	Muscle
siWTAP6h_TTGTTGTAGCCACCGT	Muscle
siWTAP3d_AAACGCTCAGGATGAC	Muscle
siWTAP3d_AAAGGTATCCGTTGGG	Muscle
siWTAP3d_AAAGGTATCTATCGCC	Muscle
siWTAP3d_AACAAGAGTATTTCGG	Muscle
siWTAP3d_AACGTCACACGTGAGA	Muscle
siWTAP3d_AACTTCTCATCCGGCA	Muscle
siWTAP3d_AAGACAACACTGAATC	Muscle
siWTAP3d_AAGACAATCTCCTGCA	Muscle
siWTAP3d_AATCGACTCTCAGAAC	Muscle
siWTAP3d_AATCGTGTCATTACTC	Muscle
siWTAP3d_AATGACCAGGCTTAAA	Muscle
siWTAP3d_AATGGAACATTATGCG	Muscle
siWTAP3d_ACAACCAGTGATACAA	Muscle
siWTAP3d_ACATGCAAGGACTATA	Muscle
siWTAP3d_ACCGTTCTCATAAGGA	Muscle
siWTAP3d_ACGTAACGTTTGGAGG	Muscle
siWTAP3d_ACTTCGCCATTGCCTC	Muscle
siWTAP3d_ACTTCGCGTGATATAG	Muscle
siWTAP3d_AGAACCTCAGACTGCC	Muscle
siWTAP3d_AGCATCACAGGTTCCG	Muscle
siWTAP3d_AGGACGAAGAGTCACG	Muscle
siWTAP3d_AGGTAGGCACGGGCTT	Muscle
siWTAP3d_AGTCATGGTCAATGGG	Muscle
siWTAP3d_AGTGACTGTACGATTC	Muscle
siWTAP3d_AGTGATCGTAGCTTTG	Muscle
siWTAP3d_ATCCGTCCAAGGATGC	Muscle
siWTAP3d_ATCTCTAGTTGTAAAG	Muscle
siWTAP3d_ATGATCGAGATTTGCC	Muscle
siWTAP3d_ATGCGATGTGTAAATG	Muscle
siWTAP3d_ATGGAGGCAAAGGAGA	Muscle
siWTAP3d_ATGGAGGCACGTATAC	Muscle
siWTAP3d_ATGGTTGTCCATCCGT	Muscle
siWTAP3d_ATGTCCCAGCTAGAAT	Muscle
siWTAP3d_ATTTCTGGTAACGGTG	Muscle
siWTAP3d_CAAAGAAGTTTGTGGT	Muscle
siWTAP3d_CAATCGAAGGTAGGCT	Muscle
siWTAP3d_CACATGAAGTCGGCAA	Muscle
siWTAP3d_CATAAGCGTTCTCTAT	Muscle
siWTAP3d_CATACTTCATCGTGCG	Muscle
siWTAP3d_CATCGTCAGACGAGCT	Muscle
siWTAP3d_CCACCATCATGGCTAT	Muscle
siWTAP3d_CCATAAGCATCCTTGC	Muscle
siWTAP3d_CCATAAGTCCATAGGT	Muscle
siWTAP3d_CCTAACCTCATAGGCT	Muscle
siWTAP3d_CCTCACATCTAGCATG	Muscle
siWTAP3d_CCTCTCCAGTCCGCGT	Muscle
siWTAP3d_CGAAGTTTCGGAACTT	Muscle
siWTAP3d_CGATGCGGTGGCAGAT	Muscle
siWTAP3d_CGGCAGTCATTGCAAC	Muscle
siWTAP3d_CGTAAGTTCATGGTAC	Muscle
siWTAP3d_CTACATTCAATCGCAT	Muscle
siWTAP3d_CTATCTACATTCATCT	Muscle
siWTAP3d_CTCATCGCACCCTGTT	Muscle
siWTAP3d_CTCCGATGTTGCACGC	Muscle
siWTAP3d_CTGTCGTAGGGAGAAT	Muscle
siWTAP3d_CTGTGAAAGCGTTACT	Muscle
siWTAP3d_CTGTGGGAGGCATCAG	Muscle
siWTAP3d_GAACGTTCAACAGCTT	Muscle
siWTAP3d_GAACTGTCACGGTGTC	Muscle
siWTAP3d_GAAGCGACATGTTTGG	Muscle
siWTAP3d_GAAGGGTCAGGGACTA	Muscle
siWTAP3d_GACAGCCTCTGGCCAG	Muscle
siWTAP3d_GACTGATAGCACCGAA	Muscle
siWTAP3d_GAGGCAACAACCGCTG	Muscle
siWTAP3d_GAGTGTTAGCGCGTTC	Muscle
siWTAP3d_GATAGAAAGTCTGGAG	Muscle
siWTAP3d_GATCCCTGTTGAGTCT	Muscle
siWTAP3d_GATTCTTCAAGGTTGG	Muscle
siWTAP3d_GATTCTTTCAGACCTA	Muscle
siWTAP3d_GCAACATTCATTACTC	Muscle
siWTAP3d_GCAGCCAAGCATCAAA	Muscle
siWTAP3d_GCCCGAAGTTGAAGTA	Muscle
siWTAP3d_GCGTGCATCTATGCCC	Muscle
siWTAP3d_GGAATCTCATATGAAG	Muscle
siWTAP3d_GGGACAAGTTCCGCGA	Muscle
siWTAP3d_GGGCCATCAAATGCTC	Muscle
siWTAP3d_GGGTATTTCCATCGTC	Muscle
siWTAP3d_GGGTCTGTCGTCGACG	Muscle
siWTAP3d_GTAAGTCGTAGCGATG	Muscle
siWTAP3d_GTAATCGCACTAGTAC	Muscle
siWTAP3d_GTAGATCCACCCTAGG	Muscle
siWTAP3d_GTCTCACGTTCAGGTT	Muscle
siWTAP3d_GTTAGACTCTCTCAAT	Muscle
siWTAP3d_GTTCCGTTCCTAAGTG	Muscle
siWTAP3d_GTTCTATAGGCGATAC	Muscle
siWTAP3d_GTTGCGGAGGTAACTA	Muscle
siWTAP3d_TAAGCGTCACTGTCCT	Muscle
siWTAP3d_TACCCGTCATCTTAGG	Muscle
siWTAP3d_TACGGGCAGCTATCTG	Muscle
siWTAP3d_TAGAGTCAGCAACAGC	Muscle
siWTAP3d_TATCTTGGTACGCTAT	Muscle
siWTAP3d_TATTGGGGTTGAATCC	Muscle
siWTAP3d_TCAATCTAGGTCCCGT	Muscle
siWTAP3d_TCAGGTACACAAATCC	Muscle
siWTAP3d_TCATACTTCGCGCCAA	Muscle
siWTAP3d_TCCGGGATCCTAGCGG	Muscle
siWTAP3d_TCCTCCCTCTTAGCAG	Muscle
siWTAP3d_TCCTTTCGTTCAGTAC	Muscle
siWTAP3d_TCGAACATCTTGGTCC	Muscle
siWTAP3d_TCGCTCAAGGCCTTGC	Muscle
siWTAP3d_TCGCTTGGTTAGTTCG	Muscle
siWTAP3d_TCTGGCTAGTCTAGAA	Muscle
siWTAP3d_TGAGACTCATAGTCAC	Muscle
siWTAP3d_TGCACGGCAGCTGGTC	Muscle
siWTAP3d_TGCAGTAGTCGCGGTT	Muscle
siWTAP3d_TGCGATAAGTCACGAG	Muscle
siWTAP3d_TGCGGCACAAGACCGA	Muscle
siWTAP3d_TGCTTCGTCGGCACTG	Muscle
siWTAP3d_TGGAGAGCAGTAACCT	Muscle
siWTAP3d_TGGGTTAGTTATGGTC	Muscle
siWTAP3d_TGGTGATTCGGTCGAC	Muscle
siWTAP3d_TGTCCCAGTTTGGAAA	Muscle
siWTAP3d_TGTGAGTTCAGAATAG	Muscle
siWTAP3d_TGTTACTGTGGGCTTC	Muscle
siWTAP3d_TGTTGAGGTTGCCTAA	Muscle
siWTAP3d_TTATTGCTCTGCCCTA	Muscle
siWTAP3d_TTGACCCAGCAAATCA	Muscle
siWTAP3d_TTGGGCGCAAGTGCTT	Muscle
siWTAP3d_TTTAGTCCACTTCATT	Muscle
siWTAP3d_TTTATGCTCCGTCCTA	Muscle
siWTAP3d_TTTCATGTCGACGACC	Muscle
siWTAP7d_AAACCCAGTGTATTGC	Muscle
siWTAP7d_AACAGGGCAGTAGAAT	Muscle
siWTAP7d_AACCAACGTGTTCATG	Muscle
siWTAP7d_AACCACAGTCCACGCA	Muscle
siWTAP7d_AACCATGTCTCCAATT	Muscle
siWTAP7d_AAGCATCAGGTCCTGC	Muscle
siWTAP7d_AATCGTGCAACATCGT	Muscle
siWTAP7d_ACAAAGAAGAGCCATG	Muscle
siWTAP7d_ACCTACCAGCCGAATG	Muscle
siWTAP7d_ACTGATGTCCTTGACC	Muscle
siWTAP7d_ACTGTGAAGACTGAGC	Muscle
siWTAP7d_ACTTTCAAGCTAGTTC	Muscle
siWTAP7d_AGATGAAAGCTACTGT	Muscle
siWTAP7d_AGGAAATCAGTTTCGA	Muscle
siWTAP7d_AGGCATTTCGTGACTA	Muscle
siWTAP7d_AGGCCACCAGTTGGTT	Muscle
siWTAP7d_AGGGCTCCAGTTACCA	Muscle
siWTAP7d_AGGGTTTCATCTGCGG	Muscle
siWTAP7d_AGGTAGGAGTCACTCA	Muscle
siWTAP7d_AGGTGTTGTCGCAGTC	Muscle
siWTAP7d_AGTACCAAGCTGAAAT	Muscle
siWTAP7d_AGTCAACTCCGGTAAT	Muscle
siWTAP7d_AGTCTCCTCGTCAGAT	Muscle
siWTAP7d_AGTTCGAAGTACGTCT	Muscle
siWTAP7d_ATGATCGTCCCATTCG	Muscle
siWTAP7d_ATGCATGCACTAGGCC	Muscle
siWTAP7d_ATTCAGGCAGAGATGC	Muscle
siWTAP7d_ATTCCTACATAGATGA	Muscle
siWTAP7d_ATTCGTTTCTCAACCC	Muscle
siWTAP7d_ATTGTTCCACGCTGCA	Muscle
siWTAP7d_CAAGCTAGTGACACGA	Muscle
siWTAP7d_CAAGGGAGTGTATCCA	Muscle
siWTAP7d_CACAACACAAATGAAC	Muscle
siWTAP7d_CACACAAAGGTCACCC	Muscle
siWTAP7d_CACAGATCAACGCCCA	Muscle
siWTAP7d_CACTAAGGTTCTCGTC	Muscle
siWTAP7d_CAGCCAGAGGTAGCAC	Muscle
siWTAP7d_CAGCCAGCACGACTAT	Muscle
siWTAP7d_CAGCGTGAGTATTCCG	Muscle
siWTAP7d_CATGCTCCAAATAGCA	Muscle
siWTAP7d_CATTCATGTACAACGG	Muscle
siWTAP7d_CATTCTATCCCTCAAC	Muscle
siWTAP7d_CCACGTTAGTACCCTA	Muscle
siWTAP7d_CCCAACTCAACATACC	Muscle
siWTAP7d_CCCATTGGTGAATATG	Muscle
siWTAP7d_CCTATCGGTAGCGTCC	Muscle
siWTAP7d_CCTATCGGTTCAGGTT	Muscle
siWTAP7d_CCTCTAGTCGCACGGT	Muscle
siWTAP7d_CCTTGTGAGACCTTTG	Muscle
siWTAP7d_CGAAGTTCAGCGTGCT	Muscle
siWTAP7d_CGAGTTATCTCAACGA	Muscle
siWTAP7d_CGATGGCCAGTTTGGT	Muscle
siWTAP7d_CGCATGGAGGTAACTA	Muscle
siWTAP7d_CGCCATTTCCACGAAT	Muscle
siWTAP7d_CGGAACCGTGGTTCTA	Muscle
siWTAP7d_CGGCAGTCACGGTGTC	Muscle
siWTAP7d_CGGGACTAGCTCTGTA	Muscle
siWTAP7d_CGTAATGAGGGTGAAA	Muscle
siWTAP7d_CGTTCTGTCCGCAACG	Muscle
siWTAP7d_CGTTCTGTCGGTAAGG	Muscle
siWTAP7d_CTATAGGGTCCACAGC	Muscle
siWTAP7d_CTATCTACAGAGGCTA	Muscle
siWTAP7d_CTCAGGGCATGAGTAA	Muscle
siWTAP7d_CTCCCTCAGTATTGCC	Muscle
siWTAP7d_CTCGAGGGTATGCAAA	Muscle
siWTAP7d_CTGCATCAGGGTTAGC	Muscle
siWTAP7d_CTTCAATGTATACGGG	Muscle
siWTAP7d_CTTGAGACATTGAAAG	Muscle
siWTAP7d_CTTGAGATCAATCCAG	Muscle
siWTAP7d_GAAATGATCACTGTCC	Muscle
siWTAP7d_GAAATGATCTTTACAC	Muscle
siWTAP7d_GACTATGTCCTTACCG	Muscle
siWTAP7d_GAGTCATTCCTCAGAA	Muscle
siWTAP7d_GCAACCGCAATTAGGA	Muscle
siWTAP7d_GCACTAACAAGACGGT	Muscle
siWTAP7d_GCGGATCAGCTGCCTG	Muscle
siWTAP7d_GCTGGGTCAACGACTT	Muscle
siWTAP7d_GGAATGGAGAGCCATG	Muscle
siWTAP7d_GGCGTCAGTCCTCCAT	Muscle
siWTAP7d_GGGAAGTAGGAGAGTA	Muscle
siWTAP7d_GGGCCATAGGCTATCT	Muscle
siWTAP7d_GGGTAGATCCTAAACG	Muscle
siWTAP7d_GGGTGAACAGTAGGAC	Muscle
siWTAP7d_GTAACACTCATGCCGG	Muscle
siWTAP7d_GTACAACTCTGATGGT	Muscle
siWTAP7d_GTCAAACTCTCATTAC	Muscle
siWTAP7d_GTCACGGGTCGGTGTC	Muscle
siWTAP7d_GTCAGCGCAACTTCTT	Muscle
siWTAP7d_GTCGTTCGTAATGATG	Muscle
siWTAP7d_GTCTTTAGTGCCCAGT	Muscle
siWTAP7d_GTCTTTAGTTCAACGT	Muscle
siWTAP7d_GTGGTTAGTAGCCCTG	Muscle
siWTAP7d_GTTCCGTTCGGTGAAG	Muscle
siWTAP7d_GTTTACTCAGAAGTTA	Muscle
siWTAP7d_TACCTCGCAAGAAATC	Muscle
siWTAP7d_TAGATCGCAGCAAGAC	Muscle
siWTAP7d_TATGTTCTCGATCCAA	Muscle
siWTAP7d_TATTCCAAGCAGCGAT	Muscle
siWTAP7d_TCACTCGAGGGTTAAT	Muscle
siWTAP7d_TCAGGTAAGGTTGGAC	Muscle
siWTAP7d_TCAGTGAGTGACTGTT	Muscle
siWTAP7d_TCATTCACAGCATGCC	Muscle
siWTAP7d_TCCACGTAGATGTTAG	Muscle
siWTAP7d_TCGCAGGAGCCAGAGT	Muscle
siWTAP7d_TCTAACTAGAGTCCGA	Muscle
siWTAP7d_TCTCAGCCAATCAGCT	Muscle
siWTAP7d_TCTCCGACATAGAAAC	Muscle
siWTAP7d_TCTTGCGCATGCGGTC	Muscle
siWTAP7d_TGAATCGCACTTGAAC	Muscle
siWTAP7d_TGAATCGTCATGTCTT	Muscle
siWTAP7d_TGACTCCGTACCTGTA	Muscle
siWTAP7d_TGCTGAATCAGCTGAT	Muscle
siWTAP7d_TGCTTGCAGGTCGCCT	Muscle
siWTAP7d_TGGAGGAAGCTAATCC	Muscle
siWTAP7d_TGGATCACAGTAGATA	Muscle
siWTAP7d_TGGGAAGGTAGCCCTG	Muscle
siWTAP7d_TGGTAGTGTCATCCCT	Muscle
siWTAP7d_TGGTAGTGTCCGGATC	Muscle
siWTAP7d_TGGTTAGTCTTCCTAA	Muscle
siWTAP7d_TGTAGACCACTTGTGA	Muscle
siWTAP7d_TGTCAGACACAGTCAT	Muscle
siWTAP7d_TGTCCTGTCAGAGCGA	Muscle
siWTAP7d_TTAATCCTCTCTGCCA	Muscle
siWTAP7d_TTACCGCGTACCTAAC	Muscle
siWTAP7d_TTACTGTTCGGTTCAA	Muscle
siWTAP7d_TTAGTCTAGGTGCTAG	Muscle
siWTAP7d_TTCGATTCACTCAAGT	Muscle
siWTAP7d_TTCTCTCGTCACGCTG	Muscle
siWTAP7d_TTCTTGACACCCAAGC	Muscle
siWTAP7d_TTGAACGCAAAGCACG	Muscle
siWTAP7d_TTGGTTTAGTATGTAG	Muscle
siWTAP7d_TTGTTGTTCACTGAAC	Muscle
siWTAP11d_AAACGAATCGTTAGAC	Muscle
siWTAP11d_AAAGGTAGTAGTGATA	Muscle
siWTAP11d_AAAGGTAGTCCAGTTA	Muscle
siWTAP11d_AAAGTCCGTCATAGTC	Muscle
siWTAP11d_AAAGTGACAGACCAGA	Muscle
siWTAP11d_AAATGGATCCCTATTA	Muscle
siWTAP11d_AACCACAAGGTAAGGA	Muscle
siWTAP11d_AACCCAAAGGGAGGGT	Muscle
siWTAP11d_AACGAAATCGCGGACT	Muscle
siWTAP11d_AACGGGAAGGGCCCTT	Muscle
siWTAP11d_AACTTCTAGCCACAAG	Muscle
siWTAP11d_AACTTCTGTATCGTAC	Muscle
siWTAP11d_AAGACAAGTACAAGCG	Muscle
siWTAP11d_AAGACTCTCTTTGATC	Muscle
siWTAP11d_AAGCCATAGACCCTTA	Muscle
siWTAP11d_AAGCCATGTCAGACTT	Muscle
siWTAP11d_AAGCGAGCAAGTGATA	Muscle
siWTAP11d_AAGGTAACAACCTAAC	Muscle
siWTAP11d_AAGTGAATCTGTTGGA	Muscle
siWTAP11d_AAGTTCGTCTTACCGC	Muscle
siWTAP11d_AATCGTGTCTGCGTCT	Muscle
siWTAP11d_AATGGAAGTGGAAATT	Muscle
siWTAP11d_AATGGAATCCATATGG	Muscle
siWTAP11d_ACATCGAGTTCCGGTG	Muscle
siWTAP11d_ACCAACATCAAGTCGT	Muscle
siWTAP11d_ACCCAAAGTCCTTAAG	Muscle
siWTAP11d_ACGCACGCAAATGATG	Muscle
siWTAP11d_ACGTTCCCAAGCGAGT	Muscle
siWTAP11d_ACGTTCCGTATCCCAA	Muscle
siWTAP11d_ACTGCAAAGAAACTAC	Muscle
siWTAP11d_ACTGTCCCAGAGCGTA	Muscle
siWTAP11d_AGAAATGAGTCCCGAC	Muscle
siWTAP11d_AGAACAAGTGCAACAG	Muscle
siWTAP11d_AGAAGTACAAAGCGTG	Muscle
siWTAP11d_AGACACTTCGTTATCT	Muscle
siWTAP11d_AGACTCACACACGCCA	Muscle
siWTAP11d_AGAGCAGCATTGAGCT	Muscle
siWTAP11d_AGCATCACAATTCTTC	Muscle
siWTAP11d_AGCCAGCGTTTACACG	Muscle
siWTAP11d_AGGTAGGTCTTTCTAG	Muscle
siWTAP11d_AGGTCATAGTCATCGT	Muscle
siWTAP11d_AGGTGTTAGGCATGCA	Muscle
siWTAP11d_AGTGACTGTTCGGTCG	Muscle
siWTAP11d_ATCGTCCAGGCAGCTA	Muscle
siWTAP11d_ATGAGTCAGTACCCTA	Muscle
siWTAP11d_ATGGAGGAGTCTTGGT	Muscle
siWTAP11d_ATGGGTTTCACGATAC	Muscle
siWTAP11d_ATTACCTCAGCTGTTA	Muscle
siWTAP11d_ATTCAGGTCTTTGCGC	Muscle
siWTAP11d_ATTCCCGCAAATGGCG	Muscle
siWTAP11d_ATTCCCGTCTACGCAA	Muscle
siWTAP11d_ATTCGTTCAGAGTCTT	Muscle
siWTAP11d_ATTTCACTCCTACCAC	Muscle
siWTAP11d_CAACCAACACTAACCA	Muscle
siWTAP11d_CAACCAACAGCCTACG	Muscle
siWTAP11d_CAACGGCTCTAAGCCA	Muscle
siWTAP11d_CAAGACTGTTATTCTC	Muscle
siWTAP11d_CAAGACTGTTGGACCC	Muscle
siWTAP11d_CAATACGTCCTACCAC	Muscle
siWTAP11d_CAATTTCGTCGGCACT	Muscle
siWTAP11d_CACCAAATCTGAGAGG	Muscle
siWTAP11d_CACCGTTAGGTGTGAC	Muscle
siWTAP11d_CACTGTCCACCCTTAC	Muscle
siWTAP11d_CAGCGTGAGCACGATG	Muscle
siWTAP11d_CAGGCCATCTAGTGAC	Muscle
siWTAP11d_CATACAGCACACCTTC	Muscle
siWTAP11d_CATACAGGTCAGCTTA	Muscle
siWTAP11d_CATGAGTAGCAAGGAA	Muscle
siWTAP11d_CATGCCTGTGCACGCT	Muscle
siWTAP11d_CATGCGGGTATTTCGG	Muscle
siWTAP11d_CATTGTTAGCACGATG	Muscle
siWTAP11d_CATTTCAAGTTCATCG	Muscle
siWTAP11d_CCAAGCGTCACGGGAA	Muscle
siWTAP11d_CCACAAATCAAAGGAT	Muscle
siWTAP11d_CCACGTTTCTATGCCC	Muscle
siWTAP11d_CCATAAGAGTTCCGGC	Muscle
siWTAP11d_CCCTCTCTCTAGGAAA	Muscle
siWTAP11d_CCGATCTTCACCGCTT	Muscle
siWTAP11d_CCGGGTAGTCTCACAA	Muscle
siWTAP11d_CCGGTGAAGCGTGCTC	Muscle
siWTAP11d_CCTAAGATCCCTGTTG	Muscle
siWTAP11d_CCTACGTCACAATCTG	Muscle
siWTAP11d_CCTCACACACTAGGCC	Muscle
siWTAP11d_CCTCATGGTTAAGACA	Muscle
siWTAP11d_CCTTTGGGTTGCTGAT	Muscle
siWTAP11d_CGAATTGCACGGGCTT	Muscle
siWTAP11d_CGACAGCTCTCGCAGG	Muscle
siWTAP11d_CGAGTGCAGTGGCCTC	Muscle
siWTAP11d_CGAGTGCAGTGGTCAG	Muscle
siWTAP11d_CGAGTGCCATACGCAT	Muscle
siWTAP11d_CGATCGGCATATACCG	Muscle
siWTAP11d_CGATCGGGTCAGTTTG	Muscle
siWTAP11d_CGCCATTCACAGAAGC	Muscle
siWTAP11d_CGGAACCTCGGTAGGA	Muscle
siWTAP11d_CGGGACTCAATAACGA	Muscle
siWTAP11d_CGTAATGTCGAGATAA	Muscle
siWTAP11d_CGTGCTTAGCTATCTG	Muscle
siWTAP11d_CGTTGGGGTGCTATTG	Muscle
siWTAP11d_CTAACTTCAAATCAAG	Muscle
siWTAP11d_CTATAGGTCAGAACCT	Muscle
siWTAP11d_CTATAGGTCCTACGGG	Muscle
siWTAP11d_CTCAAGACACCACATA	Muscle
siWTAP11d_CTCAAGATCAGACAAA	Muscle
siWTAP11d_CTCAGGGCAGTCTACA	Muscle
siWTAP11d_CTCATCGGTCCGAAGA	Muscle
siWTAP11d_CTCATGCCAGTTTCAG	Muscle
siWTAP11d_CTCCAACGTAACATCC	Muscle
siWTAP11d_CTCCAACGTGGTCCGT	Muscle
siWTAP11d_CTCCCAATCCCGAGGT	Muscle
siWTAP11d_CTCGAGGCACACTTAG	Muscle
siWTAP11d_CTCGAGGCAGTAGTGG	Muscle
siWTAP11d_CTGAGCGTCTCACTCG	Muscle
siWTAP11d_CTGATCCAGACTAGAT	Muscle
siWTAP11d_CTGGCAGTCTCAGTCC	Muscle
siWTAP11d_CTGTACCGTGGACAGT	Muscle
siWTAP11d_CTGTAGACATTGCTGA	Muscle
siWTAP11d_CTGTCGTCAATCTAGC	Muscle
siWTAP11d_CTGTGGGTCCCATGGG	Muscle
siWTAP11d_CTTCCGACACACCTTC	Muscle
siWTAP11d_CTTCGGTTCATCAGTG	Muscle
siWTAP11d_GAAACCTTCTCCAATT	Muscle
siWTAP11d_GAAATGAGTATGGAAT	Muscle
siWTAP11d_GAAATGATCCGATAGT	Muscle
siWTAP11d_GAAGAATCAAACTCTG	Muscle
siWTAP11d_GAAGGGTTCATTGCTT	Muscle
siWTAP11d_GACCCAGCATCAGCGC	Muscle
siWTAP11d_GACTCAAAGGGAGTTC	Muscle
siWTAP11d_GACTCTCAGGTTGCCC	Muscle
siWTAP11d_GACTTCCAGCTGTACT	Muscle
siWTAP11d_GAGCTGCCAGCTAACT	Muscle
siWTAP11d_GAGGCAAAGTCTCTGA	Muscle
siWTAP11d_GAGGCAACACAGCTGC	Muscle
siWTAP11d_GAGGCCTAGCGACTTT	Muscle
siWTAP11d_GAGGCCTTCGCGTCGA	Muscle
siWTAP11d_GAGGGTAAGGACATCG	Muscle
siWTAP11d_GAGGGTATCCGCTGTT	Muscle
siWTAP11d_GAGTGTTCATAAGATG	Muscle
siWTAP11d_GAGTTGTAGGGACACT	Muscle
siWTAP11d_GATCCCTTCGTTGTGA	Muscle
siWTAP11d_GATTGGTTCCTCTTTC	Muscle
siWTAP11d_GATTTCTTCTGTTGGA	Muscle
siWTAP11d_GCAACATCAGGTTCAT	Muscle
siWTAP11d_GCAACATTCATCGACA	Muscle
siWTAP11d_GCACGGTAGGGCAGAG	Muscle
siWTAP11d_GCACTAAAGCTTACGT	Muscle
siWTAP11d_GCAGGCTCACTTGAGT	Muscle
siWTAP11d_GCATCGGGTCCAGCAC	Muscle
siWTAP11d_GCATGATGTCATCCGG	Muscle
siWTAP11d_GCCAACGTCTATTTCG	Muscle
siWTAP11d_GCCAGCAGTGTTCGAT	Muscle
siWTAP11d_GCCATGGCAAATACGA	Muscle
siWTAP11d_GCCATTCCATGGCCAC	Muscle
siWTAP11d_GCGGAAAGTGTAAATG	Muscle
siWTAP11d_GCGGAAATCGTCACCT	Muscle
siWTAP11d_GCGGATCTCACCGGTG	Muscle
siWTAP11d_GCTACCTAGCTTAGTC	Muscle
siWTAP11d_GCTTCACCAACGGTAG	Muscle
siWTAP11d_GCTTGGGGTTAGGGAC	Muscle
siWTAP11d_GGAATCTAGTCGAATA	Muscle
siWTAP11d_GGAGAACCACCTCGTT	Muscle
siWTAP11d_GGGACAAAGCACCGTC	Muscle
siWTAP11d_GGGACAACACAGTCCG	Muscle
siWTAP11d_GGGTATTCAAGAAACT	Muscle
siWTAP11d_GGGTTATAGACGAAGA	Muscle
siWTAP11d_GGGTTTACACATTCGA	Muscle
siWTAP11d_GGGTTTACAGGTTACT	Muscle
siWTAP11d_GGTAATCGTGTCCCTT	Muscle
siWTAP11d_GGTAGAGCACGGCTAC	Muscle
siWTAP11d_GGTAGAGTCCGGTTCT	Muscle
siWTAP11d_GGTTCTCAGACTACCT	Muscle
siWTAP11d_GGTTGTAAGACAGTCG	Muscle
siWTAP11d_GTAACCACACATGAAA	Muscle
siWTAP11d_GTACAGTAGAGTGGCT	Muscle
siWTAP11d_GTAGAGGAGGAAACGA	Muscle
siWTAP11d_GTAGGAGTCTAACGCA	Muscle
siWTAP11d_GTCCCATAGTTTGAGA	Muscle
siWTAP11d_GTCTTTAAGTTACTCG	Muscle
siWTAP11d_GTGAGCCCAGCGGTTC	Muscle
siWTAP11d_GTGATGTGTCACAATC	Muscle
siWTAP11d_GTGCTGGTCGGCATCG	Muscle
siWTAP11d_GTGCTTCGTCTAGGTT	Muscle
siWTAP11d_GTGGAGACACTATCGA	Muscle
siWTAP11d_GTGTAACGTACTGACT	Muscle
siWTAP11d_GTTCATTTCCGAGCTG	Muscle
siWTAP11d_GTTGTGAGTTGCAAGG	Muscle
siWTAP11d_GTTTGGAAGTCAGCCC	Muscle
siWTAP11d_TAACGACCATCTGTTT	Muscle
siWTAP11d_TAACGACTCAGAACCT	Muscle
siWTAP11d_TAAGCACCAGAGAAAG	Muscle
siWTAP11d_TAATCTCAGTCTAACC	Muscle
siWTAP11d_TACACCCCAGCCTTCT	Muscle
siWTAP11d_TACCGAAGTGTAGGAC	Muscle
siWTAP11d_TACCGGGAGGGAGGTG	Muscle
siWTAP11d_TACGTCCCATTGAAGA	Muscle
siWTAP11d_TACTTACTCTTGGTCC	Muscle
siWTAP11d_TAGACCAGTCTTTCAT	Muscle
siWTAP11d_TAGATCGCACGGTGCT	Muscle
siWTAP11d_TATACCTAGAGCCATG	Muscle
siWTAP11d_TATCTTGGTATCCTTT	Muscle
siWTAP11d_TATCTTGGTGCCTGAC	Muscle
siWTAP11d_TATTCCACACTGGCGT	Muscle
siWTAP11d_TCAAGACCAGGTCCGT	Muscle
siWTAP11d_TCACAAGCACCACATA	Muscle
siWTAP11d_TCACGGGCAGTCACGC	Muscle
siWTAP11d_TCACGGGTCCACCTGT	Muscle
siWTAP11d_TCAGCAAGTGGACTGA	Muscle
siWTAP11d_TCAGCAATCGCGTGCA	Muscle
siWTAP11d_TCAGGGCTCCAACTAG	Muscle
siWTAP11d_TCAGTCCTCCGGCTTT	Muscle
siWTAP11d_TCAGTTTAGCTCTTCC	Muscle
siWTAP11d_TCATGTTGTTTCACTT	Muscle
siWTAP11d_TCATTACCACCTTCCA	Muscle
siWTAP11d_TCATTGTCAGCCATTA	Muscle
siWTAP11d_TCATTTGCATGACTAC	Muscle
siWTAP11d_TCCATCGTCTGCGGGT	Muscle
siWTAP11d_TCCGATCCATAGTCAC	Muscle
siWTAP11d_TCCTAATGTTCCTACC	Muscle
siWTAP11d_TCCTCGATCCACGGAC	Muscle
siWTAP11d_TCCTTTCCAAACTAAG	Muscle
siWTAP11d_TCCTTTCCATATGCGT	Muscle
siWTAP11d_TCGACCTTCGTTGCCT	Muscle
siWTAP11d_TCGATTTTCAGCTCTC	Muscle
siWTAP11d_TCGCTTGCAAAGGCAC	Muscle
siWTAP11d_TCGGATACAAGGAGTC	Muscle
siWTAP11d_TCGTCCACACAGAAGC	Muscle
siWTAP11d_TCTACATTCTCCAATT	Muscle
siWTAP11d_TCTATACCAGACTGCC	Muscle
siWTAP11d_TCTATACTCGAGAAAT	Muscle
siWTAP11d_TCTATCACAGAGGGTT	Muscle
siWTAP11d_TCTGCCAAGGTTGGAC	Muscle
siWTAP11d_TCTTAGTGTCCGTACG	Muscle
siWTAP11d_TCTTCCTTCTTCCTAA	Muscle
siWTAP11d_TGAACGTAGTATCCTG	Muscle
siWTAP11d_TGAACGTTCACCGCTT	Muscle
siWTAP11d_TGACTCCGTCAGGCAA	Muscle
siWTAP11d_TGAGGAGAGTTCCATG	Muscle
siWTAP11d_TGAGTCAGTACCTGTA	Muscle
siWTAP11d_TGATGCACACATCATG	Muscle
siWTAP11d_TGATTCTTCCTAGCGG	Muscle
siWTAP11d_TGCACGGGTACCACGC	Muscle
siWTAP11d_TGCGGGTGTATGAGGC	Muscle
siWTAP11d_TGCTGAATCCCGGTAG	Muscle
siWTAP11d_TGGGCTGGTGACCGAA	Muscle
siWTAP11d_TGGGTTAAGGCTTAAA	Muscle
siWTAP11d_TGGTTAGTCCAACCGG	Muscle
siWTAP11d_TGTCAGACACACCTAA	Muscle
siWTAP11d_TGTGTGACAGTGTGCC	Muscle
siWTAP11d_TGTTCATAGTAGTCAA	Muscle
siWTAP11d_TGTTCATTCGTCAGAT	Muscle
siWTAP11d_TGTTGAGCAGTTGGTT	Muscle
siWTAP11d_TTAATCCCAAGCACCC	Muscle
siWTAP11d_TTACAGGTCCTCTAAT	Muscle
siWTAP11d_TTACGTTAGACTCTTG	Muscle
siWTAP11d_TTACGTTTCGAACCTA	Muscle
siWTAP11d_TTACTGTAGGTGAGCT	Muscle
siWTAP11d_TTAGGCATCTCGGTAA	Muscle
siWTAP11d_TTAGGGTCAGTTTCGA	Muscle
siWTAP11d_TTCACCGAGGGCCAAT	Muscle
siWTAP11d_TTCCTCTCAGAACATA	Muscle
siWTAP11d_TTCCTTCTCGATTGGT	Muscle
siWTAP11d_TTCGCTGCAGTCGCTG	Muscle
siWTAP11d_TTCTTCCAGGTCGCCT	Muscle
siWTAP11d_TTGCATTAGGATGTTA	Muscle
siWTAP11d_TTGCCTGCATATCTCT	Muscle
siWTAP11d_TTGGGCGCACGTCGGT	Muscle
siWTAP11d_TTGGGCGTCAAGCCCG	Muscle
siWTAP11d_TTGGTTTGTGGCAACA	Muscle
siWTAP11d_TTGTGTTGTTTGTGGT	Muscle
siWTAP11d_TTTATGCCATTGTGCA	Muscle
siWTAP11d_TTTGATCCAGCCCACA	Muscle
siWTAP11d_TTTGGAGCAACCACAT	Muscle
siCTRL0d_AAACCCACAGAAGCGT	Neuronal
siCTRL0d_AACAAGACACGTCTCT	Epidermal
siCTRL0d_AACCCAAAGCACTCAT	Epidermal
siCTRL0d_AAGATAGCAGCACACC	Epidermal
siCTRL0d_ACCTACCCACAATTCG	Epidermal
siCTRL0d_ACTTATCGTGTGCCTG	Epidermal
siCTRL0d_AGAGAGCGTCACGCTG	Epidermal
siCTRL0d_AGAGCCCCACCAGCCA	Epidermal
siCTRL0d_AGATGCTGTTATTCCT	Epidermal
siCTRL0d_AGCCACGGTGAGTGAC	Epidermal
siCTRL0d_ATACCGAAGTCAGCGA	Epidermal
siCTRL0d_ATCACAGAGGACTAAT	Epidermal
siCTRL0d_ATCACAGCAGAGGTTG	Epidermal
siCTRL0d_ATCGTAGAGTATCCTG	Epidermal
siCTRL0d_ATGGAGGCAAGAAACT	Epidermal
siCTRL0d_CAAGGGATCCCGAGGT	Epidermal
siCTRL0d_CACAACACAGCCCAGT	Epidermal
siCTRL0d_CACAGATAGTAGATCA	Epidermal
siCTRL0d_CACATGACATGCACTA	Epidermal
siCTRL0d_CATCGGGGTGAGTTTC	Epidermal
siCTRL0d_CATGGATAGACCTGGA	Neuronal
siCTRL0d_CATTCATCAAGAGATT	Epidermal
siCTRL0d_CGCAGGTCATCCGCGA	Epidermal
siCTRL0d_CGTGCTTCAAGTGCTT	Epidermal
siCTRL0d_CGTGTCTTCAACCCGG	Epidermal
siCTRL0d_CTAAGTGGTGCGGATA	Epidermal
siCTRL0d_CTCCAACCAGCTTTGA	Epidermal
siCTRL0d_CTCCAACGTGCTATTG	Epidermal
siCTRL0d_GAATCACAGTAAACGT	Epidermal
siCTRL0d_GAGAAATAGAATAACC	Epidermal
siCTRL0d_GAGTCTAGTAGCTGAG	Epidermal
siCTRL0d_GAGTGAGAGGTCTTTG	Epidermal
siCTRL0d_GATGATCCAGCCTATA	Epidermal
siCTRL0d_GCAACATAGACTCTTG	Neuronal
siCTRL0d_GCACTAAGTCGTCTCT	Neuronal
siCTRL0d_GCAGTTAGTGTTTCTT	Epidermal
siCTRL0d_GCCAACGAGGACTATA	Epidermal
siCTRL0d_GCCAGTGTCAAAGGAT	Epidermal
siCTRL0d_GCGAGAAGTCCTACGG	Epidermal
siCTRL0d_GCTCAAACAGTTTCAG	Epidermal
siCTRL0d_GGCACGTAGCAGCGAT	Epidermal
siCTRL0d_GGCTTGGAGGCCATAG	Epidermal
siCTRL0d_GGGTAGAGTCTCCTGT	Epidermal
siCTRL0d_GGTGTCGCAATAACCC	Epidermal
siCTRL0d_GTGCTTCGTATTTCTC	Epidermal
siCTRL0d_GTGGCGTGTGGTCAAG	Epidermal
siCTRL0d_GTGGGAAAGACGACGT	Epidermal
siCTRL0d_GTTGTCCGTTGAGTCT	Epidermal
siCTRL0d_TACGGTAAGTTCGCAT	Epidermal
siCTRL0d_TATATCCCACTACCCT	Epidermal
siCTRL0d_TATTTCGCAGCCTTCT	Epidermal
siCTRL0d_TCATGGATCACTGGTA	Epidermal
siCTRL0d_TCATTTGTCGTAACCA	Epidermal
siCTRL0d_TCGAACAGTACTAACC	Epidermal
siCTRL0d_TCGCTCACAAAGCAAT	Epidermal
siCTRL0d_TCGGTCTGTGGTAATA	Epidermal
siCTRL0d_TCTCCGAAGAAGTCTA	Epidermal
siCTRL0d_TGAGGTTCACTTCAGA	Neuronal
siCTRL0d_TGCGACGGTAACTAAG	Epidermal
siCTRL0d_TGGGCGTGTAGAGGAA	Epidermal
siCTRL0d_TGGTACAAGCAGCAGT	Neuronal
siCTRL0d_TTCACCGCATCACAGT	Epidermal
siCTRL0d_TTCATTGGTAGCGTAG	Epidermal
siCTRL0d_TTCTAGTTCCGCGGAT	Epidermal
siCTRL0d_TTTACGTAGCGTCTGC	Epidermal
siCTRL6h_AACCACAGTCCGAAGA	Neuronal
siCTRL6h_AAGGAATGTATCGTAC	Epidermal
siCTRL6h_AATGAAGAGCACCAGA	Neuronal
siCTRL6h_AATGACCCATGTAACC	Epidermal
siCTRL6h_ACAGAAAGTCACCACG	Epidermal
siCTRL6h_ACCATTTGTGGATACG	Epidermal
siCTRL6h_ACGGTCGGTCTAGGCC	Neuronal
siCTRL6h_AGGGAGTTCCGCACGA	Epidermal
siCTRL6h_AGGTAGGCAATACAGA	Epidermal
siCTRL6h_AGTGTTGGTGCAGTGA	Epidermal
siCTRL6h_ATGGATCGTCCGGCAT	Epidermal
siCTRL6h_ATGTCCCGTCAAAGTA	Epidermal
siCTRL6h_CAAGACTAGACGCTCC	Epidermal
siCTRL6h_CACGTTCTCTGCGGGT	Epidermal
siCTRL6h_CATGCAAAGACTGGGT	Epidermal
siCTRL6h_CCACCATGTCTGTTAG	Epidermal
siCTRL6h_CCGATGGGTAACCAGG	Epidermal
siCTRL6h_CCGTGAGCAGATCCTA	Epidermal
siCTRL6h_CGCAGGTGTCGGAACA	Epidermal
siCTRL6h_CGGTCAGGTCTAACTG	Epidermal
siCTRL6h_CTCAATTAGTCATACC	Epidermal
siCTRL6h_CTCCACAAGATGAATC	Epidermal
siCTRL6h_GAGTCTAAGTTGGGAC	Epidermal
siCTRL6h_GATGAGGCACTGTTCC	Epidermal
siCTRL6h_GCGAGAACACCAGCGT	Epidermal
siCTRL6h_GGGCCATAGCACTCTA	Epidermal
siCTRL6h_GGTGATTGTCGTCAGC	Epidermal
siCTRL6h_GGTGTCGCAAGTGGGT	Epidermal
siCTRL6h_GTGCACGAGGGTTAAT	Epidermal
siCTRL6h_GTGCTTCTCTCGTCGT	Epidermal
siCTRL6h_TAAGCCAGTCGTAATC	Epidermal
siCTRL6h_TACTGCCCATAGATCC	Epidermal
siCTRL6h_TCACGCTGTTGCATCA	Epidermal
siCTRL6h_TCATACTGTGAGTAAT	Epidermal
siCTRL6h_TCATTTGGTGGCTTAT	Epidermal
siCTRL6h_TCGTGCTAGGGCGAGA	Epidermal
siCTRL6h_TGATGCATCCATGATG	Epidermal
siCTRL6h_TTCCACGTCCTTCTGG	Epidermal
siCTRL6h_TTCTTGACAAATACGA	Epidermal
siCTRL6h_TTGTTTGGTCACTACA	Epidermal
siCTRL6h_TTTACTGCAAGATGTA	Epidermal
siCTRL3d_CTACGGGGTATGAAAC	Epidermal
siCTRL3d_GCCGTGACAACTGCCG	Epidermal
siCTRL3d_GCCGTGAGTCACATTG	Epidermal
siCTRL3d_GCTGAATAGTTACGGG	Epidermal
siCTRL3d_GGGAGTAGTCGATTAC	Epidermal
siCTRL3d_TGGGAGATCTCTTCAA	Epidermal
siCTRL7d_AACAACCAGGGAGAAT	Epidermal
siCTRL7d_AAGCCATAGGGAGGAC	Epidermal
siCTRL7d_AATGGAAGTTGCCGAC	Epidermal
siCTRL7d_ACATCCCTCGGATACT	Epidermal
siCTRL7d_ACGGTCGTCGTTGTTT	Epidermal
siCTRL7d_AGACACTAGTATGGCG	Epidermal
siCTRL7d_AGCGTCGCAATTCACG	Epidermal
siCTRL7d_ATCACAGCACTCAGAT	Epidermal
siCTRL7d_ATTCGTTCATCTAGAC	Epidermal
siCTRL7d_ATTTCTGAGCGCGTTC	Epidermal
siCTRL7d_CACCAAAGTCACTGAT	Epidermal
siCTRL7d_CATCGTCAGAATCCCT	Epidermal
siCTRL7d_CATTCCGGTTCTTCAT	Epidermal
siCTRL7d_CATTCTAAGTACTGTC	Epidermal
siCTRL7d_CGAGTGCTCTACAGGT	Epidermal
siCTRL7d_CGGTCAGCAACATACC	Epidermal
siCTRL7d_CGTTGGGGTAGACAGC	Epidermal
siCTRL7d_CTCAGGGAGGACAACC	Epidermal
siCTRL7d_CTCAGGGTCAGTGTCA	Epidermal
siCTRL7d_CTCAGTCGTACGTGAG	Epidermal
siCTRL7d_CTCAGTCGTTAAACAG	Epidermal
siCTRL7d_CTCCCAATCCGAGTGC	Epidermal
siCTRL7d_CTGCTCACAGACACAG	Epidermal
siCTRL7d_GCATCGGCACCAAATC	Epidermal
siCTRL7d_GCCAACGTCTACTCAT	Neuronal
siCTRL7d_GCCTGTTGTCGTATGT	Epidermal
siCTRL7d_GCTCAAACAGAAGTGC	Epidermal
siCTRL7d_GCTTGGGGTAATACCC	Epidermal
siCTRL7d_GCTTTCGCAAGCGGAT	Epidermal
siCTRL7d_GTCACGGAGGTCATTC	Epidermal
siCTRL7d_GTCGTAAAGTTCCATG	Epidermal
siCTRL7d_GTCTAGAAGAGGACTC	Epidermal
siCTRL7d_GTGAGTTAGGCGAAGG	Epidermal
siCTRL7d_GTTACAGTCGCCGTGA	Epidermal
siCTRL7d_GTTCATTAGAGGTGCT	Epidermal
siCTRL7d_GTTGAACTCGCGTTTC	Epidermal
siCTRL7d_TAATCTCTCGAGTCTA	Epidermal
siCTRL7d_TATTCCACAAGTAGTA	Epidermal
siCTRL7d_TCACATTAGCATGCAG	Epidermal
siCTRL7d_TCCAGAACAGGAAGTC	Epidermal
siCTRL7d_TCCCATGAGGTTTGAA	Epidermal
siCTRL7d_TCCGATCAGATGCCGA	Epidermal
siCTRL7d_TCCGATCCATCAGCAT	Epidermal
siCTRL7d_TCCGTGTGTGGCGTAA	Epidermal
siCTRL7d_TCCGTGTTCAACGTGT	Epidermal
siCTRL7d_TCGGGACGTAGATGTA	Epidermal
siCTRL7d_TCGGGACTCTCATGGA	Epidermal
siCTRL7d_TCGGTCTAGTGGACTG	Epidermal
siCTRL7d_TCTACCGAGATCACCT	Epidermal
siCTRL7d_TCTGCCAAGTGGTTCT	Epidermal
siCTRL7d_TGACTCCCAGTTAGAA	Neuronal
siCTRL7d_TGCTTCGGTCATGACT	Neuronal
siCTRL7d_TGTAACGCAGCATACT	Epidermal
siCTRL7d_TGTGTGAAGGAATCGC	Epidermal
siCTRL7d_TGTTCCGGTGGGCTCT	Epidermal
siCTRL7d_TTAATCCCATGAGTAA	Epidermal
siCTRL7d_TTCGATTAGCTCATAC	Epidermal
siCTRL7d_TTGGTTTCACAGAAGC	Epidermal
siCTRL7d_TTTACCAAGGCTATCT	Epidermal
siCTRL11d_ACGTTCCGTCGTATGT	Epidermal
siCTRL11d_AGCGCTGCACTCCACT	Epidermal
siCTRL11d_AGGACGACATAACTCG	Epidermal
siCTRL11d_CACTGGGCATGTGACT	Epidermal
siCTRL11d_CGGCAGTTCCCAAGTA	Neuronal
siCTRL11d_GAAGTAACACTAGTAC	Epidermal
siCTRL11d_GTCCACTTCCATCACC	Epidermal
siCTRL11d_GTTCTATAGTAAGCAT	Epidermal
siCTRL11d_TACCGAAGTGTACAGG	Epidermal
siCTRL11d_TACTGCCCAAGGCTTT	Epidermal
siCTRL11d_TCACGCTCACCCAAGC	Epidermal
siCTRL11d_TCGTAGACATATCGGT	Epidermal
siCTRL11d_TGCTTGCGTCGCACAC	Epidermal
siCTRL11d_TTACGTTTCTGTACAG	Epidermal
siCTRL11d_TTAGGCATCATTGCCC	Epidermal
siCTRL11d_TTCTTCCTCCACACCT	Epidermal
siCTRL11d_TTCTTCCTCTCCCATG	Neuronal
siWTAP0d_AAACCCATCCTCGATC	Epidermal
siWTAP0d_AAAGGGCCACTGTCCT	Epidermal
siWTAP0d_AAAGTGACATATTCGG	Epidermal
siWTAP0d_AAGGAATGTCTAGGCC	Epidermal
siWTAP0d_AATAGAGCATCGCTGG	Epidermal
siWTAP0d_AATGCCAAGTGTTGAA	Epidermal
siWTAP0d_ACAAGCTTCCAGTGTA	Epidermal
siWTAP0d_ACCACAAGTATTTCGG	Epidermal
siWTAP0d_ACCCTCAGTCTTGGTA	Epidermal
siWTAP0d_ACCTGAAGTAAGCTCT	Epidermal
siWTAP0d_AGCGTCGGTTAGGCTT	Neuronal
siWTAP0d_AGCTTCCTCAAATGCC	Epidermal
siWTAP0d_AGGCATTGTCCATACA	Epidermal
siWTAP0d_AGGCTGCAGACCAACG	Epidermal
siWTAP0d_AGGGAGTTCAACTCTT	Epidermal
siWTAP0d_AGGTTACCACATTGTG	Epidermal
siWTAP0d_AGTAGTCTCATTCCTA	Epidermal
siWTAP0d_AGTTAGCTCGGTCTGG	Epidermal
siWTAP0d_ATCCCTGAGCTCGGCT	Epidermal
siWTAP0d_ATTACTCCATGGAACG	Epidermal
siWTAP0d_CAACAACTCCGATGTA	Epidermal
siWTAP0d_CACATGACACGTGAGA	Neuronal
siWTAP0d_CAGATACGTCACTGAT	Epidermal
siWTAP0d_CAGATACGTCCAACGC	Epidermal
siWTAP0d_CATCCCAGTGATATAG	Epidermal
siWTAP0d_CATCGGGAGGATGTTA	Epidermal
siWTAP0d_CATGGATCATCACAGT	Epidermal
siWTAP0d_CCAATGAAGGGATGTC	Epidermal
siWTAP0d_CCAATTTAGGTGGTTG	Epidermal
siWTAP0d_CCTCACACAGTCTCTC	Epidermal
siWTAP0d_CGGGCATGTTGTCCCT	Epidermal
siWTAP0d_CGTAATGAGCACACAG	Epidermal
siWTAP0d_CGTAGTAGTAGGAGTC	Epidermal
siWTAP0d_CGTGTCTAGAGGATCC	Epidermal
siWTAP0d_CGTGTCTCATAACTCG	Neuronal
siWTAP0d_CTAAGTGCAGGCATGA	Epidermal
siWTAP0d_CTCCACAAGTTGGCGA	Epidermal
siWTAP0d_CTGATCCAGGGATGTC	Epidermal
siWTAP0d_CTGGTCTTCTTAGCAG	Epidermal
siWTAP0d_CTGTACCCACGCTTAA	Epidermal
siWTAP0d_CTGTATTTCCGTACGG	Epidermal
siWTAP0d_CTGTGGGCACTAGTAC	Epidermal
siWTAP0d_CTTCAATTCGTACCTC	Epidermal
siWTAP0d_CTTCGGTAGGTTCACT	Epidermal
siWTAP0d_CTTCGGTAGTAAATGC	Epidermal
siWTAP0d_CTTCTCTAGTATTCCG	Epidermal
siWTAP0d_GAGACTTTCATTTCGT	Epidermal
siWTAP0d_GATGACTGTTGTTTGG	Neuronal
siWTAP0d_GCATCGGTCAACTACG	Epidermal
siWTAP0d_GCCCAGAAGACAACTA	Epidermal
siWTAP0d_GCCCGAATCATCGGGC	Epidermal
siWTAP0d_GGCTGTGTCTCGTGGG	Epidermal
siWTAP0d_GGTTCTCCAGGCGTTC	Epidermal
siWTAP0d_GTAGAAAGTGCTGTCG	Epidermal
siWTAP0d_GTCATCCGTTCAGTAC	Epidermal
siWTAP0d_GTCTAGACAACCGACC	Epidermal
siWTAP0d_GTTTGGAAGTCGCTAT	Epidermal
siWTAP0d_TACACCCCAGGAATAT	Epidermal
siWTAP0d_TACCTCGTCAGCGCGT	Epidermal
siWTAP0d_TACTTCAAGCGCAATG	Epidermal
siWTAP0d_TATCTTGGTGACGTCC	Epidermal
siWTAP0d_TATTTCGGTTATGTGC	Neuronal
siWTAP0d_TCAATCTGTTGAGAGC	Neuronal
siWTAP0d_TCATGTTCACGGCCAT	Epidermal
siWTAP0d_TCCGAAAGTGGATGAC	Epidermal
siWTAP0d_TCCTCGATCCGTTGGG	Epidermal
siWTAP0d_TCCTCGATCCTACACC	Epidermal
siWTAP0d_TCGGGCATCGTTAGTG	Epidermal
siWTAP0d_TCGTGGGTCTTACGTT	Epidermal
siWTAP0d_TCTACATTCCACAGCG	Epidermal
siWTAP0d_TCTATACGTCGAAGCA	Epidermal
siWTAP0d_TCTTCCTTCGTTCTAT	Epidermal
siWTAP0d_TGACGCGGTTTACACG	Epidermal
siWTAP0d_TGCAGATAGAAGCCTG	Epidermal
siWTAP0d_TGCAGGCTCTCGTCGT	Epidermal
siWTAP0d_TGCATCCGTGGCAACA	Epidermal
siWTAP0d_TGCTTCGCAGCTTCCT	Epidermal
siWTAP0d_TGTTACTGTAATTGGA	Epidermal
siWTAP0d_TGTTGGAGTGCAACAG	Neuronal
siWTAP0d_TGTTGGATCACTTGGA	Neuronal
siWTAP0d_TTGGTTTCACGACCTG	Epidermal
siWTAP0d_TTGTTCATCCGCGATG	Epidermal
siWTAP0d_TTTCACATCGGAATGG	Epidermal
siWTAP0d_TTTGACTAGAGAGCAA	Epidermal
siWTAP6h_AACAAAGCAGTCAGTT	Epidermal
siWTAP6h_AGAGAGCAGCAACAGC	Epidermal
siWTAP6h_CAAGCTAGTCCACGCA	Epidermal
siWTAP6h_CACTGAAAGCTGGCCT	Epidermal
siWTAP6h_CCGTAGGAGCACTGGA	Epidermal
siWTAP6h_CCTCAACCAGATCATC	Epidermal
siWTAP6h_GACGCTGCAAGAATAC	Epidermal
siWTAP6h_GACTCAAAGACGCCCT	Epidermal
siWTAP6h_GAGTGAGGTCTTAGTG	Epidermal
siWTAP6h_GAGTTTGAGCGGTAGT	Epidermal
siWTAP6h_GGGACAATCCTGTTAT	Epidermal
siWTAP6h_GGTTCTCCAGGTTCCG	Epidermal
siWTAP6h_TCATACTGTGAATTGA	Epidermal
siWTAP6h_TCTTCCTTCATAGAGA	Epidermal
siWTAP6h_TGACTCCCACGTTGGC	Epidermal
siWTAP6h_TGGGCTGTCAGAGTGG	Epidermal
siWTAP6h_TGGTAGTTCGAATGCT	Epidermal
siWTAP6h_TGTAGACCAGGTGACA	Epidermal
siWTAP3d_AAAGTCCAGACCCTTA	Epidermal
siWTAP3d_AATGAAGAGCAACAAT	Neuronal
siWTAP3d_AATGGAACACTAACGT	Epidermal
siWTAP3d_AGTGTTGGTGATACCT	Epidermal
siWTAP3d_CAACAGTGTTGCTCAA	Epidermal
siWTAP3d_CAACCTCGTTGAAGTA	Epidermal
siWTAP3d_CACACAAAGGCGCTCT	Epidermal
siWTAP3d_CGAGTGCCACAGTCGC	Epidermal
siWTAP3d_CGGGCATTCGCATTAG	Epidermal
siWTAP3d_CTACCTGAGCACCGAA	Epidermal
siWTAP3d_CTGAATGAGTTAGAAC	Epidermal
siWTAP3d_GAAACCTAGACCAGCA	Epidermal
siWTAP3d_GAATCGTCAGCGTGCT	Epidermal
siWTAP3d_GACCAATGTGAGGAAA	Epidermal
siWTAP3d_GAGCCTGTCTGGACTA	Epidermal
siWTAP3d_GATCCCTCAAGCAATA	Epidermal
siWTAP3d_GATCCCTTCGGAATGG	Epidermal
siWTAP3d_GCCAGTGCAACCACAT	Epidermal
siWTAP3d_GGCAGTCCATAGTCAC	Epidermal
siWTAP3d_GGCGTCAGTTGGTAGG	Epidermal
siWTAP3d_GGGATGACATCAGCTA	Epidermal
siWTAP3d_GTCCCATAGTGCAGCA	Epidermal
[truncated: 84,760 more rows]
