# Supplementary material for: m6A promotes planarian regeneration
Source: Cell Prolif. 2023 Apr 21;56(5):e13481. doi: 10.1111/cpr.13481 (PMC10212710; doi:10.1111/cpr.13481)
Supplement: Supplementary file 5 — Table S4. During the regeneration, the cell proportions in control and wtap knockdown samples. [file CPR-56-e13481-s004.xlsx]

## Sheet: Proportion of cell types
Table EV4. During the regeneration, the cell proportions in control and wtap knockdown samples
	0h_Control(RNAi)	6h_Control(RNAi)	3d_Control(RNAi)	7d_Control(RNAi)	11d_Control(RNAi)	0h_wtap(RNAi)	6h_wtap(RNAi)	3d_wtap(RNAi)	7d_wtap(RNAi)	11d_wtap(RNAi)
Epidermal	0.158067	0.145104	0.126058	0.121004	0.128401	0.140367	0.154376	0.10055	0.119725	0.102837
Gut	0.0789806	0.0658106	0.0464425	0.0481178	0.0481505	0.0823844	0.0583034	0.0465233	0.054015	0.0571109
Muscle	0.114575	0.114767	0.0956303	0.108783	0.0987916	0.106902	0.0969724	0.109805	0.111406	0.114315
Neoblast	0.308762	0.301926	0.467399	0.334315	0.344618	0.325238	0.321193	0.459355	0.378707	0.322415
Neuronal	0.171967	0.183628	0.147335	0.2503	0.248593	0.150128	0.149281	0.142071	0.18652	0.26969
Parenchymal	0.110468	0.12199	0.0592542	0.07485	0.0782216	0.120265	0.145983	0.078039	0.0665541	0.0661627
Secretory	0.057182	0.0667737	0.0578815	0.0626296	0.0532239	0.0747153	0.0738909	0.0636568	0.0830721	0.0674692

## Sheet: Difference of cell proportion
The differences of cell proportions compare control with wtap knockdown samples
	0h(Control(RNAi)-wtap(RNAi))	6h(Control(RNAi)-wtap(RNAi))	3d(Control(RNAi)-wtap(RNAi))	7d(Control(RNAi)-wtap(RNAi))	11d(Control(RNAi)-wtap(RNAi))
Epidermal	0.0176994	-0.00927216	0.0255078	0.00127872	0.0255646
Gut	-0.00340376	0.00750724	-8.08e-05	-0.00589711	-0.00896032
Muscle	0.0076724	0.0177948	-0.0141746	-0.00262242	-0.0155234
Neoblast	-0.0164766	-0.0192669	0.00804409	-0.0443922	0.0222026
Neuronal	0.0218393	0.034347	0.00526367	0.0637797	-0.0210969
Parenchymal	-0.00979737	-0.0239928	-0.0187848	0.00829584	0.0120588
Secretory	-0.0175333	-0.00711721	-0.00577534	-0.0204425	-0.0142453

## Sheet: The number of DEGs
The number of down-regulated genes in wtap knockdown samples
	0 hpa	6 hpa	3 dpa	7 dpa	11 dpa
Epidermal	364	245	285	426	337
Gut	74	27	48	38	73
Muscle	59	21	74	66	70
Neoblast	200	177	266	249	256
Neuronal	39	63	122	483	706
Parenchymal	63	46	98	70	341
Secretory	25	49	54	101	39
The number of up-regulated genes in wtap knockdown samples
	0 hpa	6 hpa	3 dpa	7 dpa	11 dpa
Epidermal	191	211	340	608	389
Gut	36	57	78	268	177
Muscle	48	46	99	215	113
Neoblast	190	228	327	385	276
Neuronal	61	55	118	381	200
Parenchymal	73	119	112	177	178
Secretory	29	50	79	485	118
