# Supplementary material for: m6A promotes planarian regeneration
Source: Cell Prolif. 2023 Apr 21;56(5):e13481. doi: 10.1111/cpr.13481 (PMC10212710; doi:10.1111/cpr.13481)
Supplement: Supplementary file 6 — Table S5. The markers of NP‐like cells. [file CPR-56-e13481-s003.xlsx]

## Sheet: Sheet1
Table EV5. The markers of NP-like cells
Gene	p_val	avg_logFC	pct.1	pct.2	p_val_adj
SMED30026267	0	3.09753	0.915	0.064	0
SMED30009873	0	3.03079	0.945	0.08	0
SMED30027500	0	2.98498	0.844	0.05	0
SMED30033630	0	2.8955	0.783	0.041	0
SMED30008091	0	2.57107	0.953	0.17	0
SMED30002753	0	2.05864	0.789	0.29	0
SMED30012973	0	1.98954	0.48	0.022	0
SMED30017762	0	1.65562	0.592	0.037	0
SMED30005368	0	1.5624	0.68	0.163	0
SMED30003962	0	1.48804	0.547	0.063	0
SMED30010468	0	1.42502	0.745	0.182	0
SMED30024899	0	0.685871	0.175	0.005	0
SMED30022449	4.58996e-250	0.603804	0.19	0.013	1.00603e-245
SMED30007916	3.37308e-216	1.77387	0.39	0.079	7.39311e-212
SMED30007457	1.72603e-177	1.16132	0.632	0.262	3.78311e-173
SMED30006293	2.08589e-163	0.939773	0.39	0.098	4.57186e-159
SMED30009549	3.43918e-163	0.753684	0.32	0.065	7.53799e-159
SMED30027672	1.48863e-136	0.88514	0.76	0.423	3.26277e-132
SMED30027690	2.28906e-136	0.909147	0.364	0.099	5.01716e-132
SMED30002314	2.16259e-130	0.803406	0.377	0.105	4.73996e-126
SMED30035881	2.32169e-128	0.710884	0.148	0.017	5.08868e-124
SMED30006533	6.93625e-123	1.18008	0.373	0.113	1.52029e-118
SMED30007938	1.3787e-119	0.821366	0.702	0.394	3.02183e-115
SMED30026803	3.24167e-112	0.915117	0.591	0.27	7.10508e-108
SMED30030404	4.41465e-111	0.842173	0.673	0.385	9.67602e-107
SMED30013183	2.71171e-110	0.680202	0.25	0.055	5.94353e-106
SMED30020022	2.70796e-103	0.696271	0.387	0.129	5.93531e-99
SMED30018479	1.58822e-99	0.476776	0.18	0.033	3.48106e-95
SMED30035193	2.68467e-96	-0.832692	0.832	0.935	5.88426e-92
SMED30026063	3.14336e-95	0.522492	0.175	0.032	6.88961e-91
SMED30034946	3.49978e-92	0.856196	0.567	0.292	7.67081e-88
SMED30010773	7.23081e-91	0.772109	0.581	0.317	1.58485e-86
SMED30007103	1.91715e-90	0.793258	0.63	0.363	4.20201e-86
SMED30018020	6.6584e-90	0.370696	0.141	0.022	1.45939e-85
SMED30026774	3.63703e-88	0.813915	0.404	0.163	7.97165e-84
SMED30029746	1.91731e-86	0.709706	0.572	0.3	4.20235e-82
SMED30015942	7.18224e-85	0.580329	0.83	0.632	1.5742e-80
SMED30002262	1.5952e-84	-0.838408	0.874	0.935	3.49635e-80
SMED30028808	3.21527e-82	-0.605912	0.586	0.834	7.04724e-78
SMED30031707	5.00985e-80	0.605987	0.254	0.073	1.09806e-75
SMED30027170	1.81631e-78	0.907184	0.35	0.137	3.98099e-74
SMED30034174	1.02011e-77	0.326602	0.123	0.02	2.23588e-73
SMED30027368	5.79088e-77	0.659063	0.336	0.126	1.26925e-72
SMED30034254	1.44303e-74	-0.569544	0.626	0.842	3.16283e-70
SMED30035512	1.91013e-74	0.662363	0.369	0.15	4.18662e-70
SMED30004207	1.35516e-73	0.622897	0.562	0.314	2.97023e-69
SMED30005644	1.23715e-72	0.362533	0.137	0.026	2.71159e-68
SMED30010793	1.70837e-72	0.648005	0.37	0.151	3.74439e-68
SMED30035063	2.32895e-72	0.7124	0.43	0.192	5.1046e-68
SMED30000316	9.37035e-72	0.694007	0.507	0.258	2.05379e-67
SMED30002783	9.97879e-70	0.560951	0.362	0.145	2.18715e-65
SMED30011041	5.94127e-67	-0.57117	0.669	0.856	1.30221e-62
SMED30000745	5.22087e-65	0.360463	0.132	0.026	1.14431e-60
SMED30016871	3.87016e-64	0.262116	0.143	0.031	8.48263e-60
SMED30015750	6.16907e-64	0.6041	0.442	0.221	1.35214e-59
SMED30031715	1.53716e-63	-0.578216	0.699	0.863	3.36914e-59
SMED30008024	2.01394e-62	0.641267	0.653	0.421	4.41415e-58
SMED30018274	4.77643e-61	-1.42394	0.092	0.379	1.0469e-56
SMED30004923	1.21591e-60	0.687867	0.461	0.248	2.66504e-56
SMED30026236	4.20942e-60	0.524901	0.341	0.143	9.22621e-56
SMED30011086	1.76347e-59	0.554021	0.29	0.111	3.86518e-55
SMED30000065	1.20067e-57	-0.866332	0.33	0.579	2.63162e-53
SMED30011050	2.77441e-57	0.60559	0.678	0.461	6.08094e-53
SMED30018515	3.38383e-57	0.864674	0.266	0.098	7.41667e-53
SMED30022325	3.57837e-57	0.42476	0.945	0.888	7.84307e-53
SMED30001376	5.16341e-57	0.800265	0.344	0.151	1.13172e-52
SMED30014307	1.58157e-55	0.615405	0.564	0.354	3.46648e-51
SMED30005965	2.98706e-55	0.613367	0.652	0.439	6.54704e-51
SMED30013088	9.47957e-55	0.345463	0.109	0.021	2.07773e-50
SMED30010444	1.88805e-54	0.548599	0.221	0.074	4.13824e-50
SMED30006792	2.59283e-54	0.57074	0.388	0.188	5.68298e-50
SMED30025067	8.39115e-54	-0.474465	0.681	0.819	1.83917e-49
SMED30027302	1.93603e-53	-0.863027	0.065	0.32	4.24338e-49
SMED30019874	2.28397e-53	-0.586092	0.533	0.742	5.00601e-49
SMED30021105	2.28651e-53	-0.569806	0.885	0.93	5.01158e-49
SMED30023085	2.5113e-53	0.572856	0.321	0.14	5.50426e-49
SMED30035248	2.9166e-53	0.722755	0.429	0.221	6.39261e-49
SMED30015992	3.11242e-53	0.506473	0.159	0.043	6.8218e-49
SMED30033302	1.58598e-49	0.437892	0.827	0.639	3.47615e-45
SMED30007270	6.01276e-49	0.515786	0.702	0.514	1.31788e-44
SMED30018825	7.57159e-49	0.520245	0.237	0.087	1.65954e-44
SMED30007927	8.16597e-49	0.602137	0.506	0.302	1.78982e-44
SMED30006216	1.51208e-48	0.457025	0.852	0.737	3.31417e-44
SMED30015808	2.98179e-48	0.425383	0.895	0.8	6.53549e-44
SMED30032247	4.92929e-48	0.495338	0.235	0.088	1.0804e-43
SMED30020082	5.2101e-48	0.51044	0.388	0.195	1.14195e-43
SMED30002503	7.6793e-46	0.537704	0.315	0.141	1.68315e-41
SMED30025868	1.08482e-45	0.52355	0.612	0.409	2.3777e-41
SMED30023413	4.47543e-45	0.486204	0.654	0.473	9.80926e-41
SMED30028061	2.10642e-44	-0.661658	0.271	0.516	4.61684e-40
SMED30002369	3.46287e-44	0.424416	0.776	0.63	7.58993e-40
SMED30003001	5.32535e-44	0.469205	0.261	0.109	1.16721e-39
SMED30012822	1.69687e-43	0.394296	0.792	0.651	3.7192e-39
SMED30013808	1.97011e-43	0.829427	0.572	0.386	4.31809e-39
SMED30034152	2.02962e-43	0.457097	0.801	0.673	4.44852e-39
SMED30009120	2.61687e-43	-0.627682	0.056	0.275	5.73566e-39
SMED30009052	2.63295e-43	0.394192	0.808	0.67	5.7709e-39
SMED30021513	4.45678e-43	0.452172	0.766	0.614	9.76837e-39
SMED30016591	9.83244e-43	0.572752	0.377	0.199	2.15507e-38
SMED30013692	1.53727e-42	-0.645158	0.746	0.847	3.36939e-38
SMED30018961	1.66973e-42	0.534653	0.63	0.449	3.65972e-38
SMED30004574	2.55992e-42	-0.772878	0.326	0.545	5.61084e-38
SMED30025671	5.30622e-42	0.591621	0.695	0.559	1.16302e-37
SMED30014194	7.6025e-42	-0.39742	0.735	0.856	1.66632e-37
SMED30025793	1.02525e-41	0.492114	0.553	0.359	2.24715e-37
SMED30004484	2.2653e-41	0.343262	0.906	0.823	4.96509e-37
SMED30022157	4.75234e-41	0.321318	0.15	0.045	1.04162e-36
SMED30001679	6.09309e-41	-0.537266	0.487	0.686	1.33548e-36
SMED30014462	9.92029e-41	0.448692	0.385	0.203	2.17433e-36
SMED30009430	1.15433e-40	-0.555036	0.451	0.653	2.53006e-36
SMED30027180	1.86372e-40	0.283387	0.13	0.036	4.08491e-36
SMED30014318	2.699e-40	-0.476694	0.647	0.779	5.91566e-36
SMED30008295	6.4345e-40	-0.594644	0.259	0.488	1.41031e-35
SMED30035336	1.34191e-39	-0.317408	0.917	0.959	2.94121e-35
SMED30006058	1.74608e-39	0.512113	0.309	0.154	3.82705e-35
SMED30026182	3.33896e-39	-0.583855	0.129	0.352	7.31833e-35
SMED30026275	3.6113e-39	-0.852458	0.186	0.403	7.91526e-35
SMED30022974	5.77576e-39	0.422128	0.206	0.08	1.26593e-34
SMED30024115	6.41721e-39	0.379663	0.869	0.762	1.40652e-34
SMED30024106	7.86465e-39	0.442203	0.718	0.581	1.72377e-34
SMED30006394	8.06931e-39	0.320195	0.134	0.039	1.76863e-34
SMED30026656	1.03254e-38	0.349998	0.886	0.802	2.26313e-34
SMED30013108	1.15475e-38	-0.591434	0.248	0.478	2.53099e-34
SMED30007498	1.24245e-38	0.38842	0.812	0.728	2.72319e-34
SMED30031751	3.53579e-38	0.406715	0.583	0.4	7.74975e-34
SMED30022905	4.60861e-38	-0.512994	0.327	0.549	1.01011e-33
SMED30001395	4.61911e-38	-0.622621	0.257	0.474	1.01242e-33
SMED30014429	6.54979e-38	0.439238	0.297	0.139	1.43558e-33
SMED30029327	1.6454e-37	-0.52902	0.385	0.591	3.60639e-33
SMED30000134	2.07419e-37	0.269634	0.952	0.892	4.54622e-33
SMED30019702	2.22491e-37	0.341459	0.88	0.779	4.87656e-33
SMED30021702	3.5981e-37	0.491532	0.423	0.246	7.88631e-33
SMED30016080	5.68271e-37	-0.583122	0.224	0.463	1.24554e-32
SMED30022383	9.23531e-37	0.353305	0.15	0.049	2.02419e-32
SMED30015813	9.71913e-37	0.439347	0.706	0.572	2.13024e-32
SMED30004739	2.01084e-36	0.446589	0.24	0.103	4.40736e-32
SMED30022560	3.59488e-36	0.287308	0.94	0.885	7.87925e-32
SMED30010777	7.0365e-36	-0.563317	0.37	0.574	1.54226e-31
SMED30002344	9.81168e-36	-0.475192	0.36	0.57	2.15052e-31
SMED30007095	1.72585e-35	0.349476	0.875	0.777	3.78271e-31
SMED30029535	2.34058e-35	0.331512	0.153	0.052	5.13009e-31
SMED30025738	4.27229e-35	-0.420591	0.489	0.672	9.36401e-31
SMED30007769	5.45654e-35	0.292962	0.136	0.043	1.19596e-30
SMED30019903	8.95492e-35	0.38898	0.795	0.668	1.96274e-30
SMED30025757	1.3371e-34	0.416457	0.641	0.461	2.93066e-30
SMED30010203	1.34397e-34	0.408163	0.365	0.199	2.94571e-30
SMED30016589	2.14802e-34	-0.513324	0.406	0.595	4.70804e-30
SMED30035286	2.41639e-34	0.54657	0.37	0.203	5.29624e-30
SMED30029526	3.61096e-34	-0.458675	0.228	0.45	7.91449e-30
SMED30014549	5.09646e-34	-0.462241	0.428	0.621	1.11704e-29
SMED30016163	5.68405e-34	0.376081	0.782	0.636	1.24583e-29
SMED30015427	7.74907e-34	-0.455502	0.5	0.693	1.69844e-29
SMED30006079	9.50729e-34	-0.517713	0.379	0.589	2.08381e-29
SMED30031916	1.96542e-33	0.282244	0.915	0.866	4.30781e-29
SMED30025522	5.43569e-33	-0.517992	0.533	0.683	1.19139e-28
SMED30011869	5.82205e-33	0.367405	0.513	0.323	1.27608e-28
SMED30029542	1.13041e-32	-0.456387	0.426	0.607	2.47763e-28
SMED30000428	1.23578e-32	-0.689279	0.225	0.427	2.70858e-28
SMED30024271	2.23939e-32	0.406198	0.315	0.163	4.90828e-28
SMED30008553	3.28297e-32	-0.512832	0.337	0.545	7.19561e-28
SMED30034470	4.16628e-32	0.430684	0.354	0.194	9.13166e-28
SMED30013107	6.77611e-32	-0.445515	0.516	0.676	1.48519e-27
SMED30019754	1.90445e-31	-0.480345	0.199	0.403	4.17416e-27
SMED30016078	2.80401e-31	0.379368	0.945	0.871	6.14583e-27
SMED30013522	3.07702e-31	0.281167	0.137	0.046	6.74422e-27
SMED30031389	4.11299e-31	-0.386454	0.545	0.711	9.01486e-27
SMED30003269	5.91048e-31	-0.450156	0.657	0.774	1.29546e-26
SMED30020684	1.65665e-30	-0.596221	0.145	0.339	3.63104e-26
SMED30026686	1.74323e-30	-0.490549	0.148	0.346	3.8208e-26
SMED30018465	3.40137e-30	-0.453575	0.147	0.341	7.45512e-26
SMED30005979	3.74261e-30	0.359173	0.201	0.086	8.20304e-26
SMED30019324	6.04314e-30	-0.404201	0.322	0.538	1.32454e-25
SMED30029256	6.57451e-30	0.330162	0.228	0.103	1.441e-25
SMED30001237	6.87401e-30	-0.723685	0.162	0.347	1.50665e-25
SMED30029734	8.41291e-30	0.431851	0.39	0.24	1.84394e-25
SMED30031764	8.5327e-30	0.325293	0.855	0.804	1.8702e-25
SMED30011982	1.23325e-29	0.282765	0.913	0.856	2.70303e-25
SMED30001515	2.67503e-29	-0.560954	0.1	0.28	5.86312e-25
SMED30008579	3.34146e-29	-0.477775	0.298	0.485	7.32381e-25
SMED30023882	3.89337e-29	-1.11549	0.134	0.305	8.53349e-25
SMED30028606	3.91874e-29	0.433116	0.339	0.196	8.5891e-25
SMED30027952	6.42556e-29	0.335353	0.732	0.598	1.40835e-24
SMED30036016	8.01917e-29	-0.395626	0.357	0.565	1.75764e-24
SMED30035119	8.66345e-29	0.357779	0.173	0.07	1.89886e-24
SMED30022087	9.49987e-29	-0.445892	0.319	0.513	2.08218e-24
SMED30035852	1.25957e-28	0.350862	0.782	0.691	2.76072e-24
SMED30008255	1.5725e-28	0.421677	0.324	0.187	3.44661e-24
SMED30035039	2.30333e-28	-0.404068	0.083	0.259	5.04843e-24
SMED30020851	3.07072e-28	-0.482169	0.224	0.421	6.73041e-24
SMED30006524	3.07187e-28	0.320619	0.612	0.423	6.73292e-24
SMED30012827	3.64213e-28	-0.490683	0.529	0.657	7.98283e-24
SMED30019092	5.5967e-28	-0.430203	0.055	0.214	1.22669e-23
SMED30023483	5.94989e-28	0.339651	0.386	0.221	1.3041e-23
SMED30018184	6.43679e-28	-0.491461	0.485	0.637	1.41081e-23
SMED30013613	7.58277e-28	0.346599	0.776	0.687	1.66199e-23
SMED30007670	1.35368e-27	-0.448908	0.064	0.226	2.96699e-23
SMED30013338	1.39503e-27	0.405289	0.174	0.074	3.05763e-23
SMED30009616	1.52716e-27	-0.376167	0.424	0.616	3.34723e-23
SMED30013212	1.70466e-27	0.264072	0.88	0.799	3.73628e-23
SMED30013138	2.0165e-27	-0.52843	0.051	0.21	4.41977e-23
SMED30009859	2.21898e-27	0.363471	0.667	0.539	4.86355e-23
SMED30019060	3.83943e-27	0.363222	0.275	0.141	8.41527e-23
SMED30028576	4.75613e-27	-0.369076	0.357	0.56	1.04245e-22
SMED30024428	5.54673e-27	-1.02368	0.033	0.177	1.21573e-22
SMED30009048	7.10669e-27	-0.566167	0.637	0.76	1.55764e-22
SMED30034348	1.25868e-26	-0.460353	0.083	0.247	2.75877e-22
SMED30021262	1.30283e-26	0.411811	0.319	0.181	2.85554e-22
SMED30031739	2.14069e-26	-0.616635	0.113	0.279	4.69197e-22
SMED30010503	2.33899e-26	-0.871392	0.054	0.202	5.1266e-22
SMED30016557	3.36705e-26	-0.670963	0.082	0.241	7.37989e-22
SMED30022812	5.22589e-26	-0.51723	0.233	0.413	1.14541e-21
SMED30025832	7.94813e-26	-0.558001	0.013	0.143	1.74207e-21
SMED30005692	8.50392e-26	-0.606711	0.072	0.226	1.86389e-21
SMED30019531	9.7024e-26	-0.639241	0.151	0.316	2.12657e-21
SMED30034308	1.6765e-25	0.30229	0.14	0.054	3.67456e-21
SMED30033139	1.84984e-25	-0.352476	0.678	0.789	4.05448e-21
SMED30021961	2.60001e-25	0.33542	0.314	0.173	5.69871e-21
SMED30028242	2.73859e-25	0.398161	0.29	0.162	6.00244e-21
SMED30023570	2.77284e-25	-0.484518	0.047	0.192	6.07751e-21
SMED30013025	3.24218e-25	0.392599	0.212	0.103	7.10622e-21
SMED30032372	3.40643e-25	-0.748093	0.039	0.178	7.4662e-21
SMED30019934	4.82515e-25	0.331723	0.705	0.561	1.05758e-20
SMED30035694	5.44071e-25	0.372959	0.507	0.355	1.1925e-20
SMED30017717	1.27423e-24	-0.379252	0.136	0.309	2.79287e-20
SMED30020470	1.31973e-24	-0.33966	0.38	0.563	2.89258e-20
SMED30007558	1.42051e-24	0.362601	0.657	0.53	3.11348e-20
SMED30004020	1.73431e-24	0.358527	0.515	0.377	3.80126e-20
SMED30014118	2.27296e-24	0.398731	0.147	0.061	4.98187e-20
SMED30021828	4.23807e-24	0.477997	0.259	0.14	9.28901e-20
SMED30003701	6.11019e-24	0.387668	0.324	0.192	1.33923e-19
SMED30001988	6.37134e-24	0.297553	0.801	0.731	1.39647e-19
SMED30015216	9.18743e-24	0.358103	0.551	0.424	2.0137e-19
SMED30012217	1.10279e-23	-0.920329	0.038	0.169	2.4171e-19
SMED30035831	1.13984e-23	0.382643	0.335	0.199	2.4983e-19
SMED30013424	1.39466e-23	-0.596011	0.102	0.253	3.05681e-19
SMED30026109	1.60878e-23	-0.637474	0.029	0.157	3.52613e-19
SMED30022681	2.03167e-23	-0.599502	0.015	0.134	4.45302e-19
SMED30022907	2.13927e-23	-0.43434	0.63	0.714	4.68886e-19
SMED30013023	2.55907e-23	-0.415338	0.475	0.614	5.60897e-19
SMED30005141	2.74805e-23	0.318212	0.241	0.124	6.02318e-19
SMED30000981	3.13371e-23	0.306273	0.702	0.568	6.86847e-19
SMED30008138	3.22868e-23	0.405805	0.319	0.192	7.07663e-19
SMED30026782	3.34498e-23	-0.677356	0.036	0.165	7.33153e-19
SMED30035816	4.58787e-23	0.330155	0.681	0.572	1.00557e-18
SMED30007055	4.83218e-23	-0.69641	0.097	0.241	1.05912e-18
SMED30003176	4.93511e-23	0.286457	0.794	0.716	1.08168e-18
SMED30021222	6.89603e-23	-0.699436	0.163	0.315	1.51147e-18
SMED30018208	7.31343e-23	-0.567368	0.18	0.343	1.60296e-18
SMED30008778	7.50997e-23	0.395114	0.293	0.168	1.64604e-18
SMED30018708	7.88571e-23	0.379504	0.384	0.248	1.72839e-18
SMED30016700	8.83442e-23	-0.846425	0.01	0.123	1.93633e-18
SMED30008787	9.66315e-23	0.347421	0.315	0.184	2.11797e-18
SMED30014654	9.82846e-23	-0.786102	0.085	0.229	2.1542e-18
SMED30011238	1.21683e-22	-0.52079	0.064	0.201	2.66704e-18
SMED30026747	1.25345e-22	-0.398314	0.197	0.37	2.74731e-18
SMED30018186	1.37549e-22	0.259925	0.913	0.864	3.01479e-18
SMED30034605	1.84113e-22	0.347274	0.646	0.522	4.03538e-18
SMED30029501	2.45458e-22	0.318246	0.692	0.563	5.37995e-18
SMED30011335	3.2366e-22	-0.580077	0.034	0.159	7.09399e-18
SMED30029642	3.41786e-22	0.358102	0.499	0.354	7.49126e-18
SMED30034381	3.53916e-22	-0.446511	0.309	0.472	7.75713e-18
SMED30035291	4.02031e-22	-0.607378	0.107	0.259	8.81172e-18
SMED30018504	5.02275e-22	0.296729	0.662	0.549	1.10089e-17
SMED30034325	5.20036e-22	-0.525245	0.272	0.431	1.13982e-17
SMED30017980	5.63583e-22	-0.385311	0.303	0.48	1.23526e-17
SMED30031309	9.02301e-22	-0.55989	0.114	0.261	1.97766e-17
SMED30034329	9.08816e-22	0.363242	0.251	0.139	1.99194e-17
SMED30024706	9.97388e-22	-0.370599	0.228	0.401	2.18608e-17
SMED30019373	1.30783e-21	-0.363879	0.521	0.668	2.86651e-17
SMED30025821	1.43819e-21	-0.381943	0.33	0.495	3.15223e-17
SMED30031569	1.45471e-21	0.276396	0.109	0.04	3.18842e-17
SMED30006840	1.52728e-21	-0.542415	0.053	0.184	3.3475e-17
SMED30020631	1.54571e-21	-0.878691	0.039	0.161	3.38789e-17
SMED30023897	2.00945e-21	-0.672093	0.031	0.151	4.40431e-17
SMED30024655	2.22111e-21	0.400924	0.387	0.257	4.86822e-17
SMED30004019	2.3161e-21	0.368592	0.301	0.182	5.07643e-17
SMED30013699	3.36249e-21	0.302924	0.713	0.606	7.36991e-17
SMED30014717	3.93172e-21	-0.37278	0.168	0.33	8.61754e-17
SMED30030079	5.37388e-21	0.313885	0.196	0.098	1.17785e-16
SMED30007010	6.65069e-21	0.388984	0.469	0.339	1.4577e-16
SMED30007179	7.05038e-21	-0.708304	0.022	0.134	1.5453e-16
SMED30012192	8.78873e-21	0.365662	0.435	0.305	1.92631e-16
SMED30035468	1.00716e-20	-0.60093	0.028	0.143	2.20749e-16
SMED30016977	1.06748e-20	-0.304599	0.482	0.641	2.3397e-16
SMED30001701	1.08966e-20	0.264171	0.838	0.736	2.38831e-16
SMED30033924	1.16016e-20	-0.816577	0.032	0.147	2.54284e-16
SMED30020209	1.44163e-20	-0.800623	0.023	0.136	3.15977e-16
SMED30035723	1.44701e-20	-1.51461	0.033	0.148	3.17156e-16
SMED30003546	1.65411e-20	-0.418895	0.13	0.28	3.62547e-16
SMED30013083	2.31576e-20	0.333865	0.439	0.299	5.07569e-16
SMED30031444	2.67924e-20	-0.370402	0.256	0.423	5.87236e-16
SMED30030455	2.73482e-20	-0.52158	0.006	0.106	5.99418e-16
SMED30006773	2.97224e-20	-0.401555	0.29	0.455	6.51455e-16
SMED30034476	3.4727e-20	-0.361713	0.099	0.24	7.61147e-16
SMED30030357	4.37609e-20	-0.347596	0.059	0.186	9.59152e-16
SMED30010966	5.39504e-20	-0.466548	0.039	0.156	1.18248e-15
SMED30003276	5.55958e-20	0.424146	0.237	0.13	1.21855e-15
SMED30012628	5.72485e-20	-0.291738	0.532	0.674	1.25477e-15
SMED30020317	6.13263e-20	-0.631042	0.799	0.811	1.34415e-15
SMED30032498	6.33413e-20	-0.469583	0.064	0.19	1.38831e-15
SMED30002766	6.73106e-20	-0.331417	0.114	0.259	1.47531e-15
SMED30023560	7.71464e-20	0.391696	0.342	0.229	1.69089e-15
SMED30030431	8.28438e-20	0.321602	0.745	0.643	1.81577e-15
SMED30015172	8.7193e-20	-0.386174	0.105	0.247	1.9111e-15
SMED30013315	9.94288e-20	-0.513086	0.04	0.157	2.17928e-15
SMED30000559	1.00153e-19	0.279166	0.625	0.496	2.19516e-15
SMED30035617	1.00219e-19	0.326209	0.762	0.66	2.1966e-15
SMED30015453	1.07789e-19	-0.390025	0.065	0.191	2.36252e-15
SMED30000194	1.07981e-19	-0.355449	0.119	0.266	2.36672e-15
SMED30001191	1.09816e-19	-0.550919	0.091	0.225	2.40694e-15
SMED30033541	1.57489e-19	-0.449576	0.027	0.136	3.45185e-15
SMED30011705	1.6096e-19	0.257647	0.162	0.076	3.52792e-15
SMED30011862	1.68742e-19	0.338772	0.102	0.038	3.69849e-15
SMED30006907	1.82902e-19	-0.40208	0.033	0.146	4.00884e-15
SMED30019886	1.89771e-19	0.336616	0.456	0.328	4.15941e-15
SMED30018815	1.97877e-19	-0.486436	0.078	0.205	4.33706e-15
SMED30026479	2.33957e-19	0.300633	0.192	0.1	5.12787e-15
SMED30018266	2.84052e-19	-0.417206	0.17	0.317	6.22585e-15
SMED30031580	2.86578e-19	0.377805	0.343	0.227	6.28122e-15
SMED30002286	2.9986e-19	-0.452524	0.032	0.142	6.57233e-15
SMED30030059	3.42521e-19	-0.374493	0.123	0.263	7.50738e-15
SMED30013232	3.89173e-19	-0.339952	0.297	0.455	8.52989e-15
SMED30028140	4.13225e-19	0.302906	0.691	0.592	9.05707e-15
SMED30010519	4.58064e-19	-1.17231	0.032	0.139	1.00398e-14
SMED30031771	4.65828e-19	-0.308055	0.344	0.508	1.021e-14
SMED30006820	4.72844e-19	-0.514628	0.042	0.154	1.03638e-14
SMED30015742	5.46191e-19	-0.37193	0.05	0.169	1.19714e-14
SMED30003442	5.65561e-19	0.283294	0.741	0.656	1.2396e-14
SMED30017264	5.7452e-19	-0.398939	0.176	0.324	1.25923e-14
SMED30015587	6.19931e-19	-0.390405	0.029	0.138	1.35876e-14
SMED30005207	6.43687e-19	-0.357127	0.261	0.421	1.41083e-14
SMED30027307	7.21737e-19	-0.450516	0.102	0.234	1.5819e-14
SMED30024755	7.78407e-19	0.277729	0.184	0.093	1.70611e-14
SMED30026237	8.31024e-19	-0.426472	0.048	0.163	1.82144e-14
SMED30012706	8.78479e-19	0.327237	0.268	0.159	1.92545e-14
SMED30035339	8.82822e-19	-0.3801	0.164	0.31	1.93497e-14
SMED30019484	9.11185e-19	-0.360129	0.224	0.377	1.99714e-14
SMED30015419	1.16865e-18	-0.421847	0.04	0.153	2.56144e-14
SMED30007517	1.22521e-18	-0.482055	0.109	0.24	2.68541e-14
SMED30003490	1.23142e-18	-0.783523	0.05	0.163	2.69904e-14
SMED30006047	1.24511e-18	-0.471521	0.056	0.173	2.72904e-14
SMED30035290	1.28643e-18	0.275451	0.147	0.068	2.8196e-14
SMED30019103	1.39672e-18	-0.39529	0.038	0.151	3.06134e-14
SMED30021098	1.57953e-18	-0.400502	0.244	0.393	3.46201e-14
SMED30010538	1.59549e-18	-0.338781	0.044	0.158	3.497e-14
SMED30008748	1.73832e-18	-0.345882	0.047	0.161	3.81006e-14
SMED30018435	2.12222e-18	0.327103	0.335	0.218	4.65148e-14
SMED30030133	2.2906e-18	0.378821	0.333	0.218	5.02054e-14
SMED30025902	2.31395e-18	-0.482819	0.027	0.13	5.07171e-14
SMED30021463	2.51069e-18	-0.319431	0.311	0.472	5.50293e-14
SMED30013445	2.7718e-18	0.401964	0.354	0.235	6.07524e-14
SMED30026696	2.77273e-18	0.281059	0.719	0.638	6.07726e-14
SMED30032897	3.02414e-18	-0.310324	0.319	0.475	6.62832e-14
SMED30004042	3.07574e-18	-0.568433	0.038	0.146	6.7414e-14
SMED30034271	3.4906e-18	0.325184	0.558	0.446	7.6507e-14
SMED30003507	3.82062e-18	-0.416856	0.033	0.139	8.37404e-14
SMED30008104	3.86585e-18	-0.293892	0.151	0.298	8.47317e-14
SMED30002450	4.03712e-18	0.324661	0.319	0.206	8.84856e-14
SMED30015534	4.2493e-18	0.295687	0.672	0.577	9.3136e-14
SMED30006046	4.51401e-18	0.279284	0.167	0.082	9.89381e-14
SMED30029042	4.84887e-18	-0.297839	0.097	0.23	1.06278e-13
SMED30021868	6.10862e-18	-0.387113	0.047	0.157	1.33889e-13
SMED30007989	6.43501e-18	-0.415464	0.025	0.125	1.41043e-13
SMED30030334	6.48925e-18	-0.510856	0.065	0.183	1.42231e-13
SMED30032076	6.65309e-18	0.410383	0.306	0.193	1.45822e-13
SMED30032885	6.84337e-18	-0.359503	0.314	0.455	1.49993e-13
SMED30007096	7.39639e-18	-0.30848	0.062	0.182	1.62114e-13
SMED30032624	7.96525e-18	-0.466092	0.058	0.172	1.74582e-13
SMED30019592	8.51605e-18	-0.370583	0.026	0.127	1.86655e-13
SMED30010527	8.64946e-18	-0.311303	0.235	0.387	1.89579e-13
SMED30023751	8.90167e-18	-0.384411	0.078	0.201	1.95107e-13
SMED30036013	9.80129e-18	0.304375	0.653	0.561	2.14825e-13
SMED30002166	1.08621e-17	-0.410335	0.233	0.373	2.38076e-13
SMED30003762	1.16488e-17	0.327206	0.537	0.435	2.55319e-13
SMED30033976	1.36716e-17	-0.346996	0.072	0.192	2.99655e-13
SMED30032126	1.50325e-17	-0.459135	0.058	0.17	3.29483e-13
SMED30020574	1.59174e-17	-0.434991	0.033	0.136	3.48878e-13
SMED30000732	1.94977e-17	-0.360106	0.049	0.159	4.27352e-13
SMED30009556	2.13364e-17	-0.445134	0.064	0.177	4.67651e-13
SMED30017299	2.44857e-17	-0.439767	0.078	0.199	5.36677e-13
SMED30020160	2.44864e-17	-0.414042	0.051	0.162	5.36693e-13
SMED30013176	3.15356e-17	-0.364873	0.015	0.106	6.91198e-13
SMED30006684	3.40592e-17	-0.400663	0.207	0.347	7.46511e-13
SMED30034987	3.41604e-17	-0.50987	0.074	0.192	7.48728e-13
SMED30007627	3.46291e-17	-0.29834	0.23	0.385	7.59001e-13
SMED30025849	3.55914e-17	-0.341165	0.033	0.136	7.80092e-13
SMED30020991	3.70779e-17	-0.43584	0.016	0.108	8.12674e-13
SMED30025325	3.93189e-17	-0.357943	0.029	0.13	8.61791e-13
SMED30029668	4.19748e-17	-0.379996	0.042	0.148	9.20005e-13
SMED30011775	4.59103e-17	0.36837	0.203	0.111	1.00626e-12
SMED30022997	4.62736e-17	-0.326213	0.025	0.122	1.01422e-12
SMED30025384	4.65052e-17	0.322122	0.263	0.16	1.0193e-12
SMED30026680	5.45418e-17	0.29643	0.36	0.243	1.19545e-12
SMED30012836	5.48478e-17	0.345821	0.36	0.245	1.20215e-12
SMED30028992	5.80455e-17	-0.33211	0.346	0.494	1.27224e-12
SMED30025910	7.34142e-17	-0.331664	0.266	0.405	1.60909e-12
SMED30034110	7.34378e-17	-0.355791	0.018	0.111	1.60961e-12
SMED30002797	7.82024e-17	0.281097	0.594	0.487	1.71404e-12
SMED30018697	7.88558e-17	0.342974	0.233	0.138	1.72836e-12
SMED30030278	8.85914e-17	0.322538	0.365	0.252	1.94175e-12
SMED30031065	9.34401e-17	-0.301505	0.183	0.327	2.04802e-12
SMED30026621	9.57799e-17	0.300833	0.567	0.468	2.0993e-12
SMED30033611	1.0161e-16	-0.420336	0.064	0.175	2.22709e-12
SMED30008819	1.03352e-16	0.299272	0.186	0.1	2.26528e-12
SMED30018009	1.1219e-16	-0.407654	0.062	0.176	2.45898e-12
SMED30003084	1.29633e-16	-0.509934	0.071	0.182	2.8413e-12
SMED30017430	1.44793e-16	-0.316207	0.625	0.736	3.17357e-12
SMED30030621	1.51249e-16	-0.339486	0.181	0.324	3.31507e-12
SMED30030908	1.5856e-16	0.280397	0.638	0.54	3.47533e-12
SMED30008915	1.58929e-16	-0.383022	0.032	0.13	3.48341e-12
SMED30002038	1.60354e-16	-0.34237	0.049	0.154	3.51463e-12
SMED30023111	1.79432e-16	-0.816096	0.143	0.266	3.9328e-12
SMED30035218	1.82382e-16	-0.364821	0.092	0.212	3.99745e-12
SMED30012412	1.88906e-16	0.282931	0.23	0.134	4.14044e-12
SMED30035315	1.91065e-16	-0.350404	0.162	0.302	4.18776e-12
SMED30027721	1.93358e-16	0.287387	0.225	0.131	4.23803e-12
SMED30024527	2.1183e-16	-0.314452	0.174	0.313	4.6429e-12
SMED30030892	2.14211e-16	-0.366346	0.069	0.181	4.69509e-12
SMED30013924	2.33893e-16	0.351142	0.376	0.264	5.12646e-12
SMED30026445	2.3951e-16	-0.404751	0.124	0.248	5.24957e-12
SMED30008177	2.5031e-16	0.297935	0.181	0.097	5.4863e-12
SMED30015974	3.09906e-16	-0.358069	0.018	0.107	6.79251e-12
SMED30012043	3.1264e-16	-0.396176	0.18	0.314	6.85245e-12
SMED30033073	3.60425e-16	-0.775853	0.028	0.122	7.89981e-12
SMED30017476	3.91967e-16	-0.312417	0.044	0.147	8.59113e-12
SMED30002884	4.15906e-16	-0.285806	0.314	0.463	9.11583e-12
SMED30016338	4.48649e-16	-0.31609	0.368	0.513	9.83348e-12
SMED30016693	5.01374e-16	-0.294233	0.034	0.133	1.09891e-11
SMED30010612	5.11388e-16	-0.277806	0.142	0.278	1.12086e-11
SMED30004749	5.44411e-16	-0.293208	0.015	0.101	1.19324e-11
SMED30020245	5.91636e-16	0.322419	0.391	0.284	1.29675e-11
SMED30018078	6.11542e-16	-0.357251	0.103	0.223	1.34038e-11
SMED30033440	6.6384e-16	0.303897	0.433	0.315	1.455e-11
SMED30019273	6.8424e-16	0.260526	0.714	0.628	1.49972e-11
SMED30010670	6.85064e-16	-0.32102	0.137	0.263	1.50152e-11
SMED30011216	6.92052e-16	-0.473805	0.08	0.193	1.51684e-11
SMED30021490	7.31292e-16	-0.282866	0.24	0.39	1.60285e-11
SMED30026619	7.50353e-16	-0.262901	0.022	0.112	1.64462e-11
SMED30015521	8.08622e-16	-0.290912	0.067	0.178	1.77234e-11
SMED30032441	8.24805e-16	0.277648	0.442	0.329	1.80781e-11
SMED30023409	9.32411e-16	-0.357059	0.031	0.124	2.04366e-11
SMED30000370	9.42313e-16	-0.319124	0.164	0.294	2.06536e-11
SMED30028575	9.6031e-16	-0.345291	0.061	0.169	2.10481e-11
SMED30033844	1.00977e-15	0.309146	0.276	0.176	2.21322e-11
SMED30031270	1.21973e-15	-0.268973	0.298	0.442	2.6734e-11
SMED30015018	1.25222e-15	-0.315467	0.342	0.488	2.74463e-11
SMED30013350	1.26801e-15	-0.301136	0.02	0.107	2.77923e-11
SMED30023490	1.40697e-15	-0.636694	0.184	0.308	3.0838e-11
SMED30007456	1.53585e-15	-0.312566	0.093	0.212	3.36628e-11
SMED30021939	1.70106e-15	0.330145	0.398	0.288	3.72838e-11
SMED30016791	1.74006e-15	-0.374455	0.13	0.25	3.81387e-11
SMED30013054	1.79967e-15	-0.356665	0.062	0.167	3.94451e-11
SMED30016227	1.8122e-15	-0.286283	0.022	0.11	3.97198e-11
SMED30031757	1.84548e-15	0.278067	0.199	0.113	4.04492e-11
SMED30016201	1.84637e-15	-0.324258	0.373	0.504	4.04687e-11
SMED30010504	1.9108e-15	-0.305017	0.021	0.109	4.18808e-11
SMED30012143	2.3399e-15	-0.303717	0.154	0.286	5.12859e-11
SMED30015955	2.81888e-15	-0.350301	0.098	0.213	6.17843e-11
SMED30025950	3.04888e-15	0.283341	0.21	0.122	6.68253e-11
SMED30011027	3.44801e-15	-0.396626	0.067	0.172	7.55734e-11
SMED30004142	3.57549e-15	-0.306	0.165	0.295	7.83675e-11
SMED30023086	3.64292e-15	0.289562	0.411	0.302	7.98456e-11
SMED30026049	3.67313e-15	0.270788	0.578	0.471	8.05077e-11
SMED30012874	3.76244e-15	-0.306763	0.161	0.289	8.24652e-11
SMED30015375	3.76616e-15	0.250235	0.159	0.083	8.25467e-11
SMED30020257	3.79303e-15	-0.310697	0.306	0.452	8.31357e-11
SMED30003981	3.92181e-15	-0.400102	0.023	0.11	8.59583e-11
SMED30033378	4.53513e-15	-0.381074	0.032	0.122	9.94011e-11
SMED30019652	4.58714e-15	-0.413681	0.072	0.178	1.00541e-10
SMED30027552	4.60693e-15	0.275531	0.175	0.093	1.00975e-10
SMED30030948	4.73522e-15	0.30629	0.191	0.107	1.03786e-10
SMED30015595	4.78777e-15	-0.412966	0.148	0.272	1.04938e-10
SMED30024095	4.80747e-15	-0.266168	0.076	0.186	1.0537e-10
SMED30001563	4.8973e-15	-0.309657	0.317	0.452	1.07339e-10
SMED30025144	5.2887e-15	-0.330055	0.102	0.216	1.15918e-10
SMED30005127	5.35897e-15	-0.290499	0.467	0.596	1.17458e-10
SMED30003831	5.37621e-15	-0.533325	0.056	0.155	1.17836e-10
SMED30031567	5.57532e-15	0.278751	0.337	0.234	1.222e-10
SMED30002298	5.5886e-15	0.315325	0.256	0.159	1.22491e-10
SMED30006221	5.85222e-15	-0.282881	0.097	0.214	1.28269e-10
SMED30018243	5.9085e-15	-0.301533	0.113	0.231	1.29503e-10
SMED30003501	5.96181e-15	-0.312463	0.123	0.242	1.30671e-10
SMED30026337	6.7135e-15	-0.313649	0.229	0.364	1.47147e-10
SMED30025672	6.95087e-15	-0.337474	0.027	0.115	1.52349e-10
SMED30004435	7.44492e-15	0.318315	0.438	0.33	1.63178e-10
SMED30034078	7.60316e-15	0.331397	0.259	0.164	1.66646e-10
SMED30010842	8.04083e-15	-0.345679	0.023	0.108	1.76239e-10
SMED30001096	8.28806e-15	0.302487	0.547	0.429	1.81658e-10
SMED30018439	9.43442e-15	-0.303517	0.185	0.319	2.06784e-10
SMED30015672	9.76166e-15	-0.353769	0.049	0.146	2.13956e-10
SMED30019097	1.09786e-14	0.377019	0.316	0.212	2.40629e-10
SMED30023672	1.16928e-14	0.358163	0.257	0.16	2.56282e-10
SMED30031089	1.44964e-14	0.250352	0.63	0.518	3.17732e-10
SMED30017634	1.48664e-14	-0.286018	0.342	0.481	3.25842e-10
SMED30021037	1.54448e-14	0.349716	0.25	0.159	3.38518e-10
SMED30035225	1.58561e-14	-0.299348	0.52	0.658	3.47534e-10
SMED30012521	1.74258e-14	0.325567	0.456	0.362	3.81939e-10
SMED30035436	1.78596e-14	-0.338315	0.185	0.31	3.91447e-10
SMED30020375	1.84934e-14	0.304606	0.352	0.25	4.05338e-10
SMED30009863	1.99899e-14	-0.332046	0.311	0.444	4.38138e-10
SMED30006593	2.10838e-14	-0.269185	0.303	0.446	4.62116e-10
SMED30028312	2.23889e-14	-0.457151	0.042	0.132	4.90719e-10
SMED30028659	2.67489e-14	-0.340884	0.043	0.134	5.86282e-10
SMED30019361	2.7236e-14	0.305033	0.344	0.244	5.96958e-10
SMED30035424	2.93886e-14	0.308487	0.545	0.438	6.44139e-10
SMED30027361	2.96848e-14	-0.310568	0.105	0.217	6.50631e-10
SMED30021589	3.00195e-14	-0.366972	0.065	0.165	6.57968e-10
SMED30015266	3.00988e-14	-0.274009	0.078	0.184	6.59706e-10
SMED30021467	3.14145e-14	-0.288367	0.174	0.304	6.88544e-10
SMED30016109	3.34759e-14	-0.293049	0.176	0.303	7.33726e-10
SMED30027677	3.93916e-14	-0.310413	0.116	0.23	8.63385e-10
SMED30011180	4.45718e-14	0.318312	0.315	0.21	9.76925e-10
SMED30016231	4.47703e-14	-0.374332	0.066	0.166	9.81276e-10
SMED30015563	4.49678e-14	-0.34682	0.037	0.125	9.85603e-10
SMED30020686	4.61617e-14	-0.293496	0.026	0.109	1.01177e-09
SMED30017722	4.72103e-14	-0.285998	0.282	0.416	1.03475e-09
SMED30002428	5.21519e-14	-0.3062	0.255	0.385	1.14307e-09
SMED30006336	5.60757e-14	-0.35826	0.083	0.186	1.22907e-09
SMED30007943	5.62421e-14	-0.281774	0.425	0.551	1.23272e-09
SMED30000605	5.93308e-14	-0.281816	0.025	0.106	1.30041e-09
SMED30001792	6.16305e-14	-0.28695	0.255	0.39	1.35082e-09
SMED30005883	6.8029e-14	-0.47919	0.033	0.118	1.49106e-09
SMED30016654	6.96633e-14	-0.27646	0.025	0.106	1.52688e-09
SMED30004695	7.32146e-14	-0.327208	0.221	0.353	1.60472e-09
SMED30018703	7.56519e-14	-0.276841	0.038	0.127	1.65814e-09
SMED30001207	8.46544e-14	-0.322745	0.157	0.276	1.85545e-09
SMED30008651	8.57491e-14	-0.307573	0.036	0.123	1.87945e-09
SMED30034279	8.72748e-14	0.302236	0.398	0.29	1.91289e-09
SMED30019497	8.78524e-14	-0.366073	0.303	0.439	1.92555e-09
SMED30000712	1.04255e-13	0.277889	0.181	0.105	2.28505e-09
SMED30015694	1.04356e-13	-0.367572	0.287	0.413	2.28727e-09
SMED30022167	1.04952e-13	-0.354318	0.056	0.15	2.30035e-09
SMED30019972	1.17538e-13	-0.353202	0.099	0.204	2.57619e-09
SMED30005517	1.20974e-13	-0.261107	0.224	0.362	2.6515e-09
SMED30014582	1.25266e-13	0.274165	0.175	0.1	2.74558e-09
SMED30010532	1.27525e-13	0.275306	0.468	0.367	2.7951e-09
SMED30020051	1.45285e-13	-0.879694	0.181	0.294	3.18435e-09
SMED30006932	1.47202e-13	0.263427	0.249	0.155	3.22637e-09
SMED30031219	1.52526e-13	-0.293645	0.028	0.11	3.34307e-09
SMED30023226	1.59897e-13	0.290654	0.288	0.193	3.50463e-09
SMED30021718	1.62648e-13	-0.364819	0.154	0.264	3.56492e-09
SMED30013275	1.68853e-13	-0.331949	0.212	0.336	3.70093e-09
SMED30001116	1.95605e-13	-0.383941	0.048	0.136	4.28727e-09
SMED30016922	1.96845e-13	-0.289701	0.026	0.105	4.31446e-09
SMED30008253	1.99067e-13	-0.277096	0.203	0.332	4.36316e-09
SMED30007470	2.0027e-13	-0.344951	0.044	0.131	4.38951e-09
SMED30035448	2.19613e-13	0.354881	0.368	0.266	4.81347e-09
SMED30003156	2.21567e-13	-0.307897	0.089	0.194	4.8563e-09
SMED30013731	2.37284e-13	-0.410296	0.097	0.197	5.20078e-09
SMED30024291	2.69359e-13	-0.379982	0.044	0.131	5.90382e-09
SMED30018507	3.14506e-13	-0.302758	0.434	0.564	6.89335e-09
SMED30006636	3.14689e-13	-0.255106	0.203	0.334	6.89735e-09
SMED30031435	3.2053e-13	-0.301055	0.102	0.211	7.02538e-09
SMED30006130	3.21331e-13	-0.308226	0.087	0.189	7.04294e-09
SMED30008301	3.57293e-13	-0.275692	0.054	0.146	7.83116e-09
SMED30032314	3.78466e-13	-0.421436	0.21	0.324	8.29522e-09
SMED30011576	3.78885e-13	-0.270618	0.276	0.408	8.30441e-09
SMED30013106	4.05079e-13	0.283164	0.324	0.225	8.87851e-09
SMED30001731	4.14463e-13	0.262964	0.347	0.247	9.0842e-09
SMED30008560	4.14762e-13	-0.390858	0.289	0.407	9.09076e-09
SMED30011898	4.21678e-13	-0.367808	0.183	0.301	9.24234e-09
SMED30013159	4.63455e-13	-0.318283	0.04	0.125	1.0158e-08
SMED30007846	4.76928e-13	-0.343782	0.061	0.155	1.04533e-08
SMED30011510	4.93679e-13	-0.339202	0.054	0.144	1.08205e-08
SMED30029638	5.1108e-13	-0.308634	0.114	0.221	1.12018e-08
SMED30017333	5.15394e-13	-0.287337	0.026	0.103	1.12964e-08
SMED30027602	5.22297e-13	-0.295272	0.136	0.247	1.14477e-08
SMED30032373	5.24632e-13	-0.300157	0.105	0.213	1.14989e-08
SMED30017265	5.47362e-13	-0.304739	0.104	0.208	1.19971e-08
SMED30016819	5.72093e-13	-0.256438	0.093	0.197	1.25391e-08
SMED30007069	9.06169e-13	0.251507	0.567	0.474	1.98614e-08
SMED30031564	1.08215e-12	-0.290584	0.113	0.219	2.37186e-08
SMED30030286	1.09583e-12	-0.283451	0.048	0.134	2.40183e-08
SMED30022956	1.13411e-12	-0.255306	0.067	0.162	2.48574e-08
SMED30024538	1.15296e-12	-0.329268	0.081	0.177	2.52706e-08
SMED30010695	1.21584e-12	-0.266106	0.027	0.103	2.66487e-08
SMED30035549	1.32262e-12	-0.254612	0.173	0.293	2.89891e-08
SMED30024226	1.34295e-12	-0.280904	0.044	0.129	2.94348e-08
SMED30019471	1.51489e-12	-0.313705	0.646	0.709	3.32033e-08
SMED30024571	1.71e-12	-0.298345	0.054	0.14	3.74797e-08
SMED30025231	1.74667e-12	-0.280848	0.027	0.103	3.82835e-08
SMED30015125	1.8822e-12	-0.295217	0.065	0.157	4.12541e-08
SMED30001031	1.88353e-12	-0.280707	0.048	0.133	4.12832e-08
SMED30004112	2.33512e-12	-0.370751	0.064	0.153	5.11811e-08
SMED30021617	2.38536e-12	-0.258347	0.121	0.228	5.22822e-08
SMED30031956	2.40114e-12	-0.306756	0.029	0.106	5.26282e-08
SMED30017219	2.4162e-12	-0.306776	0.088	0.187	5.29584e-08
SMED30019288	2.44096e-12	-0.297639	0.276	0.398	5.3501e-08
SMED30034629	3.03228e-12	-0.468322	0.235	0.347	6.64616e-08
SMED30000644	3.11229e-12	-0.267595	0.156	0.266	6.82151e-08
SMED30003408	3.12109e-12	-0.290215	0.045	0.128	6.84081e-08
SMED30019910	3.16017e-12	0.296003	0.326	0.238	6.92647e-08
SMED30004908	3.36349e-12	-0.250267	0.099	0.2	7.3721e-08
SMED30021348	3.46006e-12	-0.251362	0.181	0.3	7.58375e-08
SMED30004158	3.56868e-12	-0.263749	0.127	0.233	7.82183e-08
SMED30029822	3.88482e-12	-0.274092	0.184	0.299	8.51475e-08
SMED30033551	4.3319e-12	-0.251724	0.188	0.305	9.49466e-08
SMED30014428	4.86585e-12	-0.364501	0.168	0.279	1.0665e-07
SMED30006402	5.3333e-12	-0.316689	0.146	0.252	1.16895e-07
SMED30028334	6.01069e-12	-0.685323	0.044	0.122	1.31742e-07
SMED30003545	6.17672e-12	-0.256587	0.07	0.161	1.35381e-07
SMED30012522	6.2422e-12	-0.367199	0.49	0.59	1.36817e-07
SMED30035650	6.34416e-12	0.250841	0.346	0.251	1.39051e-07
SMED30011074	7.13342e-12	0.253758	0.255	0.169	1.5635e-07
SMED30022622	7.6618e-12	-0.318298	0.11	0.21	1.67931e-07
SMED30014618	7.83489e-12	-0.706446	0.075	0.162	1.71725e-07
SMED30001326	7.91678e-12	0.295167	0.33	0.241	1.7352e-07
SMED30033701	7.94676e-12	-0.255931	0.119	0.223	1.74177e-07
SMED30027388	8.14394e-12	-0.257535	0.086	0.181	1.78499e-07
SMED30027886	8.39717e-12	-0.809323	0.335	0.415	1.84049e-07
SMED30002162	8.61024e-12	-0.285952	0.04	0.118	1.88719e-07
SMED30030477	8.96361e-12	-0.266794	0.316	0.438	1.96464e-07
SMED30029546	9.6853e-12	-0.314549	0.037	0.112	2.12282e-07
SMED30023272	1.03062e-11	-0.25399	0.15	0.258	2.25892e-07
SMED30009144	1.04111e-11	-0.257384	0.044	0.124	2.28192e-07
SMED30005212	1.07263e-11	-0.272878	0.162	0.27	2.35098e-07
SMED30024098	1.08145e-11	0.294081	0.319	0.231	2.37031e-07
SMED30034249	1.15959e-11	-0.339754	0.043	0.121	2.5416e-07
SMED30014734	1.36219e-11	-0.267831	0.125	0.226	2.98565e-07
SMED30026219	1.41494e-11	-0.289955	0.07	0.157	3.10127e-07
SMED30032186	1.53357e-11	0.289825	0.219	0.143	3.36128e-07
SMED30023057	1.63529e-11	0.28263	0.452	0.37	3.58422e-07
SMED30014469	1.81393e-11	-0.289558	0.395	0.51	3.97576e-07
SMED30026777	1.82945e-11	-0.302673	0.062	0.146	4.00978e-07
SMED30034056	1.87309e-11	-0.288629	0.07	0.157	4.10544e-07
SMED30014811	2.48204e-11	-0.339391	0.097	0.189	5.44013e-07
SMED30014606	2.86347e-11	-0.312721	0.032	0.104	6.27615e-07
SMED30031584	3.02624e-11	0.291114	0.354	0.267	6.63291e-07
SMED30019849	3.15931e-11	-0.263119	0.212	0.32	6.92457e-07
SMED30013641	3.16235e-11	0.251096	0.471	0.378	6.93124e-07
SMED30029297	3.71192e-11	-0.275338	0.466	0.587	8.13578e-07
SMED30029672	3.73215e-11	-0.30362	0.163	0.268	8.18012e-07
SMED30031932	3.89808e-11	0.264208	0.224	0.146	8.54381e-07
SMED30020645	4.11546e-11	0.262712	0.382	0.294	9.02027e-07
SMED30001032	4.42868e-11	-0.270422	0.092	0.183	9.70679e-07
SMED30034766	4.71662e-11	-0.276625	0.435	0.541	1.03379e-06
SMED30003345	4.79085e-11	-0.355952	0.081	0.169	1.05006e-06
SMED30024278	5.64655e-11	-0.278379	0.048	0.125	1.23761e-06
SMED30025071	5.95706e-11	-0.277709	0.13	0.229	1.30567e-06
SMED30019742	6.10042e-11	0.270204	0.314	0.23	1.33709e-06
SMED30025299	6.3777e-11	-0.305464	0.321	0.43	1.39786e-06
SMED30022014	6.37834e-11	-0.259183	0.349	0.463	1.398e-06
SMED30012267	6.57332e-11	-0.280729	0.061	0.142	1.44074e-06
SMED30006652	6.72272e-11	-0.2936	0.04	0.113	1.47349e-06
SMED30034281	6.76003e-11	-0.270718	0.048	0.126	1.48166e-06
SMED30018531	7.1823e-11	-0.298122	0.038	0.11	1.57422e-06
SMED30017286	7.21004e-11	-0.252704	0.082	0.17	1.5803e-06
SMED30028403	7.27242e-11	-0.298429	0.308	0.421	1.59397e-06
SMED30008080	7.51873e-11	-0.391068	0.05	0.126	1.64796e-06
SMED30014466	9.10416e-11	0.269071	0.266	0.185	1.99545e-06
SMED30030319	9.60068e-11	-0.314762	0.135	0.229	2.10428e-06
SMED30024713	1.05155e-10	-0.265318	0.214	0.324	2.3048e-06
SMED30030448	1.26253e-10	-0.398522	0.555	0.612	2.76721e-06
SMED30021280	1.27616e-10	-0.261312	0.194	0.298	2.79709e-06
SMED30034837	1.3137e-10	-0.288958	0.114	0.207	2.87936e-06
SMED30034396	1.32669e-10	-0.262121	0.158	0.261	2.90784e-06
SMED30030895	1.46815e-10	-0.278289	0.105	0.195	3.2179e-06
SMED30028097	1.52893e-10	-0.270886	0.169	0.272	3.3511e-06
SMED30026908	1.63693e-10	0.268039	0.332	0.249	3.58782e-06
SMED30012435	1.82422e-10	0.280803	0.222	0.148	3.99833e-06
SMED30014750	1.86921e-10	0.289739	0.393	0.314	4.09694e-06
SMED30010277	1.93154e-10	-0.288143	0.164	0.262	4.23354e-06
SMED30022617	2.03939e-10	-0.276896	0.163	0.262	4.46993e-06
SMED30014188	2.3319e-10	0.305745	0.276	0.198	5.11106e-06
SMED30012386	2.33243e-10	-0.262292	0.272	0.374	5.11223e-06
SMED30028642	2.37209e-10	-0.991664	0.058	0.132	5.19915e-06
SMED30000511	3.16315e-10	-0.339676	0.05	0.125	6.93299e-06
SMED30005723	3.18916e-10	-0.327044	0.29	0.391	6.98999e-06
SMED30009735	3.28997e-10	-0.260864	0.08	0.163	7.21095e-06
SMED30016950	3.52774e-10	-0.252166	0.14	0.238	7.73209e-06
SMED30032525	5.11754e-10	-0.270423	0.14	0.234	1.12166e-05
SMED30008325	5.16565e-10	-0.273106	0.115	0.206	1.13221e-05
SMED30014211	5.18171e-10	-0.264488	0.065	0.142	1.13573e-05
SMED30030234	5.4878e-10	-0.349336	0.112	0.198	1.20282e-05
SMED30028439	5.88482e-10	-0.253554	0.075	0.155	1.28983e-05
SMED30016446	5.98459e-10	-0.259155	0.066	0.144	1.3117e-05
SMED30006112	6.41158e-10	-0.265184	0.23	0.337	1.40529e-05
SMED30010096	6.6703e-10	-0.422672	0.539	0.629	1.462e-05
SMED30005609	6.75743e-10	0.266651	0.374	0.282	1.48109e-05
SMED30024417	7.3624e-10	0.267492	0.423	0.343	1.61369e-05
SMED30025052	7.52527e-10	-0.267676	0.051	0.123	1.64939e-05
SMED30016730	7.95567e-10	-0.263408	0.211	0.314	1.74372e-05
SMED30013851	8.00582e-10	-0.332088	0.089	0.173	1.75472e-05
SMED30032957	8.15208e-10	-0.252309	0.23	0.337	1.78677e-05
SMED30020526	8.94255e-10	-0.3752	0.086	0.166	1.96003e-05
SMED30019101	9.35065e-10	-0.256314	0.039	0.106	2.04947e-05
SMED30010523	1.03812e-09	-0.264824	0.341	0.45	2.27534e-05
SMED30019006	1.91707e-09	-0.307957	0.341	0.426	4.20183e-05
SMED30033309	2.516e-09	-0.276985	0.147	0.236	5.51458e-05
SMED30002009	2.56703e-09	-0.250686	0.196	0.292	5.62641e-05
SMED30001357	3.22137e-09	-0.299325	0.056	0.125	7.0606e-05
SMED30035906	3.4745e-09	-0.259076	0.298	0.404	7.61541e-05
SMED30011750	4.61335e-09	-0.267345	0.271	0.369	0.000101115
SMED30005654	6.65718e-09	-0.311144	0.148	0.233	0.000145912
SMED30013860	1.15359e-08	0.271114	0.284	0.209	0.000252843
SMED30006230	1.27302e-08	-0.353316	0.075	0.147	0.000279021
SMED30031313	1.337e-08	0.256154	0.2	0.134	0.000293044
SMED30021103	1.38452e-08	-0.256756	0.045	0.107	0.000303458
SMED30014748	1.43498e-08	-0.299465	0.136	0.218	0.000314519
SMED30000103	2.4292e-08	-0.295347	0.181	0.268	0.000532433
SMED30030240	3.02202e-08	0.255129	0.375	0.306	0.000662367
SMED30018157	3.36447e-08	-0.270172	0.081	0.151	0.000737424
SMED30016017	3.52545e-08	-0.281626	0.104	0.181	0.000772707
SMED30011592	6.61149e-08	0.279262	0.288	0.22	0.00144911
SMED30019485	6.88852e-08	-0.270834	0.067	0.132	0.00150983
SMED30017749	7.09804e-08	-0.425436	0.328	0.407	0.00155575
SMED30006225	9.14852e-08	-0.312776	0.113	0.185	0.00200517
SMED30020268	9.7093e-08	-0.334643	0.094	0.164	0.00212809
SMED30027888	1.00565e-07	-0.288646	0.119	0.193	0.00220417
SMED30018527	1.31283e-07	-0.298993	0.092	0.16	0.00287747
SMED30029068	1.31403e-07	-0.317109	0.083	0.148	0.00288009
SMED30005552	1.3651e-07	-0.352042	0.64	0.702	0.00299204
SMED30007202	1.74111e-07	-0.300432	0.059	0.118	0.00381616
SMED30016341	1.77316e-07	-0.272997	0.179	0.263	0.00388641
SMED30000919	3.61656e-07	-0.275443	0.098	0.164	0.00792677
SMED30005148	5.04748e-07	-0.379473	0.074	0.132	0.0110631
SMED30006085	8.74111e-07	-0.254772	0.244	0.321	0.0191588
SMED30025573	1.81069e-06	-0.266968	0.069	0.125	0.0396868
