# Supplementary material for: m6A promotes planarian regeneration
Source: Cell Prolif. 2023 Apr 21;56(5):e13481. doi: 10.1111/cpr.13481 (PMC10212710; doi:10.1111/cpr.13481)
Supplement: Supplementary file 7 — Table S6. Primers used for dsRNA synthesis, ISH and qPCR assays. [file CPR-56-e13481-s002.xlsx]

## Sheet: dsRNA Primer
Table EV6. Primers used for dsRNA synthesis, ISH and qPCR assays
dsRNA Primers
Gene name	Forward primer	Nest primer	Reverse primer
WTAP	GCAGGCTTGGAAGTTTACTCCAGATA	GATCACTAATACGACTCACTATAGGGGCGGATGATGACAAGAATGCG	GATCACTAATACGACTCACTATAGGGATTCAGAATGAGTTGTTGGGTTAGGG
CDK7	GATGTCCAAGATGGGATTAATCGATCTG	GATCACTAATACGTCTCACTATAGGGCGGTGATTTCGGATTAGCTCGAC	GATCACTAATACGTCTCACTATAGGGCGTTTGATTCTAACCGGTGACGG
CDK9	CGGACAGGGTACATTCGGAGA	GATCACTAATACGACTCACTATAGGGGACAGGGTACATTCGGAGAAGTG	GATCACTAATACGACTCACTATAGGGGTCCACAATTCGGCCATTATACAGC
	GCCGACAATCTCCTTATGGATATG	GATCACTAATACGACTCACTATAGGGGCTGTCTTGGGAGTGGTACATAT	GATCACTAATACGACTCACTATAGGGGAAATCAATTGCGCTTGCGTCT
unc-22	GTTGGTCACTTCGGATAATGGTCTCG	GATCACTAATACGACTCACTATAGGGCAGAGAATCACAAGCTGGCTTCC	GATCACTAATACGACTCACTATAGGGTGGATCTCCTTCTTGAATAGCCTTGC
GRN	CAGATAAATTCCATTGTTGTCCAGAGGG	GATCACTAATACGACTCACTATAGGGAAAGTTGATCCCAGCATTGAAAG	GATCACTAATACGACTCACTATAGGGAAATGTCAGGGGAAAATGTCTCC

## Sheet: ISH Primer
ISH Primers
Gene name	Forward primer	Nest primer	Reverse primer
PIWI	GTGAAAGTGGTGGTATTCGAGAAGG	GTAAGTGGACCGGAGCTGGG	GATCACTAATACGACTCACTATAGGGGCGTTCGCGAATTCTGTCATTTATC
WTAP	GCAGGCTTGGAAGTTTACTCCAGATA	GCGGATGATGACAAGAATGCG	GATCACTAATACGACTCACTATAGGGATTCAGAATGAGTTGTTGGGTTAGGG
PC2	GAGACGGAAGAGAGGCTATAAGCCA	GCGTGGGCTCAAGGTATAACC	GATCACTAATACGACTCACTATAGGGCATAGGGTCGACTCTGTGTTCCAT
CCNB1	AGTGTTTAGATAATCTGTTAAGATTGATTAACATAGCAACC		GATCACTAATACGACTCACTATAGGGcATTTTCGATTCTGCTAACTGATTCTCATGG
GRN	CAGATAAATTCCATTGTTGTCCAGAGGG	GGGAAAGTTGATCCCAGCATTGAAAG	GGAAATGTCAGGGGAAAATGTCTCC

## Sheet: qPCR Primer
qPCR Primers
Gene name	Forward primer	Reverse primer
WTAP	GTCGAGGAGGAGTCCAGTGTT	TGGGTTAGGGCATTTGTAGTG
CDK7	CGGTGATTTCGGATTAGCTCGAC	GCCCACATATCGACACCGAAACC
CDK9	GGCCAGGAATCTTGGAACAAACG	TCATTCAATGATTCCTCGGCTGTCAG
	ATATTAAAGACGATATCAAAGAA	TATGGTTACTTTTATACCGTT
Actin	CATCAAGGTGTCATGGTCGGT	CACTGGGTGTTCTTCTGGAGCT
GRN	GATCTTTGCTGTGTTAGTCGGATTGG	GGTTTCTTTGTTTGATGCAAAACCCTG
