# Supplementary material for: m6A promotes planarian regeneration
Source: Cell Prolif. 2023 Apr 21;56(5):e13481. doi: 10.1111/cpr.13481 (PMC10212710; doi:10.1111/cpr.13481)
Supplement: Supplementary file 8 — Table S7. GO analysis of different expression genes identified in single cell RNA sequencing data. [file CPR-56-e13481-s001.xlsx]

## Sheet: Supplementary Figure S4b
Table EV 7:GO analysis of different expression genes identified by single cell RNA sequencing data
Class	GO.ID	Term	Annotated	Significant	Expected	classicFisher	FDR	Genelist
BP	GO:0065003	protein-containing complex assembly	1202	46	19.46	2.6e-08	1.394e-05	SMED30000539,SMED30001988,SMED30002076,SMED30002257,SMED30002592,SMED30002665,SMED30003333,SMED30004045,SMED30004983,SMED30007610,SMED30008485,SMED30009142,SMED30009376,SMED30009514,SMED30009695,SMED30010945,SMED30011300,SMED30013357,SMED30014979,SMED30015300,SMED30015808,SMED30017175,SMED30018986,SMED30019471,SMED30021696,SMED30022992,SMED30023086,SMED30024178,SMED30024680,SMED30024863,SMED30025…
BP	GO:0022607	cellular component assembly	1888	61	30.57	4.8e-08	1.394e-05	SMED30000539,SMED30001192,SMED30001988,SMED30002076,SMED30002257,SMED30002592,SMED30002665,SMED30003333,SMED30004045,SMED30004983,SMED30005465,SMED30006334,SMED30007610,SMED30008048,SMED30008091,SMED30008485,SMED30008508,SMED30009142,SMED30009376,SMED30009514,SMED30009695,SMED30010945,SMED30011300,SMED30012876,SMED30013357,SMED30014114,SMED30014979,SMED30015300,SMED30015808,SMED30017085,SMED30017…
BP	GO:0043933	protein-containing complex subunit organ...	1344	48	21.76	1e-07	1.937e-05	SMED30000539,SMED30001988,SMED30002076,SMED30002257,SMED30002592,SMED30002665,SMED30003333,SMED30004045,SMED30004983,SMED30007610,SMED30008485,SMED30008508,SMED30009142,SMED30009376,SMED30009514,SMED30009695,SMED30010945,SMED30011300,SMED30013357,SMED30014979,SMED30015300,SMED30015808,SMED30017175,SMED30018986,SMED30019471,SMED30021696,SMED30022992,SMED30023086,SMED30024178,SMED30024680,SMED30024…
BP	GO:0044085	cellular component biogenesis	2172	64	35.17	6.2e-07	9.006e-05	SMED30000539,SMED30001192,SMED30001988,SMED30002076,SMED30002257,SMED30002592,SMED30002665,SMED30003333,SMED30003886,SMED30004045,SMED30004983,SMED30005465,SMED30006334,SMED30006370,SMED30007610,SMED30008048,SMED30008091,SMED30008485,SMED30008508,SMED30009142,SMED30009376,SMED30009514,SMED30009695,SMED30010945,SMED30011300,SMED30012876,SMED30013357,SMED30014114,SMED30014979,SMED30015300,SMED30015…
BP	GO:0043170	macromolecule metabolic process	7275	153	117.81	9.1e-07	0.0001057	SMED30000297,SMED30000473,SMED30000539,SMED30000559,SMED30001234,SMED30001383,SMED30001783,SMED30001977,SMED30001988,SMED30002076,SMED30002257,SMED30002665,SMED30002736,SMED30003247,SMED30003333,SMED30003542,SMED30003886,SMED30004009,SMED30004045,SMED30004180,SMED30004679,SMED30004983,SMED30005042,SMED30005237,SMED30005465,SMED30006370,SMED30006533,SMED30006600,SMED30006958,SMED30007095,SMED30007…
BP	GO:0034622	cellular protein-containing complex asse...	679	29	11	1.7e-06	0.0001646	SMED30000539,SMED30001988,SMED30002257,SMED30002592,SMED30003333,SMED30004983,SMED30008485,SMED30009142,SMED30009376,SMED30009514,SMED30009695,SMED30010945,SMED30011300,SMED30013357,SMED30014979,SMED30018986,SMED30022992,SMED30023086,SMED30025508,SMED30025738,SMED30025853,SMED30027952,SMED30028420,SMED30028665,SMED30029555,SMED30029971,SMED30031921,SMED30032577,SMED30035290
BP	GO:0022618	ribonucleoprotein complex assembly	175	13	2.83	5.4e-06	0.0004482	SMED30003333,SMED30004983,SMED30008485,SMED30009142,SMED30013357,SMED30014979,SMED30018986,SMED30023086,SMED30025853,SMED30028665,SMED30029555,SMED30032577,SMED30035290
BP	GO:0071826	ribonucleoprotein complex subunit organi...	183	13	2.96	8.8e-06	0.0006391	SMED30003333,SMED30004983,SMED30008485,SMED30009142,SMED30013357,SMED30014979,SMED30018986,SMED30023086,SMED30025853,SMED30028665,SMED30029555,SMED30032577,SMED30035290
BP	GO:0090304	nucleic acid metabolic process	4330	97	70.12	9e-05	0.00581	SMED30000473,SMED30000539,SMED30000559,SMED30001234,SMED30001383,SMED30001988,SMED30002665,SMED30002736,SMED30003247,SMED30003333,SMED30004045,SMED30004180,SMED30004983,SMED30005237,SMED30006370,SMED30006600,SMED30006958,SMED30007095,SMED30007100,SMED30007302,SMED30007869,SMED30007950,SMED30008349,SMED30008485,SMED30008523,SMED30009142,SMED30009163,SMED30009376,SMED30009549,SMED30009873,SMED30011…
BP	GO:0006376	mRNA splice site selection	30	5	0.49	0.00011	0.006294	SMED30004983,SMED30009142,SMED30023086,SMED30029555,SMED30035290
BP	GO:0009892	negative regulation of metabolic process	1891	51	30.62	0.00013	0.006294	SMED30001234,SMED30001608,SMED30002076,SMED30002665,SMED30003117,SMED30003333,SMED30004045,SMED30004679,SMED30005237,SMED30006334,SMED30007610,SMED30007950,SMED30008485,SMED30011300,SMED30012822,SMED30012923,SMED30013216,SMED30014114,SMED30015300,SMED30015572,SMED30017175,SMED30017251,SMED30017387,SMED30018986,SMED30019914,SMED30019975,SMED30021622,SMED30021696,SMED30022703,SMED30024319,SMED30024…
BP	GO:0051640	organelle localization	375	17	6.07	0.00013	0.006294	SMED30002257,SMED30005465,SMED30008048,SMED30009181,SMED30009695,SMED30014114,SMED30014511,SMED30014979,SMED30016193,SMED30019471,SMED30019914,SMED30024178,SMED30026948,SMED30029361,SMED30033399,SMED30034050,SMED30035087
BP	GO:0006807	nitrogen compound metabolic process	7885	154	127.69	0.00017	0.007598	SMED30000297,SMED30000473,SMED30000539,SMED30000559,SMED30001234,SMED30001383,SMED30001783,SMED30001988,SMED30002076,SMED30002592,SMED30002665,SMED30002736,SMED30003247,SMED30003333,SMED30003542,SMED30003886,SMED30004009,SMED30004045,SMED30004180,SMED30004679,SMED30004983,SMED30005042,SMED30005237,SMED30006370,SMED30006533,SMED30006600,SMED30006958,SMED30007010,SMED30007095,SMED30007100,SMED30007…
BP	GO:0044260	cellular macromolecule metabolic process	6254	128	101.28	0.00019	0.007885	SMED30000539,SMED30000559,SMED30001234,SMED30001383,SMED30001783,SMED30001988,SMED30002076,SMED30002257,SMED30002665,SMED30002736,SMED30003247,SMED30003333,SMED30003542,SMED30003886,SMED30004009,SMED30004045,SMED30004180,SMED30004679,SMED30005042,SMED30005237,SMED30005465,SMED30006533,SMED30006600,SMED30006958,SMED30007095,SMED30007100,SMED30007302,SMED30007610,SMED30007869,SMED30007950,SMED30008…
BP	GO:0006338	chromatin remodeling	75	7	1.21	0.00021	0.008134	SMED30000539,SMED30002736,SMED30011300,SMED30013216,SMED30013516,SMED30024863,SMED30027952
BP	GO:0090068	positive regulation of cell cycle proces...	187	11	3.03	0.00024	0.008715	SMED30001988,SMED30002665,SMED30004045,SMED30005465,SMED30008091,SMED30015375,SMED30017175,SMED30018986,SMED30032577,SMED30033399,SMED30035287
BP	GO:0051169	nuclear transport	288	14	4.66	0.00026	0.008886	SMED30001234,SMED30007950,SMED30008523,SMED30009142,SMED30012822,SMED30012923,SMED30019910,SMED30021622,SMED30028665,SMED30029226,SMED30029297,SMED30029555,SMED30035617,SMED30035869
BP	GO:0032268	regulation of cellular protein metabolic...	1807	48	29.26	0.00031	0.01001	SMED30001988,SMED30002076,SMED30002665,SMED30003333,SMED30004045,SMED30004679,SMED30007095,SMED30007610,SMED30008048,SMED30009181,SMED30009695,SMED30009873,SMED30012923,SMED30013205,SMED30013357,SMED30014140,SMED30014862,SMED30015300,SMED30015572,SMED30015808,SMED30016193,SMED30017085,SMED30017175,SMED30017387,SMED30018986,SMED30019914,SMED30019975,SMED30021622,SMED30022703,SMED30022992,SMED30025…
BP	GO:0051702	interaction with symbiont	59	6	0.96	0.00037	0.01075	SMED30002665,SMED30004045,SMED30004983,SMED30024863,SMED30029415,SMED30033839
BP	GO:0051851	modification by host of symbiont morphol...	59	6	0.96	0.00037	0.01075	SMED30002665,SMED30004045,SMED30004983,SMED30024863,SMED30029415,SMED30033839
BP	GO:0043923	positive regulation by host of viral tra...	22	4	0.36	0.00039	0.01079	SMED30002665,SMED30004045,SMED30024863,SMED30033839
BP	GO:0030953	astral microtubule organization	10	3	0.16	0.00046	0.01109	SMED30005465,SMED30019914,SMED30033399
BP	GO:1904837	beta-catenin-TCF complex assembly	23	4	0.37	0.00047	0.01109	SMED30002665,SMED30004045,SMED30021696,SMED30024863
BP	GO:0071704	organic substance metabolic process	8676	164	140.5	0.00048	0.01109	SMED30000297,SMED30000473,SMED30000539,SMED30000559,SMED30001234,SMED30001383,SMED30001783,SMED30001977,SMED30001988,SMED30002076,SMED30002257,SMED30002592,SMED30002665,SMED30002736,SMED30003247,SMED30003333,SMED30003542,SMED30003886,SMED30004009,SMED30004045,SMED30004180,SMED30004679,SMED30004983,SMED30005042,SMED30005237,SMED30005465,SMED30006370,SMED30006533,SMED30006600,SMED30006958,SMED30007…
BP	GO:0031324	negative regulation of cellular metaboli...	1447	40	23.43	0.0005	0.01109	SMED30001608,SMED30002665,SMED30003117,SMED30003333,SMED30004045,SMED30004679,SMED30005237,SMED30006334,SMED30007610,SMED30007950,SMED30011300,SMED30013216,SMED30014114,SMED30015300,SMED30015572,SMED30017175,SMED30017387,SMED30018986,SMED30019914,SMED30019975,SMED30021696,SMED30022703,SMED30024319,SMED30024607,SMED30025121,SMED30025467,SMED30025508,SMED30027325,SMED30027952,SMED30029226,SMED30029…
BP	GO:0000245	spliceosomal complex assembly	63	6	1.02	0.00053	0.01109	SMED30004983,SMED30009142,SMED30023086,SMED30025853,SMED30029555,SMED30035290
BP	GO:0016043	cellular component organization	4412	95	71.45	0.00054	0.01109	SMED30000378,SMED30000539,SMED30001192,SMED30001988,SMED30002076,SMED30002257,SMED30002592,SMED30002665,SMED30002736,SMED30003117,SMED30003247,SMED30003333,SMED30004045,SMED30004983,SMED30005042,SMED30005465,SMED30006334,SMED30007610,SMED30007869,SMED30008048,SMED30008091,SMED30008349,SMED30008485,SMED30008508,SMED30008675,SMED30009142,SMED30009181,SMED30009376,SMED30009514,SMED30009695,SMED30009…
BP	GO:0051171	regulation of nitrogen compound metaboli...	3907	86	63.27	0.00058	0.01109	SMED30000539,SMED30001234,SMED30001383,SMED30001988,SMED30002076,SMED30002665,SMED30003333,SMED30004045,SMED30004679,SMED30004983,SMED30005237,SMED30006958,SMED30007095,SMED30007100,SMED30007610,SMED30007869,SMED30007950,SMED30008048,SMED30009142,SMED30009181,SMED30009376,SMED30009549,SMED30009695,SMED30009873,SMED30011300,SMED30012104,SMED30012822,SMED30012923,SMED30013205,SMED30013216,SMED30013…
BP	GO:0031503	protein-containing complex localization	146	9	2.36	0.00062	0.01109	SMED30008523,SMED30009695,SMED30012822,SMED30012923,SMED30019914,SMED30021622,SMED30028665,SMED30029555,SMED30035869
BP	GO:0048524	positive regulation of viral process	146	9	2.36	0.00062	0.01109	SMED30002665,SMED30004045,SMED30004983,SMED30011300,SMED30018986,SMED30024863,SMED30029415,SMED30031751,SMED30033839
BP	GO:0009303	rRNA transcription	11	3	0.18	0.00063	0.01109	SMED30006958,SMED30009376,SMED30024863
BP	GO:0030220	platelet formation	11	3	0.18	0.00063	0.01109	SMED30014114,SMED30022992,SMED30034967
BP	GO:0036344	platelet morphogenesis	11	3	0.18	0.00063	0.01109	SMED30014114,SMED30022992,SMED30034967
BP	GO:0010467	gene expression	4035	88	65.34	0.00066	0.01112	SMED30000473,SMED30000539,SMED30001234,SMED30001383,SMED30001783,SMED30001977,SMED30002076,SMED30002665,SMED30002736,SMED30003333,SMED30004045,SMED30004983,SMED30005237,SMED30006370,SMED30006958,SMED30007095,SMED30007100,SMED30007950,SMED30008485,SMED30008523,SMED30009142,SMED30009163,SMED30009376,SMED30009549,SMED30009873,SMED30011300,SMED30012081,SMED30012104,SMED30012822,SMED30012923,SMED30013…
BP	GO:0031323	regulation of cellular metabolic process	4323	93	70.01	0.00067	0.01112	SMED30000539,SMED30001234,SMED30001383,SMED30001608,SMED30001988,SMED30002076,SMED30002257,SMED30002665,SMED30003117,SMED30003333,SMED30004045,SMED30004679,SMED30004983,SMED30005237,SMED30006334,SMED30006958,SMED30007095,SMED30007100,SMED30007610,SMED30007869,SMED30007950,SMED30008048,SMED30008675,SMED30009142,SMED30009181,SMED30009376,SMED30009549,SMED30009695,SMED30009873,SMED30011300,SMED30012…
BP	GO:0006913	nucleocytoplasmic transport	283	13	4.58	0.00072	0.01162	SMED30001234,SMED30007950,SMED30008523,SMED30012822,SMED30012923,SMED30019910,SMED30021622,SMED30028665,SMED30029226,SMED30029297,SMED30029555,SMED30035617,SMED30035869
BP	GO:0010605	negative regulation of macromolecule met...	1777	46	28.78	0.00076	0.01177	SMED30001234,SMED30002076,SMED30002665,SMED30003333,SMED30004045,SMED30004679,SMED30005237,SMED30007610,SMED30007950,SMED30008485,SMED30011300,SMED30012822,SMED30012923,SMED30013216,SMED30014114,SMED30015300,SMED30015572,SMED30017175,SMED30017251,SMED30017387,SMED30018986,SMED30019914,SMED30019975,SMED30021622,SMED30021696,SMED30022703,SMED30024319,SMED30024607,SMED30025121,SMED30025508,SMED30027…
BP	GO:0006384	transcription initiation from RNA polyme...	3	2	0.05	0.00077	0.01177	SMED30006958,SMED30009376
BP	GO:0071426	ribonucleoprotein complex export from nu...	94	7	1.52	0.00082	0.01206	SMED30008523,SMED30012822,SMED30012923,SMED30021622,SMED30028665,SMED30029555,SMED30035869
BP	GO:0034063	stress granule assembly	12	3	0.19	0.00083	0.01206	SMED30014979,SMED30018986,SMED30032577
BP	GO:0007163	establishment or maintenance of cell pol...	123	8	1.99	0.00087	0.01217	SMED30008048,SMED30009181,SMED30014511,SMED30019914,SMED30023391,SMED30024178,SMED30026948,SMED30032757
BP	GO:0071166	ribonucleoprotein complex localization	95	7	1.54	0.00088	0.01217	SMED30008523,SMED30012822,SMED30012923,SMED30021622,SMED30028665,SMED30029555,SMED30035869
BP	GO:0051168	nuclear export	154	9	2.49	0.00091	0.0123	SMED30008523,SMED30012822,SMED30012923,SMED30019910,SMED30021622,SMED30028665,SMED30029226,SMED30029555,SMED30035869
BP	GO:0034641	cellular nitrogen compound metabolic pro...	5492	112	88.94	0.00101	0.01271	SMED30000473,SMED30000539,SMED30000559,SMED30001234,SMED30001383,SMED30001783,SMED30001988,SMED30002592,SMED30002665,SMED30002736,SMED30003247,SMED30003333,SMED30004045,SMED30004180,SMED30004983,SMED30005237,SMED30006370,SMED30006600,SMED30006958,SMED30007010,SMED30007095,SMED30007100,SMED30007302,SMED30007869,SMED30007950,SMED30008349,SMED30008485,SMED30008523,SMED30009142,SMED30009163,SMED30009…
BP	GO:0043921	modulation by host of viral transcriptio...	28	4	0.45	0.00101	0.01271	SMED30002665,SMED30004045,SMED30024863,SMED30033839
BP	GO:0052472	modulation by host of symbiont transcrip...	28	4	0.45	0.00101	0.01271	SMED30002665,SMED30004045,SMED30024863,SMED30033839
BP	GO:0060255	regulation of macromolecule metabolic pr...	4317	92	69.91	0.00103	0.01271	SMED30000539,SMED30001234,SMED30001383,SMED30001977,SMED30001988,SMED30002076,SMED30002257,SMED30002665,SMED30002736,SMED30003333,SMED30004045,SMED30004679,SMED30004983,SMED30005237,SMED30006958,SMED30007095,SMED30007100,SMED30007610,SMED30007869,SMED30007950,SMED30008048,SMED30008485,SMED30008675,SMED30009142,SMED30009181,SMED30009376,SMED30009549,SMED30009695,SMED30009873,SMED30011300,SMED30012…
BP	GO:0010468	regulation of gene expression	3134	71	50.75	0.00105	0.01271	SMED30000539,SMED30001234,SMED30001383,SMED30001977,SMED30002076,SMED30002665,SMED30002736,SMED30003333,SMED30004045,SMED30004983,SMED30005237,SMED30006958,SMED30007095,SMED30007100,SMED30007950,SMED30008485,SMED30009142,SMED30009376,SMED30009549,SMED30009873,SMED30011300,SMED30012104,SMED30012822,SMED30012923,SMED30013205,SMED30013216,SMED30013357,SMED30013473,SMED30013485,SMED30013516,SMED30014…
BP	GO:0006139	nucleobase-containing compound metabolic...	4916	102	79.61	0.00116	0.01348	SMED30000473,SMED30000539,SMED30000559,SMED30001234,SMED30001383,SMED30001988,SMED30002592,SMED30002665,SMED30002736,SMED30003247,SMED30003333,SMED30004045,SMED30004180,SMED30004983,SMED30005237,SMED30006370,SMED30006600,SMED30006958,SMED30007095,SMED30007100,SMED30007302,SMED30007869,SMED30007950,SMED30008349,SMED30008485,SMED30008523,SMED30009142,SMED30009163,SMED30009376,SMED30009549,SMED30009…
BP	GO:0032456	endocytic recycling	29	4	0.47	0.00116	0.01348	SMED30001192,SMED30001608,SMED30005465,SMED30033399
BP	GO:2000112	regulation of cellular macromolecule bio...	2660	62	43.08	0.00123	0.0137	SMED30000539,SMED30001383,SMED30001988,SMED30002665,SMED30003333,SMED30004045,SMED30005237,SMED30006958,SMED30007095,SMED30007100,SMED30007869,SMED30007950,SMED30009142,SMED30009376,SMED30009549,SMED30009873,SMED30011300,SMED30012104,SMED30012822,SMED30012923,SMED30013205,SMED30013216,SMED30013357,SMED30013473,SMED30013485,SMED30013516,SMED30014114,SMED30014140,SMED30015572,SMED30015808,SMED30017…
BP	GO:0051246	regulation of protein metabolic process	1922	48	31.12	0.00125	0.0137	SMED30001988,SMED30002076,SMED30002665,SMED30003333,SMED30004045,SMED30004679,SMED30007095,SMED30007610,SMED30008048,SMED30009181,SMED30009695,SMED30009873,SMED30012923,SMED30013205,SMED30013357,SMED30014140,SMED30014862,SMED30015300,SMED30015572,SMED30015808,SMED30016193,SMED30017085,SMED30017175,SMED30017387,SMED30018986,SMED30019914,SMED30019975,SMED30021622,SMED30022703,SMED30022992,SMED30025…
BP	GO:0071840	cellular component organization or bioge...	4634	97	75.04	0.00127	0.0137	SMED30000378,SMED30000539,SMED30001192,SMED30001988,SMED30002076,SMED30002257,SMED30002592,SMED30002665,SMED30002736,SMED30003117,SMED30003247,SMED30003333,SMED30003886,SMED30004045,SMED30004983,SMED30005042,SMED30005465,SMED30006334,SMED30006370,SMED30007610,SMED30007869,SMED30008048,SMED30008091,SMED30008349,SMED30008485,SMED30008508,SMED30008675,SMED30009142,SMED30009181,SMED30009376,SMED30009…
BP	GO:0046907	intracellular transport	1370	37	22.19	0.00128	0.0137	SMED30001192,SMED30001234,SMED30001608,SMED30002257,SMED30003333,SMED30005465,SMED30006334,SMED30006533,SMED30007950,SMED30008048,SMED30008485,SMED30008523,SMED30009142,SMED30009873,SMED30012822,SMED30012876,SMED30012923,SMED30014511,SMED30014979,SMED30016193,SMED30019471,SMED30019910,SMED30021622,SMED30023391,SMED30024178,SMED30025098,SMED30028665,SMED30029226,SMED30029297,SMED30029361,SMED30029…
BP	GO:0006887	exocytosis	265	12	4.29	0.0013	0.0137	SMED30001192,SMED30001988,SMED30002257,SMED30005465,SMED30008048,SMED30009695,SMED30014511,SMED30015300,SMED30016193,SMED30019471,SMED30024178,SMED30033399
BP	GO:0060765	regulation of androgen receptor signalin...	30	4	0.49	0.00132	0.0137	SMED30002665,SMED30004045,SMED30024863,SMED30032979
BP	GO:0006417	regulation of translation	233	11	3.77	0.00147	0.01457	SMED30003333,SMED30012923,SMED30013357,SMED30018986,SMED30021622,SMED30025467,SMED30029716,SMED30031751,SMED30032577,SMED30034271,SMED30035869
BP	GO:0016070	RNA metabolic process	3506	77	56.78	0.00147	0.01457	SMED30000473,SMED30000539,SMED30001234,SMED30001383,SMED30002665,SMED30003333,SMED30004045,SMED30004983,SMED30005237,SMED30006370,SMED30006958,SMED30007095,SMED30007100,SMED30007950,SMED30008485,SMED30008523,SMED30009142,SMED30009163,SMED30009376,SMED30009549,SMED30009873,SMED30011300,SMED30012081,SMED30012104,SMED30012822,SMED30012923,SMED30013205,SMED30013216,SMED30013473,SMED30013485,SMED30013…
BP	GO:0006405	RNA export from nucleus	104	7	1.68	0.00149	0.01457	SMED30008523,SMED30012822,SMED30012923,SMED30021622,SMED30028665,SMED30029555,SMED30035869
BP	GO:0006333	chromatin assembly or disassembly	77	6	1.25	0.00153	0.01457	SMED30000539,SMED30009514,SMED30011300,SMED30024863,SMED30027952,SMED30028420
BP	GO:0010796	regulation of multivesicular body size	4	2	0.06	0.00153	0.01457	SMED30005465,SMED30033399
BP	GO:0006996	organelle organization	2848	65	46.12	0.00156	0.01462	SMED30000378,SMED30000539,SMED30001192,SMED30001988,SMED30002257,SMED30002592,SMED30002665,SMED30002736,SMED30003117,SMED30003247,SMED30003333,SMED30004045,SMED30005042,SMED30005465,SMED30006334,SMED30007869,SMED30008091,SMED30008349,SMED30008485,SMED30008508,SMED30008675,SMED30009181,SMED30009514,SMED30009695,SMED30011300,SMED30012822,SMED30012876,SMED30013216,SMED30013516,SMED30014114,SMED30014…
BP	GO:0006406	mRNA export from nucleus	78	6	1.26	0.00164	0.01475	SMED30008523,SMED30012822,SMED30012923,SMED30021622,SMED30029555,SMED30035869
BP	GO:0071427	mRNA-containing ribonucleoprotein comple...	78	6	1.26	0.00164	0.01475	SMED30008523,SMED30012822,SMED30012923,SMED30021622,SMED30029555,SMED30035869
BP	GO:0010971	positive regulation of G2/M transition o...	15	3	0.24	0.00165	0.01475	SMED30005465,SMED30015375,SMED30033399
BP	GO:0034728	nucleosome organization	79	6	1.28	0.00175	0.01541	SMED30000539,SMED30009514,SMED30011300,SMED30024863,SMED30027952,SMED30028420
BP	GO:0006611	protein export from nucleus	138	8	2.23	0.00183	0.01564	SMED30008523,SMED30012822,SMED30012923,SMED30021622,SMED30028665,SMED30029226,SMED30029555,SMED30035869
BP	GO:0044238	primary metabolic process	8327	156	134.85	0.00183	0.01564	SMED30000297,SMED30000473,SMED30000539,SMED30000559,SMED30001234,SMED30001383,SMED30001783,SMED30001988,SMED30002076,SMED30002592,SMED30002665,SMED30002736,SMED30003247,SMED30003333,SMED30003542,SMED30003886,SMED30004009,SMED30004045,SMED30004180,SMED30004679,SMED30004983,SMED30005042,SMED30005237,SMED30006370,SMED30006533,SMED30006600,SMED30006958,SMED30007095,SMED30007100,SMED30007302,SMED30007…
BP	GO:0016197	endosomal transport	171	9	2.77	0.00188	0.01583	SMED30001192,SMED30001608,SMED30002257,SMED30005465,SMED30006334,SMED30012876,SMED30014511,SMED30025098,SMED30033399
BP	GO:0034645	cellular macromolecule biosynthetic proc...	3765	81	60.97	0.00193	0.01602	SMED30000539,SMED30001383,SMED30001783,SMED30001988,SMED30002665,SMED30002736,SMED30003333,SMED30003886,SMED30004045,SMED30004180,SMED30005237,SMED30006958,SMED30007095,SMED30007100,SMED30007869,SMED30007950,SMED30008485,SMED30009142,SMED30009163,SMED30009376,SMED30009483,SMED30009549,SMED30009873,SMED30010101,SMED30011300,SMED30011842,SMED30012081,SMED30012104,SMED30012822,SMED30012923,SMED30013…
BP	GO:0000028	ribosomal small subunit assembly	16	3	0.26	0.00201	0.01622	SMED30003333,SMED30008485,SMED30028665
BP	GO:1901987	regulation of cell cycle phase transitio...	208	10	3.37	0.0021	0.01622	SMED30002665,SMED30004045,SMED30005465,SMED30015375,SMED30018986,SMED30024863,SMED30032577,SMED30033399,SMED30035287,SMED30035575
BP	GO:0010389	regulation of G2/M transition of mitotic...	34	4	0.55	0.00212	0.01622	SMED30005465,SMED30015375,SMED30033399,SMED30035575
BP	GO:0045197	establishment or maintenance of epitheli...	34	4	0.55	0.00212	0.01622	SMED30009181,SMED30023391,SMED30024178,SMED30026948
BP	GO:1901360	organic cyclic compound metabolic proces...	5175	105	83.8	0.00214	0.01622	SMED30000473,SMED30000539,SMED30000559,SMED30001234,SMED30001383,SMED30001988,SMED30002592,SMED30002665,SMED30002736,SMED30003247,SMED30003333,SMED30004045,SMED30004180,SMED30004983,SMED30005237,SMED30006370,SMED30006600,SMED30006958,SMED30007010,SMED30007095,SMED30007100,SMED30007302,SMED30007869,SMED30007950,SMED30008349,SMED30008485,SMED30008523,SMED30009142,SMED30009163,SMED30009376,SMED30009…
BP	GO:0006725	cellular aromatic compound metabolic pro...	5057	103	81.89	0.00215	0.01622	SMED30000473,SMED30000539,SMED30000559,SMED30001234,SMED30001383,SMED30001988,SMED30002592,SMED30002665,SMED30002736,SMED30003247,SMED30003333,SMED30004045,SMED30004180,SMED30004983,SMED30005237,SMED30006370,SMED30006600,SMED30006958,SMED30007010,SMED30007095,SMED30007100,SMED30007302,SMED30007869,SMED30007950,SMED30008349,SMED30008485,SMED30008523,SMED30009142,SMED30009163,SMED30009376,SMED30009…
BP	GO:0046483	heterocycle metabolic process	5057	103	81.89	0.00215	0.01622	SMED30000473,SMED30000539,SMED30000559,SMED30001234,SMED30001383,SMED30001988,SMED30002592,SMED30002665,SMED30002736,SMED30003247,SMED30003333,SMED30004045,SMED30004180,SMED30004983,SMED30005237,SMED30006370,SMED30006600,SMED30006958,SMED30007010,SMED30007095,SMED30007100,SMED30007302,SMED30007869,SMED30007950,SMED30008349,SMED30008485,SMED30008523,SMED30009142,SMED30009163,SMED30009376,SMED30009…
BP	GO:0010556	regulation of macromolecule biosynthetic...	2724	62	44.11	0.00224	0.01634	SMED30000539,SMED30001383,SMED30001988,SMED30002665,SMED30003333,SMED30004045,SMED30005237,SMED30006958,SMED30007095,SMED30007100,SMED30007869,SMED30007950,SMED30009142,SMED30009376,SMED30009549,SMED30009873,SMED30011300,SMED30012104,SMED30012822,SMED30012923,SMED30013205,SMED30013216,SMED30013357,SMED30013473,SMED30013485,SMED30013516,SMED30014114,SMED30014140,SMED30015572,SMED30015808,SMED30017…
BP	GO:0006325	chromatin organization	568	19	9.2	0.00225	0.01634	SMED30000539,SMED30002665,SMED30002736,SMED30004045,SMED30005042,SMED30008349,SMED30009514,SMED30011300,SMED30013216,SMED30013516,SMED30017381,SMED30024863,SMED30027325,SMED30027952,SMED30028420,SMED30029784,SMED30032577,SMED30032979,SMED30033915
BP	GO:0009889	regulation of biosynthetic process	2834	64	45.89	0.00225	0.01634	SMED30000539,SMED30001383,SMED30001608,SMED30001988,SMED30002665,SMED30003333,SMED30004045,SMED30005237,SMED30006958,SMED30007095,SMED30007100,SMED30007869,SMED30007950,SMED30009142,SMED30009376,SMED30009549,SMED30009873,SMED30011300,SMED30012104,SMED30012822,SMED30012923,SMED30013205,SMED30013216,SMED30013357,SMED30013473,SMED30013485,SMED30013516,SMED30014114,SMED30014140,SMED30015572,SMED30015…
BP	GO:0031328	positive regulation of cellular biosynth...	1122	31	18.17	0.00232	0.01664	SMED30000539,SMED30001988,SMED30002665,SMED30004045,SMED30007869,SMED30009142,SMED30011300,SMED30012822,SMED30013216,SMED30013473,SMED30014114,SMED30017175,SMED30017381,SMED30018986,SMED30024319,SMED30024607,SMED30024863,SMED30025508,SMED30027325,SMED30027952,SMED30029226,SMED30029784,SMED30031751,SMED30031921,SMED30032577,SMED30032757,SMED30032979,SMED30033839,SMED30034045,SMED30034271,SMED30035…
BP	GO:0019222	regulation of metabolic process	4723	97	76.48	0.00249	0.0171	SMED30000539,SMED30001234,SMED30001383,SMED30001608,SMED30001977,SMED30001988,SMED30002076,SMED30002257,SMED30002665,SMED30002736,SMED30003117,SMED30003333,SMED30004045,SMED30004679,SMED30004983,SMED30005237,SMED30006334,SMED30006958,SMED30007095,SMED30007100,SMED30007610,SMED30007869,SMED30007950,SMED30008048,SMED30008485,SMED30008675,SMED30009142,SMED30009181,SMED30009376,SMED30009549,SMED30009…
BP	GO:0018076	N-terminal peptidyl-lysine acetylation	5	2	0.08	0.00253	0.0171	SMED30002665,SMED30004045
BP	GO:0043969	histone H2B acetylation	5	2	0.08	0.00253	0.0171	SMED30002665,SMED30004045
BP	GO:0071158	positive regulation of cell cycle arrest	85	6	1.38	0.00254	0.0171	SMED30001988,SMED30002665,SMED30004045,SMED30017175,SMED30032577,SMED30035287
BP	GO:0051648	vesicle localization	179	9	2.9	0.00257	0.0171	SMED30002257,SMED30005465,SMED30008048,SMED30016193,SMED30019471,SMED30024178,SMED30029361,SMED30033399,SMED30035087
BP	GO:0051650	establishment of vesicle localization	179	9	2.9	0.00257	0.0171	SMED30002257,SMED30005465,SMED30008048,SMED30016193,SMED30019471,SMED30024178,SMED30029361,SMED30033399,SMED30035087
BP	GO:0006259	DNA metabolic process	1277	34	20.68	0.0026	0.0171	SMED30000539,SMED30000559,SMED30001988,SMED30002665,SMED30002736,SMED30003247,SMED30004045,SMED30004180,SMED30006600,SMED30007302,SMED30007869,SMED30008349,SMED30009376,SMED30009873,SMED30011300,SMED30012822,SMED30013063,SMED30013516,SMED30015375,SMED30023331,SMED30024607,SMED30025508,SMED30025705,SMED30026520,SMED30027952,SMED30029746,SMED30029973,SMED30030278,SMED30032577,SMED30032612,SMED30032…
BP	GO:0006334	nucleosome assembly	59	5	0.96	0.00262	0.0171	SMED30000539,SMED30009514,SMED30011300,SMED30027952,SMED30028420
BP	GO:0080090	regulation of primary metabolic process	4099	86	66.38	0.0028	0.01767	SMED30000539,SMED30001234,SMED30001383,SMED30001988,SMED30002076,SMED30002665,SMED30003333,SMED30004045,SMED30004679,SMED30004983,SMED30005237,SMED30006958,SMED30007095,SMED30007100,SMED30007610,SMED30007869,SMED30007950,SMED30008048,SMED30008675,SMED30009142,SMED30009181,SMED30009376,SMED30009549,SMED30009695,SMED30009873,SMED30011300,SMED30012104,SMED30012822,SMED30012923,SMED30013205,SMED30013…
BP	GO:0022613	ribonucleoprotein complex biogenesis	410	15	6.64	0.00282	0.01767	SMED30003333,SMED30004983,SMED30006370,SMED30008485,SMED30009142,SMED30013357,SMED30014979,SMED30018986,SMED30023086,SMED30025098,SMED30025853,SMED30028665,SMED30029555,SMED30032577,SMED30035290
BP	GO:0033143	regulation of intracellular steroid horm...	60	5	0.97	0.00282	0.01767	SMED30001988,SMED30002665,SMED30004045,SMED30024863,SMED30032979
BP	GO:1902751	positive regulation of cell cycle G2/M p...	18	3	0.29	0.00286	0.01767	SMED30005465,SMED30015375,SMED30033399
BP	GO:0042771	intrinsic apoptotic signaling pathway in...	37	4	0.6	0.00291	0.01767	SMED30002076,SMED30002665,SMED30004045,SMED30035287
BP	GO:1901992	positive regulation of mitotic cell cycl...	37	4	0.6	0.00291	0.01767	SMED30005465,SMED30015375,SMED30018986,SMED30033399
BP	GO:0031326	regulation of cellular biosynthetic proc...	2809	63	45.49	0.00292	0.01767	SMED30000539,SMED30001383,SMED30001988,SMED30002665,SMED30003333,SMED30004045,SMED30005237,SMED30006958,SMED30007095,SMED30007100,SMED30007869,SMED30007950,SMED30009142,SMED30009376,SMED30009549,SMED30009873,SMED30011300,SMED30012104,SMED30012822,SMED30012923,SMED30013205,SMED30013216,SMED30013357,SMED30013473,SMED30013485,SMED30013516,SMED30014114,SMED30014140,SMED30015572,SMED30015808,SMED30017…
BP	GO:0009891	positive regulation of biosynthetic proc...	1141	31	18.48	0.00299	0.01791	SMED30000539,SMED30001988,SMED30002665,SMED30004045,SMED30007869,SMED30009142,SMED30011300,SMED30012822,SMED30013216,SMED30013473,SMED30014114,SMED30017175,SMED30017381,SMED30018986,SMED30024319,SMED30024607,SMED30024863,SMED30025508,SMED30027325,SMED30027952,SMED30029226,SMED30029784,SMED30031751,SMED30031921,SMED30032577,SMED30032757,SMED30032979,SMED30033839,SMED30034045,SMED30034271,SMED30035…
BP	GO:0010604	positive regulation of macromolecule met...	2274	53	36.82	0.00312	0.0185	SMED30000539,SMED30001988,SMED30002076,SMED30002257,SMED30002665,SMED30004045,SMED30007095,SMED30007869,SMED30008048,SMED30009142,SMED30009181,SMED30009695,SMED30009873,SMED30011300,SMED30012822,SMED30012876,SMED30013205,SMED30013216,SMED30013473,SMED30014114,SMED30014140,SMED30014862,SMED30015808,SMED30016193,SMED30017085,SMED30017175,SMED30017381,SMED30018986,SMED30019975,SMED30021696,SMED30022…
BP	GO:0045787	positive regulation of cell cycle	375	14	6.07	0.00322	0.01856	SMED30001988,SMED30002076,SMED30002665,SMED30004045,SMED30005465,SMED30008091,SMED30012923,SMED30015375,SMED30017175,SMED30018986,SMED30021622,SMED30032577,SMED30033399,SMED30035287
BP	GO:0031497	chromatin assembly	62	5	1	0.00326	0.01856	SMED30000539,SMED30009514,SMED30011300,SMED30027952,SMED30028420
BP	GO:0034248	regulation of cellular amide metabolic p...	258	11	4.18	0.00326	0.01856	SMED30003333,SMED30012923,SMED30013357,SMED30018986,SMED30021622,SMED30025467,SMED30029716,SMED30031751,SMED30032577,SMED30034271,SMED30035869
BP	GO:0009059	macromolecule biosynthetic process	3833	81	62.07	0.00329	0.01856	SMED30000539,SMED30001383,SMED30001783,SMED30001988,SMED30002665,SMED30002736,SMED30003333,SMED30003886,SMED30004045,SMED30004180,SMED30005237,SMED30006958,SMED30007095,SMED30007100,SMED30007869,SMED30007950,SMED30008485,SMED30009142,SMED30009163,SMED30009376,SMED30009483,SMED30009549,SMED30009873,SMED30010101,SMED30011300,SMED30011842,SMED30012081,SMED30012104,SMED30012822,SMED30012923,SMED30013…
BP	GO:0010629	negative regulation of gene expression	1296	34	20.99	0.00329	0.01856	SMED30001234,SMED30002076,SMED30002665,SMED30003333,SMED30004045,SMED30005237,SMED30007950,SMED30008485,SMED30011300,SMED30012822,SMED30012923,SMED30013216,SMED30014114,SMED30017175,SMED30018986,SMED30019914,SMED30019975,SMED30021622,SMED30021696,SMED30024319,SMED30024607,SMED30027325,SMED30027952,SMED30029226,SMED30029555,SMED30029716,SMED30029746,SMED30030278,SMED30031921,SMED30032577,SMED30033…
BP	GO:0050792	regulation of viral process	187	9	3.03	0.00344	0.01922	SMED30002665,SMED30004045,SMED30004983,SMED30011300,SMED30018986,SMED30024863,SMED30029415,SMED30031751,SMED30033839
BP	GO:0051173	positive regulation of nitrogen compound...	2073	49	33.57	0.00349	0.01931	SMED30000539,SMED30001988,SMED30002076,SMED30002665,SMED30004045,SMED30007095,SMED30007869,SMED30008048,SMED30009142,SMED30009181,SMED30009695,SMED30009873,SMED30011300,SMED30012822,SMED30013205,SMED30013216,SMED30013473,SMED30014114,SMED30014140,SMED30014862,SMED30015808,SMED30016193,SMED30017085,SMED30017175,SMED30017381,SMED30018986,SMED30022703,SMED30022992,SMED30024319,SMED30024607,SMED30024…
BP	GO:0009890	negative regulation of biosynthetic proc...	867	25	14.04	0.0036	0.01944	SMED30001608,SMED30002665,SMED30003333,SMED30004045,SMED30005237,SMED30007950,SMED30011300,SMED30013216,SMED30014114,SMED30017175,SMED30017251,SMED30018986,SMED30019914,SMED30019975,SMED30021696,SMED30024319,SMED30024607,SMED30025467,SMED30027952,SMED30029226,SMED30029716,SMED30032577,SMED30033839,SMED30033915,SMED30035662
BP	GO:0044237	cellular metabolic process	8491	157	137.5	0.0036	0.01944	SMED30000473,SMED30000539,SMED30000559,SMED30001234,SMED30001383,SMED30001608,SMED30001783,SMED30001988,SMED30002076,SMED30002257,SMED30002592,SMED30002665,SMED30002736,SMED30003117,SMED30003247,SMED30003333,SMED30003542,SMED30003886,SMED30004009,SMED30004045,SMED30004180,SMED30004679,SMED30004983,SMED30005042,SMED30005237,SMED30005465,SMED30006334,SMED30006370,SMED30006533,SMED30006600,SMED30006…
BP	GO:0051172	negative regulation of nitrogen compound...	1305	34	21.13	0.00367	0.01944	SMED30002665,SMED30003333,SMED30004045,SMED30004679,SMED30005237,SMED30007610,SMED30007950,SMED30011300,SMED30013216,SMED30014114,SMED30015300,SMED30017175,SMED30017387,SMED30018986,SMED30019914,SMED30019975,SMED30021696,SMED30022703,SMED30024319,SMED30024607,SMED30025121,SMED30025508,SMED30027325,SMED30027952,SMED30029226,SMED30029555,SMED30029716,SMED30032243,SMED30032577,SMED30032979,SMED30033…
BP	GO:1901990	regulation of mitotic cell cycle phase t...	189	9	3.06	0.00369	0.01944	SMED30002665,SMED30004045,SMED30005465,SMED30015375,SMED30018986,SMED30024863,SMED30033399,SMED30035287,SMED30035575
BP	GO:0048251	elastic fiber assembly	6	2	0.1	0.00375	0.01944	SMED30022992,SMED30034967
BP	GO:0090043	regulation of tubulin deacetylation	6	2	0.1	0.00375	0.01944	SMED30002665,SMED30004045
BP	GO:0090219	negative regulation of lipid kinase acti...	6	2	0.1	0.00375	0.01944	SMED30017175,SMED30035287
BP	GO:0045931	positive regulation of mitotic cell cycl...	92	6	1.49	0.00378	0.01944	SMED30005465,SMED30012923,SMED30015375,SMED30018986,SMED30021622,SMED30033399
BP	GO:1901989	positive regulation of cell cycle phase ...	40	4	0.65	0.00387	0.01955	SMED30005465,SMED30015375,SMED30018986,SMED30033399
BP	GO:2001023	regulation of response to drug	40	4	0.65	0.00387	0.01955	SMED30001608,SMED30019471,SMED30025467,SMED30029784
BP	GO:0051588	regulation of neurotransmitter transport	65	5	1.05	0.004	0.02003	SMED30001608,SMED30002257,SMED30006112,SMED30008048,SMED30016193
BP	GO:0016071	mRNA metabolic process	829	24	13.42	0.00412	0.02019	SMED30000473,SMED30001234,SMED30003333,SMED30004983,SMED30007950,SMED30008485,SMED30008523,SMED30009142,SMED30012822,SMED30012923,SMED30013485,SMED30021622,SMED30023086,SMED30024961,SMED30025853,SMED30026656,SMED30027325,SMED30029555,SMED30029746,SMED30030278,SMED30031420,SMED30032577,SMED30035290,SMED30035869
BP	GO:0019538	protein metabolic process	4443	91	71.95	0.00415	0.02019	SMED30000297,SMED30000559,SMED30001783,SMED30001988,SMED30002076,SMED30002665,SMED30002736,SMED30003333,SMED30003542,SMED30003886,SMED30004009,SMED30004045,SMED30004679,SMED30005042,SMED30006533,SMED30007095,SMED30007363,SMED30007610,SMED30007869,SMED30008048,SMED30008091,SMED30008349,SMED30008485,SMED30009181,SMED30009483,SMED30009549,SMED30009695,SMED30009873,SMED30010101,SMED30010468,SMED30011…
BP	GO:0008152	metabolic process	9239	168	149.61	0.00418	0.02019	SMED30000297,SMED30000473,SMED30000539,SMED30000559,SMED30001234,SMED30001383,SMED30001608,SMED30001783,SMED30001977,SMED30001988,SMED30002076,SMED30002257,SMED30002592,SMED30002665,SMED30002736,SMED30003117,SMED30003247,SMED30003333,SMED30003542,SMED30003886,SMED30004009,SMED30004045,SMED30004180,SMED30004679,SMED30004983,SMED30005042,SMED30005237,SMED30005465,SMED30006334,SMED30006370,SMED30006…
BP	GO:0043903	regulation of symbiosis, encompassing mu...	193	9	3.13	0.00423	0.02019	SMED30002665,SMED30004045,SMED30004983,SMED30011300,SMED30018986,SMED30024863,SMED30029415,SMED30031751,SMED30033839
BP	GO:0035088	establishment or maintenance of apical/b...	41	4	0.66	0.00424	0.02019	SMED30009181,SMED30023391,SMED30024178,SMED30026948
BP	GO:0061245	establishment or maintenance of bipolar ...	41	4	0.66	0.00424	0.02019	SMED30009181,SMED30023391,SMED30024178,SMED30026948
BP	GO:0050434	positive regulation of viral transcripti...	67	5	1.08	0.00455	0.02149	SMED30002665,SMED30004045,SMED30011300,SMED30024863,SMED30033839
BP	GO:0043473	pigmentation	68	5	1.1	0.00485	0.02272	SMED30005465,SMED30007610,SMED30014114,SMED30033399,SMED30035087
BP	GO:0070925	organelle assembly	522	17	8.45	0.00495	0.02272	SMED30001192,SMED30003333,SMED30005465,SMED30006334,SMED30008091,SMED30008485,SMED30009695,SMED30012876,SMED30014114,SMED30014979,SMED30018986,SMED30022992,SMED30028665,SMED30029361,SMED30032577,SMED30033399,SMED30034967
BP	GO:1902749	regulation of cell cycle G2/M phase tran...	43	4	0.7	0.00504	0.02272	SMED30005465,SMED30015375,SMED30033399,SMED30035575
BP	GO:0030224	monocyte differentiation	22	3	0.36	0.00514	0.02272	SMED30022992,SMED30033839,SMED30034967
BP	GO:1903131	mononuclear cell differentiation	22	3	0.36	0.00514	0.02272	SMED30022992,SMED30033839,SMED30034967
BP	GO:0005513	detection of calcium ion	7	2	0.11	0.0052	0.02272	SMED30006112,SMED30019471
BP	GO:0016584	nucleosome positioning	7	2	0.11	0.0052	0.02272	SMED30011300,SMED30027952
BP	GO:0051665	membrane raft localization	7	2	0.11	0.0052	0.02272	SMED30002257,SMED30009695
BP	GO:1903918	regulation of actin filament severing	7	2	0.11	0.0052	0.02272	SMED30022992,SMED30034967
BP	GO:1903919	negative regulation of actin filament se...	7	2	0.11	0.0052	0.02272	SMED30022992,SMED30034967
BP	GO:0015931	nucleobase-containing compound transport	164	8	2.66	0.00526	0.02281	SMED30008523,SMED30012822,SMED30012923,SMED30015300,SMED30021622,SMED30028665,SMED30029555,SMED30035869
BP	GO:0010563	negative regulation of phosphorus metabo...	316	12	5.12	0.00545	0.02295	SMED30003117,SMED30004679,SMED30007610,SMED30017175,SMED30019914,SMED30019975,SMED30022703,SMED30025121,SMED30025508,SMED30029226,SMED30034946,SMED30035287
BP	GO:0031400	negative regulation of protein modificat...	316	12	5.12	0.00545	0.02295	SMED30004679,SMED30007610,SMED30017175,SMED30019914,SMED30019975,SMED30022703,SMED30025121,SMED30025508,SMED30032577,SMED30032979,SMED30033915,SMED30034946
BP	GO:0071804	cellular potassium ion transport	165	8	2.67	0.00545	0.02295	SMED30002257,SMED30006112,SMED30011511,SMED30019975,SMED30021920,SMED30023391,SMED30027552,SMED30035575
BP	GO:0071805	potassium ion transmembrane transport	165	8	2.67	0.00545	0.02295	SMED30002257,SMED30006112,SMED30011511,SMED30019975,SMED30021920,SMED30023391,SMED30027552,SMED30035575
BP	GO:0051649	establishment of localization in cell	1595	39	25.83	0.0055	0.02299	SMED30001192,SMED30001234,SMED30001608,SMED30002257,SMED30003333,SMED30005465,SMED30006112,SMED30006334,SMED30006533,SMED30007950,SMED30008048,SMED30008485,SMED30008523,SMED30009142,SMED30009873,SMED30012822,SMED30012876,SMED30012923,SMED30014511,SMED30014979,SMED30016193,SMED30019471,SMED30019910,SMED30019914,SMED30021622,SMED30023391,SMED30024178,SMED30025098,SMED30028665,SMED30029226,SMED30029…
BP	GO:0048519	negative regulation of biological proces...	3676	77	59.53	0.0056	0.02316	SMED30000539,SMED30001234,SMED30001608,SMED30001977,SMED30001988,SMED30002076,SMED30002257,SMED30002665,SMED30003117,SMED30003333,SMED30004045,SMED30004679,SMED30005237,SMED30006334,SMED30007610,SMED30007950,SMED30008048,SMED30008091,SMED30008349,SMED30008485,SMED30008508,SMED30009549,SMED30009873,SMED30011300,SMED30011511,SMED30011961,SMED30012822,SMED30012923,SMED30013205,SMED30013216,SMED30014…
BP	GO:0010557	positive regulation of macromolecule bio...	1092	29	17.68	0.00562	0.02316	SMED30000539,SMED30001988,SMED30002665,SMED30004045,SMED30007869,SMED30009142,SMED30011300,SMED30012822,SMED30013216,SMED30013473,SMED30014114,SMED30017175,SMED30017381,SMED30018986,SMED30024319,SMED30024607,SMED30024863,SMED30025508,SMED30027325,SMED30027952,SMED30029784,SMED30031751,SMED30031921,SMED30032577,SMED30032757,SMED30032979,SMED30033839,SMED30034271,SMED30035662
BP	GO:0051028	mRNA transport	100	6	1.62	0.00568	0.02324	SMED30008523,SMED30012822,SMED30012923,SMED30021622,SMED30029555,SMED30035869
BP	GO:0006383	transcription by RNA polymerase III	23	3	0.37	0.00584	0.02344	SMED30006958,SMED30009376,SMED30013216
BP	GO:0000910	cytokinesis	133	7	2.15	0.00591	0.02344	SMED30005465,SMED30009695,SMED30016193,SMED30022992,SMED30023391,SMED30033399,SMED30034967
BP	GO:0030521	androgen receptor signaling pathway	45	4	0.73	0.00593	0.02344	SMED30002665,SMED30004045,SMED30024863,SMED30032979
BP	GO:0042255	ribosome assembly	45	4	0.73	0.00593	0.02344	SMED30003333,SMED30008485,SMED30018986,SMED30028665
BP	GO:0043044	ATP-dependent chromatin remodeling	45	4	0.73	0.00593	0.02344	SMED30011300,SMED30013216,SMED30024863,SMED30027952
BP	GO:0009411	response to UV	72	5	1.17	0.00618	0.02418	SMED30002665,SMED30004045,SMED30014862,SMED30024607,SMED30032577
BP	GO:0016032	viral process	624	19	10.1	0.0062	0.02418	SMED30002665,SMED30003333,SMED30004045,SMED30004983,SMED30008485,SMED30009142,SMED30009695,SMED30009873,SMED30011300,SMED30014979,SMED30018986,SMED30019975,SMED30024863,SMED30025098,SMED30029415,SMED30031751,SMED30033839,SMED30035087,SMED30035617
BP	GO:0006397	mRNA processing	491	16	7.95	0.0063	0.0244	SMED30000473,SMED30004983,SMED30007950,SMED30008523,SMED30009142,SMED30012822,SMED30013485,SMED30023086,SMED30024961,SMED30025853,SMED30026656,SMED30027325,SMED30029555,SMED30031420,SMED30035290,SMED30035869
BP	GO:0052312	modulation of transcription in other org...	46	4	0.74	0.00642	0.02445	SMED30002665,SMED30004045,SMED30024863,SMED30033839
BP	GO:0044267	cellular protein metabolic process	3925	81	63.56	0.00643	0.02445	SMED30001783,SMED30001988,SMED30002076,SMED30002665,SMED30002736,SMED30003333,SMED30003542,SMED30003886,SMED30004009,SMED30004045,SMED30004679,SMED30005042,SMED30006533,SMED30007095,SMED30007610,SMED30007869,SMED30008048,SMED30008091,SMED30008349,SMED30008485,SMED30009181,SMED30009483,SMED30009549,SMED30009695,SMED30009873,SMED30010101,SMED30010468,SMED30011300,SMED30011842,SMED30012081,SMED30012…
BP	GO:0032872	regulation of stress-activated MAPK casc...	244	10	3.95	0.00648	0.02445	SMED30001988,SMED30014862,SMED30015808,SMED30017085,SMED30017175,SMED30019914,SMED30019975,SMED30022703,SMED30025508,SMED30032757
BP	GO:0070302	regulation of stress-activated protein k...	244	10	3.95	0.00648	0.02445	SMED30001988,SMED30014862,SMED30015808,SMED30017085,SMED30017175,SMED30019914,SMED30019975,SMED30022703,SMED30025508,SMED30032757
BP	GO:0007029	endoplasmic reticulum organization	24	3	0.39	0.0066	0.0246	SMED30014511,SMED30015550,SMED30029415
BP	GO:0010558	negative regulation of macromolecule bio...	815	23	13.2	0.0067	0.0246	SMED30002665,SMED30003333,SMED30004045,SMED30005237,SMED30007950,SMED30011300,SMED30013216,SMED30014114,SMED30017175,SMED30017251,SMED30018986,SMED30019914,SMED30019975,SMED30021696,SMED30024319,SMED30024607,SMED30027952,SMED30029226,SMED30029716,SMED30032577,SMED30033839,SMED30033915,SMED30035662
BP	GO:0071103	DNA conformation change	171	8	2.77	0.00673	0.0246	SMED30000539,SMED30002736,SMED30003247,SMED30009514,SMED30011300,SMED30012822,SMED30027952,SMED30028420
BP	GO:0043902	positive regulation of multi-organism pr...	208	9	3.37	0.00684	0.0246	SMED30002665,SMED30004045,SMED30004983,SMED30011300,SMED30018986,SMED30024863,SMED30029415,SMED30031751,SMED30033839
BP	GO:0046328	regulation of JNK cascade	208	9	3.37	0.00684	0.0246	SMED30001988,SMED30014862,SMED30015808,SMED30017085,SMED30017175,SMED30019975,SMED30022703,SMED30025508,SMED30032757
BP	GO:0042790	nucleolar large rRNA transcription by RN...	8	2	0.13	0.00685	0.0246	SMED30009376,SMED30024863
BP	GO:2001025	positive regulation of response to drug	8	2	0.13	0.00685	0.0246	SMED30001608,SMED30029784
BP	GO:0071248	cellular response to metal ion	104	6	1.68	0.00686	0.0246	SMED30001608,SMED30014114,SMED30019471,SMED30023391,SMED30027952,SMED30035575
BP	GO:0031058	positive regulation of histone modificat...	47	4	0.76	0.00693	0.0247	SMED30027325,SMED30032577,SMED30032979,SMED30033915
BP	GO:0010628	positive regulation of gene expression	1161	30	18.8	0.00712	0.02522	SMED30000539,SMED30002665,SMED30004045,SMED30009142,SMED30011300,SMED30013216,SMED30013473,SMED30014114,SMED30017175,SMED30017381,SMED30018986,SMED30021696,SMED30022992,SMED30023391,SMED30024319,SMED30024607,SMED30024863,SMED30024961,SMED30027325,SMED30027952,SMED30029784,SMED30031751,SMED30031921,SMED30032577,SMED30032757,SMED30032979,SMED30033839,SMED30033915,SMED30034271,SMED30035662
BP	GO:0043087	regulation of GTPase activity	173	8	2.8	0.0072	0.02535	SMED30006334,SMED30007610,SMED30017085,SMED30017175,SMED30024063,SMED30028696,SMED30029226,SMED30032757
BP	GO:0046782	regulation of viral transcription	75	5	1.21	0.00734	0.02569	SMED30002665,SMED30004045,SMED30011300,SMED30024863,SMED30033839
BP	GO:0051962	positive regulation of nervous system de...	249	10	4.03	0.00743	0.02585	SMED30001988,SMED30005465,SMED30007950,SMED30009181,SMED30014114,SMED30017175,SMED30019471,SMED30026948,SMED30033399,SMED30033915
BP	GO:0000278	mitotic cell cycle	875	24	14.17	0.00793	0.0273	SMED30000539,SMED30001988,SMED30002665,SMED30004045,SMED30005465,SMED30008091,SMED30009873,SMED30012923,SMED30015375,SMED30018986,SMED30019914,SMED30021622,SMED30022992,SMED30023391,SMED30024863,SMED30025508,SMED30027325,SMED30029361,SMED30029973,SMED30032739,SMED30033399,SMED30034967,SMED30035287,SMED30035575
BP	GO:0001558	regulation of cell growth	213	9	3.45	0.00794	0.0273	SMED30005465,SMED30013485,SMED30018986,SMED30019471,SMED30019975,SMED30024863,SMED30029226,SMED30032577,SMED30033399
BP	GO:0006412	translation	595	18	9.64	0.00815	0.02785	SMED30001783,SMED30003333,SMED30008485,SMED30012081,SMED30012923,SMED30013205,SMED30013357,SMED30015942,SMED30018986,SMED30021622,SMED30025467,SMED30028665,SMED30029457,SMED30029716,SMED30031751,SMED30032577,SMED30034271,SMED30035869
BP	GO:0051253	negative regulation of RNA metabolic pro...	782	22	12.66	0.00823	0.02796	SMED30002665,SMED30003333,SMED30004045,SMED30005237,SMED30007950,SMED30011300,SMED30013216,SMED30014114,SMED30017175,SMED30019914,SMED30019975,SMED30021696,SMED30024319,SMED30024607,SMED30027325,SMED30027952,SMED30029226,SMED30029555,SMED30032577,SMED30033839,SMED30033915,SMED30035662
BP	GO:0044271	cellular nitrogen compound biosynthetic ...	3734	77	60.47	0.00844	0.02805	SMED30000539,SMED30001383,SMED30001783,SMED30001988,SMED30002665,SMED30003333,SMED30004045,SMED30004180,SMED30005237,SMED30006958,SMED30007095,SMED30007100,SMED30007869,SMED30007950,SMED30008485,SMED30009142,SMED30009163,SMED30009376,SMED30009549,SMED30009873,SMED30010945,SMED30011300,SMED30012081,SMED30012104,SMED30012822,SMED30012923,SMED30013205,SMED30013216,SMED30013357,SMED30013473,SMED30013…
BP	GO:2000113	negative regulation of cellular macromol...	784	22	12.7	0.00847	0.02805	SMED30002665,SMED30003333,SMED30004045,SMED30005237,SMED30007950,SMED30011300,SMED30013216,SMED30014114,SMED30017175,SMED30018986,SMED30019914,SMED30019975,SMED30021696,SMED30024319,SMED30024607,SMED30027952,SMED30029226,SMED30029716,SMED30032577,SMED30033839,SMED30033915,SMED30035662
BP	GO:1902806	regulation of cell cycle G1/S phase tran...	109	6	1.77	0.00857	0.02805	SMED30002665,SMED30004045,SMED30018986,SMED30024863,SMED30032577,SMED30035287
BP	GO:1905269	positive regulation of chromatin organiz...	50	4	0.81	0.00861	0.02805	SMED30027325,SMED30032577,SMED30032979,SMED30033915
BP	GO:0008298	intracellular mRNA localization	9	2	0.15	0.00872	0.02805	SMED30014979,SMED30035869
BP	GO:0030890	positive regulation of B cell proliferat...	9	2	0.15	0.00872	0.02805	SMED30002076,SMED30014114
BP	GO:0045054	constitutive secretory pathway	9	2	0.15	0.00872	0.02805	SMED30005465,SMED30033399
BP	GO:0051036	regulation of endosome size	9	2	0.15	0.00872	0.02805	SMED30005465,SMED30033399
BP	GO:0071786	endoplasmic reticulum tubular network or...	9	2	0.15	0.00872	0.02805	SMED30014511,SMED30015550
BP	GO:0000122	negative regulation of transcription by ...	421	14	6.82	0.00874	0.02805	SMED30002665,SMED30003333,SMED30004045,SMED30007950,SMED30013216,SMED30014114,SMED30017175,SMED30019914,SMED30019975,SMED30021696,SMED30024319,SMED30024607,SMED30033839,SMED30033915
BP	GO:0051252	regulation of RNA metabolic process	2562	56	41.49	0.00917	0.02899	SMED30000539,SMED30001234,SMED30001383,SMED30002665,SMED30003333,SMED30004045,SMED30004983,SMED30005237,SMED30006958,SMED30007095,SMED30007100,SMED30007950,SMED30009142,SMED30009376,SMED30009549,SMED30009873,SMED30011300,SMED30012104,SMED30013205,SMED30013216,SMED30013473,SMED30013485,SMED30013516,SMED30014114,SMED30014140,SMED30015572,SMED30015808,SMED30017175,SMED30017251,SMED30017381,SMED30018…
BP	GO:0006336	DNA replication-independent nucleosome a...	27	3	0.44	0.0092	0.02899	SMED30000539,SMED30011300,SMED30027952
BP	GO:0034724	DNA replication-independent nucleosome o...	27	3	0.44	0.0092	0.02899	SMED30000539,SMED30011300,SMED30027952
BP	GO:0032269	negative regulation of cellular protein ...	557	17	9.02	0.00923	0.02899	SMED30004679,SMED30007610,SMED30015300,SMED30017175,SMED30017387,SMED30018986,SMED30019914,SMED30019975,SMED30022703,SMED30025121,SMED30025508,SMED30029716,SMED30032243,SMED30032577,SMED30032979,SMED30033915,SMED30034946
BP	GO:0050657	nucleic acid transport	146	7	2.36	0.00967	0.03004	SMED30008523,SMED30012822,SMED30012923,SMED30021622,SMED30028665,SMED30029555,SMED30035869
BP	GO:0050658	RNA transport	146	7	2.36	0.00967	0.03004	SMED30008523,SMED30012822,SMED30012923,SMED30021622,SMED30028665,SMED30029555,SMED30035869
BP	GO:0044843	cell cycle G1/S phase transition	183	8	2.96	0.00994	0.0307	SMED30002665,SMED30004045,SMED30012923,SMED30018986,SMED30021622,SMED30024863,SMED30032577,SMED30035287
BP	GO:0051236	establishment of RNA localization	147	7	2.38	0.01002	0.0307	SMED30008523,SMED30012822,SMED30012923,SMED30021622,SMED30028665,SMED30029555,SMED30035869
BP	GO:0009893	positive regulation of metabolic process	2520	55	40.81	0.01017	0.0307	SMED30000539,SMED30001988,SMED30002076,SMED30002257,SMED30002665,SMED30004045,SMED30007095,SMED30007869,SMED30008048,SMED30009142,SMED30009181,SMED30009695,SMED30009873,SMED30011300,SMED30012822,SMED30012876,SMED30013205,SMED30013216,SMED30013473,SMED30014114,SMED30014140,SMED30014862,SMED30015808,SMED30016193,SMED30017085,SMED30017175,SMED30017381,SMED30018986,SMED30019975,SMED30021696,SMED30022…
BP	GO:0048260	positive regulation of receptor-mediated...	28	3	0.45	0.01018	0.0307	SMED30012876,SMED30014979,SMED30032979
BP	GO:0006403	RNA localization	184	8	2.98	0.01025	0.0307	SMED30008523,SMED30012822,SMED30012923,SMED30014979,SMED30021622,SMED30028665,SMED30029555,SMED30035869
BP	GO:0043043	peptide biosynthetic process	610	18	9.88	0.01037	0.0307	SMED30001783,SMED30003333,SMED30008485,SMED30012081,SMED30012923,SMED30013205,SMED30013357,SMED30015942,SMED30018986,SMED30021622,SMED30025467,SMED30028665,SMED30029457,SMED30029716,SMED30031751,SMED30032577,SMED30034271,SMED30035869
BP	GO:0031325	positive regulation of cellular metaboli...	2359	52	38.2	0.01049	0.0307	SMED30000539,SMED30001988,SMED30002076,SMED30002257,SMED30002665,SMED30004045,SMED30007095,SMED30007869,SMED30008048,SMED30009142,SMED30009181,SMED30009695,SMED30009873,SMED30011300,SMED30012822,SMED30012876,SMED30013205,SMED30013216,SMED30013473,SMED30014114,SMED30014140,SMED30014862,SMED30015808,SMED30016193,SMED30017085,SMED30017175,SMED30017381,SMED30018986,SMED30022703,SMED30022992,SMED30024…
BP	GO:0006357	regulation of transcription by RNA polym...	1195	30	19.35	0.01051	0.0307	SMED30000539,SMED30002665,SMED30003333,SMED30004045,SMED30005237,SMED30007950,SMED30009142,SMED30009376,SMED30009873,SMED30013216,SMED30013473,SMED30014114,SMED30017175,SMED30018986,SMED30019914,SMED30019975,SMED30021696,SMED30024319,SMED30024607,SMED30024863,SMED30027952,SMED30029297,SMED30029784,SMED30031921,SMED30032577,SMED30032757,SMED30032979,SMED30033839,SMED30033915,SMED30035662
BP	GO:0045666	positive regulation of neuron differenti...	185	8	3	0.01057	0.0307	SMED30001988,SMED30005465,SMED30009181,SMED30014114,SMED30019471,SMED30026948,SMED30033399,SMED30033915
BP	GO:0044419	interspecies interaction between organis...	705	20	11.42	0.01062	0.0307	SMED30002665,SMED30003333,SMED30003886,SMED30004045,SMED30004983,SMED30008485,SMED30009142,SMED30009695,SMED30009873,SMED30011300,SMED30014979,SMED30018986,SMED30019975,SMED30024863,SMED30025098,SMED30029415,SMED30031751,SMED30033839,SMED30035087,SMED30035617
BP	GO:0031399	regulation of protein modification proce...	1298	32	21.02	0.01064	0.0307	SMED30001988,SMED30002076,SMED30002665,SMED30004045,SMED30004679,SMED30007095,SMED30007610,SMED30008048,SMED30009181,SMED30009695,SMED30009873,SMED30013205,SMED30014140,SMED30014862,SMED30015808,SMED30016193,SMED30017085,SMED30017175,SMED30019914,SMED30019975,SMED30022703,SMED30025121,SMED30025508,SMED30026948,SMED30027325,SMED30029784,SMED30032577,SMED30032757,SMED30032979,SMED30033915,SMED30034…
BP	GO:0006396	RNA processing	947	25	15.34	0.01072	0.0307	SMED30000473,SMED30003333,SMED30004983,SMED30006370,SMED30007950,SMED30008485,SMED30008523,SMED30009142,SMED30012822,SMED30013485,SMED30014979,SMED30015572,SMED30018534,SMED30023086,SMED30024961,SMED30025098,SMED30025853,SMED30026656,SMED30027325,SMED30028665,SMED30029555,SMED30031420,SMED30031921,SMED30035290,SMED30035869
BP	GO:0030318	melanocyte differentiation	10	2	0.16	0.01078	0.0307	SMED30007610,SMED30014114
BP	GO:0051589	negative regulation of neurotransmitter ...	10	2	0.16	0.01078	0.0307	SMED30001608,SMED30008048
BP	GO:0071468	cellular response to acidic pH	10	2	0.16	0.01078	0.0307	SMED30005465,SMED30033399
BP	GO:0090042	tubulin deacetylation	10	2	0.16	0.01078	0.0307	SMED30002665,SMED30004045
BP	GO:2001135	regulation of endocytic recycling	10	2	0.16	0.01078	0.0307	SMED30005465,SMED30033399
BP	GO:0050769	positive regulation of neurogenesis	224	9	3.63	0.01084	0.03072	SMED30001988,SMED30005465,SMED30007950,SMED30009181,SMED30014114,SMED30019471,SMED30026948,SMED30033399,SMED30033915
BP	GO:0001881	receptor recycling	29	3	0.47	0.01123	0.03127	SMED30002257,SMED30005465,SMED30033399
BP	GO:0032869	cellular response to insulin stimulus	116	6	1.88	0.01144	0.03127	SMED30001988,SMED30002257,SMED30014511,SMED30025508,SMED30029226,SMED30033839
BP	GO:0044403	symbiont process	663	19	10.74	0.01144	0.03127	SMED30002665,SMED30003333,SMED30004045,SMED30004983,SMED30008485,SMED30009142,SMED30009695,SMED30009873,SMED30011300,SMED30014979,SMED30018986,SMED30019975,SMED30024863,SMED30025098,SMED30029415,SMED30031751,SMED30033839,SMED30035087,SMED30035617
BP	GO:0010608	posttranscriptional regulation of gene e...	437	14	7.08	0.01185	0.03127	SMED30001234,SMED30003333,SMED30012822,SMED30012923,SMED30013357,SMED30018986,SMED30021622,SMED30025467,SMED30029716,SMED30031751,SMED30031921,SMED30032577,SMED30034271,SMED30035869
BP	GO:0032270	positive regulation of cellular protein ...	1156	29	18.72	0.01195	0.03127	SMED30001988,SMED30002076,SMED30002665,SMED30004045,SMED30007095,SMED30008048,SMED30009181,SMED30009695,SMED30009873,SMED30013205,SMED30014140,SMED30014862,SMED30015808,SMED30016193,SMED30017085,SMED30017175,SMED30018986,SMED30022703,SMED30022992,SMED30026948,SMED30027325,SMED30029226,SMED30031751,SMED30032577,SMED30032757,SMED30032979,SMED30033915,SMED30034271,SMED30035287
BP	GO:0051276	chromosome organization	958	25	15.51	0.01226	0.03127	SMED30000539,SMED30002665,SMED30002736,SMED30003247,SMED30004045,SMED30005042,SMED30005465,SMED30007869,SMED30008349,SMED30009514,SMED30011300,SMED30012822,SMED30013216,SMED30013516,SMED30015375,SMED30017381,SMED30024863,SMED30027325,SMED30027952,SMED30028420,SMED30029784,SMED30032577,SMED30032979,SMED30033399,SMED30033915
BP	GO:0050931	pigment cell differentiation	30	3	0.49	0.01233	0.03127	SMED30007610,SMED30014114,SMED30035087
BP	GO:0009987	cellular process	12058	206	195.26	0.01255	0.03127	SMED30000378,SMED30000473,SMED30000539,SMED30000559,SMED30001192,SMED30001234,SMED30001383,SMED30001393,SMED30001608,SMED30001783,SMED30001977,SMED30001988,SMED30002076,SMED30002257,SMED30002592,SMED30002665,SMED30002736,SMED30003117,SMED30003247,SMED30003333,SMED30003384,SMED30003542,SMED30003886,SMED30004009,SMED30004045,SMED30004109,SMED30004180,SMED30004679,SMED30004983,SMED30005042,SMED30005…
BP	GO:0045070	positive regulation of viral genome repl...	56	4	0.91	0.01274	0.03127	SMED30004983,SMED30018986,SMED30029415,SMED30031751
BP	GO:0031032	actomyosin structure organization	119	6	1.93	0.01286	0.03127	SMED30001988,SMED30014114,SMED30022992,SMED30025705,SMED30032979,SMED30034967
BP	GO:0015074	DNA integration	312	11	5.05	0.01288	0.03127	SMED30000559,SMED30006600,SMED30007302,SMED30009376,SMED30013063,SMED30023331,SMED30026520,SMED30032612,SMED30032767,SMED30032832,SMED30035617
BP	GO:0045936	negative regulation of phosphate metabol...	312	11	5.05	0.01288	0.03127	SMED30003117,SMED30004679,SMED30007610,SMED30017175,SMED30019914,SMED30019975,SMED30022703,SMED30025121,SMED30025508,SMED30034946,SMED30035287
BP	GO:0030888	regulation of B cell proliferation	11	2	0.18	0.01304	0.03127	SMED30002076,SMED30014114
BP	GO:0048739	cardiac muscle fiber development	11	2	0.18	0.01304	0.03127	SMED30022992,SMED30034967
BP	GO:0085029	extracellular matrix assembly	11	2	0.18	0.01304	0.03127	SMED30022992,SMED30034967
BP	GO:0051641	cellular localization	2061	46	33.38	0.01327	0.03127	SMED30001192,SMED30001234,SMED30001608,SMED30002257,SMED30003333,SMED30005465,SMED30006112,SMED30006334,SMED30006533,SMED30007950,SMED30008048,SMED30008485,SMED30008523,SMED30009142,SMED30009181,SMED30009695,SMED30009873,SMED30012822,SMED30012876,SMED30012923,SMED30014114,SMED30014511,SMED30014979,SMED30016193,SMED30018986,SMED30019471,SMED30019910,SMED30019914,SMED30021622,SMED30023391,SMED30024…
BP	GO:0048523	negative regulation of cellular process	3116	65	50.46	0.01335	0.03127	SMED30000539,SMED30001608,SMED30001977,SMED30001988,SMED30002076,SMED30002257,SMED30002665,SMED30003117,SMED30003333,SMED30004045,SMED30004679,SMED30005237,SMED30006334,SMED30007610,SMED30007950,SMED30008048,SMED30008091,SMED30008349,SMED30008508,SMED30009873,SMED30011300,SMED30011511,SMED30011961,SMED30013205,SMED30013216,SMED30014114,SMED30014140,SMED30014979,SMED30015300,SMED30015572,SMED30015…
BP	GO:0045333	cellular respiration	120	6	1.94	0.01336	0.03127	SMED30002592,SMED30010375,SMED30010945,SMED30013473,SMED30025467,SMED30031982
BP	GO:0099504	synaptic vesicle cycle	87	5	1.41	0.01345	0.03127	SMED30001608,SMED30002257,SMED30008048,SMED30016193,SMED30019471
BP	GO:0051656	establishment of organelle localization	314	11	5.08	0.01346	0.03127	SMED30002257,SMED30005465,SMED30008048,SMED30014979,SMED30016193,SMED30019471,SMED30019914,SMED30024178,SMED30029361,SMED30033399,SMED30035087
BP	GO:0033059	cellular pigmentation	31	3	0.5	0.01349	0.03127	SMED30005465,SMED30033399,SMED30035087
BP	GO:0051338	regulation of transferase activity	770	21	12.47	0.01349	0.03127	SMED30001988,SMED30004679,SMED30007095,SMED30007610,SMED30009181,SMED30009695,SMED30009873,SMED30012822,SMED30013205,SMED30014140,SMED30014862,SMED30015808,SMED30017085,SMED30017175,SMED30022703,SMED30025508,SMED30026948,SMED30029226,SMED30032757,SMED30034946,SMED30035287
BP	GO:0008630	intrinsic apoptotic signaling pathway in...	57	4	0.92	0.01354	0.03127	SMED30002076,SMED30002665,SMED30004045,SMED30035287
BP	GO:0045944	positive regulation of transcription by ...	631	18	10.22	0.01427	0.03127	SMED30000539,SMED30002665,SMED30004045,SMED30009142,SMED30013216,SMED30013473,SMED30014114,SMED30017175,SMED30018986,SMED30024319,SMED30024607,SMED30024863,SMED30029784,SMED30031921,SMED30032577,SMED30032757,SMED30032979,SMED30033839
BP	GO:0007269	neurotransmitter secretion	122	6	1.98	0.0144	0.03127	SMED30001608,SMED30002257,SMED30006112,SMED30008048,SMED30016193,SMED30019471
BP	GO:0099643	signal release from synapse	122	6	1.98	0.0144	0.03127	SMED30001608,SMED30002257,SMED30006112,SMED30008048,SMED30016193,SMED30019471
BP	GO:0051248	negative regulation of protein metabolic...	585	17	9.47	0.01444	0.03127	SMED30004679,SMED30007610,SMED30015300,SMED30017175,SMED30017387,SMED30018986,SMED30019914,SMED30019975,SMED30022703,SMED30025121,SMED30025508,SMED30029716,SMED30032243,SMED30032577,SMED30032979,SMED30033915,SMED30034946
BP	GO:0007254	JNK cascade	235	9	3.81	0.01446	0.03127	SMED30001988,SMED30014862,SMED30015808,SMED30017085,SMED30017175,SMED30019975,SMED30022703,SMED30025508,SMED30032757
BP	GO:0071824	protein-DNA complex subunit organization	158	7	2.56	0.01447	0.03127	SMED30000539,SMED30009376,SMED30009514,SMED30011300,SMED30024863,SMED30027952,SMED30028420
BP	GO:0007346	regulation of mitotic cell cycle	449	14	7.27	0.01471	0.03127	SMED30000539,SMED30002665,SMED30004045,SMED30005465,SMED30012923,SMED30015375,SMED30018986,SMED30019914,SMED30021622,SMED30024863,SMED30027325,SMED30033399,SMED30035287,SMED30035575
BP	GO:0045815	positive regulation of gene expression, ...	32	3	0.52	0.01471	0.03127	SMED30002665,SMED30004045,SMED30027952
BP	GO:1902532	negative regulation of intracellular sig...	277	10	4.49	0.01493	0.03127	SMED30002076,SMED30017175,SMED30018986,SMED30019914,SMED30019975,SMED30021696,SMED30025467,SMED30025508,SMED30032979,SMED30034946
BP	GO:0140029	exocytic process	59	4	0.96	0.01521	0.03127	SMED30002257,SMED30009695,SMED30014511,SMED30016193
BP	GO:0006323	DNA packaging	90	5	1.46	0.01539	0.03127	SMED30000539,SMED30009514,SMED30011300,SMED30027952,SMED30028420
BP	GO:0045892	negative regulation of transcription, DN...	684	19	11.08	0.01546	0.03127	SMED30002665,SMED30003333,SMED30004045,SMED30005237,SMED30007950,SMED30011300,SMED30013216,SMED30014114,SMED30017175,SMED30019914,SMED30019975,SMED30021696,SMED30024319,SMED30024607,SMED30027952,SMED30029226,SMED30033839,SMED30033915,SMED30035662
BP	GO:0002092	positive regulation of receptor internal...	12	2	0.19	0.01548	0.03127	SMED30012876,SMED30032979
BP	GO:0031055	chromatin remodeling at centromere	12	2	0.19	0.01548	0.03127	SMED30011300,SMED30027952
BP	GO:0032400	melanosome localization	12	2	0.19	0.01548	0.03127	SMED30005465,SMED30033399
BP	GO:0032401	establishment of melanosome localization	12	2	0.19	0.01548	0.03127	SMED30005465,SMED30033399
BP	GO:0032402	melanosome transport	12	2	0.19	0.01548	0.03127	SMED30005465,SMED30033399
BP	GO:0034080	CENP-A containing nucleosome assembly	12	2	0.19	0.01548	0.03127	SMED30011300,SMED30027952
BP	GO:0051875	pigment granule localization	12	2	0.19	0.01548	0.03127	SMED30005465,SMED30033399
BP	GO:0051904	pigment granule transport	12	2	0.19	0.01548	0.03127	SMED30005465,SMED30033399
BP	GO:0051905	establishment of pigment granule localiz...	12	2	0.19	0.01548	0.03127	SMED30005465,SMED30033399
BP	GO:0061641	CENP-A containing chromatin organization	12	2	0.19	0.01548	0.03127	SMED30011300,SMED30027952
BP	GO:0010035	response to inorganic substance	364	12	5.89	0.01563	0.03127	SMED30001608,SMED30002665,SMED30004045,SMED30006112,SMED30014114,SMED30019471,SMED30023391,SMED30025467,SMED30027552,SMED30027952,SMED30029226,SMED30035575
BP	GO:0048522	positive regulation of cellular process	3771	76	61.07	0.01575	0.03127	SMED30000539,SMED30001192,SMED30001608,SMED30001988,SMED30002076,SMED30002257,SMED30002665,SMED30004045,SMED30004109,SMED30005465,SMED30005807,SMED30007095,SMED30007869,SMED30007950,SMED30008048,SMED30008091,SMED30009142,SMED30009181,SMED30009549,SMED30009695,SMED30009873,SMED30011300,SMED30011511,SMED30011842,SMED30012822,SMED30012876,SMED30012923,SMED30013205,SMED30013216,SMED30013473,SMED30014…
BP	GO:0045055	regulated exocytosis	161	7	2.61	0.0159	0.03127	SMED30002257,SMED30005465,SMED30008048,SMED30015300,SMED30016193,SMED30019471,SMED30033399
BP	GO:0051348	negative regulation of transferase activ...	161	7	2.61	0.0159	0.03127	SMED30004679,SMED30007610,SMED30017175,SMED30025508,SMED30029226,SMED30034946,SMED30035287
BP	GO:0098876	vesicle-mediated transport to the plasma...	91	5	1.47	0.01608	0.03127	SMED30002257,SMED30005465,SMED30014511,SMED30023391,SMED30033399
BP	GO:0016192	vesicle-mediated transport	1133	28	18.35	0.01616	0.03127	SMED30001192,SMED30001608,SMED30001988,SMED30002257,SMED30005465,SMED30006334,SMED30006533,SMED30008048,SMED30009483,SMED30009695,SMED30012876,SMED30014511,SMED30014979,SMED30015300,SMED30016193,SMED30019471,SMED30022992,SMED30023391,SMED30024178,SMED30025098,SMED30029361,SMED30029415,SMED30032739,SMED30032979,SMED30033399,SMED30034967,SMED30035087,SMED30035627
BP	GO:0001880	Mullerian duct regression	1	1	0.02	0.01619	0.03127	SMED30031921
BP	GO:0001927	exocyst assembly	1	1	0.02	0.01619	0.03127	SMED30009695
BP	GO:0001928	regulation of exocyst assembly	1	1	0.02	0.01619	0.03127	SMED30009695
BP	GO:0001958	endochondral ossification	1	1	0.02	0.01619	0.03127	SMED30014114
BP	GO:0002051	osteoblast fate commitment	1	1	0.02	0.01619	0.03127	SMED30031921
BP	GO:0003138	primary heart field specification	1	1	0.02	0.01619	0.03127	SMED30014114
BP	GO:0003172	sinoatrial valve development	1	1	0.02	0.01619	0.03127	SMED30014114
BP	GO:0003185	sinoatrial valve morphogenesis	1	1	0.02	0.01619	0.03127	SMED30014114
BP	GO:0006617	SRP-dependent cotranslational protein ta...	1	1	0.02	0.01619	0.03127	SMED30029971
BP	GO:0006710	androgen catabolic process	1	1	0.02	0.01619	0.03127	SMED30014429
BP	GO:0009304	tRNA transcription	1	1	0.02	0.01619	0.03127	SMED30006958
BP	GO:0010424	DNA methylation on cytosine within a CG ...	1	1	0.02	0.01619	0.03127	SMED30033915
BP	GO:0010961	cellular magnesium ion homeostasis	1	1	0.02	0.01619	0.03127	SMED30025705
BP	GO:0016340	calcium-dependent cell-matrix adhesion	1	1	0.02	0.01619	0.03127	SMED30025705
BP	GO:0033217	regulation of transcription from RNA pol...	1	1	0.02	0.01619	0.03127	SMED30013473
BP	GO:0034770	histone H4-K20 methylation	1	1	0.02	0.01619	0.03127	SMED30005042
BP	GO:0034773	histone H4-K20 trimethylation	1	1	0.02	0.01619	0.03127	SMED30005042
BP	GO:0035983	response to trichostatin A	1	1	0.02	0.01619	0.03127	SMED30014114
BP	GO:0035984	cellular response to trichostatin A	1	1	0.02	0.01619	0.03127	SMED30014114
BP	GO:0036075	replacement ossification	1	1	0.02	0.01619	0.03127	SMED30014114
BP	GO:0042791	5S class rRNA transcription by RNA polym...	1	1	0.02	0.01619	0.03127	SMED30006958
BP	GO:0042797	tRNA transcription by RNA polymerase III	1	1	0.02	0.01619	0.03127	SMED30006958
BP	GO:0046499	S-adenosylmethioninamine metabolic proce...	1	1	0.02	0.01619	0.03127	SMED30033915
BP	GO:0051176	positive regulation of sulfur metabolic ...	1	1	0.02	0.01619	0.03127	SMED30033839
BP	GO:0051601	exocyst localization	1	1	0.02	0.01619	0.03127	SMED30009695
BP	GO:0060075	regulation of resting membrane potential	1	1	0.02	0.01619	0.03127	SMED30021920
BP	GO:0060178	regulation of exocyst localization	1	1	0.02	0.01619	0.03127	SMED30009695
BP	GO:0071955	recycling endosome to Golgi transport	1	1	0.02	0.01619	0.03127	SMED30006334
BP	GO:0090116	C-5 methylation of cytosine	1	1	0.02	0.01619	0.03127	SMED30033915
BP	GO:0100057	regulation of phenotypic switching by tr...	1	1	0.02	0.01619	0.03127	SMED30033839
BP	GO:0106020	regulation of vesicle docking	1	1	0.02	0.01619	0.03127	SMED30009695
BP	GO:1900239	regulation of phenotypic switching	1	1	0.02	0.01619	0.03127	SMED30033839
BP	GO:1900276	regulation of proteinase activated recep...	1	1	0.02	0.01619	0.03127	SMED30014979
BP	GO:1900736	regulation of phospholipase C-activating...	1	1	0.02	0.01619	0.03127	SMED30014979
BP	GO:1900737	negative regulation of phospholipase C-a...	1	1	0.02	0.01619	0.03127	SMED30014979
BP	GO:1903365	regulation of fear response	1	1	0.02	0.01619	0.03127	SMED30014114
BP	GO:1903367	positive regulation of fear response	1	1	0.02	0.01619	0.03127	SMED30014114
BP	GO:1903371	regulation of endoplasmic reticulum tubu...	1	1	0.02	0.01619	0.03127	SMED30015550
BP	GO:1903899	positive regulation of PERK-mediated unf...	1	1	0.02	0.01619	0.03127	SMED30015550
BP	GO:1904826	regulation of hydrogen sulfide biosynthe...	1	1	0.02	0.01619	0.03127	SMED30033839
BP	GO:1904828	positive regulation of hydrogen sulfide ...	1	1	0.02	0.01619	0.03127	SMED30033839
BP	GO:2000822	regulation of behavioral fear response	1	1	0.02	0.01619	0.03127	SMED30014114
BP	GO:2000987	positive regulation of behavioral fear r...	1	1	0.02	0.01619	0.03127	SMED30014114
BP	GO:2001013	epithelial cell proliferation involved i...	1	1	0.02	0.01619	0.03127	SMED30014114
BP	GO:0006351	transcription, DNA-templated	2526	54	40.91	0.0162	0.03127	SMED30000539,SMED30001383,SMED30002665,SMED30003333,SMED30004045,SMED30005237,SMED30006958,SMED30007095,SMED30007100,SMED30007950,SMED30009142,SMED30009163,SMED30009376,SMED30009549,SMED30009873,SMED30011300,SMED30012104,SMED30013205,SMED30013216,SMED30013473,SMED30013485,SMED30013516,SMED30013552,SMED30014114,SMED30014140,SMED30015572,SMED30015808,SMED30017175,SMED30017251,SMED30017381,SMED30018…
BP	GO:0032940	secretion by cell	594	17	9.62	0.01654	0.03182	SMED30001192,SMED30001608,SMED30001988,SMED30002076,SMED30002257,SMED30005465,SMED30006112,SMED30008048,SMED30009695,SMED30013216,SMED30014511,SMED30015300,SMED30016193,SMED30019471,SMED30024178,SMED30032243,SMED30033399
BP	GO:1902680	positive regulation of RNA biosynthetic ...	886	23	14.35	0.01698	0.03256	SMED30000539,SMED30002665,SMED30004045,SMED30009142,SMED30011300,SMED30013216,SMED30013473,SMED30014114,SMED30017175,SMED30017381,SMED30018986,SMED30024319,SMED30024607,SMED30024863,SMED30027325,SMED30027952,SMED30029784,SMED30031921,SMED30032577,SMED30032757,SMED30032979,SMED30033839,SMED30035662
BP	GO:0051403	stress-activated MAPK cascade	283	10	4.58	0.01709	0.03266	SMED30001988,SMED30014862,SMED30015808,SMED30017085,SMED30017175,SMED30019914,SMED30019975,SMED30022703,SMED30025508,SMED30032757
BP	GO:0031098	stress-activated protein kinase signalin...	284	10	4.6	0.01747	0.03328	SMED30001988,SMED30014862,SMED30015808,SMED30017085,SMED30017175,SMED30019914,SMED30019975,SMED30022703,SMED30025508,SMED30032757
BP	GO:0031532	actin cytoskeleton reorganization	62	4	1	0.01796	0.03349	SMED30001988,SMED30009695,SMED30022992,SMED30034967
BP	GO:1903507	negative regulation of nucleic acid-temp...	695	19	11.25	0.01797	0.03349	SMED30002665,SMED30003333,SMED30004045,SMED30005237,SMED30007950,SMED30011300,SMED30013216,SMED30014114,SMED30017175,SMED30019914,SMED30019975,SMED30021696,SMED30024319,SMED30024607,SMED30027952,SMED30029226,SMED30033839,SMED30033915,SMED30035662
BP	GO:0007399	nervous system development	1774	40	28.73	0.01804	0.03349	SMED30000129,SMED30001393,SMED30001988,SMED30002665,SMED30003117,SMED30004045,SMED30005465,SMED30005807,SMED30007610,SMED30007950,SMED30009181,SMED30009695,SMED30013216,SMED30013522,SMED30014114,SMED30014511,SMED30017175,SMED30018542,SMED30019471,SMED30019975,SMED30022992,SMED30023391,SMED30025121,SMED30026948,SMED30027952,SMED30028696,SMED30029226,SMED30029415,SMED30029973,SMED30031921,SMED30032…
BP	GO:0097659	nucleic acid-templated transcription	2541	54	41.15	0.01807	0.03349	SMED30000539,SMED30001383,SMED30002665,SMED30003333,SMED30004045,SMED30005237,SMED30006958,SMED30007095,SMED30007100,SMED30007950,SMED30009142,SMED30009163,SMED30009376,SMED30009549,SMED30009873,SMED30011300,SMED30012104,SMED30013205,SMED30013216,SMED30013473,SMED30013485,SMED30013516,SMED30013552,SMED30014114,SMED30014140,SMED30015572,SMED30015808,SMED30017175,SMED30017251,SMED30017381,SMED30018…
BP	GO:0000395	mRNA 5'-splice site recognition	13	2	0.21	0.01811	0.03349	SMED30009142,SMED30023086
BP	GO:0006359	regulation of transcription by RNA polym...	13	2	0.21	0.01811	0.03349	SMED30006958,SMED30013216
BP	GO:0021591	ventricular system development	13	2	0.21	0.01811	0.03349	SMED30022992,SMED30034967
BP	GO:0045669	positive regulation of osteoblast differ...	13	2	0.21	0.01811	0.03349	SMED30014114,SMED30031921
BP	GO:2001038	regulation of cellular response to drug	13	2	0.21	0.01811	0.03349	SMED30025467,SMED30029784
BP	GO:1902679	negative regulation of RNA biosynthetic ...	696	19	11.27	0.01822	0.03349	SMED30002665,SMED30003333,SMED30004045,SMED30005237,SMED30007950,SMED30011300,SMED30013216,SMED30014114,SMED30017175,SMED30019914,SMED30019975,SMED30021696,SMED30024319,SMED30024607,SMED30027952,SMED30029226,SMED30033839,SMED30033915,SMED30035662
BP	GO:0030518	intracellular steroid hormone receptor s...	94	5	1.52	0.01826	0.03349	SMED30001988,SMED30002665,SMED30004045,SMED30024863,SMED30032979
BP	GO:0045935	positive regulation of nucleobase-contai...	1196	29	19.37	0.01827	0.03349	SMED30000539,SMED30001988,SMED30002665,SMED30004045,SMED30007869,SMED30009142,SMED30011300,SMED30012822,SMED30013216,SMED30013473,SMED30014114,SMED30017175,SMED30017381,SMED30018986,SMED30024319,SMED30024607,SMED30024863,SMED30024961,SMED30025508,SMED30027325,SMED30027952,SMED30029226,SMED30029784,SMED30031921,SMED30032577,SMED30032757,SMED30032979,SMED30033839,SMED30035662
BP	GO:0000904	cell morphogenesis involved in different...	417	13	6.75	0.01842	0.03352	SMED30001988,SMED30002257,SMED30005465,SMED30009181,SMED30014114,SMED30014511,SMED30022992,SMED30023391,SMED30026948,SMED30029226,SMED30033399,SMED30034050,SMED30034967
BP	GO:0043086	negative regulation of catalytic activit...	417	13	6.75	0.01842	0.03352	SMED30003117,SMED30004679,SMED30007610,SMED30014979,SMED30015300,SMED30017175,SMED30017387,SMED30018986,SMED30019914,SMED30025508,SMED30029226,SMED30034946,SMED30035287
BP	GO:0006518	peptide metabolic process	697	19	11.29	0.01846	0.03352	SMED30001783,SMED30003333,SMED30008485,SMED30012081,SMED30012923,SMED30013205,SMED30013357,SMED30015942,SMED30018986,SMED30021622,SMED30025467,SMED30027931,SMED30028665,SMED30029457,SMED30029716,SMED30031751,SMED30032577,SMED30034271,SMED30035869
BP	GO:0043967	histone H4 acetylation	63	4	1.02	0.01894	0.03427	SMED30002665,SMED30004045,SMED30029784,SMED30032979
BP	GO:0051262	protein tetramerization	95	5	1.54	0.01903	0.03427	SMED30024680,SMED30025508,SMED30025705,SMED30027552,SMED30029973
BP	GO:0040029	regulation of gene expression, epigeneti...	167	7	2.7	0.01905	0.03427	SMED30002665,SMED30004045,SMED30012822,SMED30027952,SMED30031921,SMED30032577,SMED30033915
BP	GO:0006355	regulation of transcription, DNA-templat...	2327	50	37.68	0.01916	0.03436	SMED30000539,SMED30001383,SMED30002665,SMED30003333,SMED30004045,SMED30005237,SMED30006958,SMED30007095,SMED30007100,SMED30007950,SMED30009142,SMED30009376,SMED30009549,SMED30009873,SMED30011300,SMED30012104,SMED30013205,SMED30013216,SMED30013473,SMED30013485,SMED30013516,SMED30014114,SMED30014140,SMED30015572,SMED30015808,SMED30017175,SMED30017251,SMED30017381,SMED30018986,SMED30019914,SMED30019…
BP	GO:0032774	RNA biosynthetic process	2552	54	41.33	0.01954	0.03469	SMED30000539,SMED30001383,SMED30002665,SMED30003333,SMED30004045,SMED30005237,SMED30006958,SMED30007095,SMED30007100,SMED30007950,SMED30009142,SMED30009163,SMED30009376,SMED30009549,SMED30009873,SMED30011300,SMED30012104,SMED30013205,SMED30013216,SMED30013473,SMED30013485,SMED30013516,SMED30013552,SMED30014114,SMED30014140,SMED30015572,SMED30015808,SMED30017175,SMED30017251,SMED30017381,SMED30018…
BP	GO:0044092	negative regulation of molecular functio...	702	19	11.37	0.01973	0.03469	SMED30003117,SMED30004679,SMED30007610,SMED30009695,SMED30011300,SMED30014979,SMED30015300,SMED30015808,SMED30017175,SMED30017387,SMED30018986,SMED30019914,SMED30019975,SMED30023391,SMED30025508,SMED30029226,SMED30032979,SMED30034946,SMED30035287
BP	GO:0032870	cellular response to hormone stimulus	421	13	6.82	0.01976	0.03469	SMED30001988,SMED30002257,SMED30002665,SMED30004045,SMED30007610,SMED30014114,SMED30014511,SMED30024863,SMED30025508,SMED30029226,SMED30032979,SMED30033839,SMED30033915
BP	GO:0050684	regulation of mRNA processing	131	6	2.12	0.01978	0.03469	SMED30004983,SMED30007950,SMED30013485,SMED30024961,SMED30027325,SMED30029555
BP	GO:0051817	modification of morphology or physiology...	131	6	2.12	0.01978	0.03469	SMED30002665,SMED30004045,SMED30004983,SMED30024863,SMED30029415,SMED30033839
BP	GO:0050804	modulation of chemical synaptic transmis...	248	9	4.02	0.01981	0.03469	SMED30002257,SMED30005807,SMED30006112,SMED30008048,SMED30014114,SMED30016193,SMED30017175,SMED30019471,SMED30033399
BP	GO:0099177	regulation of trans-synaptic signaling	248	9	4.02	0.01981	0.03469	SMED30002257,SMED30005807,SMED30006112,SMED30008048,SMED30014114,SMED30016193,SMED30017175,SMED30019471,SMED30033399
BP	GO:2000045	regulation of G1/S transition of mitotic...	96	5	1.55	0.01982	0.03469	SMED30002665,SMED30004045,SMED30018986,SMED30024863,SMED30035287
BP	GO:0060627	regulation of vesicle-mediated transport	333	11	5.39	0.01993	0.03477	SMED30001192,SMED30002257,SMED30005465,SMED30008048,SMED30009695,SMED30012876,SMED30014979,SMED30016193,SMED30019471,SMED30032979,SMED30033399
BP	GO:0016050	vesicle organization	208	8	3.37	0.0201	0.03484	SMED30001192,SMED30002257,SMED30005465,SMED30019471,SMED30024178,SMED30029415,SMED30033399,SMED30035087
BP	GO:0031122	cytoplasmic microtubule organization	36	3	0.58	0.0202	0.03484	SMED30005465,SMED30019914,SMED30033399
BP	GO:0034644	cellular response to UV	36	3	0.58	0.0202	0.03484	SMED30002665,SMED30004045,SMED30024607
BP	GO:0045934	negative regulation of nucleobase-contai...	851	22	13.78	0.02021	0.03484	SMED30002665,SMED30003333,SMED30004045,SMED30005237,SMED30007950,SMED30011300,SMED30013216,SMED30014114,SMED30017175,SMED30019914,SMED30019975,SMED30021696,SMED30024319,SMED30024607,SMED30027325,SMED30027952,SMED30029226,SMED30029555,SMED30032577,SMED30033839,SMED30033915,SMED30035662
BP	GO:0000082	G1/S transition of mitotic cell cycle	170	7	2.75	0.02078	0.03537	SMED30002665,SMED30004045,SMED30012923,SMED30018986,SMED30021622,SMED30024863,SMED30035287
BP	GO:0010564	regulation of cell cycle process	516	15	8.36	0.02089	0.03537	SMED30000539,SMED30001988,SMED30002076,SMED30002665,SMED30004045,SMED30005465,SMED30008091,SMED30015375,SMED30017175,SMED30018986,SMED30024863,SMED30032577,SMED30033399,SMED30035287,SMED30035575
BP	GO:0001702	gastrulation with mouth forming second	14	2	0.23	0.0209	0.03537	SMED30024063,SMED30032757
BP	GO:0006474	N-terminal protein amino acid acetylatio...	14	2	0.23	0.0209	0.03537	SMED30002665,SMED30004045
BP	GO:0030101	natural killer cell activation	14	2	0.23	0.0209	0.03537	SMED30002257,SMED30033839
BP	GO:0034453	microtubule anchoring	14	2	0.23	0.0209	0.03537	SMED30003117,SMED30014979
BP	GO:0031327	negative regulation of cellular biosynth...	854	22	13.83	0.02094	0.03537	SMED30002665,SMED30003333,SMED30004045,SMED30005237,SMED30007950,SMED30011300,SMED30013216,SMED30014114,SMED30017175,SMED30018986,SMED30019914,SMED30019975,SMED30021696,SMED30024319,SMED30024607,SMED30027952,SMED30029226,SMED30029716,SMED30032577,SMED30033839,SMED30033915,SMED30035662
BP	GO:1903506	regulation of nucleic acid-templated tra...	2340	50	37.89	0.02107	0.03548	SMED30000539,SMED30001383,SMED30002665,SMED30003333,SMED30004045,SMED30005237,SMED30006958,SMED30007095,SMED30007100,SMED30007950,SMED30009142,SMED30009376,SMED30009549,SMED30009873,SMED30011300,SMED30012104,SMED30013205,SMED30013216,SMED30013473,SMED30013485,SMED30013516,SMED30014114,SMED30014140,SMED30015572,SMED30015808,SMED30017175,SMED30017251,SMED30017381,SMED30018986,SMED30019914,SMED30019…
BP	GO:0043549	regulation of kinase activity	659	18	10.67	0.02117	0.03555	SMED30001988,SMED30004679,SMED30007095,SMED30007610,SMED30009181,SMED30009695,SMED30013205,SMED30014140,SMED30014862,SMED30015808,SMED30017085,SMED30017175,SMED30022703,SMED30025508,SMED30026948,SMED30032757,SMED30034946,SMED30035287
BP	GO:0050794	regulation of cellular process	7638	139	123.69	0.02128	0.03558	SMED30000378,SMED30000539,SMED30000559,SMED30001192,SMED30001234,SMED30001383,SMED30001608,SMED30001977,SMED30001988,SMED30002076,SMED30002257,SMED30002665,SMED30003117,SMED30003333,SMED30003384,SMED30004045,SMED30004109,SMED30004679,SMED30004983,SMED30005237,SMED30005465,SMED30005807,SMED30006112,SMED30006334,SMED30006533,SMED30006958,SMED30007010,SMED30007095,SMED30007100,SMED30007610,SMED30007…
BP	GO:0035556	intracellular signal transduction	2066	45	33.46	0.02131	0.03558	SMED30001192,SMED30001988,SMED30002076,SMED30002665,SMED30003384,SMED30004045,SMED30005465,SMED30006533,SMED30007095,SMED30007610,SMED30008048,SMED30009181,SMED30009549,SMED30009695,SMED30009873,SMED30011511,SMED30013205,SMED30014114,SMED30014140,SMED30014511,SMED30014862,SMED30015808,SMED30016193,SMED30017085,SMED30017175,SMED30018986,SMED30019914,SMED30019975,SMED30021696,SMED30022703,SMED30023…
BP	GO:0030168	platelet activation	98	5	1.59	0.02146	0.03573	SMED30007610,SMED30015300,SMED30022992,SMED30032979,SMED30034967
BP	GO:0051247	positive regulation of protein metabolic...	1213	29	19.64	0.02165	0.03594	SMED30001988,SMED30002076,SMED30002665,SMED30004045,SMED30007095,SMED30008048,SMED30009181,SMED30009695,SMED30009873,SMED30013205,SMED30014140,SMED30014862,SMED30015808,SMED30016193,SMED30017085,SMED30017175,SMED30018986,SMED30022703,SMED30022992,SMED30026948,SMED30027325,SMED30029226,SMED30031751,SMED30032577,SMED30032757,SMED30032979,SMED30033915,SMED30034271,SMED30035287
BP	GO:0031056	regulation of histone modification	99	5	1.6	0.02231	0.03693	SMED30027325,SMED30029784,SMED30032577,SMED30032979,SMED30033915
BP	GO:0000226	microtubule cytoskeleton organization	385	12	6.23	0.02309	0.03802	SMED30000378,SMED30003117,SMED30005465,SMED30008091,SMED30009181,SMED30014979,SMED30019914,SMED30025508,SMED30026948,SMED30029361,SMED30032757,SMED30033399
BP	GO:0051254	positive regulation of RNA metabolic pro...	963	24	15.59	0.0231	0.03802	SMED30000539,SMED30002665,SMED30004045,SMED30009142,SMED30011300,SMED30013216,SMED30013473,SMED30014114,SMED30017175,SMED30017381,SMED30018986,SMED30024319,SMED30024607,SMED30024863,SMED30024961,SMED30027325,SMED30027952,SMED30029784,SMED30031921,SMED30032577,SMED30032757,SMED30032979,SMED30033839,SMED30035662
BP	GO:0016079	synaptic vesicle exocytosis	67	4	1.08	0.0232	0.03808	SMED30002257,SMED30008048,SMED30016193,SMED30019471
BP	GO:0031053	primary miRNA processing	15	2	0.24	0.02386	0.03861	SMED30012822,SMED30031921
BP	GO:0034508	centromere complex assembly	15	2	0.24	0.02386	0.03861	SMED30011300,SMED30027952
BP	GO:0035090	maintenance of apical/basal cell polarit...	15	2	0.24	0.02386	0.03861	SMED30023391,SMED30024178
BP	GO:0045199	maintenance of epithelial cell apical/ba...	15	2	0.24	0.02386	0.03861	SMED30023391,SMED30024178
BP	GO:0050871	positive regulation of B cell activation	15	2	0.24	0.02386	0.03861	SMED30002076,SMED30014114
BP	GO:0010720	positive regulation of cell development	257	9	4.16	0.02428	0.03919	SMED30001988,SMED30005465,SMED30007950,SMED30009181,SMED30014114,SMED30019471,SMED30026948,SMED30033399,SMED30033915
BP	GO:2001141	regulation of RNA biosynthetic process	2361	50	38.23	0.0245	0.03942	SMED30000539,SMED30001383,SMED30002665,SMED30003333,SMED30004045,SMED30005237,SMED30006958,SMED30007095,SMED30007100,SMED30007950,SMED30009142,SMED30009376,SMED30009549,SMED30009873,SMED30011300,SMED30012104,SMED30013205,SMED30013216,SMED30013473,SMED30013485,SMED30013516,SMED30014114,SMED30014140,SMED30015572,SMED30015808,SMED30017175,SMED30017251,SMED30017381,SMED30018986,SMED30019914,SMED30019…
BP	GO:0019083	viral transcription	176	7	2.85	0.02456	0.03942	SMED30002665,SMED30003333,SMED30004045,SMED30008485,SMED30011300,SMED30024863,SMED30033839
BP	GO:0065004	protein-DNA complex assembly	138	6	2.23	0.02481	0.03962	SMED30000539,SMED30009376,SMED30009514,SMED30011300,SMED30027952,SMED30028420
BP	GO:0032481	positive regulation of type I interferon...	39	3	0.63	0.02496	0.03962	SMED30002665,SMED30004045,SMED30018986
BP	GO:0042274	ribosomal small subunit biogenesis	39	3	0.63	0.02496	0.03962	SMED30003333,SMED30008485,SMED30028665
BP	GO:0048066	developmental pigmentation	39	3	0.63	0.02496	0.03962	SMED30007610,SMED30014114,SMED30035087
BP	GO:0023061	signal release	260	9	4.21	0.02591	0.04001	SMED30001608,SMED30002257,SMED30005465,SMED30006112,SMED30008048,SMED30013216,SMED30016193,SMED30019471,SMED30033399
BP	GO:0016049	cell growth	261	9	4.23	0.02648	0.04001	SMED30005465,SMED30013485,SMED30018986,SMED30019471,SMED30019975,SMED30024863,SMED30029226,SMED30032577,SMED30033399
BP	GO:0043268	positive regulation of potassium ion tra...	40	3	0.65	0.02667	0.04001	SMED30011511,SMED30019914,SMED30023391
BP	GO:0046661	male sex differentiation	40	3	0.65	0.02667	0.04001	SMED30024607,SMED30029973,SMED30031921
BP	GO:0051646	mitochondrion localization	40	3	0.65	0.02667	0.04001	SMED30009181,SMED30014114,SMED30026948
BP	GO:0044770	cell cycle phase transition	439	13	7.11	0.02668	0.04001	SMED30002665,SMED30004045,SMED30005465,SMED30012923,SMED30015375,SMED30018986,SMED30021622,SMED30024863,SMED30032577,SMED30032739,SMED30033399,SMED30035287,SMED30035575
BP	GO:0045727	positive regulation of translation	70	4	1.13	0.02674	0.04001	SMED30018986,SMED30031751,SMED30032577,SMED30034271
BP	GO:1903902	positive regulation of viral life cycle	70	4	1.13	0.02674	0.04001	SMED30004983,SMED30018986,SMED30029415,SMED30031751
BP	GO:0043409	negative regulation of MAPK cascade	104	5	1.68	0.02691	0.04001	SMED30017175,SMED30019914,SMED30019975,SMED30025508,SMED30034946
BP	GO:0120036	plasma membrane bounded cell projection ...	876	22	14.19	0.02696	0.04001	SMED30001988,SMED30003117,SMED30005465,SMED30006334,SMED30008048,SMED30008508,SMED30009181,SMED30009695,SMED30012876,SMED30014114,SMED30014511,SMED30019471,SMED30022992,SMED30023391,SMED30025508,SMED30026948,SMED30029226,SMED30029415,SMED30032757,SMED30033399,SMED30034050,SMED30034967
BP	GO:0018023	peptidyl-lysine trimethylation	16	2	0.26	0.02698	0.04001	SMED30005042,SMED30029784
BP	GO:0034629	cellular protein-containing complex loca...	16	2	0.26	0.02698	0.04001	SMED30009695,SMED30019914
BP	GO:0042220	response to cocaine	16	2	0.26	0.02698	0.04001	SMED30001608,SMED30033915
BP	GO:0051014	actin filament severing	16	2	0.26	0.02698	0.04001	SMED30022992,SMED30034967
BP	GO:0090311	regulation of protein deacetylation	16	2	0.26	0.02698	0.04001	SMED30002665,SMED30004045
BP	GO:0035821	modification of morphology or physiology...	141	6	2.28	0.0272	0.04001	SMED30002665,SMED30004045,SMED30004983,SMED30024863,SMED30029415,SMED30033839
BP	GO:0045893	positive regulation of transcription, DN...	878	22	14.22	0.02756	0.04001	SMED30000539,SMED30002665,SMED30004045,SMED30009142,SMED30011300,SMED30013216,SMED30013473,SMED30014114,SMED30017175,SMED30018986,SMED30024319,SMED30024607,SMED30024863,SMED30027325,SMED30027952,SMED30029784,SMED30031921,SMED30032577,SMED30032757,SMED30032979,SMED30033839,SMED30035662
BP	GO:0042594	response to starvation	105	5	1.7	0.0279	0.04001	SMED30001608,SMED30003886,SMED30009695,SMED30012876,SMED30013473
BP	GO:0019219	regulation of nucleobase-containing comp...	2887	59	46.75	0.02796	0.04001	SMED30000539,SMED30001234,SMED30001383,SMED30001988,SMED30002665,SMED30003333,SMED30004045,SMED30004983,SMED30005237,SMED30006958,SMED30007095,SMED30007100,SMED30007869,SMED30007950,SMED30009142,SMED30009376,SMED30009549,SMED30009873,SMED30011300,SMED30012104,SMED30012822,SMED30013205,SMED30013216,SMED30013473,SMED30013485,SMED30013516,SMED30014114,SMED30014140,SMED30015572,SMED30015808,SMED30017…
BP	GO:0035303	regulation of dephosphorylation	71	4	1.15	0.02799	0.04001	SMED30003117,SMED30014114,SMED30019914,SMED30035287
BP	GO:0033673	negative regulation of kinase activity	142	6	2.3	0.02803	0.04001	SMED30004679,SMED30007610,SMED30017175,SMED30025508,SMED30034946,SMED30035287
BP	GO:0015833	peptide transport	1188	28	19.24	0.02811	0.04001	SMED30001192,SMED30001234,SMED30001608,SMED30002076,SMED30002257,SMED30003333,SMED30005465,SMED30006533,SMED30008485,SMED30008523,SMED30012822,SMED30012876,SMED30012923,SMED30013216,SMED30014511,SMED30019975,SMED30021622,SMED30022992,SMED30023391,SMED30028665,SMED30029226,SMED30029555,SMED30029971,SMED30032243,SMED30033399,SMED30034967,SMED30035087,SMED30035869
BP	GO:1903508	positive regulation of nucleic acid-temp...	880	22	14.25	0.02818	0.04001	SMED30000539,SMED30002665,SMED30004045,SMED30009142,SMED30011300,SMED30013216,SMED30013473,SMED30014114,SMED30017175,SMED30018986,SMED30024319,SMED30024607,SMED30024863,SMED30027325,SMED30027952,SMED30029784,SMED30031921,SMED30032577,SMED30032757,SMED30032979,SMED30033839,SMED30035662
BP	GO:0022402	cell cycle process	1137	27	18.41	0.0284	0.04001	SMED30000539,SMED30001988,SMED30002076,SMED30002665,SMED30004045,SMED30005465,SMED30008091,SMED30008675,SMED30009695,SMED30009873,SMED30012923,SMED30015375,SMED30016193,SMED30017175,SMED30018986,SMED30019914,SMED30021622,SMED30022992,SMED30023391,SMED30024863,SMED30029361,SMED30032577,SMED30032739,SMED30033399,SMED30034967,SMED30035287,SMED30035575
BP	GO:0006904	vesicle docking involved in exocytosis	41	3	0.66	0.02844	0.04001	SMED30002257,SMED30009695,SMED30014511
BP	GO:0045833	negative regulation of lipid metabolic p...	41	3	0.66	0.02844	0.04001	SMED30017175,SMED30032577,SMED30035287
BP	GO:0055013	cardiac muscle cell development	41	3	0.66	0.02844	0.04001	SMED30014114,SMED30022992,SMED30034967
BP	GO:0045859	regulation of protein kinase activity	633	17	10.25	0.02847	0.04001	SMED30001988,SMED30004679,SMED30007095,SMED30007610,SMED30009181,SMED30009695,SMED30013205,SMED30014140,SMED30014862,SMED30015808,SMED30017085,SMED30017175,SMED30022703,SMED30025508,SMED30026948,SMED30032757,SMED30034946
BP	GO:0006366	transcription by RNA polymerase II	1401	32	22.69	0.02873	0.04001	SMED30000539,SMED30002665,SMED30003333,SMED30004045,SMED30005237,SMED30007950,SMED30009142,SMED30009376,SMED30009873,SMED30013216,SMED30013473,SMED30014114,SMED30017175,SMED30018986,SMED30019914,SMED30019975,SMED30021696,SMED30024319,SMED30024607,SMED30024863,SMED30027952,SMED30029297,SMED30029555,SMED30029784,SMED30031921,SMED30032577,SMED30032757,SMED30032979,SMED30033839,SMED30033915,SMED30035…
BP	GO:0032868	response to insulin	143	6	2.32	0.02888	0.04001	SMED30001988,SMED30002257,SMED30014511,SMED30025508,SMED30029226,SMED30033839
BP	GO:0071383	cellular response to steroid hormone sti...	143	6	2.32	0.02888	0.04001	SMED30001988,SMED30002665,SMED30004045,SMED30024863,SMED30032979,SMED30033915
BP	GO:0008380	RNA splicing	444	13	7.19	0.02889	0.04001	SMED30000473,SMED30004983,SMED30007950,SMED30009142,SMED30012822,SMED30018534,SMED30023086,SMED30024961,SMED30025853,SMED30026656,SMED30029555,SMED30035290,SMED30035869
BP	GO:2000134	negative regulation of G1/S transition o...	72	4	1.17	0.02927	0.04001	SMED30002665,SMED30004045,SMED30024863,SMED30035287
BP	GO:0071241	cellular response to inorganic substance	144	6	2.33	0.02975	0.04001	SMED30001608,SMED30014114,SMED30019471,SMED30023391,SMED30027952,SMED30035575
BP	GO:0043604	amide biosynthetic process	686	18	11.11	0.03001	0.04001	SMED30001783,SMED30003333,SMED30008485,SMED30012081,SMED30012923,SMED30013205,SMED30013357,SMED30015942,SMED30018986,SMED30021622,SMED30025467,SMED30028665,SMED30029457,SMED30029716,SMED30031751,SMED30032577,SMED30034271,SMED30035869
BP	GO:0043124	negative regulation of I-kappaB kinase/N...	17	2	0.28	0.03026	0.04001	SMED30017175,SMED30021696
BP	GO:0045955	negative regulation of calcium ion-depen...	17	2	0.28	0.03026	0.04001	SMED30008048,SMED30019471
BP	GO:0048145	regulation of fibroblast proliferation	17	2	0.28	0.03026	0.04001	SMED30002076,SMED30024178
BP	GO:1903427	negative regulation of reactive oxygen s...	17	2	0.28	0.03026	0.04001	SMED30001608,SMED30025467
BP	GO:1990126	retrograde transport, endosome to plasma...	17	2	0.28	0.03026	0.04001	SMED30005465,SMED30033399
BP	GO:2000008	regulation of protein localization to ce...	17	2	0.28	0.03026	0.04001	SMED30005465,SMED30033399
BP	GO:0071277	cellular response to calcium ion	42	3	0.68	0.03027	0.04001	SMED30014114,SMED30019471,SMED30035575
BP	GO:0030036	actin cytoskeleton organization	356	11	5.76	0.03056	0.04001	SMED30001988,SMED30008508,SMED30009695,SMED30014114,SMED30019914,SMED30022992,SMED30024063,SMED30025508,SMED30025705,SMED30032979,SMED30034967
BP	GO:0030010	establishment of cell polarity	73	4	1.18	0.03059	0.04001	SMED30008048,SMED30009181,SMED30014511,SMED30026948
BP	GO:0098781	ncRNA transcription	73	4	1.18	0.03059	0.04001	SMED30006958,SMED30009376,SMED30024863,SMED30033839
BP	GO:1902807	negative regulation of cell cycle G1/S p...	73	4	1.18	0.03059	0.04001	SMED30002665,SMED30004045,SMED30024863,SMED30035287
BP	GO:0070972	protein localization to endoplasmic reti...	145	6	2.35	0.03063	0.04001	SMED30003333,SMED30008485,SMED30014511,SMED30023391,SMED30029415,SMED30029971
BP	GO:1901699	cellular response to nitrogen compound	403	12	6.53	0.03136	0.04001	SMED30001608,SMED30001988,SMED30002257,SMED30007610,SMED30008048,SMED30009695,SMED30014114,SMED30014511,SMED30025508,SMED30027552,SMED30029226,SMED30033839
BP	GO:0042886	amide transport	1200	28	19.43	0.03146	0.04001	SMED30001192,SMED30001234,SMED30001608,SMED30002076,SMED30002257,SMED30003333,SMED30005465,SMED30006533,SMED30008485,SMED30008523,SMED30012822,SMED30012876,SMED30012923,SMED30013216,SMED30014511,SMED30019975,SMED30021622,SMED30022992,SMED30023391,SMED30028665,SMED30029226,SMED30029555,SMED30029971,SMED30032243,SMED30033399,SMED30034967,SMED30035087,SMED30035869
BP	GO:0046330	positive regulation of JNK cascade	146	6	2.36	0.03153	0.04001	SMED30001988,SMED30014862,SMED30015808,SMED30017085,SMED30017175,SMED30032757
BP	GO:0030030	cell projection organization	942	23	15.25	0.03177	0.04001	SMED30001988,SMED30003117,SMED30005465,SMED30006334,SMED30008048,SMED30008508,SMED30009181,SMED30009695,SMED30012876,SMED30014114,SMED30014511,SMED30017085,SMED30019471,SMED30022992,SMED30023391,SMED30025508,SMED30026948,SMED30029226,SMED30029415,SMED30032757,SMED30033399,SMED30034050,SMED30034967
BP	GO:0042326	negative regulation of phosphorylation	270	9	4.37	0.03193	0.04001	SMED30004679,SMED30007610,SMED30017175,SMED30019914,SMED30019975,SMED30022703,SMED30025508,SMED30034946,SMED30035287
BP	GO:0045069	regulation of viral genome replication	74	4	1.2	0.03194	0.04001	SMED30004983,SMED30018986,SMED30029415,SMED30031751
BP	GO:0072332	intrinsic apoptotic signaling pathway by...	74	4	1.2	0.03194	0.04001	SMED30002076,SMED30002665,SMED30004045,SMED30035287
BP	GO:0007010	cytoskeleton organization	994	24	16.1	0.03201	0.04001	SMED30000378,SMED30001988,SMED30003117,SMED30005465,SMED30008091,SMED30008508,SMED30009181,SMED30009695,SMED30014114,SMED30014979,SMED30017085,SMED30019914,SMED30022992,SMED30023391,SMED30024063,SMED30024178,SMED30025508,SMED30025705,SMED30026948,SMED30029361,SMED30032757,SMED30032979,SMED30033399,SMED30034967
BP	GO:0001779	natural killer cell differentiation	2	1	0.03	0.03213	0.04001	SMED30033839
BP	GO:0003128	heart field specification	2	1	0.03	0.03213	0.04001	SMED30014114
BP	GO:0003139	secondary heart field specification	2	1	0.03	0.03213	0.04001	SMED30014114
BP	GO:0006784	heme a biosynthetic process	2	1	0.03	0.03213	0.04001	SMED30010945
BP	GO:0010106	cellular response to iron ion starvation	2	1	0.03	0.03213	0.04001	SMED30013473
BP	GO:0010138	pyrimidine ribonucleotide salvage	2	1	0.03	0.03213	0.04001	SMED30029337
BP	GO:0010738	regulation of protein kinase A signaling	2	1	0.03	0.03213	0.04001	SMED30002076
BP	GO:0010739	positive regulation of protein kinase A ...	2	1	0.03	0.03213	0.04001	SMED30002076
BP	GO:0016080	synaptic vesicle targeting	2	1	0.03	0.03213	0.04001	SMED30016193
BP	GO:0032053	ciliary basal body organization	2	1	0.03	0.03213	0.04001	SMED30032757
BP	GO:0032262	pyrimidine nucleotide salvage	2	1	0.03	0.03213	0.04001	SMED30029337
BP	GO:0032776	DNA methylation on cytosine	2	1	0.03	0.03213	0.04001	SMED30033915
BP	GO:0033034	positive regulation of myeloid cell apop...	2	1	0.03	0.03213	0.04001	SMED30014114
BP	GO:0033189	response to vitamin A	2	1	0.03	0.03213	0.04001	SMED30033915
BP	GO:0034696	response to prostaglandin F	2	1	0.03	0.03213	0.04001	SMED30024607
BP	GO:0035902	response to immobilization stress	2	1	0.03	0.03213	0.04001	SMED30015300
BP	GO:0036166	phenotypic switching	2	1	0.03	0.03213	0.04001	SMED30033839
BP	GO:0036295	cellular response to increased oxygen le...	2	1	0.03	0.03213	0.04001	SMED30033915
BP	GO:0042711	maternal behavior	2	1	0.03	0.03213	0.04001	SMED30007610
BP	GO:0043353	enucleate erythrocyte differentiation	2	1	0.03	0.03213	0.04001	SMED30033839
BP	GO:0043553	negative regulation of phosphatidylinosi...	2	1	0.03	0.03213	0.04001	SMED30017175
BP	GO:0044790	negative regulation by host of viral rel...	2	1	0.03	0.03213	0.04001	SMED30029415
BP	GO:0044830	modulation by host of viral RNA genome r...	2	1	0.03	0.03213	0.04001	SMED30029415
BP	GO:0046160	heme a metabolic process	2	1	0.03	0.03213	0.04001	SMED30010945
BP	GO:0051581	negative regulation of neurotransmitter ...	2	1	0.03	0.03213	0.04001	SMED30001608
BP	GO:0051611	regulation of serotonin uptake	2	1	0.03	0.03213	0.04001	SMED30001608
BP	GO:0051612	negative regulation of serotonin uptake	2	1	0.03	0.03213	0.04001	SMED30001608
BP	GO:0060746	parental behavior	2	1	0.03	0.03213	0.04001	SMED30007610
BP	GO:0070375	ERK5 cascade	2	1	0.03	0.03213	0.04001	SMED30014114
BP	GO:0070898	RNA polymerase III preinitiation complex...	2	1	0.03	0.03213	0.04001	SMED30009376
BP	GO:0071455	cellular response to hyperoxia	2	1	0.03	0.03213	0.04001	SMED30033915
BP	GO:0072393	microtubule anchoring at microtubule org...	2	1	0.03	0.03213	0.04001	SMED30014979
BP	GO:0090386	phagosome maturation involved in apoptot...	2	1	0.03	0.03213	0.04001	SMED30001192
BP	GO:0090387	phagolysosome assembly involved in apopt...	2	1	0.03	0.03213	0.04001	SMED30001192
BP	GO:0097010	eukaryotic translation initiation factor...	2	1	0.03	0.03213	0.04001	SMED30013357
BP	GO:1900378	positive regulation of secondary metabol...	2	1	0.03	0.03213	0.04001	SMED30033839
BP	GO:1900756	protein processing in phagocytic vesicle	2	1	0.03	0.03213	0.04001	SMED30022992
BP	GO:1901299	negative regulation of hydrogen peroxide...	2	1	0.03	0.03213	0.04001	SMED30025467
BP	GO:1901856	negative regulation of cellular respirat...	2	1	0.03	0.03213	0.04001	SMED30025467
BP	GO:1903357	regulation of transcription initiation f...	2	1	0.03	0.03213	0.04001	SMED30009376
BP	GO:1903750	regulation of intrinsic apoptotic signal...	2	1	0.03	0.03213	0.04001	SMED30025467
BP	GO:1903751	negative regulation of intrinsic apoptot...	2	1	0.03	0.03213	0.04001	SMED30025467
BP	GO:1903921	regulation of protein processing in phag...	2	1	0.03	0.03213	0.04001	SMED30022992
BP	GO:1903923	positive regulation of protein processin...	2	1	0.03	0.03213	0.04001	SMED30022992
BP	GO:2000111	positive regulation of macrophage apopto...	2	1	0.03	0.03213	0.04001	SMED30014114
BP	GO:0046928	regulation of neurotransmitter secretion	43	3	0.7	0.03216	0.04001	SMED30006112,SMED30008048,SMED30016193
BP	GO:0035690	cellular response to drug	228	8	3.69	0.03238	0.0402	SMED30001608,SMED30007610,SMED30011511,SMED30014114,SMED30025467,SMED30027952,SMED30029784,SMED30033915
BP	GO:0000377	RNA splicing, via transesterification re...	360	11	5.83	0.03276	0.0405	SMED30000473,SMED30004983,SMED30007950,SMED30009142,SMED30012822,SMED30023086,SMED30024961,SMED30025853,SMED30029555,SMED30035290,SMED30035869
BP	GO:0000398	mRNA splicing, via spliceosome	360	11	5.83	0.03276	0.0405	SMED30000473,SMED30004983,SMED30007950,SMED30009142,SMED30012822,SMED30023086,SMED30024961,SMED30025853,SMED30029555,SMED30035290,SMED30035869
BP	GO:0070372	regulation of ERK1 and ERK2 cascade	110	5	1.78	0.03318	0.04093	SMED30002076,SMED30008048,SMED30017175,SMED30019914,SMED30032979
BP	GO:0051128	regulation of cellular component organiz...	1961	42	31.76	0.0333	0.04099	SMED30000378,SMED30000539,SMED30001988,SMED30002665,SMED30003117,SMED30004045,SMED30005465,SMED30006334,SMED30007869,SMED30008048,SMED30008508,SMED30009181,SMED30009376,SMED30009695,SMED30012822,SMED30012876,SMED30013485,SMED30014979,SMED30015550,SMED30017085,SMED30017175,SMED30018986,SMED30019471,SMED30019914,SMED30019975,SMED30022992,SMED30024178,SMED30024863,SMED30025508,SMED30026948,SMED30027…
BP	GO:0010976	positive regulation of neuron projection...	148	6	2.4	0.03337	0.04099	SMED30001988,SMED30005465,SMED30009181,SMED30019471,SMED30026948,SMED30033399
BP	GO:0014046	dopamine secretion	18	2	0.29	0.03369	0.04112	SMED30001608,SMED30019471
BP	GO:0014059	regulation of dopamine secretion	18	2	0.29	0.03369	0.04112	SMED30001608,SMED30019471
BP	GO:0048144	fibroblast proliferation	18	2	0.29	0.03369	0.04112	SMED30002076,SMED30024178
BP	GO:0055006	cardiac cell development	44	3	0.71	0.03412	0.04156	SMED30014114,SMED30022992,SMED30034967
BP	GO:0031123	RNA 3'-end processing	111	5	1.8	0.0343	0.0416	SMED30008523,SMED30027325,SMED30028665,SMED30029555,SMED30035869
BP	GO:0070371	ERK1 and ERK2 cascade	111	5	1.8	0.0343	0.0416	SMED30002076,SMED30008048,SMED30017175,SMED30019914,SMED30032979
BP	GO:0034250	positive regulation of cellular amide me...	76	4	1.23	0.03475	0.04206	SMED30018986,SMED30031751,SMED30032577,SMED30034271
BP	GO:0040008	regulation of growth	319	10	5.17	0.03515	0.04237	SMED30005465,SMED30013485,SMED30014114,SMED30018986,SMED30019471,SMED30019975,SMED30024863,SMED30029226,SMED30032577,SMED30033399
BP	GO:0048545	response to steroid hormone	190	7	3.08	0.03515	0.04237	SMED30001608,SMED30001988,SMED30002665,SMED30004045,SMED30024863,SMED30032979,SMED30033915
BP	GO:0000375	RNA splicing, via transesterification re...	365	11	5.91	0.03566	0.0429	SMED30000473,SMED30004983,SMED30007950,SMED30009142,SMED30012822,SMED30023086,SMED30024961,SMED30025853,SMED30029555,SMED30035290,SMED30035869
BP	GO:0019080	viral gene expression	191	7	3.09	0.03601	0.04323	SMED30002665,SMED30003333,SMED30004045,SMED30008485,SMED30011300,SMED30024863,SMED30033839
BP	GO:0001933	negative regulation of protein phosphory...	233	8	3.77	0.03611	0.04326	SMED30004679,SMED30007610,SMED30017175,SMED30019914,SMED30019975,SMED30022703,SMED30025508,SMED30034946
BP	GO:0034654	nucleobase-containing compound biosynthe...	3101	62	50.22	0.03629	0.04338	SMED30000539,SMED30001383,SMED30001988,SMED30002665,SMED30003333,SMED30004045,SMED30004180,SMED30005237,SMED30006958,SMED30007095,SMED30007100,SMED30007869,SMED30007950,SMED30009142,SMED30009163,SMED30009376,SMED30009549,SMED30009873,SMED30011300,SMED30012104,SMED30012822,SMED30013205,SMED30013216,SMED30013473,SMED30013485,SMED30013516,SMED30013552,SMED30014114,SMED30014140,SMED30015572,SMED30015…
BP	GO:0000165	MAPK cascade	702	18	11.37	0.03642	0.04345	SMED30001988,SMED30002076,SMED30008048,SMED30009181,SMED30009873,SMED30014114,SMED30014862,SMED30015808,SMED30017085,SMED30017175,SMED30019914,SMED30019975,SMED30022703,SMED30025508,SMED30026948,SMED30032757,SMED30032979,SMED30034946
BP	GO:1902275	regulation of chromatin organization	113	5	1.83	0.03662	0.04351	SMED30027325,SMED30029784,SMED30032577,SMED30032979,SMED30033915
BP	GO:2001252	positive regulation of chromosome organi...	113	5	1.83	0.03662	0.04351	SMED30012822,SMED30027325,SMED30032577,SMED30032979,SMED30033915
BP	GO:0033043	regulation of organelle organization	1008	24	16.32	0.0368	0.04363	SMED30000378,SMED30000539,SMED30001988,SMED30003117,SMED30006334,SMED30007869,SMED30008508,SMED30009181,SMED30009695,SMED30012822,SMED30012876,SMED30015550,SMED30019471,SMED30024178,SMED30025508,SMED30026948,SMED30027325,SMED30029226,SMED30029784,SMED30031751,SMED30032577,SMED30032979,SMED30033915,SMED30034967
BP	GO:0010447	response to acidic pH	19	2	0.31	0.03725	0.04399	SMED30005465,SMED30033399
BP	GO:0030011	maintenance of cell polarity	19	2	0.31	0.03725	0.04399	SMED30023391,SMED30024178
BP	GO:0044772	mitotic cell cycle phase transition	414	12	6.7	0.03736	0.04403	SMED30002665,SMED30004045,SMED30005465,SMED30012923,SMED30015375,SMED30018986,SMED30021622,SMED30024863,SMED30032739,SMED30033399,SMED30035287,SMED30035575
BP	GO:1901379	regulation of potassium ion transmembran...	78	4	1.26	0.03769	0.04433	SMED30002257,SMED30011511,SMED30019975,SMED30023391
BP	GO:0043112	receptor metabolic process	114	5	1.85	0.03782	0.04439	SMED30002257,SMED30005465,SMED30012876,SMED30032979,SMED30033399
BP	GO:0007264	small GTPase mediated signal transductio...	369	11	5.98	0.03811	0.04459	SMED30001192,SMED30005465,SMED30006533,SMED30008048,SMED30009695,SMED30014511,SMED30017085,SMED30024063,SMED30032979,SMED30033399,SMED30034858
BP	GO:0019438	aromatic compound biosynthetic process	3167	63	51.29	0.03814	0.04459	SMED30000539,SMED30001383,SMED30001988,SMED30002665,SMED30003333,SMED30004045,SMED30004180,SMED30005237,SMED30006958,SMED30007095,SMED30007100,SMED30007869,SMED30007950,SMED30009142,SMED30009163,SMED30009376,SMED30009549,SMED30009873,SMED30010945,SMED30011300,SMED30012104,SMED30012822,SMED30013205,SMED30013216,SMED30013473,SMED30013485,SMED30013516,SMED30013552,SMED30014114,SMED30014140,SMED30015…
BP	GO:0080135	regulation of cellular response to stres...	608	16	9.85	0.03861	0.04505	SMED30001988,SMED30002076,SMED30002665,SMED30004045,SMED30014862,SMED30015550,SMED30015572,SMED30015808,SMED30017085,SMED30017175,SMED30019914,SMED30019975,SMED30022703,SMED30025467,SMED30025508,SMED30032757
BP	GO:0046903	secretion	658	17	10.66	0.03895	0.04529	SMED30001192,SMED30001608,SMED30001988,SMED30002076,SMED30002257,SMED30005465,SMED30006112,SMED30008048,SMED30009695,SMED30013216,SMED30014511,SMED30015300,SMED30016193,SMED30019471,SMED30024178,SMED30032243,SMED30033399
BP	GO:0007049	cell cycle	1491	33	24.14	0.03898	0.04529	SMED30000539,SMED30001988,SMED30002076,SMED30002665,SMED30004045,SMED30005465,SMED30007869,SMED30008091,SMED30008675,SMED30009181,SMED30009695,SMED30009873,SMED30012923,SMED30013485,SMED30015375,SMED30016193,SMED30017175,SMED30018986,SMED30019914,SMED30021622,SMED30022992,SMED30023391,SMED30024863,SMED30025508,SMED30027325,SMED30029361,SMED30029973,SMED30032577,SMED30032739,SMED30033399,SMED30034…
BP	GO:0030029	actin filament-based process	464	13	7.51	0.03906	0.0453	SMED30001988,SMED30008508,SMED30009695,SMED30011511,SMED30014114,SMED30019914,SMED30022992,SMED30023391,SMED30024063,SMED30025508,SMED30025705,SMED30032979,SMED30034967
BP	GO:0009725	response to hormone	561	15	9.08	0.03954	0.04576	SMED30001608,SMED30001988,SMED30002257,SMED30002665,SMED30004045,SMED30007610,SMED30014114,SMED30014511,SMED30024607,SMED30024863,SMED30025508,SMED30029226,SMED30032979,SMED30033839,SMED30033915
BP	GO:0035295	tube development	513	14	8.31	0.03974	0.0459	SMED30001988,SMED30004860,SMED30009695,SMED30013216,SMED30014114,SMED30017175,SMED30022992,SMED30029297,SMED30029555,SMED30031921,SMED30032757,SMED30033839,SMED30034967,SMED30035662
BP	GO:0015031	protein transport	1176	27	19.04	0.04079	0.04648	SMED30001192,SMED30001234,SMED30001608,SMED30002076,SMED30002257,SMED30003333,SMED30005465,SMED30006533,SMED30008485,SMED30008523,SMED30012822,SMED30012876,SMED30012923,SMED30014511,SMED30019975,SMED30021622,SMED30022992,SMED30023391,SMED30028665,SMED30029226,SMED30029555,SMED30029971,SMED30032243,SMED30033399,SMED30034967,SMED30035087,SMED30035869
BP	GO:0006356	regulation of transcription by RNA polym...	20	2	0.32	0.04096	0.04648	SMED30009376,SMED30024863
BP	GO:0006509	membrane protein ectodomain proteolysis	20	2	0.32	0.04096	0.04648	SMED30022992,SMED30034967
BP	GO:0016072	rRNA metabolic process	239	8	3.87	0.04096	0.04648	SMED30003333,SMED30006370,SMED30006958,SMED30008485,SMED30009376,SMED30024863,SMED30025098,SMED30028665
BP	GO:0043457	regulation of cellular respiration	20	2	0.32	0.04096	0.04648	SMED30013473,SMED30025467
BP	GO:0043550	regulation of lipid kinase activity	20	2	0.32	0.04096	0.04648	SMED30017175,SMED30035287
BP	GO:0043616	keratinocyte proliferation	20	2	0.32	0.04096	0.04648	SMED30014429,SMED30029555
BP	GO:0045773	positive regulation of axon extension	20	2	0.32	0.04096	0.04648	SMED30005465,SMED30033399
BP	GO:1900274	regulation of phospholipase C activity	20	2	0.32	0.04096	0.04648	SMED30007610,SMED30014979
BP	GO:0033554	cellular response to stress	1716	37	27.79	0.04134	0.04676	SMED30000539,SMED30001988,SMED30002076,SMED30002665,SMED30003886,SMED30004045,SMED30008091,SMED30008349,SMED30009695,SMED30009873,SMED30010101,SMED30012876,SMED30013473,SMED30014114,SMED30014862,SMED30015375,SMED30015550,SMED30015572,SMED30015808,SMED30017085,SMED30017175,SMED30018986,SMED30019914,SMED30019975,SMED30021692,SMED30022703,SMED30024607,SMED30025467,SMED30025508,SMED30027952,SMED30029…
BP	GO:0023014	signal transduction by protein phosphory...	713	18	11.55	0.04137	0.04676	SMED30001988,SMED30002076,SMED30008048,SMED30009181,SMED30009873,SMED30014114,SMED30014862,SMED30015808,SMED30017085,SMED30017175,SMED30019914,SMED30019975,SMED30022703,SMED30025508,SMED30026948,SMED30032757,SMED30032979,SMED30034946
BP	GO:0017157	regulation of exocytosis	156	6	2.53	0.04146	0.04677	SMED30001192,SMED30002257,SMED30008048,SMED30009695,SMED30016193,SMED30019471
BP	GO:0016573	histone acetylation	117	5	1.89	0.04155	0.04678	SMED30002665,SMED30004045,SMED30029784,SMED30032577,SMED30032979
BP	GO:0048639	positive regulation of developmental gro...	81	4	1.31	0.04237	0.04743	SMED30005465,SMED30014114,SMED30019471,SMED30033399
BP	GO:0008219	cell death	1394	31	22.57	0.04249	0.04743	SMED30000559,SMED30001988,SMED30002076,SMED30002665,SMED30002736,SMED30004045,SMED30007095,SMED30009181,SMED30009695,SMED30009873,SMED30013205,SMED30013485,SMED30014114,SMED30014140,SMED30015808,SMED30016193,SMED30017085,SMED30017175,SMED30018986,SMED30019975,SMED30021696,SMED30025467,SMED30025508,SMED30025705,SMED30026948,SMED30029226,SMED30029297,SMED30029415,SMED30029555,SMED30032979,SMED30035…
BP	GO:0048278	vesicle docking	48	3	0.78	0.04253	0.04743	SMED30002257,SMED30009695,SMED30014511
BP	GO:0055007	cardiac muscle cell differentiation	48	3	0.78	0.04253	0.04743	SMED30014114,SMED30022992,SMED30034967
BP	GO:0140056	organelle localization by membrane tethe...	48	3	0.78	0.04253	0.04743	SMED30002257,SMED30009695,SMED30014511
BP	GO:0032479	regulation of type I interferon producti...	118	5	1.91	0.04284	0.04759	SMED30002665,SMED30004045,SMED30015808,SMED30018986,SMED30019975
BP	GO:0032606	type I interferon production	118	5	1.91	0.04284	0.04759	SMED30002665,SMED30004045,SMED30015808,SMED30018986,SMED30019975
BP	GO:0045860	positive regulation of protein kinase ac...	471	13	7.63	0.04316	0.04785	SMED30001988,SMED30007095,SMED30009181,SMED30009695,SMED30013205,SMED30014140,SMED30014862,SMED30015808,SMED30017085,SMED30017175,SMED30022703,SMED30026948,SMED30032757
BP	GO:0018130	heterocycle biosynthetic process	3189	63	51.64	0.04325	0.04786	SMED30000539,SMED30001383,SMED30001988,SMED30002665,SMED30003333,SMED30004045,SMED30004180,SMED30005237,SMED30006958,SMED30007095,SMED30007100,SMED30007869,SMED30007950,SMED30009142,SMED30009163,SMED30009376,SMED30009549,SMED30009873,SMED30010945,SMED30011300,SMED30012104,SMED30012822,SMED30013205,SMED30013216,SMED30013473,SMED30013485,SMED30013516,SMED30013552,SMED30014114,SMED30014140,SMED30015…
BP	GO:0051592	response to calcium ion	82	4	1.33	0.044	0.04847	SMED30006112,SMED30014114,SMED30019471,SMED30035575
BP	GO:0031401	positive regulation of protein modificat...	924	22	14.96	0.04458	0.04847	SMED30001988,SMED30002076,SMED30007095,SMED30008048,SMED30009181,SMED30009695,SMED30009873,SMED30013205,SMED30014140,SMED30014862,SMED30015808,SMED30016193,SMED30017085,SMED30017175,SMED30022703,SMED30026948,SMED30027325,SMED30032577,SMED30032757,SMED30032979,SMED30033915,SMED30035287
BP	GO:0000160	phosphorelay signal transduction system	21	2	0.34	0.0448	0.04847	SMED30011511,SMED30035575
BP	GO:0007257	activation of JUN kinase activity	21	2	0.34	0.0448	0.04847	SMED30017085,SMED30017175
BP	GO:0009593	detection of chemical stimulus	21	2	0.34	0.0448	0.04847	SMED30006112,SMED30019471
BP	GO:0031365	N-terminal protein amino acid modificati...	21	2	0.34	0.0448	0.04847	SMED30002665,SMED30004045
BP	GO:0043486	histone exchange	21	2	0.34	0.0448	0.04847	SMED30011300,SMED30027952
BP	GO:0044829	positive regulation by host of viral gen...	21	2	0.34	0.0448	0.04847	SMED30004983,SMED30029415
BP	GO:0071467	cellular response to pH	21	2	0.34	0.0448	0.04847	SMED30005465,SMED30033399
BP	GO:2000378	negative regulation of reactive oxygen s...	21	2	0.34	0.0448	0.04847	SMED30001608,SMED30025467
BP	GO:0071156	regulation of cell cycle arrest	201	7	3.25	0.04534	0.04847	SMED30001988,SMED30002076,SMED30002665,SMED30004045,SMED30017175,SMED30032577,SMED30035287
BP	GO:0120035	regulation of plasma membrane bounded ce...	380	11	6.15	0.04545	0.04847	SMED30001988,SMED30005465,SMED30006334,SMED30009181,SMED30009695,SMED30012876,SMED30019471,SMED30025508,SMED30026948,SMED30029226,SMED30033399
BP	GO:1901701	cellular response to oxygen-containing c...	672	17	10.88	0.04593	0.04847	SMED30001988,SMED30002257,SMED30002665,SMED30004045,SMED30005465,SMED30007610,SMED30008048,SMED30014114,SMED30014511,SMED30017175,SMED30024863,SMED30025467,SMED30025508,SMED30029226,SMED30033399,SMED30033839,SMED30033915
BP	GO:0097435	supramolecular fiber organization	336	10	5.44	0.04717	0.04847	SMED30001988,SMED30005465,SMED30008508,SMED30014114,SMED30019914,SMED30022992,SMED30025508,SMED30032979,SMED30033399,SMED30034967
BP	GO:0000956	nuclear-transcribed mRNA catabolic proce...	203	7	3.29	0.04738	0.04847	SMED30003333,SMED30008485,SMED30012923,SMED30021622,SMED30029746,SMED30030278,SMED30035869
BP	GO:0001782	B cell homeostasis	3	1	0.05	0.0478	0.04847	SMED30014114
BP	GO:0006706	steroid catabolic process	3	1	0.05	0.0478	0.04847	SMED30014429
BP	GO:0006740	NADPH regeneration	3	1	0.05	0.0478	0.04847	SMED30031982
BP	GO:0009403	toxin biosynthetic process	3	1	0.05	0.0478	0.04847	SMED30033839
BP	GO:0010694	positive regulation of alkaline phosphat...	3	1	0.05	0.0478	0.04847	SMED30014114
BP	GO:0033603	positive regulation of dopamine secretio...	3	1	0.05	0.0478	0.04847	SMED30001608
BP	GO:0034144	negative regulation of toll-like recepto...	3	1	0.05	0.0478	0.04847	SMED30017175
BP	GO:0043686	co-translational protein modification	3	1	0.05	0.0478	0.04847	SMED30010101
BP	GO:0045634	regulation of melanocyte differentiation	3	1	0.05	0.0478	0.04847	SMED30007610
BP	GO:0046725	negative regulation by virus of viral pr...	3	1	0.05	0.0478	0.04847	SMED30029415
BP	GO:0050932	regulation of pigment cell differentiati...	3	1	0.05	0.0478	0.04847	SMED30007610
BP	GO:0051389	inactivation of MAPKK activity	3	1	0.05	0.0478	0.04847	SMED30025508
BP	GO:0051660	establishment of centrosome localization	3	1	0.05	0.0478	0.04847	SMED30019914
BP	GO:0060025	regulation of synaptic activity	3	1	0.05	0.0478	0.04847	SMED30014114
BP	GO:0070814	hydrogen sulfide biosynthetic process	3	1	0.05	0.0478	0.04847	SMED30033839
BP	GO:0071280	cellular response to copper ion	3	1	0.05	0.0478	0.04847	SMED30027952
BP	GO:0071609	chemokine (C-C motif) ligand 5 productio...	3	1	0.05	0.0478	0.04847	SMED30018986
BP	GO:0071649	regulation of chemokine (C-C motif) liga...	3	1	0.05	0.0478	0.04847	SMED30018986
BP	GO:0071651	positive regulation of chemokine (C-C mo...	3	1	0.05	0.0478	0.04847	SMED30018986
BP	GO:0072385	minus-end-directed organelle transport a...	3	1	0.05	0.0478	0.04847	SMED30014979
BP	GO:0097393	telomeric repeat-containing RNA transcri...	3	1	0.05	0.0478	0.04847	SMED30000539
BP	GO:0097394	telomeric repeat-containing RNA transcri...	3	1	0.05	0.0478	0.04847	SMED30000539
BP	GO:0098746	fast, calcium ion-dependent exocytosis o...	3	1	0.05	0.0478	0.04847	SMED30019471
BP	GO:1900275	negative regulation of phospholipase C a...	3	1	0.05	0.0478	0.04847	SMED30014979
BP	GO:1901298	regulation of hydrogen peroxide-mediated...	3	1	0.05	0.0478	0.04847	SMED30025467
BP	GO:1901580	regulation of telomeric RNA transcriptio...	3	1	0.05	0.0478	0.04847	SMED30000539
BP	GO:1901582	positive regulation of telomeric RNA tra...	3	1	0.05	0.0478	0.04847	SMED30000539
BP	GO:1902302	regulation of potassium ion export	3	1	0.05	0.0478	0.04847	SMED30011511
BP	GO:1902303	negative regulation of potassium ion exp...	3	1	0.05	0.0478	0.04847	SMED30011511
BP	GO:1903726	negative regulation of phospholipid meta...	3	1	0.05	0.0478	0.04847	SMED30017175
BP	GO:1903896	positive regulation of IRE1-mediated unf...	3	1	0.05	0.0478	0.04847	SMED30015550
BP	GO:2000301	negative regulation of synaptic vesicle ...	3	1	0.05	0.0478	0.04847	SMED30008048
BP	GO:2001040	positive regulation of cellular response...	3	1	0.05	0.0478	0.04847	SMED30029784
BP	GO:0018393	internal peptidyl-lysine acetylation	122	5	1.98	0.04824	0.04883	SMED30002665,SMED30004045,SMED30029784,SMED30032577,SMED30032979
BP	GO:1901564	organonitrogen compound metabolic proces...	5341	99	86.49	0.04857	0.04902	SMED30000297,SMED30000559,SMED30001783,SMED30001988,SMED30002076,SMED30002592,SMED30002665,SMED30002736,SMED30003333,SMED30003542,SMED30003886,SMED30004009,SMED30004045,SMED30004679,SMED30005042,SMED30006533,SMED30007095,SMED30007363,SMED30007610,SMED30007869,SMED30008048,SMED30008091,SMED30008349,SMED30008485,SMED30009181,SMED30009483,SMED30009549,SMED30009695,SMED30009873,SMED30010101,SMED30010…
BP	GO:0035306	positive regulation of dephosphorylation	22	2	0.36	0.04877	0.04902	SMED30014114,SMED30035287
BP	GO:0036258	multivesicular body assembly	22	2	0.36	0.04877	0.04902	SMED30005465,SMED30033399
BP	GO:1903306	negative regulation of regulated secreto...	22	2	0.36	0.04877	0.04902	SMED30008048,SMED30019471
BP	GO:0030330	DNA damage response, signal transduction...	85	4	1.38	0.0491	0.04927	SMED30002076,SMED30002665,SMED30004045,SMED30035287
BP	GO:2001243	negative regulation of intrinsic apoptot...	51	3	0.83	0.04945	0.04948	SMED30002076,SMED30018986,SMED30025467
BP	GO:1903047	mitotic cell cycle process	780	19	12.63	0.04948	0.04948	SMED30000539,SMED30002665,SMED30004045,SMED30005465,SMED30008091,SMED30009873,SMED30012923,SMED30015375,SMED30018986,SMED30021622,SMED30022992,SMED30023391,SMED30024863,SMED30029361,SMED30032739,SMED30033399,SMED30034967,SMED30035287,SMED30035575

## Sheet: Supplementary Figure S4c
Class	GO.ID	Term	Annotated	Significant	Expected	classicFisher	FDR	Genelist
BP	GO:0016043	cellular component organization	4412	106	69.84	2e-07	7.308e-05	SMED30000103,SMED30000130,SMED30000311,SMED30000378,SMED30001192,SMED30001369,SMED30001988,SMED30002255,SMED30002257,SMED30002262,SMED30002369,SMED30002877,SMED30003117,SMED30003155,SMED30003236,SMED30003885,SMED30004319,SMED30004435,SMED30004783,SMED30005042,SMED30005465,SMED30005551,SMED30005681,SMED30006334,SMED30007705,SMED30007869,SMED30008048,SMED30008091,SMED30008349,SMED30008485,SMED30008…
BP	GO:0022607	cellular component assembly	1888	58	29.89	2.9e-07	7.308e-05	SMED30000103,SMED30000311,SMED30001192,SMED30001988,SMED30002257,SMED30002262,SMED30002369,SMED30003236,SMED30004319,SMED30004435,SMED30005465,SMED30006334,SMED30007705,SMED30008048,SMED30008091,SMED30008485,SMED30009142,SMED30009376,SMED30009514,SMED30009695,SMED30010945,SMED30012876,SMED30013357,SMED30014114,SMED30014474,SMED30014738,SMED30015300,SMED30015808,SMED30016165,SMED30016760,SMED30017…
BP	GO:0071840	cellular component organization or bioge...	4634	107	73.35	1.5e-06	0.000252	SMED30000103,SMED30000130,SMED30000311,SMED30000378,SMED30001192,SMED30001369,SMED30001988,SMED30002255,SMED30002257,SMED30002262,SMED30002369,SMED30002877,SMED30003117,SMED30003155,SMED30003236,SMED30003885,SMED30004319,SMED30004435,SMED30004783,SMED30005042,SMED30005465,SMED30005551,SMED30005681,SMED30006334,SMED30007705,SMED30007869,SMED30008048,SMED30008091,SMED30008349,SMED30008485,SMED30008…
BP	GO:0044085	cellular component biogenesis	2172	61	34.38	2.8e-06	0.0003528	SMED30000103,SMED30000311,SMED30001192,SMED30001988,SMED30002257,SMED30002262,SMED30002369,SMED30003236,SMED30004319,SMED30004435,SMED30005465,SMED30006334,SMED30007705,SMED30008048,SMED30008091,SMED30008485,SMED30009142,SMED30009376,SMED30009514,SMED30009695,SMED30010945,SMED30012876,SMED30013357,SMED30014114,SMED30014474,SMED30014738,SMED30015300,SMED30015808,SMED30016165,SMED30016760,SMED30016…
BP	GO:0043170	macromolecule metabolic process	7275	147	115.16	6.8e-06	0.0006854	SMED30000311,SMED30000559,SMED30000713,SMED30001234,SMED30001369,SMED30001634,SMED30001988,SMED30002257,SMED30002262,SMED30002316,SMED30002369,SMED30004009,SMED30004180,SMED30004319,SMED30004679,SMED30005042,SMED30005465,SMED30005551,SMED30005681,SMED30006125,SMED30006548,SMED30007070,SMED30007095,SMED30007302,SMED30007363,SMED30007410,SMED30007457,SMED30007705,SMED30007869,SMED30007950,SMED30008…
BP	GO:0034622	cellular protein-containing complex asse...	679	27	10.75	9.6e-06	0.0008064	SMED30001988,SMED30002257,SMED30002369,SMED30003236,SMED30008485,SMED30009142,SMED30009376,SMED30009514,SMED30009695,SMED30010945,SMED30013357,SMED30014738,SMED30017036,SMED30018986,SMED30021461,SMED30022344,SMED30022375,SMED30022992,SMED30025738,SMED30025853,SMED30028420,SMED30028665,SMED30029971,SMED30031921,SMED30032577,SMED30033466,SMED30035290
BP	GO:0065003	protein-containing complex assembly	1202	39	19.03	1.2e-05	0.000864	SMED30000311,SMED30001988,SMED30002257,SMED30002262,SMED30002369,SMED30003236,SMED30007705,SMED30008485,SMED30009142,SMED30009376,SMED30009514,SMED30009695,SMED30010945,SMED30013357,SMED30014738,SMED30015300,SMED30015808,SMED30017036,SMED30017175,SMED30018986,SMED30021461,SMED30021696,SMED30022344,SMED30022375,SMED30022992,SMED30025738,SMED30025853,SMED30027552,SMED30027707,SMED30027920,SMED30028…
BP	GO:0046907	intracellular transport	1370	41	21.69	4.5e-05	0.0028	SMED30001192,SMED30001234,SMED30002255,SMED30002257,SMED30002262,SMED30002369,SMED30004783,SMED30005465,SMED30005551,SMED30005681,SMED30006334,SMED30007950,SMED30008048,SMED30008485,SMED30009142,SMED30009797,SMED30009873,SMED30012378,SMED30012876,SMED30012923,SMED30014474,SMED30014511,SMED30016090,SMED30016193,SMED30016760,SMED30017036,SMED30019910,SMED30021318,SMED30022344,SMED30023391,SMED30025…
BP	GO:0016482	cytosolic transport	107	9	1.69	5e-05	0.0028	SMED30001192,SMED30002257,SMED30004783,SMED30006334,SMED30012378,SMED30012876,SMED30017036,SMED30022344,SMED30031780
BP	GO:0051641	cellular localization	2061	54	32.62	9e-05	0.004399	SMED30001192,SMED30001234,SMED30002255,SMED30002257,SMED30002262,SMED30002369,SMED30004783,SMED30005465,SMED30005551,SMED30005681,SMED30006334,SMED30007950,SMED30008048,SMED30008485,SMED30009142,SMED30009181,SMED30009695,SMED30009797,SMED30009873,SMED30012378,SMED30012876,SMED30012923,SMED30014114,SMED30014474,SMED30014511,SMED30016090,SMED30016193,SMED30016760,SMED30017036,SMED30017937,SMED30018…
BP	GO:0016192	vesicle-mediated transport	1133	35	17.93	9.6e-05	0.004399	SMED30001192,SMED30001988,SMED30002255,SMED30002257,SMED30002262,SMED30004783,SMED30005465,SMED30005551,SMED30006334,SMED30008048,SMED30009695,SMED30009797,SMED30012378,SMED30012876,SMED30014474,SMED30014511,SMED30014914,SMED30015300,SMED30016193,SMED30016760,SMED30017036,SMED30017937,SMED30022344,SMED30022992,SMED30023391,SMED30025098,SMED30027920,SMED30029361,SMED30029415,SMED30031265,SMED30031…
BP	GO:0022618	ribonucleoprotein complex assembly	175	11	2.77	0.00011	0.00462	SMED30002369,SMED30008485,SMED30009142,SMED30013357,SMED30014738,SMED30018986,SMED30022375,SMED30025853,SMED30028665,SMED30032577,SMED30035290
BP	GO:0043933	protein-containing complex subunit organ...	1344	39	21.27	0.00014	0.00504	SMED30000311,SMED30001988,SMED30002257,SMED30002262,SMED30002369,SMED30003236,SMED30007705,SMED30008485,SMED30009142,SMED30009376,SMED30009514,SMED30009695,SMED30010945,SMED30013357,SMED30014738,SMED30015300,SMED30015808,SMED30017036,SMED30017175,SMED30018986,SMED30021461,SMED30021696,SMED30022344,SMED30022375,SMED30022992,SMED30025738,SMED30025853,SMED30027552,SMED30027707,SMED30027920,SMED30028…
BP	GO:0044260	cellular macromolecule metabolic process	6254	126	98.99	0.00014	0.00504	SMED30000311,SMED30000559,SMED30000713,SMED30001234,SMED30001369,SMED30001634,SMED30001988,SMED30002257,SMED30002262,SMED30002316,SMED30002369,SMED30004009,SMED30004180,SMED30004319,SMED30004679,SMED30005042,SMED30005465,SMED30005551,SMED30005681,SMED30006125,SMED30006548,SMED30007070,SMED30007095,SMED30007302,SMED30007410,SMED30007457,SMED30007705,SMED30007869,SMED30007950,SMED30008048,SMED30008…
BP	GO:0071826	ribonucleoprotein complex subunit organi...	183	11	2.9	0.00016	0.005376	SMED30002369,SMED30008485,SMED30009142,SMED30013357,SMED30014738,SMED30018986,SMED30022375,SMED30025853,SMED30028665,SMED30032577,SMED30035290
BP	GO:0090068	positive regulation of cell cycle proces...	187	11	2.96	0.00019	0.005985	SMED30001988,SMED30005465,SMED30008091,SMED30015375,SMED30016165,SMED30017175,SMED30018986,SMED30022344,SMED30029601,SMED30032577,SMED30035287
BP	GO:0097010	eukaryotic translation initiation factor...	2	2	0.03	0.00025	0.007412	SMED30013357,SMED30022375
BP	GO:0019538	protein metabolic process	4443	95	70.33	0.00027	0.00756	SMED30000311,SMED30000559,SMED30001634,SMED30001988,SMED30002262,SMED30002316,SMED30002369,SMED30004009,SMED30004319,SMED30004679,SMED30005042,SMED30005551,SMED30007070,SMED30007095,SMED30007363,SMED30007410,SMED30007457,SMED30007705,SMED30007869,SMED30008048,SMED30008091,SMED30008349,SMED30008485,SMED30009181,SMED30009695,SMED30009873,SMED30010444,SMED30010468,SMED30010635,SMED30010822,SMED30012…
BP	GO:0097435	supramolecular fiber organization	336	15	5.32	0.0003	0.007958	SMED30001988,SMED30002262,SMED30003236,SMED30005465,SMED30005551,SMED30007705,SMED30014114,SMED30016760,SMED30017937,SMED30019914,SMED30022344,SMED30022992,SMED30027920,SMED30032979,SMED30034967
BP	GO:0051640	organelle localization	375	16	5.94	0.00032	0.008064	SMED30002255,SMED30002257,SMED30005465,SMED30008048,SMED30009181,SMED30009695,SMED30014114,SMED30014511,SMED30016193,SMED30017937,SMED30019914,SMED30026948,SMED30029361,SMED30031780,SMED30034050,SMED30035087
BP	GO:0035556	intracellular signal transduction	2066	52	32.7	0.00035	0.0084	SMED30000311,SMED30001192,SMED30001988,SMED30002877,SMED30003885,SMED30004319,SMED30005465,SMED30005551,SMED30007095,SMED30007410,SMED30007705,SMED30008048,SMED30009181,SMED30009695,SMED30009873,SMED30010444,SMED30010822,SMED30014114,SMED30014140,SMED30014474,SMED30014511,SMED30014596,SMED30014738,SMED30014862,SMED30015808,SMED30016165,SMED30016193,SMED30017175,SMED30018986,SMED30019914,SMED30019…
BP	GO:0006996	organelle organization	2848	66	45.08	0.00048	0.011	SMED30000130,SMED30000378,SMED30001192,SMED30001988,SMED30002255,SMED30002257,SMED30002369,SMED30003117,SMED30003155,SMED30003236,SMED30004783,SMED30005042,SMED30005465,SMED30005551,SMED30005681,SMED30006334,SMED30007705,SMED30007869,SMED30008091,SMED30008349,SMED30008485,SMED30008675,SMED30009181,SMED30009514,SMED30009695,SMED30012876,SMED30013516,SMED30014114,SMED30014474,SMED30014511,SMED30014…
BP	GO:0030036	actin cytoskeleton organization	356	15	5.64	0.00055	0.01163	SMED30001988,SMED30003155,SMED30003236,SMED30005551,SMED30007705,SMED30009695,SMED30014114,SMED30016760,SMED30017937,SMED30019914,SMED30022344,SMED30022992,SMED30024063,SMED30032979,SMED30034967
BP	GO:0030220	platelet formation	11	3	0.17	0.00059	0.01163	SMED30014114,SMED30022992,SMED30034967
BP	GO:0036344	platelet morphogenesis	11	3	0.17	0.00059	0.01163	SMED30014114,SMED30022992,SMED30034967
BP	GO:0051649	establishment of localization in cell	1595	42	25.25	0.0006	0.01163	SMED30001192,SMED30001234,SMED30002255,SMED30002257,SMED30002262,SMED30002369,SMED30004783,SMED30005465,SMED30005551,SMED30005681,SMED30006334,SMED30007950,SMED30008048,SMED30008485,SMED30009142,SMED30009797,SMED30009873,SMED30012378,SMED30012876,SMED30012923,SMED30014474,SMED30014511,SMED30016090,SMED30016193,SMED30016760,SMED30017036,SMED30019910,SMED30019914,SMED30021318,SMED30022344,SMED30023…
BP	GO:0030213	hyaluronan biosynthetic process	3	2	0.05	0.00074	0.0126	SMED30012378,SMED30017036
BP	GO:1900125	regulation of hyaluronan biosynthetic pr...	3	2	0.05	0.00074	0.0126	SMED30012378,SMED30017036
BP	GO:1900126	negative regulation of hyaluronan biosyn...	3	2	0.05	0.00074	0.0126	SMED30012378,SMED30017036
BP	GO:0007163	establishment or maintenance of cell pol...	123	8	1.95	0.00075	0.0126	SMED30008048,SMED30009181,SMED30014511,SMED30019914,SMED30022344,SMED30023391,SMED30026948,SMED30032757
BP	GO:0044267	cellular protein metabolic process	3925	84	62.13	0.00081	0.01317	SMED30000311,SMED30001988,SMED30002316,SMED30002369,SMED30004009,SMED30004319,SMED30004679,SMED30005042,SMED30005551,SMED30007070,SMED30007095,SMED30007410,SMED30007457,SMED30007705,SMED30007869,SMED30008048,SMED30008091,SMED30008349,SMED30008485,SMED30009181,SMED30009695,SMED30009873,SMED30010444,SMED30010468,SMED30010635,SMED30010822,SMED30012081,SMED30012294,SMED30012862,SMED30012923,SMED30013…
BP	GO:0048026	positive regulation of mRNA splicing, vi...	28	4	0.44	0.00093	0.01465	SMED30002262,SMED30018441,SMED30024961,SMED30027920
BP	GO:2000300	regulation of synaptic vesicle exocytosi...	29	4	0.46	0.00106	0.01586	SMED30002255,SMED30008048,SMED30016193,SMED30031780
BP	GO:0006887	exocytosis	265	12	4.19	0.00107	0.01586	SMED30001192,SMED30001988,SMED30002255,SMED30002257,SMED30005465,SMED30008048,SMED30009695,SMED30014474,SMED30014511,SMED30015300,SMED30016193,SMED30031780
BP	GO:0030029	actin filament-based process	464	17	7.34	0.00115	0.01652	SMED30001988,SMED30003155,SMED30003236,SMED30005551,SMED30007705,SMED30009695,SMED30014114,SMED30016760,SMED30017937,SMED30019914,SMED30022344,SMED30022992,SMED30023391,SMED30024063,SMED30026770,SMED30032979,SMED30034967
BP	GO:0031323	regulation of cellular metabolic process	4323	90	68.43	0.00118	0.01652	SMED30000311,SMED30001234,SMED30001988,SMED30002255,SMED30002257,SMED30002262,SMED30003117,SMED30004319,SMED30004679,SMED30005681,SMED30006125,SMED30006334,SMED30006548,SMED30007070,SMED30007095,SMED30007410,SMED30007705,SMED30007869,SMED30007950,SMED30008048,SMED30008675,SMED30009142,SMED30009181,SMED30009376,SMED30009695,SMED30009858,SMED30009873,SMED30010444,SMED30010822,SMED30012378,SMED30012…
BP	GO:0016197	endosomal transport	171	9	2.71	0.00161	0.02066	SMED30001192,SMED30002257,SMED30005465,SMED30006334,SMED30012378,SMED30012876,SMED30014474,SMED30014511,SMED30025098
BP	GO:0010608	posttranscriptional regulation of gene e...	437	16	6.92	0.00162	0.02066	SMED30001234,SMED30002262,SMED30009858,SMED30010822,SMED30012923,SMED30013357,SMED30018986,SMED30020652,SMED30022375,SMED30027920,SMED30029601,SMED30029716,SMED30031751,SMED30031921,SMED30032577,SMED30034335
BP	GO:0019222	regulation of metabolic process	4723	96	74.76	0.00164	0.02066	SMED30000311,SMED30001234,SMED30001988,SMED30002255,SMED30002257,SMED30002262,SMED30002369,SMED30003117,SMED30004319,SMED30004679,SMED30005681,SMED30006125,SMED30006334,SMED30006548,SMED30007070,SMED30007095,SMED30007410,SMED30007705,SMED30007869,SMED30007950,SMED30008048,SMED30008485,SMED30008675,SMED30009142,SMED30009181,SMED30009376,SMED30009695,SMED30009858,SMED30009873,SMED30010444,SMED30010…
BP	GO:0070925	organelle assembly	522	18	8.26	0.00164	0.02066	SMED30001192,SMED30002369,SMED30005465,SMED30006334,SMED30008091,SMED30008485,SMED30009695,SMED30012876,SMED30014114,SMED30014474,SMED30018986,SMED30022344,SMED30022992,SMED30028665,SMED30029361,SMED30031780,SMED30032577,SMED30034967
BP	GO:0050685	positive regulation of mRNA processing	33	4	0.52	0.00174	0.02088	SMED30002262,SMED30018441,SMED30024961,SMED30027920
BP	GO:1902803	regulation of synaptic vesicle transport	33	4	0.52	0.00174	0.02088	SMED30002255,SMED30008048,SMED30016193,SMED30031780
BP	GO:0000028	ribosomal small subunit assembly	16	3	0.25	0.00188	0.02091	SMED30002369,SMED30008485,SMED30028665
BP	GO:0034629	cellular protein-containing complex loca...	16	3	0.25	0.00188	0.02091	SMED30009695,SMED30019914,SMED30033865
BP	GO:0010389	regulation of G2/M transition of mitotic...	34	4	0.54	0.00195	0.02091	SMED30005465,SMED30014738,SMED30015375,SMED30035575
BP	GO:0045197	establishment or maintenance of epitheli...	34	4	0.54	0.00195	0.02091	SMED30009181,SMED30022344,SMED30023391,SMED30026948
BP	GO:0098693	regulation of synaptic vesicle cycle	34	4	0.54	0.00195	0.02091	SMED30002255,SMED30008048,SMED30016193,SMED30031780
BP	GO:0051962	positive regulation of nervous system de...	249	11	3.94	0.00208	0.02184	SMED30001988,SMED30002255,SMED30005465,SMED30007950,SMED30009181,SMED30014114,SMED30017175,SMED30021224,SMED30024560,SMED30026948,SMED30031265
BP	GO:0007264	small GTPase mediated signal transductio...	369	14	5.84	0.00226	0.02325	SMED30001192,SMED30002877,SMED30005465,SMED30007705,SMED30008048,SMED30009695,SMED30014511,SMED30014596,SMED30022344,SMED30024063,SMED30026770,SMED30031780,SMED30032979,SMED30034858
BP	GO:0007015	actin filament organization	182	9	2.88	0.00246	0.02472	SMED30001988,SMED30003236,SMED30005551,SMED30007705,SMED30016760,SMED30017937,SMED30019914,SMED30022344,SMED30032979
BP	GO:0060627	regulation of vesicle-mediated transport	333	13	5.27	0.00252	0.02472	SMED30001192,SMED30002255,SMED30002257,SMED30004783,SMED30005465,SMED30008048,SMED30009695,SMED30012876,SMED30014474,SMED30016193,SMED30022344,SMED30031780,SMED30032979
BP	GO:0099504	synaptic vesicle cycle	87	6	1.38	0.00255	0.02472	SMED30002255,SMED30002257,SMED30008048,SMED30016193,SMED30017036,SMED30031780
BP	GO:1901992	positive regulation of mitotic cell cycl...	37	4	0.59	0.00268	0.02501	SMED30005465,SMED30015375,SMED30018986,SMED30022344
BP	GO:1902186	regulation of viral release from host ce...	18	3	0.28	0.00268	0.02501	SMED30000311,SMED30014474,SMED30029415
BP	GO:0060255	regulation of macromolecule metabolic pr...	4317	88	68.33	0.00278	0.02547	SMED30000311,SMED30001234,SMED30001988,SMED30002257,SMED30002262,SMED30002369,SMED30004319,SMED30004679,SMED30005681,SMED30006125,SMED30006548,SMED30007070,SMED30007095,SMED30007410,SMED30007705,SMED30007869,SMED30007950,SMED30008048,SMED30008485,SMED30008675,SMED30009142,SMED30009181,SMED30009376,SMED30009695,SMED30009858,SMED30009873,SMED30010444,SMED30010822,SMED30012378,SMED30012876,SMED30012…
BP	GO:0050769	positive regulation of neurogenesis	224	10	3.55	0.00304	0.02651	SMED30001988,SMED30002255,SMED30005465,SMED30007950,SMED30009181,SMED30014114,SMED30021224,SMED30024560,SMED30026948,SMED30031265
BP	GO:0007269	neurotransmitter secretion	122	7	1.93	0.00326	0.02651	SMED30002255,SMED30002257,SMED30002262,SMED30008048,SMED30016193,SMED30027920,SMED30031780
BP	GO:0099643	signal release from synapse	122	7	1.93	0.00326	0.02651	SMED30002255,SMED30002257,SMED30002262,SMED30008048,SMED30016193,SMED30027920,SMED30031780
BP	GO:0007033	vacuole organization	92	6	1.46	0.00338	0.02651	SMED30001192,SMED30006334,SMED30009695,SMED30026770,SMED30031780,SMED30034050
BP	GO:0045931	positive regulation of mitotic cell cycl...	92	6	1.46	0.00338	0.02651	SMED30005465,SMED30012923,SMED30015375,SMED30016165,SMED30018986,SMED30022344
BP	GO:0017157	regulation of exocytosis	156	8	2.47	0.0034	0.02651	SMED30001192,SMED30002255,SMED30002257,SMED30008048,SMED30009695,SMED30014474,SMED30016193,SMED30031780
BP	GO:1901989	positive regulation of cell cycle phase ...	40	4	0.63	0.00357	0.02651	SMED30005465,SMED30015375,SMED30018986,SMED30022344
BP	GO:0006895	Golgi to endosome transport	6	2	0.09	0.00359	0.02651	SMED30001192,SMED30017036
BP	GO:0042407	cristae formation	6	2	0.09	0.00359	0.02651	SMED30000130,SMED30033722
BP	GO:0045176	apical protein localization	6	2	0.09	0.00359	0.02651	SMED30001192,SMED30022344
BP	GO:0048251	elastic fiber assembly	6	2	0.09	0.00359	0.02651	SMED30022992,SMED30034967
BP	GO:0090219	negative regulation of lipid kinase acti...	6	2	0.09	0.00359	0.02651	SMED30017175,SMED30035287
BP	GO:1902187	negative regulation of viral release fro...	6	2	0.09	0.00359	0.02651	SMED30000311,SMED30029415
BP	GO:0051588	regulation of neurotransmitter transport	65	5	1.03	0.00363	0.02651	SMED30002255,SMED30002257,SMED30008048,SMED30016193,SMED30031780
BP	GO:0032268	regulation of cellular protein metabolic...	1807	43	28.6	0.00373	0.02686	SMED30000311,SMED30001988,SMED30004319,SMED30004679,SMED30007095,SMED30007410,SMED30008048,SMED30009181,SMED30009695,SMED30009873,SMED30010444,SMED30012923,SMED30013316,SMED30013357,SMED30014140,SMED30014474,SMED30014738,SMED30014862,SMED30015300,SMED30015808,SMED30016165,SMED30016193,SMED30016760,SMED30017175,SMED30018986,SMED30019914,SMED30019975,SMED30020652,SMED30022344,SMED30022375,SMED30022…
BP	GO:0000165	MAPK cascade	702	21	11.11	0.00383	0.027	SMED30000311,SMED30001988,SMED30005551,SMED30008048,SMED30009181,SMED30009873,SMED30010822,SMED30014114,SMED30014474,SMED30014862,SMED30015808,SMED30017175,SMED30019914,SMED30019975,SMED30022703,SMED30026948,SMED30030448,SMED30032757,SMED30032979,SMED30034843,SMED30034946
BP	GO:0035088	establishment or maintenance of apical/b...	41	4	0.65	0.00391	0.027	SMED30009181,SMED30022344,SMED30023391,SMED30026948
BP	GO:0061245	establishment or maintenance of bipolar ...	41	4	0.65	0.00391	0.027	SMED30009181,SMED30022344,SMED30023391,SMED30026948
BP	GO:0016079	synaptic vesicle exocytosis	67	5	1.06	0.00414	0.02704	SMED30002255,SMED30002257,SMED30008048,SMED30016193,SMED30031780
BP	GO:0006622	protein targeting to lysosome	21	3	0.33	0.00421	0.02704	SMED30002262,SMED30027920,SMED30031265
BP	GO:0044403	symbiont process	663	20	10.49	0.00432	0.02704	SMED30000311,SMED30002262,SMED30002369,SMED30008485,SMED30009142,SMED30009695,SMED30009873,SMED30014474,SMED30016165,SMED30017036,SMED30018986,SMED30019975,SMED30025098,SMED30027920,SMED30029415,SMED30031265,SMED30031751,SMED30033839,SMED30035087,SMED30035617
BP	GO:0031344	regulation of cell projection organizati...	397	14	6.28	0.00436	0.02704	SMED30001988,SMED30002255,SMED30004435,SMED30005465,SMED30006334,SMED30009181,SMED30009695,SMED30012876,SMED30022344,SMED30024560,SMED30026948,SMED30031265,SMED30031780,SMED30034843
BP	GO:0051171	regulation of nitrogen compound metaboli...	3907	80	61.84	0.00438	0.02704	SMED30000311,SMED30001234,SMED30001988,SMED30002262,SMED30004319,SMED30004679,SMED30005681,SMED30006125,SMED30006548,SMED30007070,SMED30007095,SMED30007410,SMED30007705,SMED30007869,SMED30007950,SMED30008048,SMED30009142,SMED30009181,SMED30009376,SMED30009695,SMED30009858,SMED30009873,SMED30010444,SMED30010822,SMED30012378,SMED30012923,SMED30013316,SMED30013357,SMED30013473,SMED30013485,SMED30013…
BP	GO:1903900	regulation of viral life cycle	97	6	1.54	0.00439	0.02704	SMED30000311,SMED30014474,SMED30016165,SMED30018986,SMED30029415,SMED30031751
BP	GO:0006807	nitrogen compound metabolic process	7885	144	124.81	0.00449	0.02704	SMED30000311,SMED30000559,SMED30000713,SMED30001234,SMED30001369,SMED30001634,SMED30001988,SMED30002262,SMED30002316,SMED30002369,SMED30004009,SMED30004180,SMED30004319,SMED30004679,SMED30005042,SMED30005551,SMED30005681,SMED30006125,SMED30006548,SMED30007070,SMED30007095,SMED30007302,SMED30007363,SMED30007410,SMED30007457,SMED30007705,SMED30007869,SMED30007950,SMED30008048,SMED30008091,SMED30008…
BP	GO:0023014	signal transduction by protein phosphory...	713	21	11.29	0.00457	0.02704	SMED30000311,SMED30001988,SMED30005551,SMED30008048,SMED30009181,SMED30009873,SMED30010822,SMED30014114,SMED30014474,SMED30014862,SMED30015808,SMED30017175,SMED30019914,SMED30019975,SMED30022703,SMED30026948,SMED30030448,SMED30032757,SMED30032979,SMED30034843,SMED30034946
BP	GO:0046928	regulation of neurotransmitter secretion	43	4	0.68	0.00465	0.02704	SMED30002255,SMED30008048,SMED30016193,SMED30031780
BP	GO:1902749	regulation of cell cycle G2/M phase tran...	43	4	0.68	0.00465	0.02704	SMED30005465,SMED30014738,SMED30015375,SMED30035575
BP	GO:1902532	negative regulation of intracellular sig...	277	11	4.38	0.00468	0.02704	SMED30007705,SMED30017175,SMED30018986,SMED30019914,SMED30019975,SMED30021696,SMED30022078,SMED30030448,SMED30032979,SMED30034843,SMED30034946
BP	GO:0006886	intracellular protein transport	715	21	11.32	0.00472	0.02704	SMED30001234,SMED30002255,SMED30002257,SMED30002262,SMED30002369,SMED30005551,SMED30005681,SMED30008485,SMED30009797,SMED30012378,SMED30012923,SMED30014511,SMED30016090,SMED30016760,SMED30017036,SMED30023391,SMED30027920,SMED30028665,SMED30029971,SMED30031265,SMED30035087
BP	GO:0030224	monocyte differentiation	22	3	0.35	0.00482	0.02704	SMED30022992,SMED30033839,SMED30034967
BP	GO:1903131	mononuclear cell differentiation	22	3	0.35	0.00482	0.02704	SMED30022992,SMED30033839,SMED30034967
BP	GO:0016032	viral process	624	19	9.88	0.00487	0.02704	SMED30000311,SMED30002262,SMED30002369,SMED30008485,SMED30009142,SMED30009695,SMED30009873,SMED30014474,SMED30016165,SMED30017036,SMED30018986,SMED30019975,SMED30025098,SMED30027920,SMED30029415,SMED30031751,SMED30033839,SMED30035087,SMED30035617
BP	GO:0001731	formation of translation preinitiation c...	7	2	0.11	0.00497	0.02704	SMED30013357,SMED30022375
BP	GO:0051665	membrane raft localization	7	2	0.11	0.00497	0.02704	SMED30002257,SMED30009695
BP	GO:1903918	regulation of actin filament severing	7	2	0.11	0.00497	0.02704	SMED30022992,SMED30034967
BP	GO:1903919	negative regulation of actin filament se...	7	2	0.11	0.00497	0.02704	SMED30022992,SMED30034967
BP	GO:1903902	positive regulation of viral life cycle	70	5	1.11	0.00499	0.02704	SMED30014474,SMED30016165,SMED30018986,SMED30029415,SMED30031751
BP	GO:0099003	vesicle-mediated transport in synapse	100	6	1.58	0.00509	0.02729	SMED30002255,SMED30002257,SMED30008048,SMED30016193,SMED30017036,SMED30031780
BP	GO:0000910	cytokinesis	133	7	2.11	0.00523	0.02762	SMED30005465,SMED30009695,SMED30016165,SMED30016193,SMED30022992,SMED30023391,SMED30034967
BP	GO:0035303	regulation of dephosphorylation	71	5	1.12	0.0053	0.02762	SMED30003117,SMED30014114,SMED30016760,SMED30019914,SMED30035287
BP	GO:0006623	protein targeting to vacuole	23	3	0.36	0.00548	0.02762	SMED30002262,SMED30027920,SMED30031265
BP	GO:0030219	megakaryocyte differentiation	23	3	0.36	0.00548	0.02762	SMED30014114,SMED30033466,SMED30033839
BP	GO:0042255	ribosome assembly	45	4	0.71	0.00548	0.02762	SMED30002369,SMED30008485,SMED30018986,SMED30028665
BP	GO:0061462	protein localization to lysosome	23	3	0.36	0.00548	0.02762	SMED30002262,SMED30027920,SMED30031265
BP	GO:0016050	vesicle organization	208	9	3.29	0.00592	0.02916	SMED30001192,SMED30002257,SMED30004783,SMED30005465,SMED30014474,SMED30017937,SMED30029415,SMED30031780,SMED30035087
BP	GO:1901987	regulation of cell cycle phase transitio...	208	9	3.29	0.00592	0.02916	SMED30005465,SMED30014738,SMED30015375,SMED30018986,SMED30022344,SMED30029601,SMED30032577,SMED30035287,SMED30035575
BP	GO:0030010	establishment of cell polarity	73	5	1.16	0.00596	0.02916	SMED30008048,SMED30009181,SMED30014511,SMED30022344,SMED30026948
BP	GO:0120036	plasma membrane bounded cell projection ...	876	24	13.87	0.0061	0.02916	SMED30001988,SMED30002255,SMED30003117,SMED30005465,SMED30005551,SMED30006334,SMED30008048,SMED30009181,SMED30009695,SMED30012876,SMED30014114,SMED30014511,SMED30022344,SMED30022992,SMED30023391,SMED30024560,SMED30026948,SMED30029415,SMED30031265,SMED30031780,SMED30032757,SMED30034050,SMED30034843,SMED30034967
BP	GO:0043409	negative regulation of MAPK cascade	104	6	1.65	0.00615	0.02916	SMED30017175,SMED30019914,SMED30019975,SMED30030448,SMED30034843,SMED30034946
BP	GO:0070727	cellular macromolecule localization	1278	32	20.23	0.00615	0.02916	SMED30001234,SMED30002255,SMED30002257,SMED30002262,SMED30002369,SMED30005465,SMED30005551,SMED30005681,SMED30008485,SMED30009695,SMED30009797,SMED30012378,SMED30012923,SMED30014511,SMED30016090,SMED30016760,SMED30017036,SMED30018086,SMED30018986,SMED30019914,SMED30022344,SMED30023391,SMED30027920,SMED30028665,SMED30029415,SMED30029971,SMED30030007,SMED30031265,SMED30032757,SMED30033865,SMED30034…
BP	GO:0007029	endoplasmic reticulum organization	24	3	0.38	0.00619	0.02916	SMED30014511,SMED30015550,SMED30029415
BP	GO:0006892	post-Golgi vesicle-mediated transport	105	6	1.66	0.00644	0.03001	SMED30001192,SMED30002257,SMED30002262,SMED30014511,SMED30017036,SMED30023391
BP	GO:0006412	translation	595	18	9.42	0.00649	0.03001	SMED30002369,SMED30007457,SMED30008485,SMED30012081,SMED30012923,SMED30013357,SMED30015942,SMED30018986,SMED30020652,SMED30022375,SMED30022837,SMED30028665,SMED30029457,SMED30029601,SMED30029716,SMED30031751,SMED30032577,SMED30033967
BP	GO:0035405	histone-threonine phosphorylation	8	2	0.13	0.00656	0.03006	SMED30016165,SMED30033865
BP	GO:0001738	morphogenesis of a polarized epithelium	140	7	2.22	0.00689	0.03128	SMED30010822,SMED30012378,SMED30014511,SMED30017036,SMED30022344,SMED30032757,SMED30032979
BP	GO:0090304	nucleic acid metabolic process	4330	86	68.54	0.00699	0.03145	SMED30000311,SMED30000559,SMED30000713,SMED30001234,SMED30001369,SMED30001634,SMED30001988,SMED30002262,SMED30002369,SMED30004180,SMED30005681,SMED30006125,SMED30006548,SMED30007070,SMED30007095,SMED30007302,SMED30007410,SMED30007457,SMED30007705,SMED30007869,SMED30007950,SMED30008349,SMED30008485,SMED30009142,SMED30009376,SMED30009858,SMED30009873,SMED30010822,SMED30012081,SMED30012480,SMED30012…
BP	GO:0080090	regulation of primary metabolic process	4099	82	64.88	0.00733	0.03234	SMED30000311,SMED30001234,SMED30001988,SMED30002262,SMED30004319,SMED30004679,SMED30005681,SMED30006125,SMED30006548,SMED30007070,SMED30007095,SMED30007410,SMED30007705,SMED30007869,SMED30007950,SMED30008048,SMED30008675,SMED30009142,SMED30009181,SMED30009376,SMED30009695,SMED30009858,SMED30009873,SMED30010444,SMED30010822,SMED30012378,SMED30012923,SMED30013316,SMED30013357,SMED30013473,SMED30013…
BP	GO:0098609	cell-cell adhesion	422	14	6.68	0.00736	0.03234	SMED30000129,SMED30001988,SMED30003117,SMED30005465,SMED30005681,SMED30009181,SMED30016212,SMED30022344,SMED30022992,SMED30023391,SMED30024560,SMED30026948,SMED30033967,SMED30034967
BP	GO:0006518	peptide metabolic process	697	20	11.03	0.00742	0.03234	SMED30002262,SMED30002369,SMED30007457,SMED30008485,SMED30012081,SMED30012923,SMED30013357,SMED30015942,SMED30018986,SMED30020652,SMED30022375,SMED30022837,SMED30027920,SMED30028665,SMED30029457,SMED30029601,SMED30029716,SMED30031751,SMED30032577,SMED30033967
BP	GO:0120035	regulation of plasma membrane bounded ce...	380	13	6.02	0.00757	0.03234	SMED30001988,SMED30002255,SMED30005465,SMED30006334,SMED30009181,SMED30009695,SMED30012876,SMED30022344,SMED30024560,SMED30026948,SMED30031265,SMED30031780,SMED30034843
BP	GO:0030030	cell projection organization	942	25	14.91	0.00763	0.03234	SMED30001988,SMED30002255,SMED30003117,SMED30004435,SMED30005465,SMED30005551,SMED30006334,SMED30008048,SMED30009181,SMED30009695,SMED30012876,SMED30014114,SMED30014511,SMED30022344,SMED30022992,SMED30023391,SMED30024560,SMED30026948,SMED30029415,SMED30031265,SMED30031780,SMED30032757,SMED30034050,SMED30034843,SMED30034967
BP	GO:0051648	vesicle localization	179	8	2.83	0.00769	0.03234	SMED30002255,SMED30002257,SMED30005465,SMED30008048,SMED30016193,SMED30029361,SMED30031780,SMED30035087
BP	GO:0051650	establishment of vesicle localization	179	8	2.83	0.00769	0.03234	SMED30002255,SMED30002257,SMED30005465,SMED30008048,SMED30016193,SMED30029361,SMED30031780,SMED30035087
BP	GO:0007399	nervous system development	1774	41	28.08	0.0077	0.03234	SMED30000129,SMED30001393,SMED30001988,SMED30002255,SMED30002918,SMED30003117,SMED30004435,SMED30005465,SMED30005551,SMED30007070,SMED30007457,SMED30007950,SMED30009181,SMED30009695,SMED30013522,SMED30014114,SMED30014511,SMED30017175,SMED30018542,SMED30019975,SMED30021224,SMED30022992,SMED30023391,SMED30023820,SMED30024560,SMED30026770,SMED30026948,SMED30029415,SMED30031265,SMED30031921,SMED30032…
BP	GO:0007010	cytoskeleton organization	994	26	15.73	0.00784	0.03259	SMED30000378,SMED30001988,SMED30003117,SMED30003155,SMED30003236,SMED30005465,SMED30005551,SMED30007705,SMED30008091,SMED30009181,SMED30009695,SMED30014114,SMED30016760,SMED30017937,SMED30018086,SMED30019914,SMED30022344,SMED30022992,SMED30023391,SMED30024063,SMED30026948,SMED30029361,SMED30030007,SMED30032757,SMED30032979,SMED30034967
BP	GO:0010720	positive regulation of cell development	257	10	4.07	0.00789	0.03259	SMED30001988,SMED30002255,SMED30005465,SMED30007950,SMED30009181,SMED30014114,SMED30021224,SMED30024560,SMED30026948,SMED30031265
BP	GO:0033120	positive regulation of RNA splicing	50	4	0.79	0.00796	0.03262	SMED30002262,SMED30018441,SMED30024961,SMED30027920
BP	GO:0043043	peptide biosynthetic process	610	18	9.66	0.0083	0.03282	SMED30002369,SMED30007457,SMED30008485,SMED30012081,SMED30012923,SMED30013357,SMED30015942,SMED30018986,SMED30020652,SMED30022375,SMED30022837,SMED30028665,SMED30029457,SMED30029601,SMED30029716,SMED30031751,SMED30032577,SMED30033967
BP	GO:0051036	regulation of endosome size	9	2	0.14	0.00834	0.03282	SMED30005465,SMED30031780
BP	GO:0071786	endoplasmic reticulum tubular network or...	9	2	0.14	0.00834	0.03282	SMED30014511,SMED30015550
BP	GO:0044419	interspecies interaction between organis...	705	20	11.16	0.00836	0.03282	SMED30000311,SMED30002262,SMED30002369,SMED30008485,SMED30009142,SMED30009695,SMED30009873,SMED30014474,SMED30016165,SMED30017036,SMED30018986,SMED30019975,SMED30025098,SMED30027920,SMED30029415,SMED30031265,SMED30031751,SMED30033839,SMED30035087,SMED30035617
BP	GO:0007041	lysosomal transport	51	4	0.81	0.00853	0.03282	SMED30002262,SMED30027920,SMED30031265,SMED30034050
BP	GO:0043407	negative regulation of MAP kinase activi...	51	4	0.81	0.00853	0.03282	SMED30017175,SMED30030448,SMED30034843,SMED30034946
BP	GO:0043549	regulation of kinase activity	659	19	10.43	0.00856	0.03282	SMED30001988,SMED30004319,SMED30004679,SMED30007095,SMED30009181,SMED30009695,SMED30014140,SMED30014474,SMED30014862,SMED30015808,SMED30016165,SMED30017175,SMED30022703,SMED30026948,SMED30030448,SMED30032757,SMED30034843,SMED30034946,SMED30035287
BP	GO:0072666	establishment of protein localization to...	27	3	0.43	0.00865	0.03282	SMED30002262,SMED30027920,SMED30031265
BP	GO:2000785	regulation of autophagosome assembly	27	3	0.43	0.00865	0.03282	SMED30006334,SMED30009695,SMED30031780
BP	GO:0044265	cellular macromolecule catabolic process	1002	26	15.86	0.00866	0.03282	SMED30001234,SMED30002262,SMED30002369,SMED30007705,SMED30008485,SMED30009858,SMED30009873,SMED30010822,SMED30012923,SMED30014474,SMED30014738,SMED30016760,SMED30017175,SMED30019186,SMED30019975,SMED30021692,SMED30022344,SMED30022375,SMED30023820,SMED30026162,SMED30027920,SMED30029601,SMED30029746,SMED30032577,SMED30032979,SMED30035287
BP	GO:0016311	dephosphorylation	302	11	4.78	0.00876	0.03295	SMED30003117,SMED30007070,SMED30014114,SMED30016760,SMED30019537,SMED30019914,SMED30022703,SMED30024560,SMED30030448,SMED30034946,SMED30035287
BP	GO:1901564	organonitrogen compound metabolic proces...	5341	102	84.54	0.00912	0.03405	SMED30000311,SMED30000559,SMED30001634,SMED30001988,SMED30002262,SMED30002316,SMED30002369,SMED30004009,SMED30004319,SMED30004679,SMED30005042,SMED30005551,SMED30007070,SMED30007095,SMED30007363,SMED30007410,SMED30007457,SMED30007705,SMED30007869,SMED30008048,SMED30008091,SMED30008349,SMED30008485,SMED30009181,SMED30009695,SMED30009873,SMED30010444,SMED30010468,SMED30010635,SMED30010822,SMED30010…
BP	GO:0043112	receptor metabolic process	114	6	1.8	0.00951	0.03455	SMED30002257,SMED30005465,SMED30012378,SMED30012876,SMED30031780,SMED30032979
BP	GO:0048468	cell development	1214	30	19.22	0.00951	0.03455	SMED30001988,SMED30002255,SMED30002257,SMED30003117,SMED30003236,SMED30004435,SMED30005465,SMED30005551,SMED30007070,SMED30007950,SMED30008048,SMED30009181,SMED30014114,SMED30014511,SMED30017175,SMED30021224,SMED30022344,SMED30022978,SMED30022992,SMED30023391,SMED30024560,SMED30026770,SMED30026948,SMED30029415,SMED30031265,SMED30031921,SMED30034050,SMED30034843,SMED30034967,SMED30035662
BP	GO:0032885	regulation of polysaccharide biosyntheti...	28	3	0.44	0.00957	0.03455	SMED30012378,SMED30017036,SMED30019537
BP	GO:0006914	autophagy	482	15	7.63	0.00984	0.03455	SMED30000311,SMED30002255,SMED30002262,SMED30003155,SMED30006334,SMED30009181,SMED30009695,SMED30012378,SMED30012876,SMED30014474,SMED30026948,SMED30027920,SMED30031751,SMED30031780,SMED30034967
BP	GO:0061919	process utilizing autophagic mechanism	482	15	7.63	0.00984	0.03455	SMED30000311,SMED30002255,SMED30002262,SMED30003155,SMED30006334,SMED30009181,SMED30009695,SMED30012378,SMED30012876,SMED30014474,SMED30026948,SMED30027920,SMED30031751,SMED30031780,SMED30034967
BP	GO:0071704	organic substance metabolic process	8676	154	137.33	0.01	0.03455	SMED30000009,SMED30000311,SMED30000559,SMED30000713,SMED30001234,SMED30001369,SMED30001634,SMED30001988,SMED30002257,SMED30002262,SMED30002316,SMED30002369,SMED30004009,SMED30004180,SMED30004319,SMED30004679,SMED30005042,SMED30005465,SMED30005551,SMED30005681,SMED30006125,SMED30006548,SMED30007070,SMED30007095,SMED30007302,SMED30007363,SMED30007410,SMED30007457,SMED30007705,SMED30007869,SMED30007…
BP	GO:0034613	cellular protein localization	1271	31	20.12	0.01006	0.03455	SMED30001234,SMED30002255,SMED30002257,SMED30002262,SMED30002369,SMED30005465,SMED30005551,SMED30005681,SMED30008485,SMED30009695,SMED30009797,SMED30012378,SMED30012923,SMED30014511,SMED30016090,SMED30016760,SMED30017036,SMED30018086,SMED30018986,SMED30019914,SMED30022344,SMED30023391,SMED30027920,SMED30028665,SMED30029415,SMED30029971,SMED30030007,SMED30031265,SMED30032757,SMED30033865,SMED30035…
BP	GO:0048519	negative regulation of biological proces...	3676	74	58.19	0.01019	0.03455	SMED30000103,SMED30000311,SMED30001234,SMED30001988,SMED30002257,SMED30002262,SMED30002369,SMED30003117,SMED30003236,SMED30004435,SMED30004679,SMED30005681,SMED30006334,SMED30007070,SMED30007410,SMED30007705,SMED30007950,SMED30008048,SMED30008091,SMED30008226,SMED30008349,SMED30008485,SMED30009858,SMED30009873,SMED30010444,SMED30010822,SMED30012378,SMED30012923,SMED30013316,SMED30014114,SMED30014…
BP	GO:0051704	multi-organism process	1430	34	22.64	0.01024	0.03455	SMED30000311,SMED30001192,SMED30002262,SMED30002369,SMED30003155,SMED30008485,SMED30009142,SMED30009514,SMED30009695,SMED30009873,SMED30013357,SMED30014114,SMED30014474,SMED30016165,SMED30017036,SMED30017175,SMED30017530,SMED30018986,SMED30019975,SMED30021461,SMED30022078,SMED30022978,SMED30025098,SMED30027258,SMED30027920,SMED30029415,SMED30031265,SMED30031751,SMED30031921,SMED30033839,SMED30034…
BP	GO:0030212	hyaluronan metabolic process	10	2	0.16	0.01032	0.03455	SMED30012378,SMED30017036
BP	GO:0030953	astral microtubule organization	10	2	0.16	0.01032	0.03455	SMED30005465,SMED30019914
BP	GO:0061740	protein targeting to lysosome involved i...	10	2	0.16	0.01032	0.03455	SMED30002262,SMED30027920
BP	GO:0071211	protein targeting to vacuole involved in...	10	2	0.16	0.01032	0.03455	SMED30002262,SMED30027920
BP	GO:0072318	clathrin coat disassembly	10	2	0.16	0.01032	0.03455	SMED30002262,SMED30027920
BP	GO:1901990	regulation of mitotic cell cycle phase t...	189	8	2.99	0.01049	0.03455	SMED30005465,SMED30014738,SMED30015375,SMED30018986,SMED30022344,SMED30029601,SMED30035287,SMED30035575
BP	GO:0044088	regulation of vacuole organization	29	3	0.46	0.01055	0.03455	SMED30006334,SMED30009695,SMED30031780
BP	GO:0051338	regulation of transferase activity	770	21	12.19	0.01061	0.03455	SMED30001988,SMED30004319,SMED30004679,SMED30007095,SMED30009181,SMED30009695,SMED30009873,SMED30013316,SMED30014140,SMED30014474,SMED30014862,SMED30015808,SMED30016165,SMED30017175,SMED30022703,SMED30026948,SMED30030448,SMED30032757,SMED30034843,SMED30034946,SMED30035287
BP	GO:0044237	cellular metabolic process	8491	151	134.4	0.01085	0.03455	SMED30000009,SMED30000311,SMED30000559,SMED30000713,SMED30001234,SMED30001369,SMED30001634,SMED30001988,SMED30002255,SMED30002257,SMED30002262,SMED30002316,SMED30002369,SMED30003117,SMED30003155,SMED30004009,SMED30004180,SMED30004319,SMED30004679,SMED30005042,SMED30005465,SMED30005551,SMED30005681,SMED30006125,SMED30006334,SMED30006548,SMED30007070,SMED30007095,SMED30007302,SMED30007410,SMED30007…
BP	GO:0051246	regulation of protein metabolic process	1922	43	30.42	0.011	0.03455	SMED30000311,SMED30001988,SMED30004319,SMED30004679,SMED30007095,SMED30007410,SMED30008048,SMED30009181,SMED30009695,SMED30009873,SMED30010444,SMED30012923,SMED30013316,SMED30013357,SMED30014140,SMED30014474,SMED30014738,SMED30014862,SMED30015300,SMED30015808,SMED30016165,SMED30016193,SMED30016760,SMED30017175,SMED30018986,SMED30019914,SMED30019975,SMED30020652,SMED30022344,SMED30022375,SMED30022…
BP	GO:0034109	homotypic cell-cell adhesion	55	4	0.87	0.01109	0.03455	SMED30022344,SMED30022992,SMED30023391,SMED30034967
BP	GO:0071158	positive regulation of cell cycle arrest	85	5	1.35	0.01118	0.03455	SMED30001988,SMED30017175,SMED30029601,SMED30032577,SMED30035287
BP	GO:0000289	nuclear-transcribed mRNA poly(A) tail sh...	30	3	0.47	0.01159	0.03455	SMED30012923,SMED30022375,SMED30029601
BP	GO:0031032	actomyosin structure organization	119	6	1.88	0.0116	0.03455	SMED30001988,SMED30007705,SMED30014114,SMED30022992,SMED30032979,SMED30034967
BP	GO:0051017	actin filament bundle assembly	86	5	1.36	0.01173	0.03455	SMED30001988,SMED30007705,SMED30016760,SMED30022344,SMED30032979
BP	GO:0061572	actin filament bundle organization	86	5	1.36	0.01173	0.03455	SMED30001988,SMED30007705,SMED30016760,SMED30022344,SMED30032979
BP	GO:0010921	regulation of phosphatase activity	56	4	0.89	0.0118	0.03455	SMED30003117,SMED30014114,SMED30016760,SMED30019914
BP	GO:0045070	positive regulation of viral genome repl...	56	4	0.89	0.0118	0.03455	SMED30016165,SMED30018986,SMED30029415,SMED30031751
BP	GO:0045859	regulation of protein kinase activity	633	18	10.02	0.01185	0.03455	SMED30001988,SMED30004319,SMED30004679,SMED30007095,SMED30009181,SMED30009695,SMED30014140,SMED30014474,SMED30014862,SMED30015808,SMED30016165,SMED30017175,SMED30022703,SMED30026948,SMED30030448,SMED30032757,SMED30034843,SMED30034946
BP	GO:0048523	negative regulation of cellular process	3116	64	49.32	0.01189	0.03455	SMED30000103,SMED30001988,SMED30002257,SMED30002262,SMED30003117,SMED30003236,SMED30004435,SMED30004679,SMED30005681,SMED30006334,SMED30007070,SMED30007410,SMED30007705,SMED30007950,SMED30008048,SMED30008091,SMED30008226,SMED30008349,SMED30009858,SMED30009873,SMED30010444,SMED30010822,SMED30012378,SMED30013316,SMED30014114,SMED30014140,SMED30014474,SMED30014738,SMED30015300,SMED30015808,SMED30016…
BP	GO:0006417	regulation of translation	233	9	3.69	0.01198	0.03455	SMED30012923,SMED30013357,SMED30018986,SMED30020652,SMED30022375,SMED30029601,SMED30029716,SMED30031751,SMED30032577
BP	GO:0016071	mRNA metabolic process	829	22	13.12	0.01209	0.03455	SMED30001234,SMED30002262,SMED30002369,SMED30007950,SMED30008485,SMED30009142,SMED30009858,SMED30010822,SMED30012923,SMED30013485,SMED30014738,SMED30018441,SMED30020375,SMED30022375,SMED30024961,SMED30025853,SMED30027920,SMED30029601,SMED30029746,SMED30032577,SMED30034217,SMED30035290
BP	GO:0030859	polarized epithelial cell differentiatio...	11	2	0.17	0.01249	0.03455	SMED30014511,SMED30022344
BP	GO:0048739	cardiac muscle fiber development	11	2	0.17	0.01249	0.03455	SMED30022992,SMED30034967
BP	GO:0051085	chaperone cofactor-dependent protein ref...	11	2	0.17	0.01249	0.03455	SMED30002262,SMED30027920
BP	GO:0061738	late endosomal microautophagy	11	2	0.17	0.01249	0.03455	SMED30002262,SMED30027920
BP	GO:0085029	extracellular matrix assembly	11	2	0.17	0.01249	0.03455	SMED30022992,SMED30034967
BP	GO:1904764	chaperone-mediated autophagy translocati...	11	2	0.17	0.01249	0.03455	SMED30002262,SMED30027920
BP	GO:1903313	positive regulation of mRNA metabolic pr...	57	4	0.9	0.01254	0.03455	SMED30002262,SMED30018441,SMED30024961,SMED30027920
BP	GO:0044238	primary metabolic process	8327	148	131.81	0.01316	0.03455	SMED30000009,SMED30000311,SMED30000559,SMED30000713,SMED30001234,SMED30001369,SMED30001634,SMED30001988,SMED30002262,SMED30002316,SMED30002369,SMED30004009,SMED30004180,SMED30004319,SMED30004679,SMED30005042,SMED30005551,SMED30005681,SMED30006125,SMED30006548,SMED30007070,SMED30007095,SMED30007302,SMED30007363,SMED30007410,SMED30007457,SMED30007705,SMED30007869,SMED30007950,SMED30008048,SMED30008…
BP	GO:0050767	regulation of neurogenesis	453	14	7.17	0.01316	0.03455	SMED30001988,SMED30002255,SMED30004435,SMED30005465,SMED30007070,SMED30007950,SMED30009181,SMED30014114,SMED30017175,SMED30021224,SMED30024560,SMED30026948,SMED30031265,SMED30034843
BP	GO:0006950	response to stress	2843	59	45	0.01319	0.03455	SMED30000103,SMED30000311,SMED30001192,SMED30001988,SMED30002255,SMED30002257,SMED30002262,SMED30003155,SMED30004319,SMED30007070,SMED30007095,SMED30007410,SMED30007705,SMED30008091,SMED30008349,SMED30009142,SMED30009514,SMED30009695,SMED30009873,SMED30010444,SMED30010822,SMED30012876,SMED30013473,SMED30014114,SMED30014140,SMED30014862,SMED30015300,SMED30015375,SMED30015550,SMED30015808,SMED30016…
BP	GO:0019058	viral life cycle	279	10	4.42	0.01351	0.03455	SMED30000311,SMED30009873,SMED30014474,SMED30016165,SMED30018986,SMED30019975,SMED30025098,SMED30029415,SMED30031751,SMED30035617
BP	GO:0022613	ribonucleoprotein complex biogenesis	410	13	6.49	0.01368	0.03455	SMED30002369,SMED30008485,SMED30009142,SMED30013357,SMED30014738,SMED30016808,SMED30018986,SMED30022375,SMED30025098,SMED30025853,SMED30028665,SMED30032577,SMED30035290
BP	GO:0031175	neuron projection development	595	17	9.42	0.01368	0.03455	SMED30001988,SMED30002255,SMED30003117,SMED30005465,SMED30005551,SMED30009181,SMED30014114,SMED30014511,SMED30022992,SMED30023391,SMED30024560,SMED30026948,SMED30029415,SMED30031265,SMED30034050,SMED30034843,SMED30034967
BP	GO:0032881	regulation of polysaccharide metabolic p...	32	3	0.51	0.01384	0.03455	SMED30012378,SMED30017036,SMED30019537
BP	GO:0072665	protein localization to vacuole	32	3	0.51	0.01384	0.03455	SMED30002262,SMED30027920,SMED30031265
BP	GO:0006334	nucleosome assembly	59	4	0.93	0.0141	0.03455	SMED30009514,SMED30021461,SMED30028420,SMED30033466
BP	GO:0140029	exocytic process	59	4	0.93	0.0141	0.03455	SMED30002257,SMED30009695,SMED30014511,SMED30016193
BP	GO:0045055	regulated exocytosis	161	7	2.55	0.01419	0.03455	SMED30002255,SMED30002257,SMED30005465,SMED30008048,SMED30015300,SMED30016193,SMED30031780
BP	GO:0002092	positive regulation of receptor internal...	12	2	0.19	0.01483	0.03455	SMED30012876,SMED30032979
BP	GO:0007007	inner mitochondrial membrane organizatio...	12	2	0.19	0.01483	0.03455	SMED30000130,SMED30033722
BP	GO:0032486	Rap protein signal transduction	12	2	0.19	0.01483	0.03455	SMED30008048,SMED30022344
BP	GO:0034063	stress granule assembly	12	2	0.19	0.01483	0.03455	SMED30018986,SMED30032577
BP	GO:0061741	chaperone-mediated protein transport inv...	12	2	0.19	0.01483	0.03455	SMED30002262,SMED30027920
BP	GO:0072319	vesicle uncoating	12	2	0.19	0.01483	0.03455	SMED30002262,SMED30027920
BP	GO:0022406	membrane docking	61	4	0.97	0.01578	0.03455	SMED30002257,SMED30009695,SMED30014511,SMED30022344
BP	GO:0001880	Mullerian duct regression	1	1	0.02	0.01583	0.03455	SMED30031921
BP	GO:0001927	exocyst assembly	1	1	0.02	0.01583	0.03455	SMED30009695
BP	GO:0001928	regulation of exocyst assembly	1	1	0.02	0.01583	0.03455	SMED30009695
BP	GO:0001958	endochondral ossification	1	1	0.02	0.01583	0.03455	SMED30014114
BP	GO:0002051	osteoblast fate commitment	1	1	0.02	0.01583	0.03455	SMED30031921
BP	GO:0003138	primary heart field specification	1	1	0.02	0.01583	0.03455	SMED30014114
BP	GO:0003172	sinoatrial valve development	1	1	0.02	0.01583	0.03455	SMED30014114
BP	GO:0003185	sinoatrial valve morphogenesis	1	1	0.02	0.01583	0.03455	SMED30014114
BP	GO:0006617	SRP-dependent cotranslational protein ta...	1	1	0.02	0.01583	0.03455	SMED30029971
BP	GO:0033217	regulation of transcription from RNA pol...	1	1	0.02	0.01583	0.03455	SMED30013473
BP	GO:0034770	histone H4-K20 methylation	1	1	0.02	0.01583	0.03455	SMED30005042
BP	GO:0034773	histone H4-K20 trimethylation	1	1	0.02	0.01583	0.03455	SMED30005042
BP	GO:0035983	response to trichostatin A	1	1	0.02	0.01583	0.03455	SMED30014114
BP	GO:0035984	cellular response to trichostatin A	1	1	0.02	0.01583	0.03455	SMED30014114
BP	GO:0036075	replacement ossification	1	1	0.02	0.01583	0.03455	SMED30014114
BP	GO:0051176	positive regulation of sulfur metabolic ...	1	1	0.02	0.01583	0.03455	SMED30033839
BP	GO:0051601	exocyst localization	1	1	0.02	0.01583	0.03455	SMED30009695
BP	GO:0051694	pointed-end actin filament capping	1	1	0.02	0.01583	0.03455	SMED30003236
BP	GO:0060161	positive regulation of dopamine receptor...	1	1	0.02	0.01583	0.03455	SMED30014738
BP	GO:0060178	regulation of exocyst localization	1	1	0.02	0.01583	0.03455	SMED30009695
BP	GO:0061502	early endosome to recycling endosome tra...	1	1	0.02	0.01583	0.03455	SMED30004783
BP	GO:0071955	recycling endosome to Golgi transport	1	1	0.02	0.01583	0.03455	SMED30006334
BP	GO:0100057	regulation of phenotypic switching by tr...	1	1	0.02	0.01583	0.03455	SMED30033839
BP	GO:0106020	regulation of vesicle docking	1	1	0.02	0.01583	0.03455	SMED30009695
BP	GO:1900239	regulation of phenotypic switching	1	1	0.02	0.01583	0.03455	SMED30033839
BP	GO:1902954	regulation of early endosome to recyclin...	1	1	0.02	0.01583	0.03455	SMED30004783
BP	GO:1903365	regulation of fear response	1	1	0.02	0.01583	0.03455	SMED30014114
BP	GO:1903367	positive regulation of fear response	1	1	0.02	0.01583	0.03455	SMED30014114
BP	GO:1903371	regulation of endoplasmic reticulum tubu...	1	1	0.02	0.01583	0.03455	SMED30015550
BP	GO:1903899	positive regulation of PERK-mediated unf...	1	1	0.02	0.01583	0.03455	SMED30015550
BP	GO:1904826	regulation of hydrogen sulfide biosynthe...	1	1	0.02	0.01583	0.03455	SMED30033839
BP	GO:1904828	positive regulation of hydrogen sulfide ...	1	1	0.02	0.01583	0.03455	SMED30033839
BP	GO:1904990	regulation of adenylate cyclase-inhibiti...	1	1	0.02	0.01583	0.03455	SMED30014738
BP	GO:1904992	positive regulation of adenylate cyclase...	1	1	0.02	0.01583	0.03455	SMED30014738
BP	GO:2000822	regulation of behavioral fear response	1	1	0.02	0.01583	0.03455	SMED30014114
BP	GO:2000987	positive regulation of behavioral fear r...	1	1	0.02	0.01583	0.03455	SMED30014114
BP	GO:2001013	epithelial cell proliferation involved i...	1	1	0.02	0.01583	0.03455	SMED30014114
BP	GO:0009617	response to bacterium	204	8	3.23	0.01602	0.03455	SMED30000311,SMED30001192,SMED30009514,SMED30014114,SMED30017175,SMED30017530,SMED30021461,SMED30031265
BP	GO:0032088	negative regulation of NF-kappaB transcr...	93	5	1.47	0.01602	0.03455	SMED30015808,SMED30017175,SMED30019186,SMED30019975,SMED30032979
BP	GO:0048489	synaptic vesicle transport	93	5	1.47	0.01602	0.03455	SMED30002255,SMED30002257,SMED30008048,SMED30016193,SMED30031780
BP	GO:0097479	synaptic vesicle localization	93	5	1.47	0.01602	0.03455	SMED30002255,SMED30002257,SMED30008048,SMED30016193,SMED30031780
BP	GO:0097480	establishment of synaptic vesicle locali...	93	5	1.47	0.01602	0.03455	SMED30002255,SMED30002257,SMED30008048,SMED30016193,SMED30031780
BP	GO:0006402	mRNA catabolic process	374	12	5.92	0.0161	0.03455	SMED30001234,SMED30002262,SMED30002369,SMED30008485,SMED30009858,SMED30010822,SMED30012923,SMED30022375,SMED30027920,SMED30029601,SMED30029746,SMED30032577
BP	GO:0022610	biological adhesion	703	19	11.13	0.01611	0.03455	SMED30000129,SMED30001988,SMED30002257,SMED30003117,SMED30005465,SMED30005681,SMED30009181,SMED30015300,SMED30016212,SMED30018086,SMED30019537,SMED30022344,SMED30022992,SMED30023391,SMED30024560,SMED30026948,SMED30031265,SMED30033967,SMED30034967
BP	GO:0045022	early endosome to late endosome transpor...	34	3	0.54	0.01632	0.03455	SMED30004783,SMED30022344,SMED30031780
BP	GO:0098927	vesicle-mediated transport between endos...	34	3	0.54	0.01632	0.03455	SMED30004783,SMED30022344,SMED30031780
BP	GO:0045787	positive regulation of cell cycle	375	12	5.94	0.01641	0.03455	SMED30001988,SMED30005465,SMED30008091,SMED30012923,SMED30015375,SMED30016165,SMED30017175,SMED30018986,SMED30022344,SMED30029601,SMED30032577,SMED30035287
BP	GO:0044087	regulation of cellular component biogene...	560	16	8.86	0.01652	0.03455	SMED30000103,SMED30001988,SMED30002262,SMED30003236,SMED30006334,SMED30008048,SMED30009376,SMED30009695,SMED30012876,SMED30014474,SMED30017175,SMED30017937,SMED30018986,SMED30022344,SMED30027920,SMED30031780
BP	GO:0051169	nuclear transport	288	10	4.56	0.01653	0.03455	SMED30001234,SMED30007950,SMED30009142,SMED30012923,SMED30016090,SMED30019910,SMED30021318,SMED30028665,SMED30029297,SMED30035617
BP	GO:0031497	chromatin assembly	62	4	0.98	0.01666	0.03455	SMED30009514,SMED30021461,SMED30028420,SMED30033466
BP	GO:0031532	actin cytoskeleton reorganization	62	4	0.98	0.01666	0.03455	SMED30001988,SMED30009695,SMED30022992,SMED30034967
BP	GO:0051261	protein depolymerization	62	4	0.98	0.01666	0.03455	SMED30002262,SMED30003236,SMED30022344,SMED30027920
BP	GO:0006836	neurotransmitter transport	206	8	3.26	0.01689	0.03489	SMED30002255,SMED30002257,SMED30002262,SMED30008048,SMED30016193,SMED30027920,SMED30031780,SMED30032979
BP	GO:0032386	regulation of intracellular transport	333	11	5.27	0.01714	0.0351	SMED30002255,SMED30002257,SMED30004783,SMED30005465,SMED30005681,SMED30008048,SMED30016090,SMED30016193,SMED30022344,SMED30023391,SMED30031780
BP	GO:0050790	regulation of catalytic activity	1538	35	24.35	0.01722	0.0351	SMED30000103,SMED30001988,SMED30003117,SMED30004319,SMED30004679,SMED30006334,SMED30007095,SMED30007410,SMED30009181,SMED30009695,SMED30009873,SMED30010444,SMED30013316,SMED30014114,SMED30014140,SMED30014474,SMED30014862,SMED30015300,SMED30015808,SMED30016165,SMED30016760,SMED30017175,SMED30018986,SMED30019914,SMED30022344,SMED30022703,SMED30024063,SMED30026948,SMED30030448,SMED30031265,SMED30032…
BP	GO:0021591	ventricular system development	13	2	0.21	0.01734	0.0351	SMED30022992,SMED30034967
BP	GO:0045669	positive regulation of osteoblast differ...	13	2	0.21	0.01734	0.0351	SMED30014114,SMED30031921
BP	GO:1902188	positive regulation of viral release fro...	13	2	0.21	0.01734	0.0351	SMED30014474,SMED30029415
BP	GO:0043254	regulation of protein complex assembly	249	9	3.94	0.01777	0.0358	SMED30001988,SMED30002262,SMED30003236,SMED30009376,SMED30009695,SMED30017175,SMED30018986,SMED30022344,SMED30027920
BP	GO:0050684	regulation of mRNA processing	131	6	2.07	0.0179	0.0358	SMED30002262,SMED30007950,SMED30013485,SMED30018441,SMED30024961,SMED30027920
BP	GO:1902115	regulation of organelle assembly	131	6	2.07	0.0179	0.0358	SMED30006334,SMED30009695,SMED30012876,SMED30014474,SMED30022344,SMED30031780
BP	GO:0017156	calcium ion regulated exocytosis	96	5	1.52	0.01815	0.03616	SMED30002255,SMED30002257,SMED30008048,SMED30016193,SMED30031780
BP	GO:0007049	cell cycle	1491	34	23.6	0.01833	0.03637	SMED30001988,SMED30002262,SMED30005465,SMED30007869,SMED30008091,SMED30008675,SMED30009181,SMED30009695,SMED30009873,SMED30012923,SMED30013485,SMED30014738,SMED30015375,SMED30016090,SMED30016165,SMED30016193,SMED30017175,SMED30018986,SMED30019537,SMED30019914,SMED30022344,SMED30022978,SMED30022992,SMED30023391,SMED30027920,SMED30029361,SMED30029601,SMED30030007,SMED30032577,SMED30033865,SMED30034…
BP	GO:0043484	regulation of RNA splicing	132	6	2.09	0.01851	0.03646	SMED30002262,SMED30007950,SMED30018441,SMED30018534,SMED30024961,SMED30027920
BP	GO:0042147	retrograde transport, endosome to Golgi	64	4	1.01	0.01852	0.03646	SMED30002257,SMED30006334,SMED30012378,SMED30012876
BP	GO:1902531	regulation of intracellular signal trans...	1332	31	21.08	0.01862	0.03652	SMED30000311,SMED30001988,SMED30002877,SMED30007095,SMED30007410,SMED30007705,SMED30008048,SMED30009873,SMED30014140,SMED30014474,SMED30014596,SMED30014738,SMED30014862,SMED30015808,SMED30016193,SMED30017175,SMED30018986,SMED30019914,SMED30019975,SMED30021696,SMED30022078,SMED30022344,SMED30022703,SMED30026770,SMED30029415,SMED30030448,SMED30032757,SMED30032979,SMED30034843,SMED30034946,SMED30035…
BP	GO:0048024	regulation of mRNA splicing, via spliceo...	97	5	1.54	0.0189	0.03692	SMED30002262,SMED30007950,SMED30018441,SMED30024961,SMED30027920
BP	GO:0015031	protein transport	1176	28	18.61	0.01912	0.0371	SMED30001192,SMED30001234,SMED30002255,SMED30002257,SMED30002262,SMED30002369,SMED30005465,SMED30005551,SMED30005681,SMED30008485,SMED30009797,SMED30012378,SMED30012876,SMED30012923,SMED30014474,SMED30014511,SMED30016090,SMED30016760,SMED30017036,SMED30019975,SMED30022992,SMED30023391,SMED30027920,SMED30028665,SMED30029971,SMED30031265,SMED30034967,SMED30035087
BP	GO:0072659	protein localization to plasma membrane	171	7	2.71	0.01914	0.0371	SMED30002257,SMED30005465,SMED30005551,SMED30012378,SMED30014511,SMED30019914,SMED30023391
BP	GO:0006986	response to unfolded protein	134	6	2.12	0.01978	0.03807	SMED30000103,SMED30002262,SMED30007070,SMED30015550,SMED30016760,SMED30027920
BP	GO:0010468	regulation of gene expression	3134	63	49.61	0.01979	0.03807	SMED30000311,SMED30001234,SMED30002262,SMED30002369,SMED30005681,SMED30006125,SMED30006548,SMED30007070,SMED30007095,SMED30007410,SMED30007705,SMED30007950,SMED30008485,SMED30009142,SMED30009376,SMED30009858,SMED30009873,SMED30010822,SMED30012923,SMED30013316,SMED30013357,SMED30013473,SMED30013485,SMED30013516,SMED30014114,SMED30014140,SMED30015808,SMED30016090,SMED30016165,SMED30017175,SMED30018…
BP	GO:0001702	gastrulation with mouth forming second	14	2	0.22	0.02003	0.03824	SMED30024063,SMED30032757
BP	GO:0030101	natural killer cell activation	14	2	0.22	0.02003	0.03824	SMED30002257,SMED30033839
BP	GO:0007040	lysosome organization	37	3	0.59	0.02047	0.03835	SMED30001192,SMED30026770,SMED30034050
BP	GO:0019076	viral release from host cell	37	3	0.59	0.02047	0.03835	SMED30000311,SMED30014474,SMED30029415
BP	GO:0035890	exit from host	37	3	0.59	0.02047	0.03835	SMED30000311,SMED30014474,SMED30029415
BP	GO:0035891	exit from host cell	37	3	0.59	0.02047	0.03835	SMED30000311,SMED30014474,SMED30029415
BP	GO:0080171	lytic vacuole organization	37	3	0.59	0.02047	0.03835	SMED30001192,SMED30026770,SMED30034050
BP	GO:0022008	neurogenesis	1080	26	17.1	0.0209	0.03901	SMED30001988,SMED30002255,SMED30003117,SMED30004435,SMED30005465,SMED30005551,SMED30007070,SMED30007950,SMED30009181,SMED30014114,SMED30014511,SMED30017175,SMED30021224,SMED30022992,SMED30023391,SMED30023820,SMED30024560,SMED30026770,SMED30026948,SMED30029415,SMED30031265,SMED30032757,SMED30034050,SMED30034174,SMED30034843,SMED30034967
BP	GO:0031329	regulation of cellular catabolic process	674	18	10.67	0.02107	0.03919	SMED30001234,SMED30002255,SMED30002262,SMED30006334,SMED30009695,SMED30009858,SMED30009873,SMED30010822,SMED30012876,SMED30014738,SMED30017175,SMED30019537,SMED30022344,SMED30027920,SMED30031751,SMED30031780,SMED30032577,SMED30034967
BP	GO:0000278	mitotic cell cycle	875	22	13.85	0.0212	0.03928	SMED30001988,SMED30005465,SMED30008091,SMED30009873,SMED30012923,SMED30014738,SMED30015375,SMED30016090,SMED30016165,SMED30018986,SMED30019537,SMED30019914,SMED30022344,SMED30022992,SMED30023391,SMED30029361,SMED30029601,SMED30030007,SMED30033865,SMED30034967,SMED30035287,SMED30035575
BP	GO:0015833	peptide transport	1188	28	18.8	0.02154	0.03977	SMED30001192,SMED30001234,SMED30002255,SMED30002257,SMED30002262,SMED30002369,SMED30005465,SMED30005551,SMED30005681,SMED30008485,SMED30009797,SMED30012378,SMED30012876,SMED30012923,SMED30014474,SMED30014511,SMED30016090,SMED30016760,SMED30017036,SMED30019975,SMED30022992,SMED30023391,SMED30027920,SMED30028665,SMED30029971,SMED30031265,SMED30034967,SMED30035087
BP	GO:0050794	regulation of cellular process	7638	136	120.9	0.02163	0.03979	SMED30000103,SMED30000311,SMED30000378,SMED30000559,SMED30001192,SMED30001234,SMED30001988,SMED30002255,SMED30002257,SMED30002262,SMED30002877,SMED30003117,SMED30003155,SMED30003236,SMED30003885,SMED30004319,SMED30004435,SMED30004679,SMED30004783,SMED30005465,SMED30005551,SMED30005681,SMED30006125,SMED30006334,SMED30006548,SMED30007070,SMED30007095,SMED30007410,SMED30007705,SMED30007869,SMED30007…
BP	GO:0010467	gene expression	4035	78	63.87	0.02176	0.03983	SMED30000311,SMED30001234,SMED30002262,SMED30002369,SMED30005681,SMED30006125,SMED30006548,SMED30007070,SMED30007095,SMED30007410,SMED30007457,SMED30007705,SMED30007950,SMED30008485,SMED30009142,SMED30009376,SMED30009858,SMED30009873,SMED30010822,SMED30012081,SMED30012480,SMED30012923,SMED30013316,SMED30013357,SMED30013473,SMED30013485,SMED30013516,SMED30013552,SMED30014114,SMED30014140,SMED30014…
BP	GO:0034248	regulation of cellular amide metabolic p...	258	9	4.08	0.02181	0.03983	SMED30012923,SMED30013357,SMED30018986,SMED30020652,SMED30022375,SMED30029601,SMED30029716,SMED30031751,SMED30032577
BP	GO:0022402	cell cycle process	1137	27	18	0.02191	0.03987	SMED30001988,SMED30005465,SMED30008091,SMED30008675,SMED30009695,SMED30009873,SMED30012923,SMED30014738,SMED30015375,SMED30016090,SMED30016165,SMED30016193,SMED30017175,SMED30018986,SMED30019537,SMED30019914,SMED30022344,SMED30022992,SMED30023391,SMED30029361,SMED30029601,SMED30030007,SMED30032577,SMED30033865,SMED30034967,SMED30035287,SMED30035575
BP	GO:0006470	protein dephosphorylation	217	8	3.43	0.0223	0.04036	SMED30007070,SMED30016760,SMED30019537,SMED30022703,SMED30024560,SMED30030448,SMED30034946,SMED30035287
BP	GO:0031399	regulation of protein modification proce...	1298	30	20.55	0.02234	0.04036	SMED30000311,SMED30001988,SMED30004319,SMED30004679,SMED30007095,SMED30007410,SMED30008048,SMED30009181,SMED30009695,SMED30009873,SMED30013316,SMED30014140,SMED30014474,SMED30014862,SMED30015808,SMED30016165,SMED30016193,SMED30016760,SMED30017175,SMED30019914,SMED30019975,SMED30022703,SMED30026948,SMED30030448,SMED30032577,SMED30032757,SMED30032979,SMED30034843,SMED30034946,SMED30035287
BP	GO:0031623	receptor internalization	68	4	1.08	0.02262	0.04059	SMED30012378,SMED30012876,SMED30031780,SMED30032979
BP	GO:0008104	protein localization	1734	38	27.45	0.02272	0.04059	SMED30000311,SMED30001192,SMED30001234,SMED30002255,SMED30002257,SMED30002262,SMED30002369,SMED30005465,SMED30005551,SMED30005681,SMED30008485,SMED30009695,SMED30009797,SMED30012378,SMED30012876,SMED30012923,SMED30014474,SMED30014511,SMED30016090,SMED30016760,SMED30017036,SMED30018086,SMED30018986,SMED30019914,SMED30019975,SMED30022344,SMED30022992,SMED30023391,SMED30027920,SMED30028665,SMED30029…
BP	GO:0010971	positive regulation of G2/M transition o...	15	2	0.24	0.02287	0.04059	SMED30005465,SMED30015375
BP	GO:0045652	regulation of megakaryocyte differentiat...	15	2	0.24	0.02287	0.04059	SMED30014114,SMED30033466
BP	GO:1900087	positive regulation of G1/S transition o...	15	2	0.24	0.02287	0.04059	SMED30018986,SMED30022344
BP	GO:0042274	ribosomal small subunit biogenesis	39	3	0.62	0.02353	0.04151	SMED30002369,SMED30008485,SMED30028665
BP	GO:0002376	immune system process	1629	36	25.79	0.02364	0.04151	SMED30000311,SMED30001988,SMED30002257,SMED30002369,SMED30003155,SMED30005681,SMED30007095,SMED30007410,SMED30007705,SMED30009873,SMED30010444,SMED30010822,SMED30012378,SMED30013316,SMED30014114,SMED30014140,SMED30014511,SMED30014862,SMED30015808,SMED30016760,SMED30017036,SMED30017175,SMED30017937,SMED30018986,SMED30019975,SMED30022344,SMED30022992,SMED30029361,SMED30031921,SMED30032979,SMED30033…
BP	GO:0051128	regulation of cellular component organiz...	1961	42	31.04	0.02368	0.04151	SMED30000103,SMED30000378,SMED30001988,SMED30002255,SMED30002262,SMED30003117,SMED30003236,SMED30004319,SMED30004435,SMED30005465,SMED30005681,SMED30006334,SMED30007869,SMED30008048,SMED30009181,SMED30009376,SMED30009695,SMED30012876,SMED30013485,SMED30014474,SMED30014738,SMED30015550,SMED30016090,SMED30017175,SMED30017937,SMED30018986,SMED30019186,SMED30019914,SMED30019975,SMED30022344,SMED30022…
BP	GO:0007034	vacuolar transport	69	4	1.09	0.02372	0.04151	SMED30002262,SMED30027920,SMED30031265,SMED30034050
BP	GO:0048699	generation of neurons	1041	25	16.48	0.02396	0.04155	SMED30001988,SMED30002255,SMED30003117,SMED30004435,SMED30005465,SMED30005551,SMED30007070,SMED30007950,SMED30009181,SMED30014114,SMED30014511,SMED30017175,SMED30021224,SMED30022992,SMED30023391,SMED30023820,SMED30024560,SMED30026770,SMED30026948,SMED30029415,SMED30031265,SMED30034050,SMED30034174,SMED30034843,SMED30034967
BP	GO:0042886	amide transport	1200	28	18.99	0.02421	0.04155	SMED30001192,SMED30001234,SMED30002255,SMED30002257,SMED30002262,SMED30002369,SMED30005465,SMED30005551,SMED30005681,SMED30008485,SMED30009797,SMED30012378,SMED30012876,SMED30012923,SMED30014474,SMED30014511,SMED30016090,SMED30016760,SMED30017036,SMED30019975,SMED30022992,SMED30023391,SMED30027920,SMED30028665,SMED30029971,SMED30031265,SMED30034967,SMED30035087
BP	GO:0043604	amide biosynthetic process	686	18	10.86	0.02461	0.04155	SMED30002369,SMED30007457,SMED30008485,SMED30012081,SMED30012923,SMED30013357,SMED30015942,SMED30018986,SMED30020652,SMED30022375,SMED30022837,SMED30028665,SMED30029457,SMED30029601,SMED30029716,SMED30031751,SMED30032577,SMED30033967
BP	GO:0051646	mitochondrion localization	40	3	0.63	0.02515	0.04155	SMED30009181,SMED30014114,SMED30026948
BP	GO:0006464	cellular protein modification process	3114	62	49.29	0.02521	0.04155	SMED30000311,SMED30001988,SMED30002316,SMED30004009,SMED30004319,SMED30004679,SMED30005042,SMED30005551,SMED30007070,SMED30007095,SMED30007410,SMED30007705,SMED30007869,SMED30008048,SMED30008091,SMED30008349,SMED30009181,SMED30009695,SMED30009873,SMED30010468,SMED30010635,SMED30010822,SMED30012862,SMED30013316,SMED30013485,SMED30013516,SMED30014114,SMED30014140,SMED30014474,SMED30014738,SMED30014…
BP	GO:0036211	protein modification process	3114	62	49.29	0.02521	0.04155	SMED30000311,SMED30001988,SMED30002316,SMED30004009,SMED30004319,SMED30004679,SMED30005042,SMED30005551,SMED30007070,SMED30007095,SMED30007410,SMED30007705,SMED30007869,SMED30008048,SMED30008091,SMED30008349,SMED30009181,SMED30009695,SMED30009873,SMED30010468,SMED30010635,SMED30010822,SMED30012862,SMED30013316,SMED30013485,SMED30013516,SMED30014114,SMED30014140,SMED30014474,SMED30014738,SMED30014…
BP	GO:0033673	negative regulation of kinase activity	142	6	2.25	0.02544	0.04155	SMED30004679,SMED30017175,SMED30030448,SMED30034843,SMED30034946,SMED30035287
BP	GO:0006605	protein targeting	354	11	5.6	0.02553	0.04155	SMED30002262,SMED30002369,SMED30005551,SMED30005681,SMED30008485,SMED30014511,SMED30023391,SMED30027920,SMED30029971,SMED30031265,SMED30035087
BP	GO:0042594	response to starvation	105	5	1.66	0.02562	0.04155	SMED30002262,SMED30009695,SMED30012876,SMED30013473,SMED30027920
BP	GO:1903305	regulation of regulated secretory pathwa...	105	5	1.66	0.02562	0.04155	SMED30002255,SMED30002257,SMED30008048,SMED30016193,SMED30031780
BP	GO:1990778	protein localization to cell periphery	182	7	2.88	0.02585	0.04155	SMED30002257,SMED30005465,SMED30005551,SMED30012378,SMED30014511,SMED30019914,SMED30023391
BP	GO:0051014	actin filament severing	16	2	0.25	0.02587	0.04155	SMED30022992,SMED30034967
BP	GO:0061635	regulation of protein complex stability	16	2	0.25	0.02587	0.04155	SMED30002262,SMED30027920
BP	GO:0009057	macromolecule catabolic process	1155	27	18.28	0.02615	0.04155	SMED30001234,SMED30002262,SMED30002369,SMED30007705,SMED30008485,SMED30009858,SMED30009873,SMED30010822,SMED30012923,SMED30014474,SMED30014738,SMED30016760,SMED30017175,SMED30019186,SMED30019537,SMED30019975,SMED30021692,SMED30022344,SMED30022375,SMED30023820,SMED30026162,SMED30027920,SMED30029601,SMED30029746,SMED30032577,SMED30032979,SMED30035287
BP	GO:0032270	positive regulation of cellular protein ...	1156	27	18.3	0.02641	0.04155	SMED30000311,SMED30001988,SMED30004319,SMED30007095,SMED30007410,SMED30008048,SMED30009181,SMED30009695,SMED30009873,SMED30010444,SMED30013316,SMED30014140,SMED30014738,SMED30014862,SMED30015808,SMED30016193,SMED30017175,SMED30018986,SMED30022344,SMED30022703,SMED30022992,SMED30026948,SMED30031751,SMED30032577,SMED30032757,SMED30032979,SMED30035287
BP	GO:1903311	regulation of mRNA metabolic process	311	10	4.92	0.02647	0.04155	SMED30001234,SMED30002262,SMED30007950,SMED30009858,SMED30010822,SMED30013485,SMED30018441,SMED30024961,SMED30027920,SMED30032577
BP	GO:0120032	regulation of plasma membrane bounded ce...	106	5	1.68	0.02655	0.04155	SMED30006334,SMED30009695,SMED30012876,SMED30022344,SMED30031780
BP	GO:0006904	vesicle docking involved in exocytosis	41	3	0.65	0.02682	0.04155	SMED30002257,SMED30009695,SMED30014511
BP	GO:0045833	negative regulation of lipid metabolic p...	41	3	0.65	0.02682	0.04155	SMED30017175,SMED30032577,SMED30035287
BP	GO:0052126	movement in host environment	41	3	0.65	0.02682	0.04155	SMED30000311,SMED30014474,SMED30029415
BP	GO:0052192	movement in environment of other organis...	41	3	0.65	0.02682	0.04155	SMED30000311,SMED30014474,SMED30029415
BP	GO:0055013	cardiac muscle cell development	41	3	0.65	0.02682	0.04155	SMED30014114,SMED30022992,SMED30034967
BP	GO:0006401	RNA catabolic process	403	12	6.38	0.02694	0.04155	SMED30001234,SMED30002262,SMED30002369,SMED30008485,SMED30009858,SMED30010822,SMED30012923,SMED30022375,SMED30027920,SMED30029601,SMED30029746,SMED30032577
BP	GO:0045936	negative regulation of phosphate metabol...	312	10	4.94	0.02699	0.04155	SMED30003117,SMED30004679,SMED30017175,SMED30019914,SMED30019975,SMED30022703,SMED30030448,SMED30034843,SMED30034946,SMED30035287
BP	GO:0048666	neuron development	694	18	10.99	0.02722	0.04155	SMED30001988,SMED30002255,SMED30003117,SMED30005465,SMED30005551,SMED30009181,SMED30014114,SMED30014511,SMED30022992,SMED30023391,SMED30024560,SMED30026770,SMED30026948,SMED30029415,SMED30031265,SMED30034050,SMED30034843,SMED30034967
BP	GO:0033036	macromolecule localization	1924	41	30.46	0.02731	0.04155	SMED30000311,SMED30001192,SMED30001234,SMED30002255,SMED30002257,SMED30002262,SMED30002369,SMED30005465,SMED30005551,SMED30005681,SMED30007869,SMED30008485,SMED30009695,SMED30009797,SMED30012378,SMED30012876,SMED30012923,SMED30014474,SMED30014511,SMED30016090,SMED30016760,SMED30017036,SMED30018086,SMED30018986,SMED30019914,SMED30019975,SMED30021318,SMED30022344,SMED30022992,SMED30023391,SMED30027…
BP	GO:0017038	protein import	107	5	1.69	0.02751	0.04155	SMED30001234,SMED30002262,SMED30014511,SMED30016090,SMED30027920
BP	GO:0035966	response to topologically incorrect prot...	145	6	2.3	0.02782	0.04155	SMED30000103,SMED30002262,SMED30007070,SMED30015550,SMED30016760,SMED30027920
BP	GO:0070972	protein localization to endoplasmic reti...	145	6	2.3	0.02782	0.04155	SMED30002369,SMED30008485,SMED30014511,SMED30023391,SMED30029415,SMED30029971
BP	GO:0007265	Ras protein signal transduction	185	7	2.93	0.02793	0.04155	SMED30002877,SMED30007705,SMED30008048,SMED30009695,SMED30014596,SMED30022344,SMED30032979
BP	GO:0045666	positive regulation of neuron differenti...	185	7	2.93	0.02793	0.04155	SMED30001988,SMED30002255,SMED30005465,SMED30009181,SMED30014114,SMED30026948,SMED30031265
BP	GO:0010556	regulation of macromolecule biosynthetic...	2724	55	43.12	0.02801	0.04155	SMED30000311,SMED30001988,SMED30002262,SMED30005681,SMED30006125,SMED30006548,SMED30007070,SMED30007095,SMED30007410,SMED30007705,SMED30007869,SMED30007950,SMED30009142,SMED30009376,SMED30009858,SMED30009873,SMED30012378,SMED30012923,SMED30013316,SMED30013357,SMED30013473,SMED30013485,SMED30013516,SMED30014114,SMED30014140,SMED30015808,SMED30016165,SMED30017036,SMED30017175,SMED30018986,SMED30019…
BP	GO:0042326	negative regulation of phosphorylation	270	9	4.27	0.02816	0.04155	SMED30004679,SMED30017175,SMED30019914,SMED30019975,SMED30022703,SMED30030448,SMED30034843,SMED30034946,SMED30035287
BP	GO:0008360	regulation of cell shape	73	4	1.16	0.02846	0.04155	SMED30019914,SMED30022344,SMED30022992,SMED30034967
BP	GO:1902904	negative regulation of supramolecular fi...	73	4	1.16	0.02846	0.04155	SMED30002262,SMED30003236,SMED30022344,SMED30027920
BP	GO:0060491	regulation of cell projection assembly	108	5	1.71	0.02848	0.04155	SMED30006334,SMED30009695,SMED30012876,SMED30022344,SMED30031780
BP	GO:0071806	protein transmembrane transport	42	3	0.66	0.02856	0.04155	SMED30002262,SMED30027920,SMED30029971
BP	GO:0031503	protein-containing complex localization	146	6	2.31	0.02865	0.04155	SMED30009695,SMED30012923,SMED30016090,SMED30019914,SMED30028665,SMED30033865
BP	GO:0048524	positive regulation of viral process	146	6	2.31	0.02865	0.04155	SMED30014474,SMED30016165,SMED30018986,SMED30029415,SMED30031751,SMED30033839
BP	GO:0043124	negative regulation of I-kappaB kinase/N...	17	2	0.27	0.02901	0.04155	SMED30017175,SMED30021696
BP	GO:0046685	response to arsenic-containing substance	17	2	0.27	0.02901	0.04155	SMED30002262,SMED30018986
BP	GO:0051693	actin filament capping	17	2	0.27	0.02901	0.04155	SMED30003236,SMED30022344
BP	GO:0010563	negative regulation of phosphorus metabo...	316	10	5	0.02911	0.04155	SMED30003117,SMED30004679,SMED30017175,SMED30019914,SMED30019975,SMED30022703,SMED30030448,SMED30034843,SMED30034946,SMED30035287
BP	GO:0031400	negative regulation of protein modificat...	316	10	5	0.02911	0.04155	SMED30004679,SMED30017175,SMED30019914,SMED30019975,SMED30022703,SMED30030448,SMED30032577,SMED30032979,SMED30034843,SMED30034946
BP	GO:0007155	cell adhesion	700	18	11.08	0.0293	0.04155	SMED30000129,SMED30001988,SMED30002257,SMED30003117,SMED30005465,SMED30005681,SMED30009181,SMED30015300,SMED30016212,SMED30018086,SMED30019537,SMED30022344,SMED30022992,SMED30023391,SMED30024560,SMED30026948,SMED30033967,SMED30034967
BP	GO:0050792	regulation of viral process	187	7	2.96	0.02938	0.04155	SMED30000311,SMED30014474,SMED30016165,SMED30018986,SMED30029415,SMED30031751,SMED30033839
BP	GO:1902806	regulation of cell cycle G1/S phase tran...	109	5	1.73	0.02948	0.04155	SMED30018986,SMED30022344,SMED30029601,SMED30032577,SMED30035287
BP	GO:0009987	cellular process	12058	200	190.87	0.02958	0.04155	SMED30000009,SMED30000103,SMED30000130,SMED30000311,SMED30000378,SMED30000559,SMED30000713,SMED30001192,SMED30001234,SMED30001369,SMED30001393,SMED30001634,SMED30001988,SMED30002255,SMED30002257,SMED30002262,SMED30002316,SMED30002369,SMED30002877,SMED30002918,SMED30003117,SMED30003155,SMED30003236,SMED30003885,SMED30004009,SMED30004180,SMED30004319,SMED30004435,SMED30004679,SMED30004783,SMED30005…
BP	GO:0045069	regulation of viral genome replication	74	4	1.17	0.02973	0.04155	SMED30016165,SMED30018986,SMED30029415,SMED30031751
BP	GO:0030154	cell differentiation	2220	46	35.14	0.03027	0.04155	SMED30001988,SMED30002255,SMED30002257,SMED30002918,SMED30003117,SMED30003236,SMED30004435,SMED30004783,SMED30005465,SMED30005551,SMED30005681,SMED30007070,SMED30007950,SMED30008048,SMED30009181,SMED30010444,SMED30012378,SMED30013522,SMED30014114,SMED30014511,SMED30017175,SMED30021224,SMED30021495,SMED30022344,SMED30022978,SMED30022992,SMED30023391,SMED30023820,SMED30024560,SMED30026770,SMED30026…
BP	GO:0010976	positive regulation of neuron projection...	148	6	2.34	0.03034	0.04155	SMED30001988,SMED30002255,SMED30005465,SMED30009181,SMED30026948,SMED30031265
BP	GO:0048193	Golgi vesicle transport	364	11	5.76	0.03044	0.04155	SMED30001192,SMED30002257,SMED30002262,SMED30005551,SMED30006334,SMED30014511,SMED30014914,SMED30017036,SMED30023391,SMED30029361,SMED30029415
BP	GO:0033554	cellular response to stress	1716	37	27.16	0.03054	0.04155	SMED30000103,SMED30001988,SMED30002255,SMED30002262,SMED30004319,SMED30007070,SMED30007705,SMED30008091,SMED30008349,SMED30009695,SMED30009873,SMED30012876,SMED30013473,SMED30014114,SMED30014862,SMED30015375,SMED30015550,SMED30015808,SMED30016760,SMED30017175,SMED30018986,SMED30019186,SMED30019914,SMED30019975,SMED30021692,SMED30022078,SMED30022703,SMED30026162,SMED30027920,SMED30028242,SMED30029…
BP	GO:0048731	system development	2970	59	47.01	0.03054	0.04155	SMED30000129,SMED30001393,SMED30001988,SMED30002255,SMED30002918,SMED30003117,SMED30003155,SMED30003236,SMED30004435,SMED30005465,SMED30005551,SMED30005681,SMED30007070,SMED30007095,SMED30007457,SMED30007950,SMED30009181,SMED30009695,SMED30010444,SMED30010822,SMED30012378,SMED30013316,SMED30013522,SMED30014114,SMED30014511,SMED30015300,SMED30017036,SMED30017175,SMED30018542,SMED30019914,SMED30019…
BP	GO:0017158	regulation of calcium ion-dependent exoc...	75	4	1.19	0.03102	0.04155	SMED30002255,SMED30008048,SMED30016193,SMED30031780
BP	GO:0045921	positive regulation of exocytosis	75	4	1.19	0.03102	0.04155	SMED30001192,SMED30002255,SMED30014474,SMED30031780
BP	GO:0001779	natural killer cell differentiation	2	1	0.03	0.03141	0.04155	SMED30033839
BP	GO:0003128	heart field specification	2	1	0.03	0.03141	0.04155	SMED30014114
BP	GO:0003139	secondary heart field specification	2	1	0.03	0.03141	0.04155	SMED30014114
BP	GO:0006784	heme a biosynthetic process	2	1	0.03	0.03141	0.04155	SMED30010945
BP	GO:0010106	cellular response to iron ion starvation	2	1	0.03	0.03141	0.04155	SMED30013473
BP	GO:0010216	maintenance of DNA methylation	2	1	0.03	0.03141	0.04155	SMED30019186
BP	GO:0015920	lipopolysaccharide transport	2	1	0.03	0.03141	0.04155	SMED30031265
BP	GO:0016080	synaptic vesicle targeting	2	1	0.03	0.03141	0.04155	SMED30016193
BP	GO:0032053	ciliary basal body organization	2	1	0.03	0.03141	0.04155	SMED30032757
BP	GO:0032487	regulation of Rap protein signal transdu...	2	1	0.03	0.03141	0.04155	SMED30022344
BP	GO:0032497	detection of lipopolysaccharide	2	1	0.03	0.03141	0.04155	SMED30031265
BP	GO:0033034	positive regulation of myeloid cell apop...	2	1	0.03	0.03141	0.04155	SMED30014114
BP	GO:0034384	high-density lipoprotein particle cleara...	2	1	0.03	0.03141	0.04155	SMED30031265
BP	GO:0035376	sterol import	2	1	0.03	0.03141	0.04155	SMED30031265
BP	GO:0035407	histone H3-T11 phosphorylation	2	1	0.03	0.03141	0.04155	SMED30016165
BP	GO:0035902	response to immobilization stress	2	1	0.03	0.03141	0.04155	SMED30015300
BP	GO:0036166	phenotypic switching	2	1	0.03	0.03141	0.04155	SMED30033839
BP	GO:0043353	enucleate erythrocyte differentiation	2	1	0.03	0.03141	0.04155	SMED30033839
BP	GO:0043553	negative regulation of phosphatidylinosi...	2	1	0.03	0.03141	0.04155	SMED30017175
BP	GO:0043654	recognition of apoptotic cell	2	1	0.03	0.03141	0.04155	SMED30031265
BP	GO:0044790	negative regulation by host of viral rel...	2	1	0.03	0.03141	0.04155	SMED30029415
BP	GO:0044830	modulation by host of viral RNA genome r...	2	1	0.03	0.03141	0.04155	SMED30029415
BP	GO:0046160	heme a metabolic process	2	1	0.03	0.03141	0.04155	SMED30010945
BP	GO:0070375	ERK5 cascade	2	1	0.03	0.03141	0.04155	SMED30014114
BP	GO:0070508	cholesterol import	2	1	0.03	0.03141	0.04155	SMED30031265
BP	GO:0070898	RNA polymerase III preinitiation complex...	2	1	0.03	0.03141	0.04155	SMED30009376
BP	GO:0072355	histone H3-T3 phosphorylation	2	1	0.03	0.03141	0.04155	SMED30033865
BP	GO:0072356	chromosome passenger complex localizatio...	2	1	0.03	0.03141	0.04155	SMED30033865
BP	GO:0090386	phagosome maturation involved in apoptot...	2	1	0.03	0.03141	0.04155	SMED30001192
BP	GO:0090387	phagolysosome assembly involved in apopt...	2	1	0.03	0.03141	0.04155	SMED30001192
BP	GO:1900378	positive regulation of secondary metabol...	2	1	0.03	0.03141	0.04155	SMED30033839
BP	GO:1900756	protein processing in phagocytic vesicle	2	1	0.03	0.03141	0.04155	SMED30022992
BP	GO:1903357	regulation of transcription initiation f...	2	1	0.03	0.03141	0.04155	SMED30009376
BP	GO:1903921	regulation of protein processing in phag...	2	1	0.03	0.03141	0.04155	SMED30022992
BP	GO:1903923	positive regulation of protein processin...	2	1	0.03	0.03141	0.04155	SMED30022992
BP	GO:2000111	positive regulation of macrophage apopto...	2	1	0.03	0.03141	0.04155	SMED30014114
BP	GO:2000751	histone H3-T3 phosphorylation involved i...	2	1	0.03	0.03141	0.04155	SMED30033865
BP	GO:0016070	RNA metabolic process	3506	68	55.5	0.03181	0.04164	SMED30000311,SMED30001234,SMED30002262,SMED30002369,SMED30005681,SMED30006125,SMED30006548,SMED30007070,SMED30007095,SMED30007410,SMED30007457,SMED30007705,SMED30007950,SMED30008485,SMED30009142,SMED30009376,SMED30009858,SMED30009873,SMED30010822,SMED30012081,SMED30012480,SMED30012923,SMED30013316,SMED30013473,SMED30013485,SMED30013516,SMED30013552,SMED30014114,SMED30014140,SMED30014738,SMED30015…
BP	GO:0001775	cell activation	414	12	6.55	0.0322	0.04164	SMED30001988,SMED30002257,SMED30005681,SMED30014114,SMED30014738,SMED30015300,SMED30022992,SMED30032979,SMED30033839,SMED30033929,SMED30033967,SMED30034967
BP	GO:0043255	regulation of carbohydrate biosynthetic ...	44	3	0.7	0.0322	0.04164	SMED30012378,SMED30017036,SMED30019537
BP	GO:0055006	cardiac cell development	44	3	0.7	0.0322	0.04164	SMED30014114,SMED30022992,SMED30034967
BP	GO:0001933	negative regulation of protein phosphory...	233	8	3.69	0.03221	0.04164	SMED30004679,SMED30017175,SMED30019914,SMED30019975,SMED30022703,SMED30030448,SMED30034843,SMED30034946
BP	GO:0030033	microvillus assembly	18	2	0.28	0.03231	0.04164	SMED30008048,SMED30022344
BP	GO:0032528	microvillus organization	18	2	0.28	0.03231	0.04164	SMED30008048,SMED30022344
BP	GO:1902751	positive regulation of cell cycle G2/M p...	18	2	0.28	0.03231	0.04164	SMED30005465,SMED30015375
BP	GO:2000641	regulation of early endosome to late end...	18	2	0.28	0.03231	0.04164	SMED30004783,SMED30022344
BP	GO:0031023	microtubule organizing center organizati...	76	4	1.2	0.03235	0.04164	SMED30008091,SMED30029361,SMED30030007,SMED30032757
BP	GO:0009892	negative regulation of metabolic process	1891	40	29.93	0.03239	0.04164	SMED30001234,SMED30002262,SMED30002369,SMED30003117,SMED30004679,SMED30005681,SMED30006334,SMED30007950,SMED30008485,SMED30009858,SMED30010822,SMED30012378,SMED30012923,SMED30013316,SMED30014114,SMED30015300,SMED30016090,SMED30017036,SMED30017175,SMED30018986,SMED30019914,SMED30019975,SMED30021224,SMED30021696,SMED30022375,SMED30022703,SMED30027920,SMED30029601,SMED30029716,SMED30029746,SMED30030…
BP	GO:0044248	cellular catabolic process	1893	40	29.96	0.03287	0.04215	SMED30000311,SMED30001234,SMED30002255,SMED30002262,SMED30002369,SMED30003155,SMED30006334,SMED30007705,SMED30008485,SMED30009181,SMED30009695,SMED30009858,SMED30009873,SMED30010822,SMED30012378,SMED30012876,SMED30012923,SMED30014474,SMED30014738,SMED30016760,SMED30017175,SMED30019186,SMED30019537,SMED30019975,SMED30021692,SMED30022344,SMED30022375,SMED30023820,SMED30026162,SMED30026948,SMED30027…
BP	GO:0031326	regulation of cellular biosynthetic proc...	2809	56	44.46	0.03321	0.04248	SMED30000311,SMED30001988,SMED30002262,SMED30005681,SMED30006125,SMED30006548,SMED30007070,SMED30007095,SMED30007410,SMED30007705,SMED30007869,SMED30007950,SMED30009142,SMED30009376,SMED30009858,SMED30009873,SMED30012378,SMED30012923,SMED30013316,SMED30013357,SMED30013473,SMED30013485,SMED30013516,SMED30014114,SMED30014140,SMED30015808,SMED30016165,SMED30017036,SMED30017175,SMED30018986,SMED30019…
BP	GO:0051301	cell division	324	10	5.13	0.0337	0.04286	SMED30005465,SMED30009695,SMED30014511,SMED30016165,SMED30016193,SMED30019537,SMED30022992,SMED30023391,SMED30026948,SMED30034967
BP	GO:0006333	chromatin assembly or disassembly	77	4	1.22	0.03372	0.04286	SMED30009514,SMED30021461,SMED30028420,SMED30033466
BP	GO:0000904	cell morphogenesis involved in different...	417	12	6.6	0.03376	0.04286	SMED30001988,SMED30002257,SMED30005465,SMED30005551,SMED30009181,SMED30014114,SMED30014511,SMED30022992,SMED30023391,SMED30026948,SMED30034050,SMED30034967
BP	GO:0043903	regulation of symbiosis, encompassing mu...	193	7	3.06	0.03403	0.04309	SMED30000311,SMED30014474,SMED30016165,SMED30018986,SMED30029415,SMED30031751,SMED30033839
BP	GO:1901264	carbohydrate derivative transport	45	3	0.71	0.03411	0.04309	SMED30002257,SMED30015300,SMED30031265
BP	GO:0051960	regulation of nervous system development	515	14	8.15	0.03473	0.04376	SMED30001988,SMED30002255,SMED30004435,SMED30005465,SMED30007070,SMED30007950,SMED30009181,SMED30014114,SMED30017175,SMED30021224,SMED30024560,SMED30026948,SMED30031265,SMED30034843
BP	GO:0016241	regulation of macroautophagy	194	7	3.07	0.03485	0.0438	SMED30002255,SMED30006334,SMED30009695,SMED30012876,SMED30031751,SMED30031780,SMED30034967
BP	GO:0042742	defense response to bacterium	78	4	1.23	0.03512	0.04403	SMED30001192,SMED30009514,SMED30017530,SMED30021461
BP	GO:0010564	regulation of cell cycle process	516	14	8.17	0.03521	0.04403	SMED30001988,SMED30005465,SMED30008091,SMED30014738,SMED30015375,SMED30016090,SMED30016165,SMED30017175,SMED30018986,SMED30022344,SMED30029601,SMED30032577,SMED30035287,SMED30035575
BP	GO:0002183	cytoplasmic translational initiation	19	2	0.3	0.03574	0.04426	SMED30013357,SMED30022375
BP	GO:0043277	apoptotic cell clearance	19	2	0.3	0.03574	0.04426	SMED30001192,SMED30031265
BP	GO:0072321	chaperone-mediated protein transport	19	2	0.3	0.03574	0.04426	SMED30002262,SMED30027920
BP	GO:1902808	positive regulation of cell cycle G1/S p...	19	2	0.3	0.03574	0.04426	SMED30018986,SMED30022344
BP	GO:0002009	morphogenesis of an epithelium	421	12	6.66	0.03591	0.04436	SMED30001988,SMED30003155,SMED30009695,SMED30010822,SMED30012378,SMED30014114,SMED30014511,SMED30017036,SMED30022344,SMED30032757,SMED30032979,SMED30035662
BP	GO:0006913	nucleocytoplasmic transport	283	9	4.48	0.03641	0.04487	SMED30001234,SMED30007950,SMED30012923,SMED30016090,SMED30019910,SMED30021318,SMED30028665,SMED30029297,SMED30035617
BP	GO:0034728	nucleosome organization	79	4	1.25	0.03655	0.04493	SMED30009514,SMED30021461,SMED30028420,SMED30033466
BP	GO:0031098	stress-activated protein kinase signalin...	284	9	4.5	0.03711	0.04551	SMED30001988,SMED30004319,SMED30014862,SMED30015808,SMED30017175,SMED30019914,SMED30019975,SMED30022703,SMED30032757
BP	GO:0043412	macromolecule modification	3239	63	51.27	0.03742	0.04578	SMED30000311,SMED30001988,SMED30002316,SMED30004009,SMED30004319,SMED30004679,SMED30005042,SMED30005551,SMED30007070,SMED30007095,SMED30007410,SMED30007705,SMED30007869,SMED30008048,SMED30008091,SMED30008349,SMED30009181,SMED30009695,SMED30009873,SMED30010468,SMED30010635,SMED30010822,SMED30012862,SMED30013316,SMED30013485,SMED30013516,SMED30014114,SMED30014140,SMED30014474,SMED30014738,SMED30014…
BP	GO:0033365	protein localization to organelle	671	17	10.62	0.03791	0.04626	SMED30001234,SMED30002262,SMED30002369,SMED30005465,SMED30005681,SMED30008485,SMED30014511,SMED30016090,SMED30018986,SMED30022344,SMED30023391,SMED30027920,SMED30029415,SMED30029971,SMED30030007,SMED30031265,SMED30033865
BP	GO:0007032	endosome organization	47	3	0.74	0.0381	0.04638	SMED30004783,SMED30005465,SMED30031780
BP	GO:0019220	regulation of phosphate metabolic proces...	1251	28	19.8	0.03852	0.04662	SMED30000311,SMED30001988,SMED30003117,SMED30004319,SMED30004679,SMED30007095,SMED30007410,SMED30008048,SMED30009181,SMED30009695,SMED30014114,SMED30014140,SMED30014474,SMED30014862,SMED30015808,SMED30016165,SMED30016760,SMED30017175,SMED30019914,SMED30019975,SMED30022703,SMED30026948,SMED30030448,SMED30032757,SMED30032979,SMED30034843,SMED30034946,SMED30035287
BP	GO:0009889	regulation of biosynthetic process	2834	56	44.86	0.03865	0.04662	SMED30000311,SMED30001988,SMED30002262,SMED30005681,SMED30006125,SMED30006548,SMED30007070,SMED30007095,SMED30007410,SMED30007705,SMED30007869,SMED30007950,SMED30009142,SMED30009376,SMED30009858,SMED30009873,SMED30012378,SMED30012923,SMED30013316,SMED30013357,SMED30013473,SMED30013485,SMED30013516,SMED30014114,SMED30014140,SMED30015808,SMED30016165,SMED30017036,SMED30017175,SMED30018986,SMED30019…
BP	GO:0016055	Wnt signaling pathway	426	12	6.74	0.03874	0.04662	SMED30004319,SMED30009181,SMED30010822,SMED30012378,SMED30017036,SMED30017175,SMED30018986,SMED30021696,SMED30026948,SMED30031780,SMED30032757,SMED30032979
BP	GO:0051056	regulation of small GTPase mediated sign...	157	6	2.49	0.03878	0.04662	SMED30002877,SMED30007705,SMED30014596,SMED30022344,SMED30026770,SMED30032979
BP	GO:0030163	protein catabolic process	673	17	10.65	0.03881	0.04662	SMED30002262,SMED30007705,SMED30009873,SMED30010822,SMED30014474,SMED30014738,SMED30016760,SMED30017175,SMED30019186,SMED30019975,SMED30021692,SMED30022344,SMED30023820,SMED30026162,SMED30027920,SMED30032979,SMED30035287
BP	GO:0051174	regulation of phosphorus metabolic proce...	1252	28	19.82	0.03885	0.04662	SMED30000311,SMED30001988,SMED30003117,SMED30004319,SMED30004679,SMED30007095,SMED30007410,SMED30008048,SMED30009181,SMED30009695,SMED30014114,SMED30014140,SMED30014474,SMED30014862,SMED30015808,SMED30016165,SMED30016760,SMED30017175,SMED30019914,SMED30019975,SMED30022703,SMED30026948,SMED30030448,SMED30032757,SMED30032979,SMED30034843,SMED30034946,SMED30035287
BP	GO:0006509	membrane protein ectodomain proteolysis	20	2	0.32	0.0393	0.04675	SMED30022992,SMED30034967
BP	GO:0034975	protein folding in endoplasmic reticulum	20	2	0.32	0.0393	0.04675	SMED30016760,SMED30029415
BP	GO:0043550	regulation of lipid kinase activity	20	2	0.32	0.0393	0.04675	SMED30017175,SMED30035287
BP	GO:0198738	cell-cell signaling by wnt	427	12	6.76	0.03933	0.04675	SMED30004319,SMED30009181,SMED30010822,SMED30012378,SMED30017036,SMED30017175,SMED30018986,SMED30021696,SMED30026948,SMED30031780,SMED30032757,SMED30032979
BP	GO:0046718	viral entry into host cell	81	4	1.28	0.03951	0.04677	SMED30000311,SMED30019975,SMED30025098,SMED30035617
BP	GO:0043408	regulation of MAPK cascade	574	15	9.09	0.03953	0.04677	SMED30000311,SMED30001988,SMED30008048,SMED30014474,SMED30014862,SMED30015808,SMED30017175,SMED30019914,SMED30019975,SMED30022703,SMED30030448,SMED30032757,SMED30032979,SMED30034843,SMED30034946
BP	GO:0009894	regulation of catabolic process	727	18	11.51	0.04019	0.04708	SMED30001234,SMED30002255,SMED30002262,SMED30006334,SMED30009695,SMED30009858,SMED30009873,SMED30010822,SMED30012876,SMED30014738,SMED30017175,SMED30019537,SMED30022344,SMED30027920,SMED30031751,SMED30031780,SMED30032577,SMED30034967
BP	GO:0048278	vesicle docking	48	3	0.76	0.04019	0.04708	SMED30002257,SMED30009695,SMED30014511
BP	GO:0055007	cardiac muscle cell differentiation	48	3	0.76	0.04019	0.04708	SMED30014114,SMED30022992,SMED30034967
BP	GO:0140056	organelle localization by membrane tethe...	48	3	0.76	0.04019	0.04708	SMED30002257,SMED30009695,SMED30014511
BP	GO:0060284	regulation of cell development	526	14	8.33	0.04032	0.04708	SMED30001988,SMED30002255,SMED30004435,SMED30005465,SMED30007070,SMED30007950,SMED30009181,SMED30014114,SMED30017175,SMED30021224,SMED30024560,SMED30026948,SMED30031265,SMED30034843
BP	GO:0001505	regulation of neurotransmitter levels	244	8	3.86	0.04054	0.04708	SMED30002255,SMED30002257,SMED30002262,SMED30008048,SMED30016193,SMED30027920,SMED30031780,SMED30034045
BP	GO:0032872	regulation of stress-activated MAPK casc...	244	8	3.86	0.04054	0.04708	SMED30001988,SMED30014862,SMED30015808,SMED30017175,SMED30019914,SMED30019975,SMED30022703,SMED30032757
BP	GO:0070302	regulation of stress-activated protein k...	244	8	3.86	0.04054	0.04708	SMED30001988,SMED30014862,SMED30015808,SMED30017175,SMED30019914,SMED30019975,SMED30022703,SMED30032757
BP	GO:0030260	entry into host cell	82	4	1.3	0.04104	0.04744	SMED30000311,SMED30019975,SMED30025098,SMED30035617
BP	GO:0051806	entry into cell of other organism involv...	82	4	1.3	0.04104	0.04744	SMED30000311,SMED30019975,SMED30025098,SMED30035617
BP	GO:0044257	cellular protein catabolic process	579	15	9.17	0.0421	0.04837	SMED30007705,SMED30009873,SMED30010822,SMED30014474,SMED30014738,SMED30016760,SMED30017175,SMED30019186,SMED30019975,SMED30021692,SMED30022344,SMED30023820,SMED30026162,SMED30032979,SMED30035287
BP	GO:0001932	regulation of protein phosphorylation	1047	24	16.57	0.04256	0.04837	SMED30000311,SMED30001988,SMED30004319,SMED30004679,SMED30007095,SMED30007410,SMED30008048,SMED30009181,SMED30009695,SMED30014140,SMED30014474,SMED30014862,SMED30015808,SMED30016165,SMED30017175,SMED30019914,SMED30019975,SMED30022703,SMED30026948,SMED30030448,SMED30032757,SMED30032979,SMED30034843,SMED30034946
BP	GO:0071901	negative regulation of protein serine/th...	83	4	1.31	0.0426	0.04837	SMED30017175,SMED30030448,SMED30034843,SMED30034946
BP	GO:0051348	negative regulation of transferase activ...	161	6	2.55	0.04297	0.04837	SMED30004679,SMED30017175,SMED30030448,SMED30034843,SMED30034946,SMED30035287
BP	GO:0007016	cytoskeletal anchoring at plasma membran...	21	2	0.33	0.043	0.04837	SMED30018086,SMED30023391
BP	GO:0034260	negative regulation of GTPase activity	21	2	0.33	0.043	0.04837	SMED30017175,SMED30022344
BP	GO:1903510	mucopolysaccharide metabolic process	21	2	0.33	0.043	0.04837	SMED30012378,SMED30017036
BP	GO:1903649	regulation of cytoplasmic transport	21	2	0.33	0.043	0.04837	SMED30004783,SMED30022344
BP	GO:0061024	membrane organization	483	13	7.65	0.0438	0.04837	SMED30000130,SMED30001192,SMED30002257,SMED30002262,SMED30003155,SMED30005681,SMED30009695,SMED30017937,SMED30022992,SMED30023391,SMED30029415,SMED30033722,SMED30034967
BP	GO:0010631	epithelial cell migration	162	6	2.56	0.04406	0.04837	SMED30005465,SMED30016165,SMED30017175,SMED30022992,SMED30024560,SMED30034967
BP	GO:0090132	epithelium migration	162	6	2.56	0.04406	0.04837	SMED30005465,SMED30016165,SMED30017175,SMED30022992,SMED30024560,SMED30034967
BP	GO:0009267	cellular response to starvation	84	4	1.33	0.0442	0.04837	SMED30002262,SMED30009695,SMED30013473,SMED30027920
BP	GO:0044409	entry into host	84	4	1.33	0.0442	0.04837	SMED30000311,SMED30019975,SMED30025098,SMED30035617
BP	GO:0051828	entry into other organism involved in sy...	84	4	1.33	0.0442	0.04837	SMED30000311,SMED30019975,SMED30025098,SMED30035617
BP	GO:0051247	positive regulation of protein metabolic...	1213	27	19.2	0.04427	0.04837	SMED30000311,SMED30001988,SMED30004319,SMED30007095,SMED30007410,SMED30008048,SMED30009181,SMED30009695,SMED30009873,SMED30010444,SMED30013316,SMED30014140,SMED30014738,SMED30014862,SMED30015808,SMED30016193,SMED30017175,SMED30018986,SMED30022344,SMED30022703,SMED30022992,SMED30026948,SMED30031751,SMED30032577,SMED30032757,SMED30032979,SMED30035287
BP	GO:0016358	dendrite development	122	5	1.93	0.0445	0.04837	SMED30001988,SMED30014114,SMED30024560,SMED30034050,SMED30034843
BP	GO:0046578	regulation of Ras protein signal transdu...	122	5	1.93	0.0445	0.04837	SMED30002877,SMED30007705,SMED30014596,SMED30022344,SMED30032979
BP	GO:0000045	autophagosome assembly	50	3	0.79	0.04452	0.04837	SMED30006334,SMED30009695,SMED30031780
BP	GO:0001782	B cell homeostasis	3	1	0.05	0.04674	0.04837	SMED30014114
BP	GO:0006384	transcription initiation from RNA polyme...	3	1	0.05	0.04674	0.04837	SMED30009376
BP	GO:0006425	glutaminyl-tRNA aminoacylation	3	1	0.05	0.04674	0.04837	SMED30007457
BP	GO:0006740	NADPH regeneration	3	1	0.05	0.04674	0.04837	SMED30031982
BP	GO:0006910	phagocytosis, recognition	3	1	0.05	0.04674	0.04837	SMED30031265
BP	GO:0009087	methionine catabolic process	3	1	0.05	0.04674	0.04837	SMED30027707
BP	GO:0009403	toxin biosynthetic process	3	1	0.05	0.04674	0.04837	SMED30033839
BP	GO:0010694	positive regulation of alkaline phosphat...	3	1	0.05	0.04674	0.04837	SMED30014114
BP	GO:0032490	detection of molecule of bacterial origi...	3	1	0.05	0.04674	0.04837	SMED30031265
BP	GO:0034144	negative regulation of toll-like recepto...	3	1	0.05	0.04674	0.04837	SMED30017175
BP	GO:0044406	adhesion of symbiont to host	3	1	0.05	0.04674	0.04837	SMED30031265
BP	GO:0046725	negative regulation by virus of viral pr...	3	1	0.05	0.04674	0.04837	SMED30029415
BP	GO:0051660	establishment of centrosome localization	3	1	0.05	0.04674	0.04837	SMED30019914
BP	GO:0060025	regulation of synaptic activity	3	1	0.05	0.04674	0.04837	SMED30014114
BP	GO:0070814	hydrogen sulfide biosynthetic process	3	1	0.05	0.04674	0.04837	SMED30033839
BP	GO:0071609	chemokine (C-C motif) ligand 5 productio...	3	1	0.05	0.04674	0.04837	SMED30018986
BP	GO:0071649	regulation of chemokine (C-C motif) liga...	3	1	0.05	0.04674	0.04837	SMED30018986
BP	GO:0071651	positive regulation of chemokine (C-C mo...	3	1	0.05	0.04674	0.04837	SMED30018986
BP	GO:1902965	regulation of protein localization to ea...	3	1	0.05	0.04674	0.04837	SMED30022344
BP	GO:1902966	positive regulation of protein localizat...	3	1	0.05	0.04674	0.04837	SMED30022344
BP	GO:1903726	negative regulation of phospholipid meta...	3	1	0.05	0.04674	0.04837	SMED30017175
BP	GO:1903774	positive regulation of viral budding via...	3	1	0.05	0.04674	0.04837	SMED30014474
BP	GO:1903896	positive regulation of IRE1-mediated unf...	3	1	0.05	0.04674	0.04837	SMED30015550
BP	GO:1905666	regulation of protein localization to en...	3	1	0.05	0.04674	0.04837	SMED30022344
BP	GO:1905668	positive regulation of protein localizat...	3	1	0.05	0.04674	0.04837	SMED30022344
BP	GO:2000301	negative regulation of synaptic vesicle ...	3	1	0.05	0.04674	0.04837	SMED30008048
BP	GO:0030038	contractile actin filament bundle assemb...	51	3	0.81	0.04676	0.04837	SMED30001988,SMED30007705,SMED30032979
BP	GO:0043149	stress fiber assembly	51	3	0.81	0.04676	0.04837	SMED30001988,SMED30007705,SMED30032979
BP	GO:0030835	negative regulation of actin filament de...	22	2	0.35	0.04681	0.04837	SMED30003236,SMED30022344
BP	GO:0035306	positive regulation of dephosphorylation	22	2	0.35	0.04681	0.04837	SMED30014114,SMED30035287
BP	GO:0051084	'de novo' posttranslational protein fold...	22	2	0.35	0.04681	0.04837	SMED30002262,SMED30027920
BP	GO:0061684	chaperone-mediated autophagy	22	2	0.35	0.04681	0.04837	SMED30002262,SMED30027920
BP	GO:0043207	response to external biotic stimulus	439	12	6.95	0.04683	0.04837	SMED30000311,SMED30001192,SMED30003155,SMED30009514,SMED30014114,SMED30017175,SMED30017530,SMED30018986,SMED30019975,SMED30021461,SMED30022078,SMED30031265
BP	GO:0051707	response to other organism	439	12	6.95	0.04683	0.04837	SMED30000311,SMED30001192,SMED30003155,SMED30009514,SMED30014114,SMED30017175,SMED30017530,SMED30018986,SMED30019975,SMED30021461,SMED30022078,SMED30031265
BP	GO:0060071	Wnt signaling pathway, planar cell polar...	124	5	1.96	0.04715	0.0485	SMED30010822,SMED30012378,SMED30017036,SMED30032757,SMED30032979
BP	GO:0090175	regulation of establishment of planar po...	124	5	1.96	0.04715	0.0485	SMED30010822,SMED30012378,SMED30017036,SMED30032757,SMED30032979
BP	GO:0031346	positive regulation of cell projection o...	208	7	3.29	0.04771	0.04886	SMED30001988,SMED30002255,SMED30005465,SMED30009181,SMED30009695,SMED30026948,SMED30031265
BP	GO:0046328	regulation of JNK cascade	208	7	3.29	0.04771	0.04886	SMED30001988,SMED30014862,SMED30015808,SMED30017175,SMED30019975,SMED30022703,SMED30032757
BP	GO:0051726	regulation of cell cycle	900	21	14.25	0.04787	0.04886	SMED30001988,SMED30002262,SMED30005465,SMED30008091,SMED30012923,SMED30013485,SMED30014738,SMED30015375,SMED30016090,SMED30016165,SMED30017175,SMED30018986,SMED30019914,SMED30022344,SMED30027920,SMED30029601,SMED30032577,SMED30033865,SMED30034827,SMED30035287,SMED30035575
BP	GO:0010605	negative regulation of macromolecule met...	1777	37	28.13	0.04789	0.04886	SMED30001234,SMED30002262,SMED30002369,SMED30004679,SMED30005681,SMED30007950,SMED30008485,SMED30009858,SMED30010822,SMED30012378,SMED30012923,SMED30013316,SMED30014114,SMED30015300,SMED30016090,SMED30017036,SMED30017175,SMED30018986,SMED30019914,SMED30019975,SMED30021224,SMED30021696,SMED30022375,SMED30022703,SMED30027920,SMED30029601,SMED30029716,SMED30029746,SMED30030448,SMED30031921,SMED30032…
BP	GO:0008152	metabolic process	9239	158	146.24	0.04858	0.04929	SMED30000009,SMED30000311,SMED30000559,SMED30000713,SMED30001234,SMED30001369,SMED30001634,SMED30001988,SMED30002255,SMED30002257,SMED30002262,SMED30002316,SMED30002369,SMED30003117,SMED30003155,SMED30004009,SMED30004180,SMED30004319,SMED30004679,SMED30005042,SMED30005465,SMED30005551,SMED30005681,SMED30006125,SMED30006334,SMED30006548,SMED30007070,SMED30007095,SMED30007302,SMED30007363,SMED30007…
BP	GO:0090130	tissue migration	166	6	2.63	0.04859	0.04929	SMED30005465,SMED30016165,SMED30017175,SMED30022992,SMED30024560,SMED30034967
BP	GO:0033043	regulation of organelle organization	1008	23	15.96	0.04861	0.04929	SMED30000378,SMED30001988,SMED30002255,SMED30003117,SMED30003236,SMED30005681,SMED30006334,SMED30007869,SMED30009181,SMED30009695,SMED30012876,SMED30014474,SMED30014738,SMED30015550,SMED30016090,SMED30019186,SMED30022344,SMED30026948,SMED30031751,SMED30031780,SMED30032577,SMED30032979,SMED30034967
BP	GO:0051668	localization within membrane	52	3	0.82	0.04907	0.04956	SMED30002257,SMED30009695,SMED30019914
BP	GO:1905037	autophagosome organization	52	3	0.82	0.04907	0.04956	SMED30006334,SMED30009695,SMED30031780
BP	GO:0034101	erythrocyte homeostasis	87	4	1.38	0.04919	0.04958	SMED30002369,SMED30010444,SMED30031921,SMED30033839
BP	GO:0048729	tissue morphogenesis	492	13	7.79	0.04943	0.04973	SMED30001988,SMED30003155,SMED30009695,SMED30010822,SMED30012378,SMED30014114,SMED30014511,SMED30017036,SMED30021696,SMED30022344,SMED30032757,SMED30032979,SMED30035662
BP	GO:0042325	regulation of phosphorylation	1118	25	17.7	0.04965	0.04977	SMED30000311,SMED30001988,SMED30004319,SMED30004679,SMED30007095,SMED30007410,SMED30008048,SMED30009181,SMED30009695,SMED30014140,SMED30014474,SMED30014862,SMED30015808,SMED30016165,SMED30017175,SMED30019914,SMED30019975,SMED30022703,SMED30026948,SMED30030448,SMED30032757,SMED30032979,SMED30034843,SMED30034946,SMED30035287
BP	GO:0000422	autophagy of mitochondrion	167	6	2.64	0.04977	0.04977	SMED30002255,SMED30009181,SMED30012876,SMED30026948,SMED30031751,SMED30034967
BP	GO:0061726	mitochondrion disassembly	167	6	2.64	0.04977	0.04977	SMED30002255,SMED30009181,SMED30012876,SMED30026948,SMED30031751,SMED30034967

## Sheet: Epidermal_down_0h
Class	GO.ID	Term	Annotated	Significant	Expected	classicFisher	FDR	Genelist
BP	GO:0019752	carboxylic acid metabolic process	805	61	15.5	6.2e-21	3.298e-18	SMED30001752,SMED30002129,SMED30003353,SMED30003451,SMED30004400,SMED30004537,SMED30004578,SMED30005321,SMED30005862,SMED30006521,SMED30006542,SMED30008320,SMED30008553,SMED30009430,SMED30009634,SMED30010412,SMED30010777,SMED30010872,SMED30012118,SMED30012171,SMED30012817,SMED30012847,SMED30013107,SMED30013124,SMED30013319,SMED30013645,SMED30014043,SMED30014144,SMED30015227,SMED30015934,SMED30016…
BP	GO:0043436	oxoacid metabolic process	823	61	15.85	1.9e-20	5.054e-18	SMED30001752,SMED30002129,SMED30003353,SMED30003451,SMED30004400,SMED30004537,SMED30004578,SMED30005321,SMED30005862,SMED30006521,SMED30006542,SMED30008320,SMED30008553,SMED30009430,SMED30009634,SMED30010412,SMED30010777,SMED30010872,SMED30012118,SMED30012171,SMED30012817,SMED30012847,SMED30013107,SMED30013124,SMED30013319,SMED30013645,SMED30014043,SMED30014144,SMED30015227,SMED30015934,SMED30016…
BP	GO:0006082	organic acid metabolic process	834	61	16.06	3.7e-20	6.561e-18	SMED30001752,SMED30002129,SMED30003353,SMED30003451,SMED30004400,SMED30004537,SMED30004578,SMED30005321,SMED30005862,SMED30006521,SMED30006542,SMED30008320,SMED30008553,SMED30009430,SMED30009634,SMED30010412,SMED30010777,SMED30010872,SMED30012118,SMED30012171,SMED30012817,SMED30012847,SMED30013107,SMED30013124,SMED30013319,SMED30013645,SMED30014043,SMED30014144,SMED30015227,SMED30015934,SMED30016…
BP	GO:0044281	small molecule metabolic process	1560	82	30.04	3.4e-18	4.522e-16	SMED30000373,SMED30001752,SMED30001788,SMED30001801,SMED30002129,SMED30002588,SMED30003353,SMED30003451,SMED30004400,SMED30004537,SMED30004578,SMED30005321,SMED30005862,SMED30006521,SMED30006542,SMED30007008,SMED30007361,SMED30008320,SMED30008553,SMED30009430,SMED30009634,SMED30010054,SMED30010412,SMED30010612,SMED30010777,SMED30010872,SMED30012118,SMED30012171,SMED30012817,SMED30012847,SMED30013…
BP	GO:0002479	antigen processing and presentation of e...	66	19	1.27	1e-17	8.867e-16	SMED30001752,SMED30003353,SMED30003451,SMED30004400,SMED30004537,SMED30004578,SMED30006521,SMED30006542,SMED30008320,SMED30009634,SMED30016835,SMED30021269,SMED30022348,SMED30023567,SMED30023741,SMED30028966,SMED30030270,SMED30033173,SMED30033741
BP	GO:0042590	antigen processing and presentation of e...	66	19	1.27	1e-17	8.867e-16	SMED30001752,SMED30003353,SMED30003451,SMED30004400,SMED30004537,SMED30004578,SMED30006521,SMED30006542,SMED30008320,SMED30009634,SMED30016835,SMED30021269,SMED30022348,SMED30023567,SMED30023741,SMED30028966,SMED30030270,SMED30033173,SMED30033741
BP	GO:0002474	antigen processing and presentation of p...	78	20	1.5	1.7e-17	1.292e-15	SMED30001752,SMED30003353,SMED30003451,SMED30004400,SMED30004537,SMED30004578,SMED30006521,SMED30006542,SMED30008320,SMED30009634,SMED30012219,SMED30016835,SMED30021269,SMED30022348,SMED30023567,SMED30023741,SMED30028966,SMED30030270,SMED30033173,SMED30033741
BP	GO:0006521	regulation of cellular amino acid metabo...	77	19	1.48	2.5e-16	1.663e-14	SMED30001752,SMED30003353,SMED30003451,SMED30004400,SMED30004537,SMED30004578,SMED30006521,SMED30006542,SMED30008320,SMED30009634,SMED30016835,SMED30021269,SMED30022348,SMED30023567,SMED30023741,SMED30028966,SMED30030270,SMED30033173,SMED30033741
BP	GO:0033238	regulation of cellular amine metabolic p...	80	19	1.54	5.4e-16	3.192e-14	SMED30001752,SMED30003353,SMED30003451,SMED30004400,SMED30004537,SMED30004578,SMED30006521,SMED30006542,SMED30008320,SMED30009634,SMED30016835,SMED30021269,SMED30022348,SMED30023567,SMED30023741,SMED30028966,SMED30030270,SMED30033173,SMED30033741
BP	GO:0042180	cellular ketone metabolic process	170	25	3.27	2e-15	1.064e-13	SMED30001752,SMED30002129,SMED30002588,SMED30003353,SMED30003451,SMED30004400,SMED30004537,SMED30004578,SMED30006521,SMED30006542,SMED30007008,SMED30008320,SMED30009634,SMED30010412,SMED30012171,SMED30016835,SMED30019748,SMED30021269,SMED30022348,SMED30023567,SMED30023741,SMED30028966,SMED30030270,SMED30033173,SMED30033741
BP	GO:0010565	regulation of cellular ketone metabolic ...	133	22	2.56	8.5e-15	4.111e-13	SMED30001752,SMED30002129,SMED30003353,SMED30003451,SMED30004400,SMED30004537,SMED30004578,SMED30006521,SMED30006542,SMED30008320,SMED30009634,SMED30012171,SMED30016835,SMED30019748,SMED30021269,SMED30022348,SMED30023567,SMED30023741,SMED30028966,SMED30030270,SMED30033173,SMED30033741
BP	GO:0044106	cellular amine metabolic process	124	21	2.39	2.2e-14	8.36e-13	SMED30001752,SMED30003353,SMED30003451,SMED30004400,SMED30004537,SMED30004578,SMED30006521,SMED30006542,SMED30008320,SMED30009634,SMED30013124,SMED30016835,SMED30021269,SMED30022348,SMED30023567,SMED30023741,SMED30028966,SMED30030270,SMED30033173,SMED30033741,SMED30035923
BP	GO:0060071	Wnt signaling pathway, planar cell polar...	124	21	2.39	2.2e-14	8.36e-13	SMED30001752,SMED30003353,SMED30003451,SMED30004400,SMED30004537,SMED30004578,SMED30006521,SMED30006542,SMED30008320,SMED30009634,SMED30016835,SMED30017634,SMED30021269,SMED30022348,SMED30023567,SMED30023741,SMED30026534,SMED30028966,SMED30030270,SMED30033173,SMED30033741
BP	GO:0090175	regulation of establishment of planar po...	124	21	2.39	2.2e-14	8.36e-13	SMED30001752,SMED30003353,SMED30003451,SMED30004400,SMED30004537,SMED30004578,SMED30006521,SMED30006542,SMED30008320,SMED30009634,SMED30016835,SMED30017634,SMED30021269,SMED30022348,SMED30023567,SMED30023741,SMED30026534,SMED30028966,SMED30030270,SMED30033173,SMED30033741
BP	GO:0009308	amine metabolic process	127	21	2.45	3.6e-14	1.277e-12	SMED30001752,SMED30003353,SMED30003451,SMED30004400,SMED30004537,SMED30004578,SMED30006521,SMED30006542,SMED30008320,SMED30009634,SMED30013124,SMED30016835,SMED30021269,SMED30022348,SMED30023567,SMED30023741,SMED30028966,SMED30030270,SMED30033173,SMED30033741,SMED30035923
BP	GO:0001736	establishment of planar polarity	130	21	2.5	5.8e-14	1.815e-12	SMED30001752,SMED30003353,SMED30003451,SMED30004400,SMED30004537,SMED30004578,SMED30006521,SMED30006542,SMED30008320,SMED30009634,SMED30016835,SMED30017634,SMED30021269,SMED30022348,SMED30023567,SMED30023741,SMED30026534,SMED30028966,SMED30030270,SMED30033173,SMED30033741
BP	GO:0007164	establishment of tissue polarity	130	21	2.5	5.8e-14	1.815e-12	SMED30001752,SMED30003353,SMED30003451,SMED30004400,SMED30004537,SMED30004578,SMED30006521,SMED30006542,SMED30008320,SMED30009634,SMED30016835,SMED30017634,SMED30021269,SMED30022348,SMED30023567,SMED30023741,SMED30026534,SMED30028966,SMED30030270,SMED30033173,SMED30033741
BP	GO:0031145	anaphase-promoting complex-dependent cat...	102	19	1.96	6.4e-14	1.892e-12	SMED30001752,SMED30003353,SMED30003451,SMED30004400,SMED30004537,SMED30004578,SMED30006521,SMED30006542,SMED30008320,SMED30009634,SMED30016835,SMED30021269,SMED30022348,SMED30023567,SMED30023741,SMED30028966,SMED30030270,SMED30033173,SMED30033741
BP	GO:0006520	cellular amino acid metabolic process	406	35	7.82	8.1e-14	2.268e-12	SMED30001752,SMED30003353,SMED30003451,SMED30004400,SMED30004537,SMED30004578,SMED30006521,SMED30006542,SMED30008320,SMED30009634,SMED30010412,SMED30010777,SMED30010872,SMED30012817,SMED30012847,SMED30013124,SMED30016835,SMED30019852,SMED30021122,SMED30021269,SMED30022348,SMED30023567,SMED30023741,SMED30026479,SMED30027303,SMED30027707,SMED30028966,SMED30029650,SMED30029759,SMED30030034,SMED30030…
BP	GO:0001738	morphogenesis of a polarized epithelium	140	21	2.7	2.6e-13	6.916e-12	SMED30001752,SMED30003353,SMED30003451,SMED30004400,SMED30004537,SMED30004578,SMED30006521,SMED30006542,SMED30008320,SMED30009634,SMED30016835,SMED30017634,SMED30021269,SMED30022348,SMED30023567,SMED30023741,SMED30026534,SMED30028966,SMED30030270,SMED30033173,SMED30033741
BP	GO:0062012	regulation of small molecule metabolic p...	236	26	4.54	6e-13	1.52e-11	SMED30001752,SMED30002129,SMED30003353,SMED30003451,SMED30004400,SMED30004537,SMED30004578,SMED30006521,SMED30006542,SMED30007361,SMED30008320,SMED30009634,SMED30012171,SMED30015654,SMED30016835,SMED30019748,SMED30021269,SMED30022348,SMED30023553,SMED30023567,SMED30023741,SMED30026534,SMED30028966,SMED30030270,SMED30033173,SMED30033741
BP	GO:0038093	Fc receptor signaling pathway	190	23	3.66	1.9e-12	4.595e-11	SMED30001752,SMED30002941,SMED30003353,SMED30003451,SMED30004400,SMED30004537,SMED30004578,SMED30006521,SMED30006542,SMED30008320,SMED30009634,SMED30011617,SMED30016835,SMED30017135,SMED30021269,SMED30021956,SMED30022348,SMED30023567,SMED30023741,SMED30028966,SMED30030270,SMED30033173,SMED30033741
BP	GO:1905330	regulation of morphogenesis of an epithe...	155	21	2.98	2e-12	4.626e-11	SMED30001752,SMED30003353,SMED30003451,SMED30004400,SMED30004537,SMED30004578,SMED30006521,SMED30006542,SMED30008320,SMED30009634,SMED30016835,SMED30017634,SMED30021269,SMED30022348,SMED30023567,SMED30023741,SMED30026534,SMED30028966,SMED30030270,SMED30033173,SMED30033741
BP	GO:0048002	antigen processing and presentation of p...	201	23	3.87	6.3e-12	1.397e-10	SMED30001752,SMED30003353,SMED30003451,SMED30004400,SMED30004537,SMED30004578,SMED30006521,SMED30006542,SMED30008320,SMED30009634,SMED30012219,SMED30014243,SMED30016835,SMED30017634,SMED30021269,SMED30022348,SMED30023109,SMED30023567,SMED30023741,SMED30028966,SMED30030270,SMED30033173,SMED30033741
BP	GO:0002478	antigen processing and presentation of e...	183	22	3.52	6.8e-12	1.447e-10	SMED30001752,SMED30003353,SMED30003451,SMED30004400,SMED30004537,SMED30004578,SMED30006521,SMED30006542,SMED30008320,SMED30009634,SMED30014243,SMED30016835,SMED30017634,SMED30021269,SMED30022348,SMED30023109,SMED30023567,SMED30023741,SMED30028966,SMED30030270,SMED30033173,SMED30033741
BP	GO:0019884	antigen processing and presentation of e...	186	22	3.58	9.5e-12	1.931e-10	SMED30001752,SMED30003353,SMED30003451,SMED30004400,SMED30004537,SMED30004578,SMED30006521,SMED30006542,SMED30008320,SMED30009634,SMED30014243,SMED30016835,SMED30017634,SMED30021269,SMED30022348,SMED30023109,SMED30023567,SMED30023741,SMED30028966,SMED30030270,SMED30033173,SMED30033741
BP	GO:0030177	positive regulation of Wnt signaling pat...	168	21	3.24	9.8e-12	1.931e-10	SMED30001752,SMED30003353,SMED30003451,SMED30004400,SMED30004537,SMED30004578,SMED30006521,SMED30006542,SMED30008320,SMED30009634,SMED30016201,SMED30016835,SMED30021269,SMED30022348,SMED30023567,SMED30023741,SMED30028966,SMED30030270,SMED30033173,SMED30033741,SMED30034219
BP	GO:0035567	non-canonical Wnt signaling pathway	172	21	3.31	1.5e-11	2.66e-10	SMED30001752,SMED30003353,SMED30003451,SMED30004400,SMED30004537,SMED30004578,SMED30006521,SMED30006542,SMED30008320,SMED30009634,SMED30016835,SMED30017634,SMED30021269,SMED30022348,SMED30023567,SMED30023741,SMED30026534,SMED30028966,SMED30030270,SMED30033173,SMED30033741
BP	GO:0038095	Fc-epsilon receptor signaling pathway	154	20	2.97	1.5e-11	2.66e-10	SMED30001752,SMED30003353,SMED30003451,SMED30004400,SMED30004537,SMED30004578,SMED30006521,SMED30006542,SMED30008320,SMED30009634,SMED30016835,SMED30017135,SMED30021269,SMED30022348,SMED30023567,SMED30023741,SMED30028966,SMED30030270,SMED30033173,SMED30033741
BP	GO:0090263	positive regulation of canonical Wnt sig...	137	19	2.64	1.5e-11	2.66e-10	SMED30001752,SMED30003353,SMED30003451,SMED30004400,SMED30004537,SMED30004578,SMED30006521,SMED30006542,SMED30008320,SMED30009634,SMED30016835,SMED30021269,SMED30022348,SMED30023567,SMED30023741,SMED30028966,SMED30030270,SMED30033173,SMED30033741
BP	GO:2000027	regulation of animal organ morphogenesis	187	21	3.6	7.7e-11	1.321e-09	SMED30001752,SMED30003353,SMED30003451,SMED30004400,SMED30004537,SMED30004578,SMED30006521,SMED30006542,SMED30008320,SMED30009634,SMED30016835,SMED30017634,SMED30021269,SMED30022348,SMED30023567,SMED30023741,SMED30026534,SMED30028966,SMED30030270,SMED30033173,SMED30033741
BP	GO:0002220	innate immune response activating cell s...	151	19	2.91	8.8e-11	1.419e-09	SMED30001752,SMED30003353,SMED30003451,SMED30004400,SMED30004537,SMED30004578,SMED30006521,SMED30006542,SMED30008320,SMED30009634,SMED30016835,SMED30021269,SMED30022348,SMED30023567,SMED30023741,SMED30028966,SMED30030270,SMED30033173,SMED30033741
BP	GO:0002223	stimulatory C-type lectin receptor signa...	151	19	2.91	8.8e-11	1.419e-09	SMED30001752,SMED30003353,SMED30003451,SMED30004400,SMED30004537,SMED30004578,SMED30006521,SMED30006542,SMED30008320,SMED30009634,SMED30016835,SMED30021269,SMED30022348,SMED30023567,SMED30023741,SMED30028966,SMED30030270,SMED30033173,SMED30033741
BP	GO:0019882	antigen processing and presentation	236	23	4.54	1.7e-10	2.66e-09	SMED30001752,SMED30003353,SMED30003451,SMED30004400,SMED30004537,SMED30004578,SMED30006521,SMED30006542,SMED30008320,SMED30009634,SMED30012219,SMED30014243,SMED30016835,SMED30017634,SMED30021269,SMED30022348,SMED30023109,SMED30023567,SMED30023741,SMED30028966,SMED30030270,SMED30033173,SMED30033741
BP	GO:0090090	negative regulation of canonical Wnt sig...	158	19	3.04	1.9e-10	2.888e-09	SMED30001752,SMED30003353,SMED30003451,SMED30004400,SMED30004537,SMED30004578,SMED30006521,SMED30006542,SMED30008320,SMED30009634,SMED30016835,SMED30021269,SMED30022348,SMED30023567,SMED30023741,SMED30028966,SMED30030270,SMED30033173,SMED30033741
BP	GO:0033209	tumor necrosis factor-mediated signaling...	181	20	3.49	3e-10	4.433e-09	SMED30001752,SMED30003353,SMED30003451,SMED30004400,SMED30004537,SMED30004578,SMED30006521,SMED30006542,SMED30008320,SMED30009634,SMED30009834,SMED30016835,SMED30021269,SMED30022348,SMED30023567,SMED30023741,SMED30028966,SMED30030270,SMED30033173,SMED30033741
BP	GO:0071356	cellular response to tumor necrosis fact...	204	21	3.93	4e-10	5.751e-09	SMED30001752,SMED30003353,SMED30003451,SMED30004400,SMED30004537,SMED30004578,SMED30006521,SMED30006542,SMED30008320,SMED30009634,SMED30009834,SMED30016835,SMED30020925,SMED30021269,SMED30022348,SMED30023567,SMED30023741,SMED30028966,SMED30030270,SMED30033173,SMED30033741
BP	GO:0038061	NIK/NF-kappaB signaling	186	20	3.58	4.8e-10	6.72e-09	SMED30001752,SMED30003353,SMED30003451,SMED30004400,SMED30004537,SMED30004578,SMED30006521,SMED30006542,SMED30008320,SMED30009634,SMED30009834,SMED30016835,SMED30021269,SMED30022348,SMED30023567,SMED30023741,SMED30028966,SMED30030270,SMED30033173,SMED30033741
BP	GO:0050851	antigen receptor-mediated signaling path...	187	20	3.6	5.3e-10	7.23e-09	SMED30001752,SMED30003353,SMED30003451,SMED30004400,SMED30004537,SMED30004578,SMED30006521,SMED30006542,SMED30008320,SMED30009634,SMED30016835,SMED30017367,SMED30021269,SMED30022348,SMED30023567,SMED30023741,SMED30028966,SMED30030270,SMED30033173,SMED30033741
BP	GO:0050852	T cell receptor signaling pathway	173	19	3.33	9.3e-10	1.237e-08	SMED30001752,SMED30003353,SMED30003451,SMED30004400,SMED30004537,SMED30004578,SMED30006521,SMED30006542,SMED30008320,SMED30009634,SMED30016835,SMED30021269,SMED30022348,SMED30023567,SMED30023741,SMED30028966,SMED30030270,SMED30033173,SMED30033741
BP	GO:0043488	regulation of mRNA stability	175	19	3.37	1.1e-09	1.427e-08	SMED30001752,SMED30003353,SMED30003451,SMED30004400,SMED30004537,SMED30004578,SMED30006521,SMED30006542,SMED30008320,SMED30009634,SMED30016835,SMED30021269,SMED30022348,SMED30023567,SMED30023741,SMED30028966,SMED30030270,SMED30033173,SMED30033741
BP	GO:0030178	negative regulation of Wnt signaling pat...	176	19	3.39	1.2e-09	1.485e-08	SMED30001752,SMED30003353,SMED30003451,SMED30004400,SMED30004537,SMED30004578,SMED30006521,SMED30006542,SMED30008320,SMED30009634,SMED30016835,SMED30021269,SMED30022348,SMED30023567,SMED30023741,SMED30028966,SMED30030270,SMED30033173,SMED30033741
BP	GO:0043487	regulation of RNA stability	176	19	3.39	1.2e-09	1.485e-08	SMED30001752,SMED30003353,SMED30003451,SMED30004400,SMED30004537,SMED30004578,SMED30006521,SMED30006542,SMED30008320,SMED30009634,SMED30016835,SMED30021269,SMED30022348,SMED30023567,SMED30023741,SMED30028966,SMED30030270,SMED30033173,SMED30033741
BP	GO:0034612	response to tumor necrosis factor	219	21	4.22	1.5e-09	1.814e-08	SMED30001752,SMED30003353,SMED30003451,SMED30004400,SMED30004537,SMED30004578,SMED30006521,SMED30006542,SMED30008320,SMED30009634,SMED30009834,SMED30016835,SMED30020925,SMED30021269,SMED30022348,SMED30023567,SMED30023741,SMED30028966,SMED30030270,SMED30033173,SMED30033741
BP	GO:0002768	immune response-regulating cell surface ...	337	26	6.49	1.7e-09	2.01e-08	SMED30001752,SMED30002941,SMED30003353,SMED30003451,SMED30004400,SMED30004537,SMED30004578,SMED30006521,SMED30006542,SMED30008320,SMED30009634,SMED30011617,SMED30014989,SMED30016835,SMED30017135,SMED30017367,SMED30021269,SMED30021956,SMED30022348,SMED30023567,SMED30023741,SMED30028966,SMED30029902,SMED30030270,SMED30033173,SMED30033741
BP	GO:0002429	immune response-activating cell surface ...	276	23	5.32	3.7e-09	4.279e-08	SMED30001752,SMED30002941,SMED30003353,SMED30003451,SMED30004400,SMED30004537,SMED30004578,SMED30006521,SMED30006542,SMED30008320,SMED30009634,SMED30011617,SMED30016835,SMED30017367,SMED30021269,SMED30021956,SMED30022348,SMED30023567,SMED30023741,SMED30028966,SMED30030270,SMED30033173,SMED30033741
BP	GO:0061013	regulation of mRNA catabolic process	193	19	3.72	5.9e-09	6.678e-08	SMED30001752,SMED30003353,SMED30003451,SMED30004400,SMED30004537,SMED30004578,SMED30006521,SMED30006542,SMED30008320,SMED30009634,SMED30016835,SMED30021269,SMED30022348,SMED30023567,SMED30023741,SMED30028966,SMED30030270,SMED30033173,SMED30033741
BP	GO:0017144	drug metabolic process	550	33	10.59	6.4e-09	7.093e-08	SMED30002129,SMED30004789,SMED30005321,SMED30005862,SMED30007361,SMED30008553,SMED30009430,SMED30010612,SMED30010777,SMED30011723,SMED30012118,SMED30012817,SMED30013107,SMED30013645,SMED30015934,SMED30016281,SMED30020470,SMED30022128,SMED30022273,SMED30023553,SMED30024106,SMED30024309,SMED30026534,SMED30027303,SMED30027707,SMED30029759,SMED30032456,SMED30032854,SMED30033930,SMED30034381,SMED30034…
BP	GO:0009056	catabolic process	2032	75	39.13	7.7e-09	8.36e-08	SMED30001515,SMED30001752,SMED30001788,SMED30003304,SMED30003353,SMED30003451,SMED30004063,SMED30004400,SMED30004537,SMED30004578,SMED30005007,SMED30006179,SMED30006521,SMED30006542,SMED30007361,SMED30008320,SMED30008522,SMED30009014,SMED30009430,SMED30009634,SMED30010054,SMED30010412,SMED30010441,SMED30012118,SMED30012171,SMED30013107,SMED30013124,SMED30013141,SMED30013168,SMED30013312,SMED30013…
BP	GO:0044248	cellular catabolic process	1893	71	36.45	1.2e-08	1.277e-07	SMED30001515,SMED30001752,SMED30001788,SMED30003304,SMED30003353,SMED30003451,SMED30004063,SMED30004400,SMED30004537,SMED30004578,SMED30005007,SMED30006179,SMED30006521,SMED30006542,SMED30007361,SMED30008320,SMED30008522,SMED30009014,SMED30009430,SMED30009634,SMED30010054,SMED30010412,SMED30010441,SMED30012118,SMED30012171,SMED30013107,SMED30013124,SMED30013141,SMED30013168,SMED30013312,SMED30013…
BP	GO:1901565	organonitrogen compound catabolic proces...	924	44	17.79	1.9e-08	1.982e-07	SMED30001752,SMED30003304,SMED30003353,SMED30003451,SMED30004400,SMED30004537,SMED30004578,SMED30006521,SMED30006542,SMED30007361,SMED30008320,SMED30009634,SMED30010412,SMED30010441,SMED30013124,SMED30013168,SMED30013312,SMED30013438,SMED30013645,SMED30014565,SMED30016835,SMED30017410,SMED30020178,SMED30020813,SMED30021269,SMED30022348,SMED30023109,SMED30023567,SMED30023716,SMED30023741,SMED30024…
BP	GO:0051186	cofactor metabolic process	410	27	7.9	2.5e-08	2.558e-07	SMED30001788,SMED30002129,SMED30002588,SMED30009430,SMED30010412,SMED30010777,SMED30011723,SMED30012118,SMED30012171,SMED30012817,SMED30013107,SMED30013319,SMED30013645,SMED30015934,SMED30019092,SMED30019649,SMED30022273,SMED30023553,SMED30024309,SMED30027303,SMED30027707,SMED30027991,SMED30029759,SMED30032854,SMED30034381,SMED30034766,SMED30035317
BP	GO:0030111	regulation of Wnt signaling pathway	282	22	5.43	2.7e-08	2.71e-07	SMED30001752,SMED30003353,SMED30003451,SMED30004400,SMED30004537,SMED30004578,SMED30006521,SMED30006542,SMED30008320,SMED30009634,SMED30016201,SMED30016835,SMED30020813,SMED30021269,SMED30022348,SMED30023567,SMED30023741,SMED30028966,SMED30030270,SMED30033173,SMED30033741,SMED30034219
BP	GO:0002758	innate immune response-activating signal...	362	25	6.97	3.4e-08	3.35e-07	SMED30001752,SMED30003353,SMED30003451,SMED30004400,SMED30004537,SMED30004578,SMED30006521,SMED30006542,SMED30008320,SMED30009634,SMED30009834,SMED30014989,SMED30016835,SMED30017135,SMED30021269,SMED30022348,SMED30023109,SMED30023567,SMED30023741,SMED30024361,SMED30028966,SMED30029571,SMED30030270,SMED30033173,SMED30033741
BP	GO:0002218	activation of innate immune response	363	25	6.99	3.6e-08	3.482e-07	SMED30001752,SMED30003353,SMED30003451,SMED30004400,SMED30004537,SMED30004578,SMED30006521,SMED30006542,SMED30008320,SMED30009634,SMED30009834,SMED30014989,SMED30016835,SMED30017135,SMED30021269,SMED30022348,SMED30023109,SMED30023567,SMED30023741,SMED30024361,SMED30028966,SMED30029571,SMED30030270,SMED30033173,SMED30033741
BP	GO:0002757	immune response-activating signal transd...	478	29	9.21	4.5e-08	4.275e-07	SMED30001752,SMED30002941,SMED30003353,SMED30003451,SMED30004400,SMED30004537,SMED30004578,SMED30006521,SMED30006542,SMED30008320,SMED30009634,SMED30009834,SMED30011617,SMED30014989,SMED30016835,SMED30017135,SMED30017367,SMED30021269,SMED30021956,SMED30022348,SMED30023109,SMED30023567,SMED30023741,SMED30024361,SMED30028966,SMED30029571,SMED30030270,SMED30033173,SMED30033741
BP	GO:0002764	immune response-regulating signaling pat...	508	30	9.78	4.7e-08	4.387e-07	SMED30001752,SMED30002941,SMED30003353,SMED30003451,SMED30004400,SMED30004537,SMED30004578,SMED30006521,SMED30006542,SMED30008320,SMED30009634,SMED30009834,SMED30011617,SMED30014989,SMED30016835,SMED30017135,SMED30017367,SMED30021269,SMED30021956,SMED30022348,SMED30023109,SMED30023567,SMED30023741,SMED30024361,SMED30028966,SMED30029571,SMED30029902,SMED30030270,SMED30033173,SMED30033741
BP	GO:0006952	defense response	891	42	17.16	5.6e-08	5.137e-07	SMED30001515,SMED30001752,SMED30003353,SMED30003451,SMED30004063,SMED30004118,SMED30004400,SMED30004537,SMED30004578,SMED30006521,SMED30006542,SMED30007361,SMED30008320,SMED30008522,SMED30009634,SMED30009834,SMED30012171,SMED30013107,SMED30014989,SMED30016835,SMED30017135,SMED30017410,SMED30021269,SMED30022348,SMED30023073,SMED30023109,SMED30023471,SMED30023567,SMED30023741,SMED30024361,SMED30024…
BP	GO:0060828	regulation of canonical Wnt signaling pa...	222	19	4.28	5.8e-08	5.23e-07	SMED30001752,SMED30003353,SMED30003451,SMED30004400,SMED30004537,SMED30004578,SMED30006521,SMED30006542,SMED30008320,SMED30009634,SMED30016835,SMED30021269,SMED30022348,SMED30023567,SMED30023741,SMED30028966,SMED30030270,SMED30033173,SMED30033741
BP	GO:0002253	activation of immune response	495	29	9.53	9.5e-08	8.423e-07	SMED30001752,SMED30002941,SMED30003353,SMED30003451,SMED30004400,SMED30004537,SMED30004578,SMED30006521,SMED30006542,SMED30008320,SMED30009634,SMED30009834,SMED30011617,SMED30014989,SMED30016835,SMED30017135,SMED30017367,SMED30021269,SMED30021956,SMED30022348,SMED30023109,SMED30023567,SMED30023741,SMED30024361,SMED30028966,SMED30029571,SMED30030270,SMED30033173,SMED30033741
BP	GO:0045089	positive regulation of innate immune res...	384	25	7.39	1.1e-07	9.593e-07	SMED30001752,SMED30003353,SMED30003451,SMED30004400,SMED30004537,SMED30004578,SMED30006521,SMED30006542,SMED30008320,SMED30009634,SMED30009834,SMED30014989,SMED30016835,SMED30017135,SMED30021269,SMED30022348,SMED30023109,SMED30023567,SMED30023741,SMED30024361,SMED30028966,SMED30029571,SMED30030270,SMED30033173,SMED30033741
BP	GO:0006091	generation of precursor metabolites and ...	339	23	6.53	1.7e-07	1.459e-06	SMED30001788,SMED30002129,SMED30005321,SMED30006179,SMED30007361,SMED30009430,SMED30010612,SMED30012118,SMED30012974,SMED30013107,SMED30013645,SMED30015934,SMED30020470,SMED30022128,SMED30023553,SMED30024106,SMED30024309,SMED30026043,SMED30026534,SMED30032456,SMED30034381,SMED30034766,SMED30035317
BP	GO:0050778	positive regulation of immune response	571	31	11	1.8e-07	1.52e-06	SMED30001752,SMED30002941,SMED30003353,SMED30003451,SMED30004400,SMED30004537,SMED30004578,SMED30006521,SMED30006542,SMED30008320,SMED30009634,SMED30009834,SMED30011617,SMED30014989,SMED30016835,SMED30017135,SMED30017367,SMED30021269,SMED30021956,SMED30022348,SMED30023109,SMED30023567,SMED30023741,SMED30024361,SMED30028966,SMED30029571,SMED30029902,SMED30030270,SMED30032941,SMED30033173,SMED30033…
BP	GO:0055114	oxidation-reduction process	731	36	14.08	2e-07	1.662e-06	SMED30001563,SMED30001788,SMED30002129,SMED30004789,SMED30005321,SMED30005862,SMED30006179,SMED30007361,SMED30009212,SMED30009430,SMED30011723,SMED30011945,SMED30012118,SMED30013107,SMED30013124,SMED30013319,SMED30013645,SMED30014144,SMED30015934,SMED30017698,SMED30019881,SMED30020470,SMED30023553,SMED30024309,SMED30026043,SMED30027991,SMED30029650,SMED30029759,SMED30031511,SMED30032272,SMED30032…
BP	GO:0031349	positive regulation of defense response	400	25	7.7	2.3e-07	1.882e-06	SMED30001752,SMED30003353,SMED30003451,SMED30004400,SMED30004537,SMED30004578,SMED30006521,SMED30006542,SMED30008320,SMED30009634,SMED30009834,SMED30014989,SMED30016835,SMED30017135,SMED30021269,SMED30022348,SMED30023109,SMED30023567,SMED30023741,SMED30024361,SMED30028966,SMED30029571,SMED30030270,SMED30033173,SMED30033741
BP	GO:0031329	regulation of cellular catabolic process	674	34	12.98	2.6e-07	2.096e-06	SMED30001515,SMED30001752,SMED30003353,SMED30003451,SMED30004063,SMED30004400,SMED30004537,SMED30004578,SMED30005007,SMED30006521,SMED30006542,SMED30008320,SMED30009634,SMED30010441,SMED30013107,SMED30013141,SMED30013438,SMED30016201,SMED30016835,SMED30020178,SMED30020914,SMED30021269,SMED30022348,SMED30023471,SMED30023567,SMED30023741,SMED30024309,SMED30026845,SMED30028398,SMED30028966,SMED30030…
BP	GO:0000209	protein polyubiquitination	325	22	6.26	3.3e-07	2.62e-06	SMED30001752,SMED30003353,SMED30003451,SMED30004400,SMED30004537,SMED30004578,SMED30006521,SMED30006542,SMED30008320,SMED30008453,SMED30009634,SMED30009834,SMED30016835,SMED30021269,SMED30022348,SMED30023567,SMED30023741,SMED30028966,SMED30029139,SMED30030270,SMED30033173,SMED30033741
BP	GO:0051603	proteolysis involved in cellular protein...	558	30	10.75	3.6e-07	2.816e-06	SMED30001752,SMED30003353,SMED30003451,SMED30004400,SMED30004537,SMED30004578,SMED30006521,SMED30006542,SMED30007361,SMED30008320,SMED30009634,SMED30010441,SMED30013168,SMED30013312,SMED30013438,SMED30016835,SMED30020178,SMED30021269,SMED30022348,SMED30023109,SMED30023567,SMED30023741,SMED30024805,SMED30024809,SMED30027465,SMED30028966,SMED30029139,SMED30030270,SMED30033173,SMED30033741
BP	GO:0031347	regulation of defense response	655	33	12.61	4e-07	3.084e-06	SMED30001515,SMED30001752,SMED30003353,SMED30003451,SMED30004400,SMED30004537,SMED30004578,SMED30006521,SMED30006542,SMED30007361,SMED30008320,SMED30008522,SMED30009634,SMED30009834,SMED30012171,SMED30014989,SMED30016835,SMED30017135,SMED30021269,SMED30022348,SMED30023109,SMED30023471,SMED30023567,SMED30023741,SMED30024361,SMED30028398,SMED30028966,SMED30029571,SMED30030270,SMED30033173,SMED30033…
BP	GO:1901575	organic substance catabolic process	1631	60	31.41	4.5e-07	3.42e-06	SMED30001752,SMED30001788,SMED30003304,SMED30003353,SMED30003451,SMED30004400,SMED30004537,SMED30004578,SMED30006179,SMED30006521,SMED30006542,SMED30007361,SMED30008320,SMED30008522,SMED30009014,SMED30009430,SMED30009634,SMED30010054,SMED30010412,SMED30010441,SMED30012118,SMED30013107,SMED30013124,SMED30013168,SMED30013312,SMED30013438,SMED30013645,SMED30014043,SMED30014144,SMED30014565,SMED30016…
BP	GO:0009894	regulation of catabolic process	727	35	14	5.1e-07	3.821e-06	SMED30001515,SMED30001752,SMED30003353,SMED30003451,SMED30004063,SMED30004400,SMED30004537,SMED30004578,SMED30005007,SMED30006521,SMED30006542,SMED30008320,SMED30009634,SMED30010441,SMED30013107,SMED30013141,SMED30013438,SMED30016201,SMED30016835,SMED30020178,SMED30020813,SMED30020914,SMED30021269,SMED30022348,SMED30023471,SMED30023567,SMED30023741,SMED30024309,SMED30026845,SMED30028398,SMED30028…
BP	GO:0002009	morphogenesis of an epithelium	421	25	8.11	6e-07	4.433e-06	SMED30001752,SMED30003228,SMED30003353,SMED30003451,SMED30004400,SMED30004537,SMED30004578,SMED30006521,SMED30006542,SMED30008320,SMED30009634,SMED30015879,SMED30016835,SMED30017634,SMED30019590,SMED30021269,SMED30022348,SMED30023567,SMED30023741,SMED30026534,SMED30028966,SMED30029902,SMED30030270,SMED30033173,SMED30033741
BP	GO:0030163	protein catabolic process	673	33	12.96	7.4e-07	5.32e-06	SMED30001752,SMED30003304,SMED30003353,SMED30003451,SMED30004400,SMED30004537,SMED30004578,SMED30006521,SMED30006542,SMED30007361,SMED30008320,SMED30009634,SMED30010441,SMED30013168,SMED30013312,SMED30013438,SMED30016835,SMED30020178,SMED30020813,SMED30021269,SMED30022348,SMED30023109,SMED30023567,SMED30023741,SMED30024805,SMED30024809,SMED30026845,SMED30027465,SMED30028966,SMED30029139,SMED30030…
BP	GO:0050776	regulation of immune response	673	33	12.96	7.4e-07	5.32e-06	SMED30001752,SMED30002941,SMED30003353,SMED30003451,SMED30004400,SMED30004537,SMED30004578,SMED30006521,SMED30006542,SMED30007361,SMED30008320,SMED30009634,SMED30009834,SMED30011617,SMED30014989,SMED30016835,SMED30017135,SMED30017367,SMED30021269,SMED30021956,SMED30022348,SMED30023109,SMED30023567,SMED30023741,SMED30024361,SMED30028966,SMED30029571,SMED30029902,SMED30030270,SMED30032870,SMED30032…
BP	GO:0006511	ubiquitin-dependent protein catabolic pr...	456	26	8.78	7.7e-07	5.462e-06	SMED30001752,SMED30003353,SMED30003451,SMED30004400,SMED30004537,SMED30004578,SMED30006521,SMED30006542,SMED30007361,SMED30008320,SMED30009634,SMED30010441,SMED30013438,SMED30016835,SMED30020178,SMED30021269,SMED30022348,SMED30023567,SMED30023741,SMED30024805,SMED30024809,SMED30028966,SMED30029139,SMED30030270,SMED30033173,SMED30033741
BP	GO:0044257	cellular protein catabolic process	579	30	11.15	7.9e-07	5.527e-06	SMED30001752,SMED30003353,SMED30003451,SMED30004400,SMED30004537,SMED30004578,SMED30006521,SMED30006542,SMED30007361,SMED30008320,SMED30009634,SMED30010441,SMED30013168,SMED30013312,SMED30013438,SMED30016835,SMED30020178,SMED30021269,SMED30022348,SMED30023109,SMED30023567,SMED30023741,SMED30024805,SMED30024809,SMED30027465,SMED30028966,SMED30029139,SMED30030270,SMED30033173,SMED30033741
BP	GO:0045087	innate immune response	548	29	10.55	8e-07	5.527e-06	SMED30001752,SMED30003353,SMED30003451,SMED30004118,SMED30004400,SMED30004537,SMED30004578,SMED30006521,SMED30006542,SMED30008320,SMED30009634,SMED30009834,SMED30013107,SMED30014989,SMED30016835,SMED30017135,SMED30021269,SMED30022348,SMED30023109,SMED30023567,SMED30023741,SMED30024361,SMED30028966,SMED30029571,SMED30029759,SMED30030270,SMED30030404,SMED30033173,SMED30033741
BP	GO:0019941	modification-dependent protein catabolic...	459	26	8.84	8.7e-07	5.934e-06	SMED30001752,SMED30003353,SMED30003451,SMED30004400,SMED30004537,SMED30004578,SMED30006521,SMED30006542,SMED30007361,SMED30008320,SMED30009634,SMED30010441,SMED30013438,SMED30016835,SMED30020178,SMED30021269,SMED30022348,SMED30023567,SMED30023741,SMED30024805,SMED30024809,SMED30028966,SMED30029139,SMED30030270,SMED30033173,SMED30033741
BP	GO:0043632	modification-dependent macromolecule cat...	461	26	8.88	9.4e-07	6.33e-06	SMED30001752,SMED30003353,SMED30003451,SMED30004400,SMED30004537,SMED30004578,SMED30006521,SMED30006542,SMED30007361,SMED30008320,SMED30009634,SMED30010441,SMED30013438,SMED30016835,SMED30020178,SMED30021269,SMED30022348,SMED30023567,SMED30023741,SMED30024805,SMED30024809,SMED30028966,SMED30029139,SMED30030270,SMED30033173,SMED30033741
BP	GO:0048729	tissue morphogenesis	492	27	9.47	9.8e-07	6.517e-06	SMED30001752,SMED30003228,SMED30003353,SMED30003451,SMED30004400,SMED30004537,SMED30004578,SMED30006521,SMED30006542,SMED30008320,SMED30009634,SMED30015879,SMED30016281,SMED30016835,SMED30017634,SMED30019590,SMED30021269,SMED30022348,SMED30023471,SMED30023567,SMED30023741,SMED30026534,SMED30028966,SMED30029902,SMED30030270,SMED30033173,SMED30033741
BP	GO:0060070	canonical Wnt signaling pathway	267	19	5.14	1e-06	6.568e-06	SMED30001752,SMED30003353,SMED30003451,SMED30004400,SMED30004537,SMED30004578,SMED30006521,SMED30006542,SMED30008320,SMED30009634,SMED30016835,SMED30021269,SMED30022348,SMED30023567,SMED30023741,SMED30028966,SMED30030270,SMED30033173,SMED30033741
BP	GO:0006094	gluconeogenesis	72	10	1.39	1.1e-06	7.051e-06	SMED30005321,SMED30007361,SMED30008553,SMED30009430,SMED30010412,SMED30013107,SMED30015654,SMED30034381,SMED30034766,SMED30035317
BP	GO:0045088	regulation of innate immune response	436	25	8.4	1.1e-06	7.051e-06	SMED30001752,SMED30003353,SMED30003451,SMED30004400,SMED30004537,SMED30004578,SMED30006521,SMED30006542,SMED30008320,SMED30009634,SMED30009834,SMED30014989,SMED30016835,SMED30017135,SMED30021269,SMED30022348,SMED30023109,SMED30023567,SMED30023741,SMED30024361,SMED30028966,SMED30029571,SMED30030270,SMED30033173,SMED30033741
BP	GO:0043161	proteasome-mediated ubiquitin-dependent ...	323	21	6.22	1.2e-06	7.6e-06	SMED30001752,SMED30003353,SMED30003451,SMED30004400,SMED30004537,SMED30004578,SMED30006521,SMED30006542,SMED30007361,SMED30008320,SMED30009634,SMED30010441,SMED30016835,SMED30021269,SMED30022348,SMED30023567,SMED30023741,SMED30028966,SMED30030270,SMED30033173,SMED30033741
BP	GO:0006508	proteolysis	1372	52	26.42	1.3e-06	8.136e-06	SMED30001752,SMED30003353,SMED30003451,SMED30004400,SMED30004537,SMED30004578,SMED30006521,SMED30006542,SMED30007361,SMED30008320,SMED30008823,SMED30009634,SMED30009834,SMED30010441,SMED30012579,SMED30013168,SMED30013312,SMED30013438,SMED30014203,SMED30014243,SMED30014565,SMED30016281,SMED30016835,SMED30017135,SMED30017846,SMED30019187,SMED30019754,SMED30020178,SMED30020552,SMED30020813,SMED30020…
BP	GO:0019319	hexose biosynthetic process	75	10	1.44	1.6e-06	9.898e-06	SMED30005321,SMED30007361,SMED30008553,SMED30009430,SMED30010412,SMED30013107,SMED30015654,SMED30034381,SMED30034766,SMED30035317
BP	GO:0002684	positive regulation of immune system pro...	700	33	13.48	1.8e-06	1.088e-05	SMED30001752,SMED30002941,SMED30003353,SMED30003451,SMED30004400,SMED30004537,SMED30004578,SMED30006521,SMED30006542,SMED30008320,SMED30009634,SMED30009834,SMED30011617,SMED30014989,SMED30016835,SMED30017135,SMED30017367,SMED30021269,SMED30021956,SMED30022348,SMED30023109,SMED30023567,SMED30023741,SMED30024361,SMED30026534,SMED30026845,SMED30028966,SMED30029571,SMED30029902,SMED30030270,SMED30032…
BP	GO:0060429	epithelium development	734	34	14.13	1.8e-06	1.088e-05	SMED30001515,SMED30001752,SMED30003228,SMED30003353,SMED30003451,SMED30004063,SMED30004400,SMED30004537,SMED30004578,SMED30005862,SMED30006521,SMED30006542,SMED30008320,SMED30009634,SMED30010536,SMED30015879,SMED30016835,SMED30017556,SMED30017634,SMED30018702,SMED30019590,SMED30021269,SMED30022348,SMED30023567,SMED30023741,SMED30026323,SMED30026534,SMED30028966,SMED30029902,SMED30030270,SMED30032…
BP	GO:0071345	cellular response to cytokine stimulus	449	25	8.65	1.9e-06	1.136e-05	SMED30001752,SMED30003353,SMED30003451,SMED30004400,SMED30004537,SMED30004578,SMED30006521,SMED30006542,SMED30008320,SMED30009634,SMED30009834,SMED30013107,SMED30016835,SMED30020925,SMED30021269,SMED30022348,SMED30023471,SMED30023567,SMED30023741,SMED30026845,SMED30028966,SMED30030270,SMED30030404,SMED30033173,SMED30033741
BP	GO:1901564	organonitrogen compound metabolic proces...	5341	140	102.85	2e-06	1.182e-05	SMED30000817,SMED30001292,SMED30001752,SMED30001788,SMED30001801,SMED30002129,SMED30002655,SMED30002884,SMED30003053,SMED30003304,SMED30003353,SMED30003451,SMED30004063,SMED30004400,SMED30004537,SMED30004578,SMED30005007,SMED30005321,SMED30005606,SMED30006521,SMED30006542,SMED30007008,SMED30007361,SMED30007486,SMED30008169,SMED30008292,SMED30008320,SMED30008453,SMED30008553,SMED30008823,SMED30009…
BP	GO:0019221	cytokine-mediated signaling pathway	307	20	5.91	2.1e-06	1.228e-05	SMED30001752,SMED30003353,SMED30003451,SMED30004400,SMED30004537,SMED30004578,SMED30006521,SMED30006542,SMED30008320,SMED30009634,SMED30009834,SMED30016835,SMED30021269,SMED30022348,SMED30023567,SMED30023741,SMED30028966,SMED30030270,SMED30033173,SMED30033741
BP	GO:1903311	regulation of mRNA metabolic process	311	20	5.99	2.5e-06	1.446e-05	SMED30001752,SMED30003353,SMED30003451,SMED30004400,SMED30004537,SMED30004578,SMED30006521,SMED30006542,SMED30008320,SMED30009634,SMED30016835,SMED30018505,SMED30021269,SMED30022348,SMED30023567,SMED30023741,SMED30028966,SMED30030270,SMED30033173,SMED30033741
BP	GO:0016055	Wnt signaling pathway	426	24	8.2	2.6e-06	1.487e-05	SMED30001752,SMED30003353,SMED30003451,SMED30004400,SMED30004537,SMED30004578,SMED30006521,SMED30006542,SMED30008320,SMED30009634,SMED30016201,SMED30016835,SMED30017634,SMED30020813,SMED30021269,SMED30022348,SMED30023567,SMED30023741,SMED30026534,SMED30028966,SMED30030270,SMED30033173,SMED30033741,SMED30034219
BP	GO:0002682	regulation of immune system process	994	41	19.14	2.7e-06	1.496e-05	SMED30001515,SMED30001752,SMED30002941,SMED30003353,SMED30003451,SMED30004400,SMED30004537,SMED30004578,SMED30006521,SMED30006542,SMED30007361,SMED30008320,SMED30009634,SMED30009834,SMED30011617,SMED30012171,SMED30014989,SMED30016835,SMED30017135,SMED30017367,SMED30021269,SMED30021956,SMED30022348,SMED30023109,SMED30023471,SMED30023567,SMED30023741,SMED30024361,SMED30026534,SMED30026845,SMED30028…
BP	GO:0006790	sulfur compound metabolic process	208	16	4.01	2.7e-06	1.496e-05	SMED30002129,SMED30004789,SMED30011723,SMED30012171,SMED30012817,SMED30013319,SMED30013645,SMED30015934,SMED30018481,SMED30019092,SMED30024309,SMED30027303,SMED30027707,SMED30029345,SMED30030357,SMED30033930
BP	GO:0198738	cell-cell signaling by wnt	427	24	8.22	2.7e-06	1.496e-05	SMED30001752,SMED30003353,SMED30003451,SMED30004400,SMED30004537,SMED30004578,SMED30006521,SMED30006542,SMED30008320,SMED30009634,SMED30016201,SMED30016835,SMED30017634,SMED30020813,SMED30021269,SMED30022348,SMED30023567,SMED30023741,SMED30026534,SMED30028966,SMED30030270,SMED30033173,SMED30033741,SMED30034219
BP	GO:0006955	immune response	890	38	17.14	3e-06	1.645e-05	SMED30001752,SMED30002941,SMED30003353,SMED30003451,SMED30004118,SMED30004400,SMED30004537,SMED30004578,SMED30006521,SMED30006542,SMED30007361,SMED30008320,SMED30009634,SMED30009834,SMED30011617,SMED30013107,SMED30014989,SMED30015879,SMED30016835,SMED30017135,SMED30017367,SMED30021269,SMED30021956,SMED30022348,SMED30023109,SMED30023567,SMED30023741,SMED30024361,SMED30028966,SMED30029571,SMED30029…
BP	GO:0009887	animal organ morphogenesis	627	30	12.07	4e-06	2.171e-05	SMED30001752,SMED30003228,SMED30003353,SMED30003451,SMED30004400,SMED30004537,SMED30004578,SMED30006521,SMED30006542,SMED30008320,SMED30009634,SMED30010536,SMED30010707,SMED30016281,SMED30016835,SMED30017634,SMED30019590,SMED30021269,SMED30022348,SMED30023471,SMED30023567,SMED30023741,SMED30026534,SMED30028966,SMED30029902,SMED30030270,SMED30033173,SMED30033251,SMED30033741,SMED30033930
BP	GO:0046364	monosaccharide biosynthetic process	85	10	1.64	5.2e-06	2.794e-05	SMED30005321,SMED30007361,SMED30008553,SMED30009430,SMED30010412,SMED30013107,SMED30015654,SMED30034381,SMED30034766,SMED30035317
BP	GO:0032787	monocarboxylic acid metabolic process	360	21	6.93	6.6e-06	3.511e-05	SMED30002129,SMED30005862,SMED30008553,SMED30009430,SMED30012118,SMED30012171,SMED30013107,SMED30013319,SMED30014043,SMED30014144,SMED30015227,SMED30023553,SMED30023716,SMED30024309,SMED30027303,SMED30029650,SMED30031511,SMED30031745,SMED30033939,SMED30034766,SMED30035317
BP	GO:0019318	hexose metabolic process	179	14	3.45	9.5e-06	5.004e-05	SMED30001788,SMED30002129,SMED30005321,SMED30007361,SMED30008553,SMED30009430,SMED30010412,SMED30012118,SMED30012171,SMED30013107,SMED30015654,SMED30034381,SMED30034766,SMED30035317
BP	GO:0006732	coenzyme metabolic process	287	18	5.53	1.1e-05	5.682e-05	SMED30001788,SMED30002129,SMED30002588,SMED30009430,SMED30010777,SMED30012118,SMED30012171,SMED30013107,SMED30013319,SMED30013645,SMED30015934,SMED30023553,SMED30027303,SMED30027707,SMED30032854,SMED30034381,SMED30034766,SMED30035317
BP	GO:1905114	cell surface receptor signaling pathway ...	463	24	8.92	1.1e-05	5.682e-05	SMED30001752,SMED30003353,SMED30003451,SMED30004400,SMED30004537,SMED30004578,SMED30006521,SMED30006542,SMED30008320,SMED30009634,SMED30016201,SMED30016835,SMED30017634,SMED30020813,SMED30021269,SMED30022348,SMED30023567,SMED30023741,SMED30026534,SMED30028966,SMED30030270,SMED30033173,SMED30033741,SMED30034219
BP	GO:0006006	glucose metabolic process	158	13	3.04	1.2e-05	6.138e-05	SMED30002129,SMED30005321,SMED30007361,SMED30008553,SMED30009430,SMED30010412,SMED30012118,SMED30012171,SMED30013107,SMED30015654,SMED30034381,SMED30034766,SMED30035317
BP	GO:0005975	carbohydrate metabolic process	437	23	8.42	1.3e-05	6.587e-05	SMED30001788,SMED30002129,SMED30005321,SMED30006179,SMED30007361,SMED30008553,SMED30009430,SMED30010412,SMED30012118,SMED30012139,SMED30012171,SMED30013107,SMED30015654,SMED30020599,SMED30023553,SMED30024309,SMED30026043,SMED30032456,SMED30032696,SMED30034381,SMED30034766,SMED30035317,SMED30035746
BP	GO:0010498	proteasomal protein catabolic process	382	21	7.36	1.6e-05	8.03e-05	SMED30001752,SMED30003353,SMED30003451,SMED30004400,SMED30004537,SMED30004578,SMED30006521,SMED30006542,SMED30007361,SMED30008320,SMED30009634,SMED30010441,SMED30016835,SMED30021269,SMED30022348,SMED30023567,SMED30023741,SMED30028966,SMED30030270,SMED30033173,SMED30033741
BP	GO:0016051	carbohydrate biosynthetic process	188	14	3.62	1.7e-05	8.452e-05	SMED30001788,SMED30005321,SMED30006179,SMED30007361,SMED30008553,SMED30009430,SMED30010412,SMED30013107,SMED30015654,SMED30020599,SMED30026043,SMED30034381,SMED30034766,SMED30035317
BP	GO:0044283	small molecule biosynthetic process	513	25	9.88	2e-05	9.852e-05	SMED30001801,SMED30002588,SMED30005321,SMED30005862,SMED30007361,SMED30008553,SMED30009430,SMED30010412,SMED30010612,SMED30010777,SMED30010872,SMED30012118,SMED30012171,SMED30012817,SMED30013107,SMED30013645,SMED30015227,SMED30015654,SMED30019748,SMED30026043,SMED30030034,SMED30033930,SMED30034381,SMED30034766,SMED30035317
BP	GO:0009968	negative regulation of signal transducti...	720	31	13.87	2.3e-05	0.0001123	SMED30000817,SMED30001292,SMED30001752,SMED30002344,SMED30003353,SMED30003451,SMED30004400,SMED30004537,SMED30004578,SMED30006521,SMED30006542,SMED30007361,SMED30008320,SMED30009634,SMED30013438,SMED30016835,SMED30017367,SMED30017634,SMED30020552,SMED30021269,SMED30022348,SMED30023567,SMED30023741,SMED30026534,SMED30028966,SMED30029902,SMED30030270,SMED30033173,SMED30033741,SMED30034219,SMED30034…
BP	GO:0034097	response to cytokine	556	26	10.71	2.7e-05	0.0001306	SMED30001752,SMED30003353,SMED30003451,SMED30004400,SMED30004537,SMED30004578,SMED30006521,SMED30006542,SMED30008320,SMED30009634,SMED30009834,SMED30013107,SMED30016835,SMED30020925,SMED30021269,SMED30022348,SMED30023471,SMED30023567,SMED30023741,SMED30026845,SMED30028966,SMED30030270,SMED30030404,SMED30032941,SMED30033173,SMED30033741
BP	GO:0006099	tricarboxylic acid cycle	32	6	0.62	2.9e-05	0.000139	SMED30002129,SMED30005321,SMED30013645,SMED30015934,SMED30024309,SMED30034381
BP	GO:0009108	coenzyme biosynthetic process	198	14	3.81	3e-05	0.0001425	SMED30002129,SMED30002588,SMED30009430,SMED30010777,SMED30012118,SMED30012171,SMED30013107,SMED30013319,SMED30013645,SMED30023553,SMED30027707,SMED30032854,SMED30034766,SMED30035317
BP	GO:0006101	citrate metabolic process	33	6	0.64	3.4e-05	0.0001601	SMED30002129,SMED30005321,SMED30013645,SMED30015934,SMED30024309,SMED30034381
BP	GO:0005996	monosaccharide metabolic process	201	14	3.87	3.5e-05	0.0001633	SMED30001788,SMED30002129,SMED30005321,SMED30007361,SMED30008553,SMED30009430,SMED30010412,SMED30012118,SMED30012171,SMED30013107,SMED30015654,SMED30034381,SMED30034766,SMED30035317
BP	GO:0044272	sulfur compound biosynthetic process	108	10	2.08	4.4e-05	0.0002035	SMED30002129,SMED30012171,SMED30012817,SMED30013319,SMED30013645,SMED30018481,SMED30019092,SMED30027707,SMED30029345,SMED30033930
BP	GO:0072350	tricarboxylic acid metabolic process	35	6	0.67	4.9e-05	0.0002247	SMED30002129,SMED30005321,SMED30013645,SMED30015934,SMED30024309,SMED30034381
BP	GO:0051188	cofactor biosynthetic process	236	15	4.54	5.3e-05	0.000241	SMED30002129,SMED30002588,SMED30009430,SMED30010777,SMED30012118,SMED30012171,SMED30013107,SMED30013319,SMED30013645,SMED30019649,SMED30023553,SMED30027707,SMED30032854,SMED30034766,SMED30035317
BP	GO:0023057	negative regulation of signaling	792	32	15.25	5.7e-05	0.000257	SMED30000817,SMED30001292,SMED30001752,SMED30002344,SMED30003353,SMED30003451,SMED30004400,SMED30004537,SMED30004578,SMED30006521,SMED30006542,SMED30007361,SMED30008320,SMED30009634,SMED30013293,SMED30013438,SMED30016835,SMED30017367,SMED30017634,SMED30020552,SMED30021269,SMED30022348,SMED30023567,SMED30023741,SMED30026534,SMED30028966,SMED30029902,SMED30030270,SMED30033173,SMED30033741,SMED30034…
BP	GO:0010647	positive regulation of cell communicatio...	1250	44	24.07	6.1e-05	0.0002727	SMED30001752,SMED30002884,SMED30003353,SMED30003451,SMED30004400,SMED30004537,SMED30004578,SMED30005007,SMED30006521,SMED30006542,SMED30007486,SMED30008292,SMED30008320,SMED30008453,SMED30009189,SMED30009634,SMED30009834,SMED30013438,SMED30014989,SMED30015537,SMED30016201,SMED30016401,SMED30016835,SMED30017135,SMED30017367,SMED30021269,SMED30022348,SMED30023567,SMED30023741,SMED30024361,SMED30024…
BP	GO:0023056	positive regulation of signaling	1253	44	24.13	6.4e-05	0.0002837	SMED30001752,SMED30002884,SMED30003353,SMED30003451,SMED30004400,SMED30004537,SMED30004578,SMED30005007,SMED30006521,SMED30006542,SMED30007486,SMED30008292,SMED30008320,SMED30008453,SMED30009189,SMED30009634,SMED30009834,SMED30013438,SMED30014989,SMED30015537,SMED30016201,SMED30016401,SMED30016835,SMED30017135,SMED30017367,SMED30021269,SMED30022348,SMED30023567,SMED30023741,SMED30024361,SMED30024…
BP	GO:0072524	pyridine-containing compound metabolic p...	137	11	2.64	6.8e-05	0.000299	SMED30001788,SMED30002129,SMED30009430,SMED30012118,SMED30013107,SMED30022273,SMED30023553,SMED30032854,SMED30034381,SMED30034766,SMED30035317
BP	GO:0006733	oxidoreduction coenzyme metabolic proces...	139	11	2.68	7.8e-05	0.0003362	SMED30001788,SMED30002129,SMED30002588,SMED30009430,SMED30012118,SMED30013107,SMED30023553,SMED30032854,SMED30034381,SMED30034766,SMED30035317
BP	GO:0002376	immune system process	1629	53	31.37	7.9e-05	0.0003362	SMED30001515,SMED30001752,SMED30002941,SMED30003353,SMED30003451,SMED30004118,SMED30004400,SMED30004537,SMED30004578,SMED30006521,SMED30006542,SMED30007361,SMED30008320,SMED30009634,SMED30009834,SMED30011617,SMED30011945,SMED30012171,SMED30012219,SMED30013107,SMED30014243,SMED30014565,SMED30014989,SMED30015879,SMED30016835,SMED30017135,SMED30017367,SMED30017410,SMED30017634,SMED30021269,SMED30021…
BP	GO:0071470	cellular response to osmotic stress	38	6	0.73	7.9e-05	0.0003362	SMED30009189,SMED30019852,SMED30021505,SMED30022804,SMED30023471,SMED30034836
BP	GO:0080134	regulation of response to stress	1264	44	24.34	7.9e-05	0.0003362	SMED30001515,SMED30001752,SMED30002344,SMED30003353,SMED30003451,SMED30004400,SMED30004537,SMED30004578,SMED30006521,SMED30006542,SMED30007361,SMED30008292,SMED30008320,SMED30008522,SMED30009634,SMED30009834,SMED30010441,SMED30012171,SMED30013438,SMED30014989,SMED30016835,SMED30017135,SMED30017367,SMED30017846,SMED30021269,SMED30021505,SMED30022348,SMED30023109,SMED30023471,SMED30023567,SMED30023…
BP	GO:0009142	nucleoside triphosphate biosynthetic pro...	117	10	2.25	8.6e-05	0.0003631	SMED30001801,SMED30009430,SMED30012118,SMED30013107,SMED30015934,SMED30022128,SMED30024106,SMED30027197,SMED30034766,SMED30035317
BP	GO:0048585	negative regulation of response to stimu...	884	34	17.02	8.7e-05	0.0003644	SMED30000817,SMED30001292,SMED30001752,SMED30002344,SMED30003353,SMED30003451,SMED30004400,SMED30004537,SMED30004578,SMED30005007,SMED30006521,SMED30006542,SMED30007361,SMED30008320,SMED30009634,SMED30013438,SMED30016835,SMED30017367,SMED30017634,SMED30017846,SMED30020552,SMED30021269,SMED30021505,SMED30022348,SMED30023567,SMED30023741,SMED30026534,SMED30028966,SMED30029902,SMED30030270,SMED30033…
BP	GO:0000165	MAPK cascade	702	29	13.52	8.8e-05	0.0003657	SMED30001752,SMED30003353,SMED30003451,SMED30004400,SMED30004537,SMED30004578,SMED30006521,SMED30006542,SMED30007486,SMED30008292,SMED30008320,SMED30009189,SMED30009634,SMED30009834,SMED30014989,SMED30016401,SMED30016835,SMED30017135,SMED30017367,SMED30021269,SMED30022348,SMED30023567,SMED30023741,SMED30028966,SMED30029759,SMED30029902,SMED30030270,SMED30033173,SMED30033741
BP	GO:0016999	antibiotic metabolic process	75	8	1.44	9.4e-05	0.0003877	SMED30002129,SMED30005321,SMED30013645,SMED30015934,SMED30024309,SMED30029759,SMED30032456,SMED30034381
BP	GO:0006401	RNA catabolic process	403	20	7.76	0.00011	0.0004433	SMED30001752,SMED30003353,SMED30003451,SMED30004400,SMED30004537,SMED30004578,SMED30006521,SMED30006542,SMED30008320,SMED30009634,SMED30016835,SMED30021269,SMED30022348,SMED30023567,SMED30023741,SMED30028966,SMED30030270,SMED30033173,SMED30033741,SMED30035705
BP	GO:0009967	positive regulation of signal transducti...	1164	41	22.42	0.00011	0.0004433	SMED30001752,SMED30002884,SMED30003353,SMED30003451,SMED30004400,SMED30004537,SMED30004578,SMED30005007,SMED30006521,SMED30006542,SMED30007486,SMED30008292,SMED30008320,SMED30008453,SMED30009189,SMED30009634,SMED30009834,SMED30013438,SMED30014989,SMED30015537,SMED30016201,SMED30016401,SMED30016835,SMED30017135,SMED30017367,SMED30021269,SMED30022348,SMED30023567,SMED30023741,SMED30024361,SMED30026…
BP	GO:0010608	posttranscriptional regulation of gene e...	437	21	8.42	0.00011	0.0004433	SMED30001752,SMED30003353,SMED30003451,SMED30004400,SMED30004537,SMED30004578,SMED30006521,SMED30006542,SMED30008320,SMED30009634,SMED30013107,SMED30016835,SMED30021269,SMED30022348,SMED30023567,SMED30023741,SMED30028966,SMED30030270,SMED30030404,SMED30033173,SMED30033741
BP	GO:0006402	mRNA catabolic process	374	19	7.2	0.00012	0.0004764	SMED30001752,SMED30003353,SMED30003451,SMED30004400,SMED30004537,SMED30004578,SMED30006521,SMED30006542,SMED30008320,SMED30009634,SMED30016835,SMED30021269,SMED30022348,SMED30023567,SMED30023741,SMED30028966,SMED30030270,SMED30033173,SMED30033741
BP	GO:0023014	signal transduction by protein phosphory...	713	29	13.73	0.00012	0.0004764	SMED30001752,SMED30003353,SMED30003451,SMED30004400,SMED30004537,SMED30004578,SMED30006521,SMED30006542,SMED30007486,SMED30008292,SMED30008320,SMED30009189,SMED30009634,SMED30009834,SMED30014989,SMED30016401,SMED30016835,SMED30017135,SMED30017367,SMED30021269,SMED30022348,SMED30023567,SMED30023741,SMED30028966,SMED30029759,SMED30029902,SMED30030270,SMED30033173,SMED30033741
BP	GO:0010648	negative regulation of cell communicatio...	791	31	15.23	0.00013	0.0005123	SMED30000817,SMED30001292,SMED30001752,SMED30002344,SMED30003353,SMED30003451,SMED30004400,SMED30004537,SMED30004578,SMED30006521,SMED30006542,SMED30007361,SMED30008320,SMED30009634,SMED30013438,SMED30016835,SMED30017367,SMED30017634,SMED30020552,SMED30021269,SMED30022348,SMED30023567,SMED30023741,SMED30026534,SMED30028966,SMED30029902,SMED30030270,SMED30033173,SMED30033741,SMED30034219,SMED30034…
BP	GO:0006090	pyruvate metabolic process	101	9	1.94	0.00014	0.0005436	SMED30002129,SMED30008553,SMED30009430,SMED30012118,SMED30012171,SMED30013107,SMED30023553,SMED30034766,SMED30035317
BP	GO:0019320	hexose catabolic process	42	6	0.81	0.00014	0.0005436	SMED30001788,SMED30009430,SMED30012118,SMED30013107,SMED30034766,SMED30035317
BP	GO:0009060	aerobic respiration	61	7	1.17	0.00016	0.000608	SMED30002129,SMED30005321,SMED30013645,SMED30015934,SMED30023553,SMED30024309,SMED30034381
BP	GO:0019362	pyridine nucleotide metabolic process	126	10	2.43	0.00016	0.000608	SMED30001788,SMED30002129,SMED30009430,SMED30012118,SMED30013107,SMED30023553,SMED30032854,SMED30034381,SMED30034766,SMED30035317
BP	GO:0046496	nicotinamide nucleotide metabolic proces...	126	10	2.43	0.00016	0.000608	SMED30001788,SMED30002129,SMED30009430,SMED30012118,SMED30013107,SMED30023553,SMED30032854,SMED30034381,SMED30034766,SMED30035317
BP	GO:0044282	small molecule catabolic process	291	16	5.6	0.00017	0.0006414	SMED30001788,SMED30009430,SMED30010054,SMED30010412,SMED30012118,SMED30013107,SMED30013124,SMED30014144,SMED30027303,SMED30027707,SMED30029650,SMED30030034,SMED30033930,SMED30033939,SMED30034766,SMED30035317
BP	GO:0070813	hydrogen sulfide metabolic process	7	3	0.13	0.00023	0.0008497	SMED30004789,SMED30011723,SMED30033930
BP	GO:1901685	glutathione derivative metabolic process	7	3	0.13	0.00023	0.0008497	SMED30018481,SMED30019092,SMED30029345
BP	GO:1901687	glutathione derivative biosynthetic proc...	7	3	0.13	0.00023	0.0008497	SMED30018481,SMED30019092,SMED30029345
BP	GO:0009435	NAD biosynthetic process	46	6	0.89	0.00024	0.0008686	SMED30009430,SMED30012118,SMED30013107,SMED30032854,SMED30034766,SMED30035317
BP	GO:0019674	NAD metabolic process	65	7	1.25	0.00024	0.0008686	SMED30009430,SMED30012118,SMED30013107,SMED30032854,SMED30034381,SMED30034766,SMED30035317
BP	GO:0046700	heterocycle catabolic process	672	27	12.94	0.00024	0.0008686	SMED30001752,SMED30003353,SMED30003451,SMED30004400,SMED30004537,SMED30004578,SMED30006521,SMED30006542,SMED30008320,SMED30009430,SMED30009634,SMED30010054,SMED30012118,SMED30013107,SMED30013645,SMED30016835,SMED30021269,SMED30022348,SMED30023567,SMED30023741,SMED30028966,SMED30030270,SMED30033173,SMED30033741,SMED30034766,SMED30035317,SMED30035705
BP	GO:0030029	actin filament-based process	464	21	8.94	0.00026	0.0009283	SMED30001490,SMED30002941,SMED30003228,SMED30008169,SMED30009430,SMED30009933,SMED30010707,SMED30011617,SMED30014199,SMED30015879,SMED30016281,SMED30017206,SMED30020552,SMED30021956,SMED30023471,SMED30025105,SMED30026323,SMED30026534,SMED30026845,SMED30029902,SMED30034836
BP	GO:0044255	cellular lipid metabolic process	638	26	12.29	0.00026	0.0009283	SMED30000373,SMED30000817,SMED30001801,SMED30002129,SMED30002588,SMED30003053,SMED30005862,SMED30007008,SMED30008522,SMED30008553,SMED30009014,SMED30012171,SMED30013319,SMED30014043,SMED30014144,SMED30014853,SMED30015227,SMED30017556,SMED30023716,SMED30024309,SMED30029902,SMED30031511,SMED30031745,SMED30031931,SMED30032456,SMED30033939
BP	GO:0044270	cellular nitrogen compound catabolic pro...	676	27	13.02	0.00027	0.0009576	SMED30001752,SMED30003353,SMED30003451,SMED30004400,SMED30004537,SMED30004578,SMED30006521,SMED30006542,SMED30008320,SMED30009430,SMED30009634,SMED30010054,SMED30012118,SMED30013107,SMED30013645,SMED30016835,SMED30021269,SMED30022348,SMED30023567,SMED30023741,SMED30028966,SMED30030270,SMED30033173,SMED30033741,SMED30034766,SMED30035317,SMED30035705
BP	GO:0009888	tissue development	1098	38	21.14	0.00029	0.001022	SMED30001515,SMED30001752,SMED30003228,SMED30003353,SMED30003451,SMED30004063,SMED30004400,SMED30004537,SMED30004578,SMED30005862,SMED30006521,SMED30006542,SMED30008320,SMED30009634,SMED30010536,SMED30015879,SMED30016281,SMED30016401,SMED30016835,SMED30017556,SMED30017634,SMED30018702,SMED30019590,SMED30021269,SMED30022348,SMED30023471,SMED30023567,SMED30023741,SMED30026323,SMED30026534,SMED30028…
BP	GO:0046365	monosaccharide catabolic process	48	6	0.92	0.0003	0.00105	SMED30001788,SMED30009430,SMED30012118,SMED30013107,SMED30034766,SMED30035317
BP	GO:0034655	nucleobase-containing compound catabolic...	648	26	12.48	0.00033	0.001131	SMED30001752,SMED30003353,SMED30003451,SMED30004400,SMED30004537,SMED30004578,SMED30006521,SMED30006542,SMED30008320,SMED30009430,SMED30009634,SMED30010054,SMED30012118,SMED30013107,SMED30016835,SMED30021269,SMED30022348,SMED30023567,SMED30023741,SMED30028966,SMED30030270,SMED30033173,SMED30033741,SMED30034766,SMED30035317,SMED30035705
BP	GO:0006735	NADH regeneration	32	5	0.62	0.00034	0.001131	SMED30009430,SMED30012118,SMED30013107,SMED30034766,SMED30035317
BP	GO:0016053	organic acid biosynthetic process	279	15	5.37	0.00034	0.001131	SMED30005862,SMED30009430,SMED30010412,SMED30010872,SMED30012118,SMED30012171,SMED30012817,SMED30013107,SMED30013645,SMED30015227,SMED30026043,SMED30030034,SMED30033930,SMED30034766,SMED30035317
BP	GO:0046939	nucleotide phosphorylation	90	8	1.73	0.00034	0.001131	SMED30001801,SMED30009430,SMED30012118,SMED30013107,SMED30026367,SMED30027197,SMED30034766,SMED30035317
BP	GO:0061615	glycolytic process through fructose-6-ph...	32	5	0.62	0.00034	0.001131	SMED30009430,SMED30012118,SMED30013107,SMED30034766,SMED30035317
BP	GO:0061620	glycolytic process through glucose-6-pho...	32	5	0.62	0.00034	0.001131	SMED30009430,SMED30012118,SMED30013107,SMED30034766,SMED30035317
BP	GO:0061621	canonical glycolysis	32	5	0.62	0.00034	0.001131	SMED30009430,SMED30012118,SMED30013107,SMED30034766,SMED30035317
BP	GO:0061718	glucose catabolic process to pyruvate	32	5	0.62	0.00034	0.001131	SMED30009430,SMED30012118,SMED30013107,SMED30034766,SMED30035317
BP	GO:0065008	regulation of biological quality	2744	76	52.84	0.00036	0.00119	SMED30000373,SMED30000817,SMED30001292,SMED30001515,SMED30001752,SMED30001801,SMED30002671,SMED30002941,SMED30003304,SMED30003353,SMED30003451,SMED30003549,SMED30004063,SMED30004156,SMED30004400,SMED30004537,SMED30004578,SMED30005007,SMED30006521,SMED30006542,SMED30007361,SMED30008320,SMED30008522,SMED30008553,SMED30009430,SMED30009634,SMED30010054,SMED30010441,SMED30010707,SMED30011617,SMED30011…
BP	GO:0006769	nicotinamide metabolic process	2	2	0.04	0.00037	0.001215	SMED30022273,SMED30032854
BP	GO:0031334	positive regulation of protein complex a...	140	10	2.7	0.00038	0.00124	SMED30002941,SMED30003451,SMED30008320,SMED30011617,SMED30015879,SMED30021269,SMED30021956,SMED30026323,SMED30026534,SMED30026845
BP	GO:1902905	positive regulation of supramolecular fi...	92	8	1.77	0.00039	0.001265	SMED30002941,SMED30009933,SMED30011617,SMED30021956,SMED30023471,SMED30026323,SMED30026534,SMED30026845
BP	GO:1901361	organic cyclic compound catabolic proces...	695	27	13.38	0.00041	0.001322	SMED30001752,SMED30003353,SMED30003451,SMED30004400,SMED30004537,SMED30004578,SMED30006521,SMED30006542,SMED30008320,SMED30009430,SMED30009634,SMED30010054,SMED30012118,SMED30013107,SMED30013645,SMED30016835,SMED30021269,SMED30022348,SMED30023567,SMED30023741,SMED30028966,SMED30030270,SMED30033173,SMED30033741,SMED30034766,SMED30035317,SMED30035705
BP	GO:0006007	glucose catabolic process	34	5	0.65	0.00045	0.001442	SMED30009430,SMED30012118,SMED30013107,SMED30034766,SMED30035317
BP	GO:0055086	nucleobase-containing small molecule met...	627	25	12.07	0.00047	0.001497	SMED30001788,SMED30001801,SMED30002129,SMED30009430,SMED30010054,SMED30012118,SMED30012171,SMED30013107,SMED30013319,SMED30013645,SMED30015934,SMED30016281,SMED30020470,SMED30022128,SMED30023553,SMED30024106,SMED30026043,SMED30026367,SMED30026534,SMED30027197,SMED30027303,SMED30032854,SMED30034381,SMED30034766,SMED30035317
BP	GO:0006793	phosphorus metabolic process	2733	75	52.63	0.00054	0.00171	SMED30000817,SMED30001292,SMED30001752,SMED30001788,SMED30001801,SMED30002129,SMED30003053,SMED30003353,SMED30003451,SMED30004400,SMED30004537,SMED30004578,SMED30005007,SMED30006521,SMED30006542,SMED30007486,SMED30008169,SMED30008292,SMED30008320,SMED30008522,SMED30009189,SMED30009430,SMED30009634,SMED30009834,SMED30012118,SMED30012171,SMED30013107,SMED30013293,SMED30013319,SMED30014043,SMED30014…
BP	GO:0030036	actin cytoskeleton organization	356	17	6.86	0.00055	0.001731	SMED30001490,SMED30002941,SMED30009430,SMED30009933,SMED30010707,SMED30011617,SMED30015879,SMED30016281,SMED30017206,SMED30021956,SMED30023471,SMED30025105,SMED30026323,SMED30026534,SMED30026845,SMED30029902,SMED30034836
BP	GO:0009141	nucleoside triphosphate metabolic proces...	233	13	4.49	0.00059	0.001846	SMED30001801,SMED30009430,SMED30012118,SMED30013107,SMED30015934,SMED30016281,SMED30020470,SMED30022128,SMED30024106,SMED30026534,SMED30027197,SMED30034766,SMED30035317
BP	GO:0070887	cellular response to chemical stimulus	1899	56	36.57	0.00063	0.00196	SMED30000817,SMED30001752,SMED30001801,SMED30002344,SMED30003353,SMED30003451,SMED30004400,SMED30004537,SMED30004578,SMED30005007,SMED30006521,SMED30006542,SMED30007361,SMED30008169,SMED30008292,SMED30008320,SMED30009634,SMED30009834,SMED30010054,SMED30010536,SMED30010707,SMED30012118,SMED30012171,SMED30012817,SMED30013107,SMED30014019,SMED30016201,SMED30016835,SMED30018481,SMED30019092,SMED30020…
BP	GO:0006950	response to stress	2843	77	54.75	0.00066	0.002041	SMED30001515,SMED30001752,SMED30002344,SMED30003304,SMED30003353,SMED30003451,SMED30004063,SMED30004118,SMED30004400,SMED30004537,SMED30004578,SMED30005606,SMED30006521,SMED30006542,SMED30007361,SMED30008292,SMED30008320,SMED30008522,SMED30009189,SMED30009634,SMED30009834,SMED30010441,SMED30012118,SMED30012171,SMED30012219,SMED30012817,SMED30013107,SMED30013438,SMED30014019,SMED30014199,SMED30014…
BP	GO:0006631	fatty acid metabolic process	178	11	3.43	0.00067	0.002049	SMED30002129,SMED30005862,SMED30012171,SMED30013319,SMED30014043,SMED30014144,SMED30015227,SMED30023716,SMED30031511,SMED30031745,SMED30033939
BP	GO:0010638	positive regulation of organelle organiz...	534	22	10.28	0.00067	0.002049	SMED30001515,SMED30002941,SMED30004537,SMED30009933,SMED30011617,SMED30015879,SMED30018729,SMED30021699,SMED30021956,SMED30023471,SMED30026323,SMED30026367,SMED30026534,SMED30026845,SMED30028398,SMED30029071,SMED30029139,SMED30029902,SMED30030329,SMED30032696,SMED30033251,SMED30034381
BP	GO:0006629	lipid metabolic process	871	31	16.77	0.00069	0.002098	SMED30000373,SMED30000817,SMED30001801,SMED30002129,SMED30002588,SMED30003053,SMED30005862,SMED30007008,SMED30008522,SMED30008553,SMED30009014,SMED30012171,SMED30013319,SMED30014043,SMED30014144,SMED30014853,SMED30015227,SMED30017556,SMED30018481,SMED30019649,SMED30019881,SMED30022128,SMED30023716,SMED30024309,SMED30026259,SMED30029902,SMED30031511,SMED30031745,SMED30031931,SMED30032456,SMED30033…
BP	GO:0009117	nucleotide metabolic process	536	22	10.32	0.0007	0.002116	SMED30001788,SMED30001801,SMED30002129,SMED30009430,SMED30012118,SMED30012171,SMED30013107,SMED30013319,SMED30015934,SMED30016281,SMED30020470,SMED30022128,SMED30023553,SMED30024106,SMED30026367,SMED30026534,SMED30027197,SMED30027303,SMED30032854,SMED30034381,SMED30034766,SMED30035317
BP	GO:0006796	phosphate-containing compound metabolic ...	2715	74	52.28	0.00073	0.002182	SMED30000817,SMED30001292,SMED30001752,SMED30001788,SMED30001801,SMED30002129,SMED30003053,SMED30003353,SMED30003451,SMED30004400,SMED30004537,SMED30004578,SMED30005007,SMED30006521,SMED30006542,SMED30007486,SMED30008169,SMED30008292,SMED30008320,SMED30008522,SMED30009189,SMED30009430,SMED30009634,SMED30009834,SMED30012118,SMED30012171,SMED30013107,SMED30013293,SMED30013319,SMED30014043,SMED30014…
BP	GO:0016310	phosphorylation	1954	57	37.63	0.00073	0.002182	SMED30000817,SMED30001292,SMED30001752,SMED30001801,SMED30003053,SMED30003353,SMED30003451,SMED30004400,SMED30004537,SMED30004578,SMED30005007,SMED30006521,SMED30006542,SMED30007486,SMED30008169,SMED30008292,SMED30008320,SMED30009189,SMED30009430,SMED30009634,SMED30009834,SMED30012118,SMED30012171,SMED30013107,SMED30013293,SMED30014989,SMED30015967,SMED30016401,SMED30016835,SMED30017135,SMED30017…
BP	GO:0048584	positive regulation of response to stimu...	1568	48	30.2	0.00074	0.002199	SMED30001752,SMED30002884,SMED30002941,SMED30003353,SMED30003451,SMED30004400,SMED30004537,SMED30004578,SMED30005007,SMED30006521,SMED30006542,SMED30007486,SMED30008292,SMED30008320,SMED30008453,SMED30009189,SMED30009634,SMED30009834,SMED30010441,SMED30011617,SMED30013438,SMED30014989,SMED30015537,SMED30016201,SMED30016401,SMED30016835,SMED30017135,SMED30017367,SMED30021269,SMED30021956,SMED30022…
BP	GO:0019439	aromatic compound catabolic process	687	26	13.23	0.00078	0.002305	SMED30001752,SMED30003353,SMED30003451,SMED30004400,SMED30004537,SMED30004578,SMED30006521,SMED30006542,SMED30008320,SMED30009430,SMED30009634,SMED30010054,SMED30012118,SMED30013107,SMED30016835,SMED30021269,SMED30022348,SMED30023567,SMED30023741,SMED30028966,SMED30030270,SMED30033173,SMED30033741,SMED30034766,SMED30035317,SMED30035705
BP	GO:0007015	actin filament organization	182	11	3.5	0.00081	0.002381	SMED30001490,SMED30002941,SMED30009430,SMED30009933,SMED30011617,SMED30015879,SMED30021956,SMED30025105,SMED30026323,SMED30026534,SMED30026845
BP	GO:0006970	response to osmotic stress	58	6	1.12	0.00084	0.002442	SMED30009189,SMED30019852,SMED30021505,SMED30022804,SMED30023471,SMED30034836
BP	GO:0045454	cell redox homeostasis	58	6	1.12	0.00084	0.002442	SMED30003304,SMED30007361,SMED30011945,SMED30012219,SMED30019881,SMED30029759
BP	GO:0006753	nucleoside phosphate metabolic process	544	22	10.48	0.00085	0.002444	SMED30001788,SMED30001801,SMED30002129,SMED30009430,SMED30012118,SMED30012171,SMED30013107,SMED30013319,SMED30015934,SMED30016281,SMED30020470,SMED30022128,SMED30023553,SMED30024106,SMED30026367,SMED30026534,SMED30027197,SMED30027303,SMED30032854,SMED30034381,SMED30034766,SMED30035317
BP	GO:0019637	organophosphate metabolic process	805	29	15.5	0.00085	0.002444	SMED30000817,SMED30001788,SMED30001801,SMED30002129,SMED30003053,SMED30008522,SMED30009430,SMED30012118,SMED30012171,SMED30013107,SMED30013319,SMED30014043,SMED30015934,SMED30016281,SMED30020470,SMED30022128,SMED30023553,SMED30024106,SMED30024309,SMED30026367,SMED30026534,SMED30027197,SMED30027303,SMED30031931,SMED30032854,SMED30034381,SMED30034766,SMED30035317,SMED30035746
BP	GO:0022603	regulation of anatomical structure morph...	767	28	14.77	0.00086	0.00246	SMED30001752,SMED30003353,SMED30003451,SMED30004400,SMED30004537,SMED30004578,SMED30006521,SMED30006542,SMED30008320,SMED30009430,SMED30009634,SMED30010707,SMED30016835,SMED30017634,SMED30019590,SMED30020552,SMED30021269,SMED30022348,SMED30023471,SMED30023567,SMED30023741,SMED30026323,SMED30026534,SMED30026845,SMED30028966,SMED30030270,SMED30033173,SMED30033741
BP	GO:0009145	purine nucleoside triphosphate biosynthe...	104	8	2	0.00089	0.002519	SMED30001801,SMED30009430,SMED30012118,SMED30013107,SMED30022128,SMED30024106,SMED30034766,SMED30035317
BP	GO:0009206	purine ribonucleoside triphosphate biosy...	104	8	2	0.00089	0.002519	SMED30001801,SMED30009430,SMED30012118,SMED30013107,SMED30022128,SMED30024106,SMED30034766,SMED30035317
BP	GO:1901293	nucleoside phosphate biosynthetic proces...	309	15	5.95	0.00098	0.002759	SMED30001801,SMED30002129,SMED30009430,SMED30012118,SMED30012171,SMED30013107,SMED30013319,SMED30015934,SMED30022128,SMED30023553,SMED30024106,SMED30027197,SMED30032854,SMED30034766,SMED30035317
BP	GO:0009201	ribonucleoside triphosphate biosynthetic...	106	8	2.04	0.00101	0.002799	SMED30001801,SMED30009430,SMED30012118,SMED30013107,SMED30022128,SMED30024106,SMED30034766,SMED30035317
BP	GO:0046394	carboxylic acid biosynthetic process	278	14	5.35	0.00101	0.002799	SMED30005862,SMED30009430,SMED30010412,SMED30010872,SMED30012118,SMED30012171,SMED30012817,SMED30013107,SMED30015227,SMED30026043,SMED30030034,SMED30033930,SMED30034766,SMED30035317
BP	GO:0051495	positive regulation of cytoskeleton orga...	106	8	2.04	0.00101	0.002799	SMED30002941,SMED30009933,SMED30011617,SMED30021956,SMED30023471,SMED30026323,SMED30026534,SMED30026845
BP	GO:0015980	energy derivation by oxidation of organi...	218	12	4.2	0.00107	0.002944	SMED30001788,SMED30002129,SMED30005321,SMED30006179,SMED30007361,SMED30013645,SMED30015934,SMED30020470,SMED30023553,SMED30024309,SMED30026043,SMED30034381
BP	GO:0006165	nucleoside diphosphate phosphorylation	83	7	1.6	0.00108	0.002944	SMED30001801,SMED30009430,SMED30012118,SMED30013107,SMED30027197,SMED30034766,SMED30035317
BP	GO:0006734	NADH metabolic process	41	5	0.79	0.00108	0.002944	SMED30009430,SMED30012118,SMED30013107,SMED30034766,SMED30035317
BP	GO:0051767	nitric-oxide synthase biosynthetic proce...	3	2	0.06	0.00109	0.002944	SMED30007361,SMED30032854
BP	GO:0051769	regulation of nitric-oxide synthase bios...	3	2	0.06	0.00109	0.002944	SMED30007361,SMED30032854
BP	GO:0019359	nicotinamide nucleotide biosynthetic pro...	85	7	1.64	0.00125	0.003359	SMED30009430,SMED30012118,SMED30013107,SMED30023553,SMED30032854,SMED30034766,SMED30035317
BP	GO:0030838	positive regulation of actin filament po...	43	5	0.83	0.00135	0.003609	SMED30002941,SMED30011617,SMED30021956,SMED30026323,SMED30026845
BP	GO:0006103	2-oxoglutarate metabolic process	12	3	0.23	0.00137	0.003644	SMED30010412,SMED30024309,SMED30027991
BP	GO:0019363	pyridine nucleotide biosynthetic process	87	7	1.68	0.00143	0.003785	SMED30009430,SMED30012118,SMED30013107,SMED30023553,SMED30032854,SMED30034766,SMED30035317
BP	GO:0009057	macromolecule catabolic process	1155	37	22.24	0.00146	0.003845	SMED30001752,SMED30001788,SMED30003304,SMED30003353,SMED30003451,SMED30004400,SMED30004537,SMED30004578,SMED30006179,SMED30006521,SMED30006542,SMED30007361,SMED30008320,SMED30009634,SMED30010441,SMED30013168,SMED30013312,SMED30013438,SMED30016835,SMED30017410,SMED30020178,SMED30020813,SMED30021269,SMED30022348,SMED30023109,SMED30023567,SMED30023741,SMED30024805,SMED30024809,SMED30026845,SMED30027…
BP	GO:0019693	ribose phosphate metabolic process	427	18	8.22	0.00159	0.004167	SMED30001788,SMED30001801,SMED30002129,SMED30009430,SMED30012118,SMED30012171,SMED30013107,SMED30013319,SMED30015934,SMED30016281,SMED30020470,SMED30022128,SMED30024106,SMED30026534,SMED30027197,SMED30027303,SMED30034766,SMED30035317
BP	GO:0042221	response to chemical	2887	76	55.6	0.00166	0.004329	SMED30000817,SMED30001515,SMED30001752,SMED30001801,SMED30002344,SMED30003304,SMED30003353,SMED30003451,SMED30004400,SMED30004537,SMED30004578,SMED30005007,SMED30006521,SMED30006542,SMED30007361,SMED30008169,SMED30008292,SMED30008320,SMED30008522,SMED30008553,SMED30009634,SMED30009834,SMED30010054,SMED30010412,SMED30010441,SMED30010536,SMED30010707,SMED30010777,SMED30012118,SMED30012139,SMED30012…
BP	GO:0048583	regulation of response to stimulus	2798	74	53.88	0.00173	0.00449	SMED30000817,SMED30001292,SMED30001515,SMED30001752,SMED30002344,SMED30002884,SMED30002941,SMED30003353,SMED30003451,SMED30004156,SMED30004400,SMED30004537,SMED30004578,SMED30005007,SMED30006521,SMED30006542,SMED30007361,SMED30007486,SMED30008292,SMED30008320,SMED30008453,SMED30008522,SMED30008813,SMED30009189,SMED30009212,SMED30009634,SMED30009834,SMED30010441,SMED30010536,SMED30011617,SMED30012…
BP	GO:0090407	organophosphate biosynthetic process	470	19	9.05	0.00191	0.004933	SMED30001801,SMED30002129,SMED30003053,SMED30008522,SMED30009430,SMED30012118,SMED30012171,SMED30013107,SMED30013319,SMED30015934,SMED30022128,SMED30023553,SMED30024106,SMED30024309,SMED30027197,SMED30031931,SMED30032854,SMED30034766,SMED30035317
BP	GO:0009260	ribonucleotide biosynthetic process	234	12	4.51	0.00196	0.005037	SMED30001801,SMED30002129,SMED30009430,SMED30012118,SMED30012171,SMED30013107,SMED30013319,SMED30022128,SMED30024106,SMED30027197,SMED30034766,SMED30035317
BP	GO:0006754	ATP biosynthetic process	92	7	1.77	0.00197	0.005039	SMED30009430,SMED30012118,SMED30013107,SMED30022128,SMED30024106,SMED30034766,SMED30035317
BP	GO:0009607	response to biotic stimulus	473	19	9.11	0.00206	0.005244	SMED30001515,SMED30004063,SMED30007361,SMED30012171,SMED30017410,SMED30018729,SMED30020813,SMED30020925,SMED30023073,SMED30023471,SMED30026323,SMED30028398,SMED30029571,SMED30029902,SMED30032696,SMED30034219,SMED30034381,SMED30034766,SMED30035705
BP	GO:0009966	regulation of signal transduction	2087	58	40.19	0.00208	0.005269	SMED30000817,SMED30001292,SMED30001752,SMED30002344,SMED30002884,SMED30003353,SMED30003451,SMED30004156,SMED30004400,SMED30004537,SMED30004578,SMED30005007,SMED30006521,SMED30006542,SMED30007361,SMED30007486,SMED30008292,SMED30008320,SMED30008453,SMED30009189,SMED30009212,SMED30009634,SMED30009834,SMED30010536,SMED30013438,SMED30014989,SMED30015537,SMED30016201,SMED30016401,SMED30016835,SMED30017…
BP	GO:0043207	response to external biotic stimulus	439	18	8.45	0.00215	0.005395	SMED30001515,SMED30004063,SMED30007361,SMED30012171,SMED30017410,SMED30018729,SMED30020813,SMED30020925,SMED30023073,SMED30023471,SMED30026323,SMED30028398,SMED30029571,SMED30029902,SMED30034219,SMED30034381,SMED30034766,SMED30035705
BP	GO:0051707	response to other organism	439	18	8.45	0.00215	0.005395	SMED30001515,SMED30004063,SMED30007361,SMED30012171,SMED30017410,SMED30018729,SMED30020813,SMED30020925,SMED30023073,SMED30023471,SMED30026323,SMED30028398,SMED30029571,SMED30029902,SMED30034219,SMED30034381,SMED30034766,SMED30035705
BP	GO:0009820	alkaloid metabolic process	4	2	0.08	0.00216	0.005395	SMED30022273,SMED30032854
BP	GO:0009165	nucleotide biosynthetic process	302	14	5.82	0.00219	0.005444	SMED30001801,SMED30002129,SMED30009430,SMED30012118,SMED30012171,SMED30013107,SMED30013319,SMED30022128,SMED30023553,SMED30024106,SMED30027197,SMED30032854,SMED30034766,SMED30035317
BP	GO:0097435	supramolecular fiber organization	336	15	6.47	0.00222	0.005492	SMED30001292,SMED30001490,SMED30002941,SMED30009430,SMED30009933,SMED30011617,SMED30015879,SMED30016281,SMED30021956,SMED30023471,SMED30025105,SMED30026323,SMED30026534,SMED30026845,SMED30034836
BP	GO:0045333	cellular respiration	120	8	2.31	0.00223	0.005492	SMED30002129,SMED30005321,SMED30013645,SMED30015934,SMED30020470,SMED30023553,SMED30024309,SMED30034381
BP	GO:0009259	ribonucleotide metabolic process	406	17	7.82	0.00228	0.00559	SMED30001801,SMED30002129,SMED30009430,SMED30012118,SMED30012171,SMED30013107,SMED30013319,SMED30015934,SMED30016281,SMED30020470,SMED30022128,SMED30024106,SMED30026534,SMED30027197,SMED30027303,SMED30034766,SMED30035317
BP	GO:0046390	ribose phosphate biosynthetic process	239	12	4.6	0.00233	0.005686	SMED30001801,SMED30002129,SMED30009430,SMED30012118,SMED30012171,SMED30013107,SMED30013319,SMED30022128,SMED30024106,SMED30027197,SMED30034766,SMED30035317
BP	GO:0009205	purine ribonucleoside triphosphate metab...	209	11	4.02	0.00244	0.005927	SMED30001801,SMED30009430,SMED30012118,SMED30013107,SMED30016281,SMED30020470,SMED30022128,SMED30024106,SMED30026534,SMED30034766,SMED30035317
BP	GO:0043648	dicarboxylic acid metabolic process	96	7	1.85	0.00252	0.006066	SMED30005321,SMED30010412,SMED30015934,SMED30023553,SMED30024309,SMED30027991,SMED30034381
BP	GO:0072525	pyridine-containing compound biosyntheti...	96	7	1.85	0.00252	0.006066	SMED30009430,SMED30012118,SMED30013107,SMED30023553,SMED30032854,SMED30034766,SMED30035317
BP	GO:0009199	ribonucleoside triphosphate metabolic pr...	211	11	4.06	0.00263	0.006303	SMED30001801,SMED30009430,SMED30012118,SMED30013107,SMED30016281,SMED30020470,SMED30022128,SMED30024106,SMED30026534,SMED30034766,SMED30035317
BP	GO:0023051	regulation of signaling	2434	65	46.87	0.00285	0.006799	SMED30000817,SMED30001292,SMED30001752,SMED30002344,SMED30002671,SMED30002884,SMED30003353,SMED30003451,SMED30004156,SMED30004400,SMED30004537,SMED30004578,SMED30005007,SMED30006521,SMED30006542,SMED30007361,SMED30007486,SMED30008292,SMED30008320,SMED30008453,SMED30009189,SMED30009212,SMED30009634,SMED30009834,SMED30010536,SMED30013293,SMED30013438,SMED30014989,SMED30015537,SMED30016201,SMED30016…
BP	GO:0009144	purine nucleoside triphosphate metabolic...	214	11	4.12	0.00293	0.006959	SMED30001801,SMED30009430,SMED30012118,SMED30013107,SMED30016281,SMED30020470,SMED30022128,SMED30024106,SMED30026534,SMED30034766,SMED30035317
BP	GO:0032956	regulation of actin cytoskeleton organiz...	155	9	2.98	0.00311	0.007353	SMED30002941,SMED30009933,SMED30011617,SMED30021956,SMED30023471,SMED30026323,SMED30026534,SMED30026845,SMED30029902
BP	GO:0046034	ATP metabolic process	185	10	3.56	0.00314	0.007392	SMED30009430,SMED30012118,SMED30013107,SMED30016281,SMED30020470,SMED30022128,SMED30024106,SMED30026534,SMED30034766,SMED30035317
BP	GO:0044265	cellular macromolecule catabolic process	1002	32	19.3	0.00324	0.007587	SMED30001752,SMED30003304,SMED30003353,SMED30003451,SMED30004400,SMED30004537,SMED30004578,SMED30006521,SMED30006542,SMED30007361,SMED30008320,SMED30009634,SMED30010441,SMED30013168,SMED30013312,SMED30013438,SMED30016835,SMED30020178,SMED30021269,SMED30022348,SMED30023109,SMED30023567,SMED30023741,SMED30024805,SMED30024809,SMED30027465,SMED30028966,SMED30029139,SMED30030270,SMED30033173,SMED30033…
BP	GO:0043254	regulation of protein complex assembly	249	12	4.8	0.00326	0.007587	SMED30002941,SMED30003451,SMED30008320,SMED30011617,SMED30012579,SMED30015879,SMED30021269,SMED30021956,SMED30026323,SMED30026534,SMED30026845,SMED30034219
BP	GO:0006108	malate metabolic process	16	3	0.31	0.00328	0.007587	SMED30005321,SMED30023553,SMED30034381
BP	GO:0009404	toxin metabolic process	16	3	0.31	0.00328	0.007587	SMED30004789,SMED30011723,SMED30033930
BP	GO:0007166	cell surface receptor signaling pathway	1686	48	32.47	0.00336	0.007738	SMED30001752,SMED30001801,SMED30002941,SMED30003353,SMED30003451,SMED30004400,SMED30004537,SMED30004578,SMED30006521,SMED30006542,SMED30008320,SMED30008453,SMED30009212,SMED30009634,SMED30009834,SMED30011617,SMED30012171,SMED30013293,SMED30013438,SMED30014989,SMED30015537,SMED30015967,SMED30016201,SMED30016281,SMED30016835,SMED30017135,SMED30017367,SMED30017634,SMED30020552,SMED30020813,SMED30021…
BP	GO:0007267	cell-cell signaling	1129	35	21.74	0.00338	0.007751	SMED30001752,SMED30002671,SMED30003353,SMED30003451,SMED30004063,SMED30004156,SMED30004400,SMED30004537,SMED30004578,SMED30006521,SMED30006542,SMED30008320,SMED30009634,SMED30016201,SMED30016835,SMED30017634,SMED30017846,SMED30020813,SMED30021269,SMED30021505,SMED30022348,SMED30023567,SMED30023741,SMED30024390,SMED30024805,SMED30026534,SMED30026619,SMED30026964,SMED30028966,SMED30030270,SMED30031…
BP	GO:0009152	purine ribonucleotide biosynthetic proce...	220	11	4.24	0.00362	0.008265	SMED30001801,SMED30002129,SMED30009430,SMED30012118,SMED30012171,SMED30013107,SMED30013319,SMED30022128,SMED30024106,SMED30034766,SMED30035317
BP	GO:0010646	regulation of cell communication	2414	64	46.49	0.00369	0.008389	SMED30000817,SMED30001292,SMED30001752,SMED30002344,SMED30002671,SMED30002884,SMED30003353,SMED30003451,SMED30004156,SMED30004400,SMED30004537,SMED30004578,SMED30005007,SMED30006521,SMED30006542,SMED30007361,SMED30007486,SMED30008292,SMED30008320,SMED30008453,SMED30009189,SMED30009212,SMED30009634,SMED30009834,SMED30010536,SMED30013438,SMED30014989,SMED30015537,SMED30016201,SMED30016401,SMED30016…
BP	GO:0009150	purine ribonucleotide metabolic process	390	16	7.51	0.00371	0.008399	SMED30001801,SMED30002129,SMED30009430,SMED30012118,SMED30012171,SMED30013107,SMED30013319,SMED30015934,SMED30016281,SMED30020470,SMED30022128,SMED30024106,SMED30026534,SMED30027303,SMED30034766,SMED30035317
BP	GO:0032273	positive regulation of protein polymeriz...	54	5	1.04	0.00374	0.008431	SMED30002941,SMED30011617,SMED30021956,SMED30026323,SMED30026845
BP	GO:0045010	actin nucleation	34	4	0.65	0.00396	0.008889	SMED30002941,SMED30011617,SMED30021956,SMED30026323
BP	GO:0110053	regulation of actin filament organizatio...	105	7	2.02	0.00416	0.009299	SMED30002941,SMED30009933,SMED30011617,SMED30021956,SMED30026323,SMED30026534,SMED30026845
BP	GO:0072521	purine-containing compound metabolic pro...	431	17	8.3	0.00419	0.009327	SMED30001801,SMED30002129,SMED30009430,SMED30012118,SMED30012171,SMED30013107,SMED30013319,SMED30013645,SMED30015934,SMED30016281,SMED30020470,SMED30022128,SMED30024106,SMED30026534,SMED30027303,SMED30034766,SMED30035317
BP	GO:0051493	regulation of cytoskeleton organization	259	12	4.99	0.00447	0.009909	SMED30002941,SMED30009933,SMED30011617,SMED30012579,SMED30013168,SMED30013312,SMED30021956,SMED30023471,SMED30026323,SMED30026534,SMED30026845,SMED30029902
BP	GO:0009132	nucleoside diphosphate metabolic process	107	7	2.06	0.00461	0.01018	SMED30001801,SMED30009430,SMED30012118,SMED30013107,SMED30027197,SMED30034766,SMED30035317
BP	GO:0006720	isoprenoid metabolic process	57	5	1.1	0.00472	0.01038	SMED30000373,SMED30002588,SMED30014144,SMED30014853,SMED30032456
BP	GO:0006979	response to oxidative stress	229	11	4.41	0.00489	0.01071	SMED30003304,SMED30007361,SMED30008292,SMED30012171,SMED30012817,SMED30019881,SMED30023741,SMED30024309,SMED30026367,SMED30029759,SMED30029902
BP	GO:0006081	cellular aldehyde metabolic process	82	6	1.58	0.00497	0.01084	SMED30000373,SMED30001788,SMED30002129,SMED30013124,SMED30024309,SMED30029650
BP	GO:0009123	nucleoside monophosphate metabolic proce...	230	11	4.43	0.00505	0.01097	SMED30009430,SMED30012118,SMED30013107,SMED30016281,SMED30020470,SMED30022128,SMED30024106,SMED30026534,SMED30027197,SMED30034766,SMED30035317
BP	GO:0006164	purine nucleotide biosynthetic process	231	11	4.45	0.00521	0.01117	SMED30001801,SMED30002129,SMED30009430,SMED30012118,SMED30012171,SMED30013107,SMED30013319,SMED30022128,SMED30024106,SMED30034766,SMED30035317
BP	GO:0000098	sulfur amino acid catabolic process	6	2	0.12	0.00527	0.01117	SMED30027707,SMED30033930
BP	GO:0019471	4-hydroxyproline metabolic process	6	2	0.12	0.00527	0.01117	SMED30010412,SMED30029759
BP	GO:0045987	positive regulation of smooth muscle con...	6	2	0.12	0.00527	0.01117	SMED30026534,SMED30026845
BP	GO:0071476	cellular hypotonic response	6	2	0.12	0.00527	0.01117	SMED30022804,SMED30023471
BP	GO:0071803	positive regulation of podosome assembly	6	2	0.12	0.00527	0.01117	SMED30015879,SMED30026534
BP	GO:0006468	protein phosphorylation	1686	47	32.47	0.00554	0.0117	SMED30000817,SMED30001292,SMED30001752,SMED30003053,SMED30003353,SMED30003451,SMED30004400,SMED30004537,SMED30004578,SMED30005007,SMED30006521,SMED30006542,SMED30007486,SMED30008169,SMED30008292,SMED30008320,SMED30009189,SMED30009634,SMED30009834,SMED30012171,SMED30013293,SMED30014989,SMED30015967,SMED30016401,SMED30016835,SMED30017135,SMED30017367,SMED30020470,SMED30021269,SMED30022348,SMED30023…
BP	GO:0006163	purine nucleotide metabolic process	407	16	7.84	0.00558	0.01173	SMED30001801,SMED30002129,SMED30009430,SMED30012118,SMED30012171,SMED30013107,SMED30013319,SMED30015934,SMED30016281,SMED30020470,SMED30022128,SMED30024106,SMED30026534,SMED30027303,SMED30034766,SMED30035317
BP	GO:0006418	tRNA aminoacylation for protein translat...	60	5	1.16	0.00588	0.01232	SMED30012847,SMED30019852,SMED30021122,SMED30026479,SMED30030404
BP	GO:0048513	animal organ development	1917	52	36.92	0.00601	0.01254	SMED30001563,SMED30001752,SMED30001801,SMED30003228,SMED30003353,SMED30003451,SMED30004400,SMED30004537,SMED30004578,SMED30006521,SMED30006542,SMED30008320,SMED30009634,SMED30010536,SMED30010707,SMED30011945,SMED30012118,SMED30012149,SMED30014019,SMED30014565,SMED30015879,SMED30016281,SMED30016401,SMED30016835,SMED30017556,SMED30017634,SMED30019590,SMED30020449,SMED30020470,SMED30020552,SMED30021…
BP	GO:0035556	intracellular signal transduction	2066	55	39.79	0.00686	0.01426	SMED30000817,SMED30001292,SMED30001752,SMED30002344,SMED30002884,SMED30003353,SMED30003451,SMED30004063,SMED30004400,SMED30004537,SMED30004578,SMED30005007,SMED30006521,SMED30006542,SMED30007361,SMED30007486,SMED30008169,SMED30008292,SMED30008320,SMED30008453,SMED30009189,SMED30009634,SMED30009834,SMED30012171,SMED30013438,SMED30014199,SMED30014989,SMED30015879,SMED30016401,SMED30016835,SMED30017…
BP	GO:0072522	purine-containing compound biosynthetic ...	240	11	4.62	0.00689	0.01426	SMED30001801,SMED30002129,SMED30009430,SMED30012118,SMED30012171,SMED30013107,SMED30013319,SMED30022128,SMED30024106,SMED30034766,SMED30035317
BP	GO:0044089	positive regulation of cellular componen...	275	12	5.3	0.00712	0.01465	SMED30002941,SMED30003451,SMED30008320,SMED30009933,SMED30011617,SMED30015879,SMED30021269,SMED30021956,SMED30023471,SMED30026323,SMED30026534,SMED30026845
BP	GO:0022617	extracellular matrix disassembly	40	4	0.77	0.00713	0.01465	SMED30013168,SMED30013312,SMED30015879,SMED30023109
BP	GO:0006971	hypotonic response	7	2	0.13	0.00728	0.01478	SMED30022804,SMED30023471
BP	GO:0048522	positive regulation of cellular process	3771	91	72.62	0.00728	0.01478	SMED30001292,SMED30001515,SMED30001752,SMED30001801,SMED30002884,SMED30002941,SMED30003353,SMED30003451,SMED30004063,SMED30004400,SMED30004537,SMED30004578,SMED30005007,SMED30006521,SMED30006542,SMED30007486,SMED30008292,SMED30008320,SMED30008453,SMED30008522,SMED30009189,SMED30009634,SMED30009834,SMED30009933,SMED30010441,SMED30010536,SMED30011617,SMED30012219,SMED30013141,SMED30013438,SMED30013…
BP	GO:1903077	negative regulation of protein localizat...	7	2	0.13	0.00728	0.01478	SMED30017367,SMED30017634
BP	GO:0070647	protein modification by small protein co...	934	29	17.99	0.00738	0.01493	SMED30001752,SMED30003353,SMED30003451,SMED30004400,SMED30004537,SMED30004578,SMED30006521,SMED30006542,SMED30008320,SMED30008453,SMED30009634,SMED30009834,SMED30010441,SMED30012579,SMED30013438,SMED30016835,SMED30020178,SMED30021269,SMED30022348,SMED30023567,SMED30023741,SMED30024361,SMED30024805,SMED30024809,SMED30028966,SMED30029139,SMED30030270,SMED30033173,SMED30033741
BP	GO:0009127	purine nucleoside monophosphate biosynth...	117	7	2.25	0.00747	0.015	SMED30009430,SMED30012118,SMED30013107,SMED30022128,SMED30024106,SMED30034766,SMED30035317
BP	GO:0009168	purine ribonucleoside monophosphate bios...	117	7	2.25	0.00747	0.015	SMED30009430,SMED30012118,SMED30013107,SMED30022128,SMED30024106,SMED30034766,SMED30035317
BP	GO:0006096	glycolytic process	64	5	1.23	0.00771	0.0153	SMED30009430,SMED30012118,SMED30013107,SMED30034766,SMED30035317
BP	GO:0043038	amino acid activation	64	5	1.23	0.00771	0.0153	SMED30012847,SMED30019852,SMED30021122,SMED30026479,SMED30030404
BP	GO:0043039	tRNA aminoacylation	64	5	1.23	0.00771	0.0153	SMED30012847,SMED30019852,SMED30021122,SMED30026479,SMED30030404
BP	GO:0016567	protein ubiquitination	733	24	14.12	0.00781	0.01545	SMED30001752,SMED30003353,SMED30003451,SMED30004400,SMED30004537,SMED30004578,SMED30006521,SMED30006542,SMED30008320,SMED30008453,SMED30009634,SMED30009834,SMED30013438,SMED30016835,SMED30021269,SMED30022348,SMED30023567,SMED30023741,SMED30024361,SMED30028966,SMED30029139,SMED30030270,SMED30033173,SMED30033741
BP	GO:0009063	cellular amino acid catabolic process	119	7	2.29	0.00817	0.0161	SMED30010412,SMED30013124,SMED30027303,SMED30027707,SMED30029650,SMED30030034,SMED30033930
BP	GO:0006757	ATP generation from ADP	65	5	1.25	0.00823	0.0161	SMED30009430,SMED30012118,SMED30013107,SMED30034766,SMED30035317
BP	GO:0048013	ephrin receptor signaling pathway	65	5	1.25	0.00823	0.0161	SMED30002941,SMED30011617,SMED30017634,SMED30021956,SMED30026534
BP	GO:0009068	aspartate family amino acid catabolic pr...	22	3	0.42	0.00829	0.01615	SMED30010412,SMED30013124,SMED30027707
BP	GO:0016052	carbohydrate catabolic process	120	7	2.31	0.00853	0.01654	SMED30001788,SMED30006179,SMED30009430,SMED30012118,SMED30013107,SMED30034766,SMED30035317
BP	GO:0072330	monocarboxylic acid biosynthetic process	150	8	2.89	0.00855	0.01654	SMED30005862,SMED30009430,SMED30012118,SMED30012171,SMED30013107,SMED30015227,SMED30034766,SMED30035317
BP	GO:0030833	regulation of actin filament polymerizat...	66	5	1.27	0.00877	0.01684	SMED30002941,SMED30011617,SMED30021956,SMED30026323,SMED30026845
BP	GO:0042866	pyruvate biosynthetic process	66	5	1.27	0.00877	0.01684	SMED30009430,SMED30012118,SMED30013107,SMED30034766,SMED30035317
BP	GO:0008152	metabolic process	9239	196	177.92	0.00892	0.01707	SMED30000373,SMED30000817,SMED30001292,SMED30001515,SMED30001522,SMED30001563,SMED30001575,SMED30001752,SMED30001788,SMED30001801,SMED30002129,SMED30002344,SMED30002588,SMED30002655,SMED30002884,SMED30003053,SMED30003304,SMED30003353,SMED30003451,SMED30004063,SMED30004400,SMED30004537,SMED30004578,SMED30004789,SMED30005007,SMED30005206,SMED30005321,SMED30005606,SMED30005862,SMED30006179,SMED30006…
BP	GO:0051130	positive regulation of cellular componen...	908	28	17.49	0.0092	0.01754	SMED30001515,SMED30002941,SMED30003451,SMED30004537,SMED30008320,SMED30009933,SMED30011617,SMED30013445,SMED30015879,SMED30018729,SMED30020813,SMED30021269,SMED30021699,SMED30021956,SMED30023471,SMED30026323,SMED30026367,SMED30026534,SMED30026845,SMED30028398,SMED30029071,SMED30029139,SMED30029902,SMED30030329,SMED30032696,SMED30033251,SMED30034254,SMED30034381
BP	GO:0009156	ribonucleoside monophosphate biosyntheti...	122	7	2.35	0.0093	0.01766	SMED30009430,SMED30012118,SMED30013107,SMED30022128,SMED30024106,SMED30034766,SMED30035317
BP	GO:0046031	ADP metabolic process	67	5	1.29	0.00933	0.01766	SMED30009430,SMED30012118,SMED30013107,SMED30034766,SMED30035317
BP	GO:0007010	cytoskeleton organization	994	30	19.14	0.00948	0.01788	SMED30001292,SMED30001490,SMED30002941,SMED30004118,SMED30008169,SMED30009430,SMED30009933,SMED30010707,SMED30011617,SMED30012579,SMED30013107,SMED30013168,SMED30013312,SMED30015879,SMED30016281,SMED30017206,SMED30019836,SMED30020178,SMED30021105,SMED30021956,SMED30023471,SMED30023882,SMED30025105,SMED30026323,SMED30026534,SMED30026845,SMED30029902,SMED30033251,SMED30034324,SMED30034836
BP	GO:0019418	sulfide oxidation	8	2	0.15	0.00958	0.01788	SMED30004789,SMED30011723
BP	GO:0070221	sulfide oxidation, using sulfide:quinone...	8	2	0.15	0.00958	0.01788	SMED30004789,SMED30011723
BP	GO:1904376	negative regulation of protein localizat...	8	2	0.15	0.00958	0.01788	SMED30017367,SMED30017634
BP	GO:0009126	purine nucleoside monophosphate metaboli...	218	10	4.2	0.00972	0.01802	SMED30009430,SMED30012118,SMED30013107,SMED30016281,SMED30020470,SMED30022128,SMED30024106,SMED30026534,SMED30034766,SMED30035317
BP	GO:0009167	purine ribonucleoside monophosphate meta...	218	10	4.2	0.00972	0.01802	SMED30009430,SMED30012118,SMED30013107,SMED30016281,SMED30020470,SMED30022128,SMED30024106,SMED30026534,SMED30034766,SMED30035317
BP	GO:0010033	response to organic substance	2110	55	40.63	0.01041	0.01923	SMED30000817,SMED30001515,SMED30001752,SMED30001801,SMED30002344,SMED30003353,SMED30003451,SMED30004400,SMED30004537,SMED30004578,SMED30006521,SMED30006542,SMED30007361,SMED30008169,SMED30008320,SMED30008553,SMED30009634,SMED30009834,SMED30010412,SMED30010441,SMED30012118,SMED30012139,SMED30012171,SMED30013107,SMED30016201,SMED30016835,SMED30017367,SMED30020449,SMED30020470,SMED30020552,SMED30020…
BP	GO:0008154	actin polymerization or depolymerization	96	6	1.85	0.01055	0.01942	SMED30001490,SMED30002941,SMED30011617,SMED30021956,SMED30026323,SMED30026845
BP	GO:0032024	positive regulation of insulin secretion	24	3	0.46	0.0106	0.01945	SMED30024390,SMED30026619,SMED30026964
BP	GO:0009161	ribonucleoside monophosphate metabolic p...	223	10	4.29	0.01128	0.02062	SMED30009430,SMED30012118,SMED30013107,SMED30016281,SMED30020470,SMED30022128,SMED30024106,SMED30026534,SMED30034766,SMED30035317
BP	GO:0009124	nucleoside monophosphate biosynthetic pr...	127	7	2.45	0.01145	0.02086	SMED30009430,SMED30012118,SMED30013107,SMED30022128,SMED30024106,SMED30034766,SMED30035317
BP	GO:1901606	alpha-amino acid catabolic process	98	6	1.89	0.01161	0.02108	SMED30010412,SMED30013124,SMED30027303,SMED30027707,SMED30030034,SMED30033930
BP	GO:0010510	regulation of acetyl-CoA biosynthetic pr...	9	2	0.17	0.01216	0.02186	SMED30002129,SMED30012171
BP	GO:0050812	regulation of acyl-CoA biosynthetic proc...	9	2	0.17	0.01216	0.02186	SMED30002129,SMED30012171
BP	GO:2000107	negative regulation of leukocyte apoptot...	9	2	0.17	0.01216	0.02186	SMED30007361,SMED30026845
BP	GO:0030041	actin filament polymerization	72	5	1.39	0.01251	0.02237	SMED30002941,SMED30011617,SMED30021956,SMED30026323,SMED30026845
BP	GO:0060348	bone development	47	4	0.91	0.01253	0.02237	SMED30015879,SMED30025105,SMED30026534,SMED30033930
BP	GO:0071310	cellular response to organic substance	1543	42	29.71	0.01295	0.02278	SMED30000817,SMED30001752,SMED30001801,SMED30003353,SMED30003451,SMED30004400,SMED30004537,SMED30004578,SMED30006521,SMED30006542,SMED30007361,SMED30008169,SMED30008320,SMED30009634,SMED30009834,SMED30012118,SMED30012171,SMED30013107,SMED30016201,SMED30016835,SMED30020552,SMED30020925,SMED30021269,SMED30022348,SMED30023109,SMED30023471,SMED30023567,SMED30023741,SMED30026323,SMED30026534,SMED30026…
BP	GO:1902903	regulation of supramolecular fiber organ...	162	8	3.12	0.01322	0.02278	SMED30002941,SMED30009933,SMED30011617,SMED30021956,SMED30023471,SMED30026323,SMED30026534,SMED30026845
BP	GO:0009135	purine nucleoside diphosphate metabolic ...	73	5	1.41	0.01323	0.02278	SMED30009430,SMED30012118,SMED30013107,SMED30034766,SMED30035317
BP	GO:0009179	purine ribonucleoside diphosphate metabo...	73	5	1.41	0.01323	0.02278	SMED30009430,SMED30012118,SMED30013107,SMED30034766,SMED30035317
BP	GO:0009185	ribonucleoside diphosphate metabolic pro...	73	5	1.41	0.01323	0.02278	SMED30009430,SMED30012118,SMED30013107,SMED30034766,SMED30035317
BP	GO:0015988	energy coupled proton transmembrane tran...	26	3	0.5	0.01323	0.02278	SMED30016201,SMED30022128,SMED30024106
BP	GO:0015991	ATP hydrolysis coupled proton transport	26	3	0.5	0.01323	0.02278	SMED30016201,SMED30022128,SMED30024106
BP	GO:0034314	Arp2/3 complex-mediated actin nucleation	26	3	0.5	0.01323	0.02278	SMED30002941,SMED30011617,SMED30021956
BP	GO:0045899	positive regulation of RNA polymerase II...	26	3	0.5	0.01323	0.02278	SMED30003451,SMED30008320,SMED30021269
BP	GO:0099131	ATP hydrolysis coupled ion transmembrane...	26	3	0.5	0.01323	0.02278	SMED30016201,SMED30022128,SMED30024106
BP	GO:0099132	ATP hydrolysis coupled cation transmembr...	26	3	0.5	0.01323	0.02278	SMED30016201,SMED30022128,SMED30024106
BP	GO:0097581	lamellipodium organization	48	4	0.92	0.01347	0.02312	SMED30010707,SMED30026323,SMED30026845,SMED30033251
BP	GO:0016054	organic acid catabolic process	196	9	3.77	0.01375	0.02345	SMED30010412,SMED30013124,SMED30014144,SMED30027303,SMED30027707,SMED30029650,SMED30030034,SMED30033930,SMED30033939
BP	GO:0046395	carboxylic acid catabolic process	196	9	3.77	0.01375	0.02345	SMED30010412,SMED30013124,SMED30014144,SMED30027303,SMED30027707,SMED30029650,SMED30030034,SMED30033930,SMED30033939
BP	GO:0032970	regulation of actin filament-based proce...	231	10	4.45	0.01417	0.02408	SMED30002941,SMED30009933,SMED30011617,SMED30020552,SMED30021956,SMED30023471,SMED30026323,SMED30026534,SMED30026845,SMED30029902
BP	GO:0043603	cellular amide metabolic process	856	26	16.48	0.01425	0.02414	SMED30002129,SMED30008823,SMED30011723,SMED30012171,SMED30012847,SMED30012974,SMED30013107,SMED30013319,SMED30013645,SMED30014043,SMED30014203,SMED30014565,SMED30015934,SMED30019092,SMED30019852,SMED30021122,SMED30022273,SMED30023716,SMED30024309,SMED30026479,SMED30027303,SMED30029902,SMED30030034,SMED30030404,SMED30032854,SMED30035705
BP	GO:0060261	positive regulation of transcription ini...	27	3	0.52	0.01468	0.02466	SMED30003451,SMED30008320,SMED30021269
BP	GO:0090662	ATP hydrolysis coupled transmembrane tra...	27	3	0.52	0.01468	0.02466	SMED30016201,SMED30022128,SMED30024106
BP	GO:0008064	regulation of actin polymerization or de...	75	5	1.44	0.01474	0.02466	SMED30002941,SMED30011617,SMED30021956,SMED30026323,SMED30026845
BP	GO:0030832	regulation of actin filament length	75	5	1.44	0.01474	0.02466	SMED30002941,SMED30011617,SMED30021956,SMED30026323,SMED30026845
BP	GO:0010506	regulation of autophagy	304	12	5.85	0.01494	0.02492	SMED30001515,SMED30004063,SMED30005007,SMED30010441,SMED30013107,SMED30013141,SMED30016201,SMED30020178,SMED30020914,SMED30023471,SMED30028398,SMED30034381
BP	GO:0042776	mitochondrial ATP synthesis coupled prot...	10	2	0.19	0.01501	0.02495	SMED30022128,SMED30024106
BP	GO:0016042	lipid catabolic process	168	8	3.24	0.01614	0.02675	SMED30008522,SMED30009014,SMED30014043,SMED30014144,SMED30023716,SMED30024309,SMED30031511,SMED30033939
BP	GO:0050896	response to stimulus	6404	141	123.32	0.0163	0.02693	SMED30000817,SMED30001292,SMED30001515,SMED30001752,SMED30001801,SMED30002344,SMED30002671,SMED30002884,SMED30002941,SMED30003304,SMED30003353,SMED30003451,SMED30004063,SMED30004118,SMED30004156,SMED30004400,SMED30004537,SMED30004578,SMED30005007,SMED30005606,SMED30006521,SMED30006542,SMED30007361,SMED30007486,SMED30008169,SMED30008292,SMED30008320,SMED30008453,SMED30008522,SMED30008553,SMED30008…
BP	GO:0006575	cellular modified amino acid metabolic p...	106	6	2.04	0.01659	0.02732	SMED30010412,SMED30011723,SMED30019092,SMED30024309,SMED30029759,SMED30030357
BP	GO:0009617	response to bacterium	204	9	3.93	0.01742	0.02838	SMED30004063,SMED30007361,SMED30017410,SMED30020813,SMED30020925,SMED30023073,SMED30026323,SMED30029571,SMED30029902
BP	GO:2000144	positive regulation of DNA-templated tra...	29	3	0.56	0.01783	0.02838	SMED30003451,SMED30008320,SMED30021269
BP	GO:0044242	cellular lipid catabolic process	139	7	2.68	0.01805	0.02838	SMED30008522,SMED30009014,SMED30014043,SMED30014144,SMED30023716,SMED30024309,SMED30033939
BP	GO:0045184	establishment of protein localization	1308	36	25.19	0.01808	0.02838	SMED30002884,SMED30004063,SMED30004537,SMED30005206,SMED30007361,SMED30010474,SMED30011720,SMED30012219,SMED30014199,SMED30015879,SMED30016201,SMED30017367,SMED30017634,SMED30017717,SMED30018729,SMED30019649,SMED30020552,SMED30020813,SMED30021699,SMED30024390,SMED30024475,SMED30026259,SMED30026619,SMED30026845,SMED30026964,SMED30028398,SMED30028430,SMED30029071,SMED30029139,SMED30029547,SMED30029…
BP	GO:0015031	protein transport	1176	33	22.65	0.01811	0.02838	SMED30002884,SMED30004063,SMED30004537,SMED30005206,SMED30007361,SMED30010474,SMED30011720,SMED30012219,SMED30014199,SMED30015879,SMED30016201,SMED30017367,SMED30017634,SMED30017717,SMED30020552,SMED30020813,SMED30024390,SMED30024475,SMED30026259,SMED30026619,SMED30026845,SMED30026964,SMED30028398,SMED30028430,SMED30029071,SMED30029139,SMED30029547,SMED30029902,SMED30030329,SMED30031823,SMED30032…
BP	GO:0006086	acetyl-CoA biosynthetic process from pyr...	11	2	0.21	0.01812	0.02838	SMED30002129,SMED30012171
BP	GO:0042762	regulation of sulfur metabolic process	11	2	0.21	0.01812	0.02838	SMED30002129,SMED30012171
BP	GO:1902235	regulation of endoplasmic reticulum stre...	11	2	0.21	0.01812	0.02838	SMED30002344,SMED30007361
BP	GO:1902236	negative regulation of endoplasmic retic...	11	2	0.21	0.01812	0.02838	SMED30002344,SMED30007361
BP	GO:1905476	negative regulation of protein localizat...	11	2	0.21	0.01812	0.02838	SMED30017367,SMED30017634
BP	GO:0045862	positive regulation of proteolysis	241	10	4.64	0.01851	0.02838	SMED30003451,SMED30008320,SMED30009834,SMED30010441,SMED30013438,SMED30020552,SMED30020914,SMED30021269,SMED30026845,SMED30028398
BP	GO:0002322	B cell proliferation involved in immune ...	1	1	0.02	0.01926	0.02838	SMED30029571
BP	GO:0002674	negative regulation of acute inflammator...	1	1	0.02	0.01926	0.02838	SMED30007361
BP	GO:0002864	regulation of acute inflammatory respons...	1	1	0.02	0.01926	0.02838	SMED30007361
BP	GO:0002865	negative regulation of acute inflammator...	1	1	0.02	0.01926	0.02838	SMED30007361
BP	GO:0006422	aspartyl-tRNA aminoacylation	1	1	0.02	0.01926	0.02838	SMED30026479
BP	GO:0006666	3-keto-sphinganine metabolic process	1	1	0.02	0.01926	0.02838	SMED30007008
BP	GO:0010496	intercellular transport	1	1	0.02	0.01926	0.02838	SMED30003304
BP	GO:0010497	plasmodesmata-mediated intercellular tra...	1	1	0.02	0.01926	0.02838	SMED30003304
BP	GO:0019295	coenzyme M biosynthetic process	1	1	0.02	0.01926	0.02838	SMED30013645
BP	GO:0019296	coenzyme M metabolic process	1	1	0.02	0.01926	0.02838	SMED30013645
BP	GO:0019371	cyclooxygenase pathway	1	1	0.02	0.01926	0.02838	SMED30005862
BP	GO:0019550	glutamate catabolic process to aspartate	1	1	0.02	0.01926	0.02838	SMED30010412
BP	GO:0019551	glutamate catabolic process to 2-oxoglut...	1	1	0.02	0.01926	0.02838	SMED30010412
BP	GO:0032494	response to peptidoglycan	1	1	0.02	0.01926	0.02838	SMED30029902
BP	GO:0036046	protein demalonylation	1	1	0.02	0.01926	0.02838	SMED30019748
BP	GO:0036047	peptidyl-lysine demalonylation	1	1	0.02	0.01926	0.02838	SMED30019748
BP	GO:0036048	protein desuccinylation	1	1	0.02	0.01926	0.02838	SMED30019748
BP	GO:0036049	peptidyl-lysine desuccinylation	1	1	0.02	0.01926	0.02838	SMED30019748
BP	GO:0042262	DNA protection	1	1	0.02	0.01926	0.02838	SMED30033930
BP	GO:0042777	plasma membrane ATP synthesis coupled pr...	1	1	0.02	0.01926	0.02838	SMED30022128
BP	GO:0043418	homocysteine catabolic process	1	1	0.02	0.01926	0.02838	SMED30033930
BP	GO:0051771	negative regulation of nitric-oxide synt...	1	1	0.02	0.01926	0.02838	SMED30007361
BP	GO:0061698	protein deglutarylation	1	1	0.02	0.01926	0.02838	SMED30019748
BP	GO:0071224	cellular response to peptidoglycan	1	1	0.02	0.01926	0.02838	SMED30029902
BP	GO:0071344	diphosphate metabolic process	1	1	0.02	0.01926	0.02838	SMED30019852
BP	GO:0080164	regulation of nitric oxide metabolic pro...	1	1	0.02	0.01926	0.02838	SMED30007361
BP	GO:0097052	L-kynurenine metabolic process	1	1	0.02	0.01926	0.02838	SMED30010412
BP	GO:0001523	retinoid metabolic process	30	3	0.58	0.01954	0.02856	SMED30000373,SMED30014853,SMED30032456
BP	GO:0046487	glyoxylate metabolic process	30	3	0.58	0.01954	0.02856	SMED30002129,SMED30024309,SMED30029650
BP	GO:0090277	positive regulation of peptide hormone s...	30	3	0.58	0.01954	0.02856	SMED30024390,SMED30026619,SMED30026964
BP	GO:0006140	regulation of nucleotide metabolic proce...	54	4	1.04	0.02003	0.02919	SMED30002129,SMED30012171,SMED30023553,SMED30026534
BP	GO:0009615	response to virus	210	9	4.04	0.02061	0.02996	SMED30001515,SMED30012171,SMED30018729,SMED30023471,SMED30028398,SMED30034219,SMED30034381,SMED30034766,SMED30035705
BP	GO:0015833	peptide transport	1188	33	22.88	0.02067	0.02996	SMED30002884,SMED30004063,SMED30004537,SMED30005206,SMED30007361,SMED30010474,SMED30011720,SMED30012219,SMED30014199,SMED30015879,SMED30016201,SMED30017367,SMED30017634,SMED30017717,SMED30020552,SMED30020813,SMED30024390,SMED30024475,SMED30026259,SMED30026619,SMED30026845,SMED30026964,SMED30028398,SMED30028430,SMED30029071,SMED30029139,SMED30029547,SMED30029902,SMED30030329,SMED30031823,SMED30032…
BP	GO:0032868	response to insulin	143	7	2.75	0.02074	0.02998	SMED30007361,SMED30008553,SMED30012118,SMED30012139,SMED30012171,SMED30016201,SMED30032854
BP	GO:0016101	diterpenoid metabolic process	31	3	0.6	0.02133	0.03062	SMED30000373,SMED30014853,SMED30032456
BP	GO:0001887	selenium compound metabolic process	12	2	0.23	0.02147	0.03062	SMED30027707,SMED30033930
BP	GO:0071071	regulation of phospholipid biosynthetic ...	12	2	0.23	0.02147	0.03062	SMED30008522,SMED30024309
BP	GO:0071800	podosome assembly	12	2	0.23	0.02147	0.03062	SMED30015879,SMED30026534
BP	GO:0071801	regulation of podosome assembly	12	2	0.23	0.02147	0.03062	SMED30015879,SMED30026534
BP	GO:1901135	carbohydrate derivative metabolic proces...	847	25	16.31	0.02208	0.03141	SMED30001788,SMED30001801,SMED30002129,SMED30003304,SMED30004063,SMED30009430,SMED30012118,SMED30012171,SMED30013107,SMED30013319,SMED30015934,SMED30016281,SMED30017410,SMED30017556,SMED30020470,SMED30020599,SMED30022128,SMED30024106,SMED30026043,SMED30026534,SMED30027197,SMED30027303,SMED30034766,SMED30035317,SMED30035746
BP	GO:0071704	organic substance metabolic process	8676	183	167.08	0.02237	0.03174	SMED30000373,SMED30000817,SMED30001292,SMED30001515,SMED30001575,SMED30001752,SMED30001788,SMED30001801,SMED30002129,SMED30002344,SMED30002588,SMED30002655,SMED30002884,SMED30003053,SMED30003304,SMED30003353,SMED30003451,SMED30004063,SMED30004400,SMED30004537,SMED30004578,SMED30005007,SMED30005206,SMED30005321,SMED30005606,SMED30005862,SMED30006179,SMED30006521,SMED30006542,SMED30007008,SMED30007…
BP	GO:0006749	glutathione metabolic process	32	3	0.62	0.02321	0.03267	SMED30011723,SMED30019092,SMED30024309
BP	GO:0032233	positive regulation of actin filament bu...	32	3	0.62	0.02321	0.03267	SMED30009933,SMED30026323,SMED30026534
BP	GO:0045898	regulation of RNA polymerase II transcri...	32	3	0.62	0.02321	0.03267	SMED30003451,SMED30008320,SMED30021269
BP	GO:0042886	amide transport	1200	33	23.11	0.02352	0.03297	SMED30002884,SMED30004063,SMED30004537,SMED30005206,SMED30007361,SMED30010474,SMED30011720,SMED30012219,SMED30014199,SMED30015879,SMED30016201,SMED30017367,SMED30017634,SMED30017717,SMED30020552,SMED30020813,SMED30024390,SMED30024475,SMED30026259,SMED30026619,SMED30026845,SMED30026964,SMED30028398,SMED30028430,SMED30029071,SMED30029139,SMED30029547,SMED30029902,SMED30030329,SMED30031823,SMED30032…
BP	GO:0007169	transmembrane receptor protein tyrosine ...	401	14	7.72	0.02355	0.03297	SMED30002941,SMED30011617,SMED30012171,SMED30013293,SMED30015967,SMED30016201,SMED30017367,SMED30017634,SMED30020552,SMED30021956,SMED30026323,SMED30026534,SMED30029902,SMED30032854
BP	GO:1901605	alpha-amino acid metabolic process	217	9	4.18	0.02484	0.03468	SMED30010412,SMED30010872,SMED30012817,SMED30013124,SMED30027303,SMED30027707,SMED30029759,SMED30030034,SMED30033930
BP	GO:0006111	regulation of gluconeogenesis	13	2	0.25	0.02505	0.03469	SMED30007361,SMED30015654
BP	GO:0071941	nitrogen cycle metabolic process	13	2	0.25	0.02505	0.03469	SMED30010872,SMED30030034
BP	GO:0019748	secondary metabolic process	33	3	0.64	0.02517	0.03469	SMED30004789,SMED30011723,SMED30033930
BP	GO:0032963	collagen metabolic process	33	3	0.64	0.02517	0.03469	SMED30014243,SMED30023109,SMED30031823
BP	GO:0051196	regulation of coenzyme metabolic process	33	3	0.64	0.02517	0.03469	SMED30002129,SMED30012171,SMED30023553
BP	GO:0006637	acyl-CoA metabolic process	58	4	1.12	0.02533	0.03473	SMED30002129,SMED30012171,SMED30013319,SMED30015934
BP	GO:0035383	thioester metabolic process	58	4	1.12	0.02533	0.03473	SMED30002129,SMED30012171,SMED30013319,SMED30015934
BP	GO:0048518	positive regulation of biological proces...	4298	98	82.77	0.02542	0.03476	SMED30001292,SMED30001515,SMED30001752,SMED30001801,SMED30002884,SMED30002941,SMED30003353,SMED30003451,SMED30004063,SMED30004400,SMED30004537,SMED30004578,SMED30005007,SMED30005762,SMED30006521,SMED30006542,SMED30007486,SMED30008292,SMED30008320,SMED30008453,SMED30008522,SMED30008813,SMED30009189,SMED30009634,SMED30009834,SMED30009933,SMED30010441,SMED30010536,SMED30011617,SMED30012219,SMED30013…
BP	GO:0002230	positive regulation of defense response ...	87	5	1.68	0.02625	0.03562	SMED30001515,SMED30012171,SMED30023471,SMED30028398,SMED30034381
BP	GO:0098792	xenophagy	87	5	1.68	0.02625	0.03562	SMED30001515,SMED30012171,SMED30023471,SMED30028398,SMED30034381
BP	GO:1901607	alpha-amino acid biosynthetic process	87	5	1.68	0.02625	0.03562	SMED30010412,SMED30010872,SMED30012817,SMED30030034,SMED30033930
BP	GO:0005978	glycogen biosynthetic process	59	4	1.14	0.02677	0.03624	SMED30001788,SMED30006179,SMED30007361,SMED30026043
BP	GO:0032271	regulation of protein polymerization	88	5	1.69	0.02741	0.03692	SMED30002941,SMED30011617,SMED30021956,SMED30026323,SMED30026845
BP	GO:0050691	regulation of defense response to virus ...	88	5	1.69	0.02741	0.03692	SMED30001515,SMED30012171,SMED30023471,SMED30028398,SMED30034381
BP	GO:0002831	regulation of response to biotic stimulu...	186	8	3.58	0.0277	0.03721	SMED30001515,SMED30012171,SMED30023471,SMED30028398,SMED30029571,SMED30032696,SMED30034219,SMED30034381
BP	GO:0042176	regulation of protein catabolic process	258	10	4.97	0.02801	0.03753	SMED30003353,SMED30003451,SMED30006521,SMED30008320,SMED30010441,SMED30013438,SMED30020813,SMED30021269,SMED30022348,SMED30026845
BP	GO:1901566	organonitrogen compound biosynthetic pro...	1443	38	27.79	0.02844	0.03802	SMED30001801,SMED30002129,SMED30002884,SMED30007008,SMED30009430,SMED30010412,SMED30010777,SMED30010872,SMED30012118,SMED30012171,SMED30012817,SMED30012847,SMED30012974,SMED30013107,SMED30013319,SMED30018481,SMED30019092,SMED30019649,SMED30019852,SMED30020599,SMED30021122,SMED30022128,SMED30023553,SMED30023716,SMED30024106,SMED30026479,SMED30027197,SMED30029345,SMED30030034,SMED30030404,SMED30031…
BP	GO:0006766	vitamin metabolic process	89	5	1.71	0.02861	0.03815	SMED30005862,SMED30012817,SMED30022273,SMED30027303,SMED30032854
BP	GO:0070202	regulation of establishment of protein l...	14	2	0.27	0.02886	0.03819	SMED30018729,SMED30021699
BP	GO:0070203	regulation of establishment of protein l...	14	2	0.27	0.02886	0.03819	SMED30018729,SMED30021699
BP	GO:1904851	positive regulation of establishment of ...	14	2	0.27	0.02886	0.03819	SMED30018729,SMED30021699
BP	GO:0060260	regulation of transcription initiation f...	35	3	0.67	0.02937	0.03877	SMED30003451,SMED30008320,SMED30021269
BP	GO:0009250	glucan biosynthetic process	61	4	1.17	0.02981	0.03916	SMED30001788,SMED30006179,SMED30007361,SMED30026043
BP	GO:1902600	proton transmembrane transport	61	4	1.17	0.02981	0.03916	SMED30012974,SMED30016201,SMED30022128,SMED30024106
BP	GO:0033043	regulation of organelle organization	1008	28	19.41	0.03193	0.04035	SMED30001515,SMED30002941,SMED30004063,SMED30004537,SMED30005007,SMED30009933,SMED30011617,SMED30012579,SMED30013168,SMED30013312,SMED30015879,SMED30018729,SMED30021699,SMED30021956,SMED30023471,SMED30026323,SMED30026367,SMED30026534,SMED30026845,SMED30028398,SMED30029071,SMED30029139,SMED30029902,SMED30030329,SMED30032696,SMED30033251,SMED30034381,SMED30034836
BP	GO:0032446	protein modification by small protein co...	836	24	16.1	0.03273	0.04035	SMED30001752,SMED30003353,SMED30003451,SMED30004400,SMED30004537,SMED30004578,SMED30006521,SMED30006542,SMED30008320,SMED30008453,SMED30009634,SMED30009834,SMED30013438,SMED30016835,SMED30021269,SMED30022348,SMED30023567,SMED30023741,SMED30024361,SMED30028966,SMED30029139,SMED30030270,SMED30033173,SMED30033741
BP	GO:0070200	establishment of protein localization to...	15	2	0.29	0.03289	0.04035	SMED30018729,SMED30021699
BP	GO:0071108	protein K48-linked deubiquitination	15	2	0.29	0.03289	0.04035	SMED30010441,SMED30020178
BP	GO:1904816	positive regulation of protein localizat...	15	2	0.29	0.03289	0.04035	SMED30018729,SMED30021699
BP	GO:0009066	aspartate family amino acid metabolic pr...	63	4	1.21	0.03304	0.04035	SMED30010412,SMED30012817,SMED30013124,SMED30027707
BP	GO:0019538	protein metabolic process	4443	100	85.56	0.03327	0.04035	SMED30000817,SMED30001292,SMED30001752,SMED30002655,SMED30002884,SMED30003053,SMED30003304,SMED30003353,SMED30003451,SMED30004063,SMED30004400,SMED30004537,SMED30004578,SMED30005007,SMED30005321,SMED30005606,SMED30006521,SMED30006542,SMED30007361,SMED30007486,SMED30008169,SMED30008292,SMED30008320,SMED30008453,SMED30008553,SMED30008823,SMED30009189,SMED30009634,SMED30009834,SMED30010441,SMED30012…
BP	GO:0033865	nucleoside bisphosphate metabolic proces...	93	5	1.79	0.0337	0.04035	SMED30002129,SMED30012171,SMED30013319,SMED30015934,SMED30027303
BP	GO:0033875	ribonucleoside bisphosphate metabolic pr...	93	5	1.79	0.0337	0.04035	SMED30002129,SMED30012171,SMED30013319,SMED30015934,SMED30027303
BP	GO:0034032	purine nucleoside bisphosphate metabolic...	93	5	1.79	0.0337	0.04035	SMED30002129,SMED30012171,SMED30013319,SMED30015934,SMED30027303
BP	GO:0030162	regulation of proteolysis	543	17	10.46	0.03385	0.04035	SMED30001752,SMED30003451,SMED30004400,SMED30008320,SMED30009834,SMED30010441,SMED30013438,SMED30017846,SMED30020552,SMED30020813,SMED30020914,SMED30021269,SMED30021505,SMED30023741,SMED30026845,SMED30028398,SMED30032696
BP	GO:0007040	lysosome organization	37	3	0.71	0.03391	0.04035	SMED30003228,SMED30016201,SMED30026259
BP	GO:0080171	lytic vacuole organization	37	3	0.71	0.03391	0.04035	SMED30003228,SMED30016201,SMED30026259
BP	GO:1901570	fatty acid derivative biosynthetic proce...	37	3	0.71	0.03391	0.04035	SMED30005862,SMED30010612,SMED30013319
BP	GO:0051716	cellular response to stimulus	5252	116	101.14	0.03393	0.04035	SMED30000817,SMED30001292,SMED30001515,SMED30001752,SMED30001801,SMED30002344,SMED30002671,SMED30002884,SMED30002941,SMED30003353,SMED30003451,SMED30004063,SMED30004156,SMED30004400,SMED30004537,SMED30004578,SMED30005007,SMED30005606,SMED30006521,SMED30006542,SMED30007361,SMED30007486,SMED30008169,SMED30008292,SMED30008320,SMED30008453,SMED30008553,SMED30008813,SMED30009189,SMED30009212,SMED30009…
BP	GO:0033036	macromolecule localization	1924	48	37.05	0.03402	0.04035	SMED30001292,SMED30002884,SMED30004063,SMED30004537,SMED30005206,SMED30007361,SMED30010412,SMED30010474,SMED30011720,SMED30012219,SMED30013141,SMED30013293,SMED30013438,SMED30014199,SMED30014565,SMED30015411,SMED30015879,SMED30016201,SMED30017206,SMED30017367,SMED30017634,SMED30017717,SMED30018729,SMED30019649,SMED30020449,SMED30020552,SMED30020813,SMED30021699,SMED30023882,SMED30024390,SMED30024…
BP	GO:0098542	defense response to other organism	231	9	4.45	0.03508	0.04035	SMED30001515,SMED30004063,SMED30012171,SMED30017410,SMED30023073,SMED30023471,SMED30028398,SMED30034219,SMED30034381
BP	GO:0030048	actin filament-based movement	127	6	2.45	0.03619	0.04035	SMED30003228,SMED30010707,SMED30014199,SMED30016281,SMED30020552,SMED30026323
BP	GO:0050821	protein stabilization	127	6	2.45	0.03619	0.04035	SMED30010441,SMED30013107,SMED30018729,SMED30020178,SMED30021699,SMED30034254
BP	GO:0035384	thioester biosynthetic process	38	3	0.73	0.0363	0.04035	SMED30002129,SMED30012171,SMED30013319
BP	GO:0071616	acyl-CoA biosynthetic process	38	3	0.73	0.0363	0.04035	SMED30002129,SMED30012171,SMED30013319
BP	GO:0051262	protein tetramerization	95	5	1.83	0.03644	0.04035	SMED30009430,SMED30010612,SMED30013825,SMED30027707,SMED30030034
BP	GO:0031331	positive regulation of cellular cataboli...	308	11	5.93	0.03653	0.04035	SMED30001515,SMED30003451,SMED30008320,SMED30010441,SMED30013141,SMED30013438,SMED30021269,SMED30023471,SMED30026845,SMED30028398,SMED30034381
BP	GO:0003081	regulation of systemic arterial blood pr...	16	2	0.31	0.03712	0.04035	SMED30014565,SMED30026534
BP	GO:0044273	sulfur compound catabolic process	16	2	0.31	0.03712	0.04035	SMED30027707,SMED30033930
BP	GO:1903405	protein localization to nuclear body	16	2	0.31	0.03712	0.04035	SMED30018729,SMED30021699
BP	GO:1904814	regulation of protein localization to ch...	16	2	0.31	0.03712	0.04035	SMED30018729,SMED30021699
BP	GO:1904867	protein localization to Cajal body	16	2	0.31	0.03712	0.04035	SMED30018729,SMED30021699
BP	GO:1904869	regulation of protein localization to Ca...	16	2	0.31	0.03712	0.04035	SMED30018729,SMED30021699
BP	GO:1904871	positive regulation of protein localizat...	16	2	0.31	0.03712	0.04035	SMED30018729,SMED30021699
BP	GO:1990173	protein localization to nucleoplasm	16	2	0.31	0.03712	0.04035	SMED30018729,SMED30021699
BP	GO:0097164	ammonium ion metabolic process	96	5	1.85	0.03787	0.04035	SMED30007008,SMED30013124,SMED30014043,SMED30031931,SMED30035923
BP	GO:0000255	allantoin metabolic process	2	1	0.04	0.03815	0.04035	SMED30013645
BP	GO:0000256	allantoin catabolic process	2	1	0.04	0.03815	0.04035	SMED30013645
BP	GO:0001998	angiotensin-mediated vasoconstriction in...	2	1	0.04	0.03815	0.04035	SMED30026534
BP	GO:0002034	regulation of blood vessel diameter by r...	2	1	0.04	0.03815	0.04035	SMED30026534
BP	GO:0002165	instar larval or pupal development	2	1	0.04	0.03815	0.04035	SMED30003228
BP	GO:0002176	male germ cell proliferation	2	1	0.04	0.03815	0.04035	SMED30029759
BP	GO:0002438	acute inflammatory response to antigenic...	2	1	0.04	0.03815	0.04035	SMED30007361
BP	GO:0002528	regulation of vascular permeability invo...	2	1	0.04	0.03815	0.04035	SMED30023471
BP	GO:0002861	regulation of inflammatory response to a...	2	1	0.04	0.03815	0.04035	SMED30007361
BP	GO:0002862	negative regulation of inflammatory resp...	2	1	0.04	0.03815	0.04035	SMED30007361
BP	GO:0003072	renal control of peripheral vascular res...	2	1	0.04	0.03815	0.04035	SMED30026534
BP	GO:0006106	fumarate metabolic process	2	1	0.04	0.03815	0.04035	SMED30010412
BP	GO:0006433	prolyl-tRNA aminoacylation	2	1	0.04	0.03815	0.04035	SMED30030404
BP	GO:0006597	spermine biosynthetic process	2	1	0.04	0.03815	0.04035	SMED30035923
BP	GO:0007522	visceral muscle development	2	1	0.04	0.03815	0.04035	SMED30016281
BP	GO:0007560	imaginal disc morphogenesis	2	1	0.04	0.03815	0.04035	SMED30003228
BP	GO:0009093	cysteine catabolic process	2	1	0.04	0.03815	0.04035	SMED30033930
BP	GO:0015670	carbon dioxide transport	2	1	0.04	0.03815	0.04035	SMED30018300
BP	GO:0016344	meiotic chromosome movement towards spin...	2	1	0.04	0.03815	0.04035	SMED30021956
BP	GO:0019448	L-cysteine catabolic process	2	1	0.04	0.03815	0.04035	SMED30033930
BP	GO:0030644	cellular chloride ion homeostasis	2	1	0.04	0.03815	0.04035	SMED30022804
BP	GO:0032074	negative regulation of nuclease activity	2	1	0.04	0.03815	0.04035	SMED30002344
BP	GO:0033033	negative regulation of myeloid cell apop...	2	1	0.04	0.03815	0.04035	SMED30007361
BP	GO:0033206	meiotic cytokinesis	2	1	0.04	0.03815	0.04035	SMED30021956
BP	GO:0033477	S-methylmethionine metabolic process	2	1	0.04	0.03815	0.04035	SMED30030357
BP	GO:0035114	imaginal disc-derived appendage morphoge...	2	1	0.04	0.03815	0.04035	SMED30003228
BP	GO:0036093	germ cell proliferation	2	1	0.04	0.03815	0.04035	SMED30029759
BP	GO:0036168	filamentous growth of a population of un...	2	1	0.04	0.03815	0.04035	SMED30032696
BP	GO:0036177	filamentous growth of a population of un...	2	1	0.04	0.03815	0.04035	SMED30032696
BP	GO:0036178	filamentous growth of a population of un...	2	1	0.04	0.03815	0.04035	SMED30032696
BP	GO:0036244	cellular response to neutral pH	2	1	0.04	0.03815	0.04035	SMED30032696
BP	GO:0042450	arginine biosynthetic process via ornith...	2	1	0.04	0.03815	0.04035	SMED30030034
BP	GO:0042531	positive regulation of tyrosine phosphor...	2	1	0.04	0.03815	0.04035	SMED30026845
BP	GO:0042539	hypotonic salinity response	2	1	0.04	0.03815	0.04035	SMED30022804
BP	GO:0042997	negative regulation of Golgi to plasma m...	2	1	0.04	0.03815	0.04035	SMED30017367
BP	GO:0043366	beta selection	2	1	0.04	0.03815	0.04035	SMED30026534
BP	GO:0046745	viral capsid secondary envelopment	2	1	0.04	0.03815	0.04035	SMED30028398
BP	GO:0048312	intracellular distribution of mitochondr...	2	1	0.04	0.03815	0.04035	SMED30017941
BP	GO:0048707	instar larval or pupal morphogenesis	2	1	0.04	0.03815	0.04035	SMED30003228
BP	GO:0048737	imaginal disc-derived appendage developm...	2	1	0.04	0.03815	0.04035	SMED30003228
BP	GO:0051211	anisotropic cell growth	2	1	0.04	0.03815	0.04035	SMED30001801
BP	GO:0051770	positive regulation of nitric-oxide synt...	2	1	0.04	0.03815	0.04035	SMED30032854
BP	GO:0055064	chloride ion homeostasis	2	1	0.04	0.03815	0.04035	SMED30022804
BP	GO:0060699	regulation of endoribonuclease activity	2	1	0.04	0.03815	0.04035	SMED30002344
BP	GO:0060701	negative regulation of ribonuclease acti...	2	1	0.04	0.03815	0.04035	SMED30002344
BP	GO:0060702	negative regulation of endoribonuclease ...	2	1	0.04	0.03815	0.04035	SMED30002344
BP	GO:0070676	intralumenal vesicle formation	2	1	0.04	0.03815	0.04035	SMED30020813
BP	GO:0071472	cellular response to salt stress	2	1	0.04	0.03815	0.04035	SMED30022804
BP	GO:0071477	cellular hypotonic salinity response	2	1	0.04	0.03815	0.04035	SMED30022804
BP	GO:0090230	regulation of centromere complex assembl...	2	1	0.04	0.03815	0.04035	SMED30012579
BP	GO:0090234	regulation of kinetochore assembly	2	1	0.04	0.03815	0.04035	SMED30012579
BP	GO:0097089	methyl-branched fatty acid metabolic pro...	2	1	0.04	0.03815	0.04035	SMED30014144
BP	GO:1900440	regulation of filamentous growth of a po...	2	1	0.04	0.03815	0.04035	SMED30032696
BP	GO:1900442	positive regulation of filamentous growt...	2	1	0.04	0.03815	0.04035	SMED30032696
BP	GO:1900741	regulation of filamentous growth of a po...	2	1	0.04	0.03815	0.04035	SMED30032696
BP	GO:1900743	positive regulation of filamentous growt...	2	1	0.04	0.03815	0.04035	SMED30032696
BP	GO:1902766	skeletal muscle satellite cell migration	2	1	0.04	0.03815	0.04035	SMED30026534
BP	GO:1903650	negative regulation of cytoplasmic trans...	2	1	0.04	0.03815	0.04035	SMED30020813
BP	GO:1904695	positive regulation of vascular smooth m...	2	1	0.04	0.03815	0.04035	SMED30026534
BP	GO:1905936	regulation of germ cell proliferation	2	1	0.04	0.03815	0.04035	SMED30029759
BP	GO:1905937	negative regulation of germ cell prolife...	2	1	0.04	0.03815	0.04035	SMED30029759
BP	GO:2000110	negative regulation of macrophage apopto...	2	1	0.04	0.03815	0.04035	SMED30007361
BP	GO:2000254	regulation of male germ cell proliferati...	2	1	0.04	0.03815	0.04035	SMED30029759
BP	GO:2000255	negative regulation of male germ cell pr...	2	1	0.04	0.03815	0.04035	SMED30029759
BP	GO:2000474	regulation of opioid receptor signaling ...	2	1	0.04	0.03815	0.04035	SMED30004156
BP	GO:2000642	negative regulation of early endosome to...	2	1	0.04	0.03815	0.04035	SMED30020813
BP	GO:0051704	multi-organism process	1430	37	27.54	0.03827	0.0404	SMED30001515,SMED30003451,SMED30004063,SMED30007343,SMED30007361,SMED30009189,SMED30012171,SMED30015537,SMED30016201,SMED30016835,SMED30017135,SMED30017410,SMED30017634,SMED30018729,SMED30019754,SMED30020813,SMED30020925,SMED30021523,SMED30021699,SMED30023073,SMED30023109,SMED30023471,SMED30023741,SMED30026323,SMED30026534,SMED30028398,SMED30028966,SMED30029571,SMED30029759,SMED30029902,SMED30032…
BP	GO:0052548	regulation of endopeptidase activity	235	9	4.53	0.03848	0.04054	SMED30001752,SMED30004400,SMED30009834,SMED30017846,SMED30020552,SMED30020914,SMED30021505,SMED30023741,SMED30032696
BP	GO:0000096	sulfur amino acid metabolic process	39	3	0.75	0.03879	0.04062	SMED30012817,SMED30027707,SMED30033930
BP	GO:0032212	positive regulation of telomere maintena...	39	3	0.75	0.03879	0.04062	SMED30018729,SMED30021699,SMED30026367
BP	GO:2000142	regulation of DNA-templated transcriptio...	39	3	0.75	0.03879	0.04062	SMED30003451,SMED30008320,SMED30021269
BP	GO:0036503	ERAD pathway	97	5	1.87	0.03932	0.0411	SMED30003451,SMED30007361,SMED30008320,SMED30010441,SMED30021269
BP	GO:0051123	RNA polymerase II preinitiation complex ...	40	3	0.77	0.04135	0.04305	SMED30003451,SMED30008320,SMED30021269
BP	GO:0070897	transcription preinitiation complex asse...	40	3	0.77	0.04135	0.04305	SMED30003451,SMED30008320,SMED30021269
BP	GO:0000097	sulfur amino acid biosynthetic process	17	2	0.33	0.04154	0.04308	SMED30012817,SMED30033930
BP	GO:0070199	establishment of protein localization to...	17	2	0.33	0.04154	0.04308	SMED30018729,SMED30021699
BP	GO:0034976	response to endoplasmic reticulum stress	239	9	4.6	0.04209	0.04356	SMED30002344,SMED30003451,SMED30007361,SMED30008292,SMED30008320,SMED30009834,SMED30010441,SMED30012219,SMED30021269
BP	GO:0050688	regulation of defense response to virus	133	6	2.56	0.04373	0.04517	SMED30001515,SMED30012171,SMED30023471,SMED30028398,SMED30034219,SMED30034381
BP	GO:0034637	cellular carbohydrate biosynthetic proce...	100	5	1.93	0.04389	0.04522	SMED30001788,SMED30006179,SMED30007361,SMED30008553,SMED30026043
BP	GO:0046887	positive regulation of hormone secretion	41	3	0.79	0.044	0.04522	SMED30024390,SMED30026619,SMED30026964
BP	GO:0009653	anatomical structure morphogenesis	1770	44	34.09	0.04403	0.04522	SMED30001752,SMED30003228,SMED30003353,SMED30003451,SMED30004400,SMED30004537,SMED30004578,SMED30006521,SMED30006542,SMED30008320,SMED30009430,SMED30009634,SMED30009933,SMED30010536,SMED30010707,SMED30015879,SMED30016281,SMED30016835,SMED30017634,SMED30019590,SMED30020178,SMED30020552,SMED30021269,SMED30022128,SMED30022348,SMED30023471,SMED30023567,SMED30023716,SMED30023741,SMED30025887,SMED30026…
BP	GO:2000026	regulation of multicellular organismal d...	1086	29	20.91	0.04527	0.0464	SMED30001752,SMED30001801,SMED30003353,SMED30003451,SMED30004400,SMED30004537,SMED30004578,SMED30005007,SMED30006521,SMED30006542,SMED30008320,SMED30009634,SMED30016401,SMED30016835,SMED30017634,SMED30019590,SMED30020552,SMED30020813,SMED30021269,SMED30022348,SMED30023567,SMED30023741,SMED30026323,SMED30026534,SMED30026845,SMED30028966,SMED30030270,SMED30033173,SMED30033741
BP	GO:1903052	positive regulation of proteolysis invol...	101	5	1.94	0.04549	0.04654	SMED30003451,SMED30008320,SMED30010441,SMED30013438,SMED30021269
BP	GO:0006085	acetyl-CoA biosynthetic process	18	2	0.35	0.04615	0.04696	SMED30002129,SMED30012171
BP	GO:0055081	anion homeostasis	18	2	0.35	0.04615	0.04696	SMED30022804,SMED30026259
BP	GO:0048731	system development	2970	69	57.19	0.04627	0.04696	SMED30001292,SMED30001563,SMED30001752,SMED30001801,SMED30003228,SMED30003353,SMED30003451,SMED30004118,SMED30004400,SMED30004537,SMED30004578,SMED30005007,SMED30005762,SMED30006521,SMED30006542,SMED30008320,SMED30008522,SMED30009634,SMED30009933,SMED30010536,SMED30010707,SMED30011945,SMED30012118,SMED30012149,SMED30012817,SMED30014019,SMED30014565,SMED30015879,SMED30015967,SMED30016281,SMED30016…
BP	GO:0044238	primary metabolic process	8327	174	160.36	0.04631	0.04696	SMED30000373,SMED30000817,SMED30001292,SMED30001575,SMED30001752,SMED30001788,SMED30001801,SMED30002129,SMED30002344,SMED30002588,SMED30002655,SMED30002884,SMED30003053,SMED30003304,SMED30003353,SMED30003451,SMED30004063,SMED30004400,SMED30004537,SMED30004578,SMED30005007,SMED30005206,SMED30005321,SMED30005606,SMED30005862,SMED30006179,SMED30006521,SMED30006542,SMED30007008,SMED30007096,SMED30007…
BP	GO:0043062	extracellular structure organization	135	6	2.6	0.04645	0.04696	SMED30013168,SMED30013312,SMED30015879,SMED30023109,SMED30026259,SMED30029759
BP	GO:0006914	autophagy	482	15	9.28	0.04652	0.04696	SMED30001515,SMED30004063,SMED30005007,SMED30010441,SMED30012171,SMED30013107,SMED30013141,SMED30014243,SMED30016201,SMED30018702,SMED30020178,SMED30020914,SMED30023471,SMED30028398,SMED30034381
BP	GO:0061919	process utilizing autophagic mechanism	482	15	9.28	0.04652	0.04696	SMED30001515,SMED30004063,SMED30005007,SMED30010441,SMED30012171,SMED30013107,SMED30013141,SMED30014243,SMED30016201,SMED30018702,SMED30020178,SMED30020914,SMED30023471,SMED30028398,SMED30034381
BP	GO:0051193	regulation of cofactor metabolic process	42	3	0.81	0.04674	0.04701	SMED30002129,SMED30012171,SMED30023553
BP	GO:1905897	regulation of response to endoplasmic re...	42	3	0.81	0.04674	0.04701	SMED30002344,SMED30007361,SMED30010441
BP	GO:0008104	protein localization	1734	43	33.39	0.04787	0.04805	SMED30001292,SMED30002884,SMED30004063,SMED30004537,SMED30005206,SMED30007361,SMED30010474,SMED30011720,SMED30012219,SMED30013141,SMED30013438,SMED30014199,SMED30015879,SMED30016201,SMED30017206,SMED30017367,SMED30017634,SMED30017717,SMED30018729,SMED30019649,SMED30020552,SMED30020813,SMED30021699,SMED30023882,SMED30024390,SMED30024475,SMED30026259,SMED30026619,SMED30026845,SMED30026964,SMED30028…
BP	GO:1904951	positive regulation of establishment of ...	323	11	6.22	0.04855	0.04864	SMED30004537,SMED30018729,SMED30021699,SMED30024390,SMED30026619,SMED30026964,SMED30029071,SMED30029139,SMED30029902,SMED30032696,SMED30033251
BP	GO:0006721	terpenoid metabolic process	43	3	0.83	0.04955	0.04955	SMED30000373,SMED30014853,SMED30032456

## Sheet: Epidermal_down_6h
Class	GO.ID	Term	Annotated	Significant	Expected	classicFisher	FDR	Genelist
BP	GO:0043603	cellular amide metabolic process	856	48	12.74	5.4e-16	2.878e-13	SMED30000691,SMED30001172,SMED30001546,SMED30002455,SMED30003442,SMED30004937,SMED30005190,SMED30009052,SMED30009283,SMED30010969,SMED30011003,SMED30011723,SMED30012055,SMED30012383,SMED30012643,SMED30012847,SMED30012869,SMED30013018,SMED30013645,SMED30013735,SMED30013833,SMED30014493,SMED30016163,SMED30017114,SMED30018186,SMED30018637,SMED30019092,SMED30019273,SMED30019834,SMED30019852,SMED30019…
BP	GO:0006518	peptide metabolic process	697	41	10.37	2.2e-14	5.863e-12	SMED30000691,SMED30001172,SMED30001546,SMED30002455,SMED30003442,SMED30004937,SMED30005190,SMED30009052,SMED30009283,SMED30010969,SMED30011003,SMED30011723,SMED30012055,SMED30012383,SMED30012643,SMED30012847,SMED30012869,SMED30013018,SMED30013735,SMED30014493,SMED30016163,SMED30017114,SMED30018186,SMED30018637,SMED30019092,SMED30019273,SMED30019834,SMED30019852,SMED30019903,SMED30022560,SMED30024…
BP	GO:0006402	mRNA catabolic process	374	30	5.57	3.9e-14	6.929e-12	SMED30000691,SMED30001546,SMED30002455,SMED30003442,SMED30005190,SMED30007894,SMED30009052,SMED30009283,SMED30009737,SMED30010969,SMED30011003,SMED30012055,SMED30012869,SMED30013608,SMED30016163,SMED30018186,SMED30018637,SMED30019273,SMED30019903,SMED30021209,SMED30022348,SMED30024115,SMED30024202,SMED30025106,SMED30029302,SMED30031374,SMED30033472,SMED30034477,SMED30034697,SMED30036013
BP	GO:0022613	ribonucleoprotein complex biogenesis	410	31	6.1	7e-14	9.328e-12	SMED30000691,SMED30002455,SMED30003442,SMED30005190,SMED30007287,SMED30007894,SMED30008568,SMED30009052,SMED30009283,SMED30010637,SMED30010969,SMED30011003,SMED30012383,SMED30012643,SMED30013018,SMED30014439,SMED30014493,SMED30016163,SMED30018186,SMED30019273,SMED30019903,SMED30020925,SMED30022575,SMED30024115,SMED30024202,SMED30024887,SMED30029302,SMED30029652,SMED30030013,SMED30030038,SMED30036…
BP	GO:0000184	nuclear-transcribed mRNA catabolic proce...	117	18	1.74	1.1e-13	1.173e-11	SMED30000691,SMED30002455,SMED30003442,SMED30005190,SMED30009052,SMED30009283,SMED30010969,SMED30011003,SMED30012055,SMED30016163,SMED30018186,SMED30019273,SMED30019903,SMED30024115,SMED30024202,SMED30029302,SMED30031374,SMED30036013
BP	GO:0006401	RNA catabolic process	403	30	6	2.8e-13	2.437e-11	SMED30000691,SMED30001546,SMED30002455,SMED30003442,SMED30005190,SMED30007894,SMED30009052,SMED30009283,SMED30009737,SMED30010969,SMED30011003,SMED30012055,SMED30012869,SMED30013608,SMED30016163,SMED30018186,SMED30018637,SMED30019273,SMED30019903,SMED30021209,SMED30022348,SMED30024115,SMED30024202,SMED30025106,SMED30029302,SMED30031374,SMED30033472,SMED30034477,SMED30034697,SMED30036013
BP	GO:0043604	amide biosynthetic process	686	39	10.21	3.2e-13	2.437e-11	SMED30000691,SMED30001172,SMED30001546,SMED30002455,SMED30003442,SMED30004937,SMED30005190,SMED30009052,SMED30009283,SMED30010969,SMED30011003,SMED30012055,SMED30012383,SMED30012643,SMED30012847,SMED30012869,SMED30013018,SMED30013735,SMED30013833,SMED30014493,SMED30016163,SMED30017114,SMED30018186,SMED30019273,SMED30019834,SMED30019852,SMED30019903,SMED30022560,SMED30024115,SMED30024202,SMED30025…
BP	GO:0006412	translation	595	36	8.85	4.8e-13	3.198e-11	SMED30000691,SMED30001172,SMED30001546,SMED30002455,SMED30003442,SMED30004937,SMED30005190,SMED30009052,SMED30009283,SMED30010969,SMED30011003,SMED30012055,SMED30012383,SMED30012643,SMED30012847,SMED30012869,SMED30013018,SMED30013735,SMED30014493,SMED30016163,SMED30017114,SMED30018186,SMED30019273,SMED30019834,SMED30019852,SMED30019903,SMED30022560,SMED30024115,SMED30024202,SMED30025106,SMED30028…
BP	GO:0042254	ribosome biogenesis	281	25	4.18	6.2e-13	3.672e-11	SMED30000691,SMED30002455,SMED30003442,SMED30005190,SMED30007287,SMED30007894,SMED30009052,SMED30009283,SMED30010637,SMED30010969,SMED30011003,SMED30012383,SMED30013018,SMED30014493,SMED30016163,SMED30018186,SMED30019273,SMED30019903,SMED30022575,SMED30024115,SMED30024202,SMED30029302,SMED30029652,SMED30030013,SMED30036013
BP	GO:0019080	viral gene expression	191	21	2.84	8.2e-13	4.371e-11	SMED30002455,SMED30003442,SMED30005190,SMED30006818,SMED30009052,SMED30009283,SMED30010384,SMED30010969,SMED30011003,SMED30012643,SMED30016163,SMED30018186,SMED30018834,SMED30019273,SMED30019903,SMED30024115,SMED30024202,SMED30029302,SMED30032703,SMED30035373,SMED30036013
BP	GO:0043043	peptide biosynthetic process	610	36	9.08	1e-12	4.845e-11	SMED30000691,SMED30001172,SMED30001546,SMED30002455,SMED30003442,SMED30004937,SMED30005190,SMED30009052,SMED30009283,SMED30010969,SMED30011003,SMED30012055,SMED30012383,SMED30012643,SMED30012847,SMED30012869,SMED30013018,SMED30013735,SMED30014493,SMED30016163,SMED30017114,SMED30018186,SMED30019273,SMED30019834,SMED30019852,SMED30019903,SMED30022560,SMED30024115,SMED30024202,SMED30025106,SMED30028…
BP	GO:0019083	viral transcription	176	20	2.62	1.6e-12	7.107e-11	SMED30002455,SMED30003442,SMED30005190,SMED30006818,SMED30009052,SMED30009283,SMED30010384,SMED30010969,SMED30011003,SMED30016163,SMED30018186,SMED30018834,SMED30019273,SMED30019903,SMED30024115,SMED30024202,SMED30029302,SMED30032703,SMED30035373,SMED30036013
BP	GO:0033365	protein localization to organelle	671	36	9.98	1.6e-11	6.472e-10	SMED30001546,SMED30002455,SMED30003442,SMED30003672,SMED30005190,SMED30007894,SMED30009052,SMED30009283,SMED30010384,SMED30010969,SMED30011003,SMED30012402,SMED30012869,SMED30013177,SMED30013608,SMED30015584,SMED30016163,SMED30018186,SMED30018637,SMED30018834,SMED30018996,SMED30019273,SMED30019903,SMED30022560,SMED30024115,SMED30024202,SMED30024653,SMED30025399,SMED30027123,SMED30027374,SMED30029…
BP	GO:0006614	SRP-dependent cotranslational protein ta...	99	15	1.47	1.7e-11	6.472e-10	SMED30002455,SMED30003442,SMED30005190,SMED30009052,SMED30009283,SMED30010969,SMED30011003,SMED30016163,SMED30018186,SMED30019273,SMED30019903,SMED30024115,SMED30024202,SMED30029302,SMED30036013
BP	GO:0006613	cotranslational protein targeting to mem...	101	15	1.5	2.2e-11	7.662e-10	SMED30002455,SMED30003442,SMED30005190,SMED30009052,SMED30009283,SMED30010969,SMED30011003,SMED30016163,SMED30018186,SMED30019273,SMED30019903,SMED30024115,SMED30024202,SMED30029302,SMED30036013
BP	GO:0000956	nuclear-transcribed mRNA catabolic proce...	203	20	3.02	2.3e-11	7.662e-10	SMED30000691,SMED30002455,SMED30003442,SMED30005190,SMED30009052,SMED30009283,SMED30010969,SMED30011003,SMED30012055,SMED30016163,SMED30018186,SMED30019273,SMED30019903,SMED30024115,SMED30024202,SMED30025106,SMED30029302,SMED30031374,SMED30034477,SMED30036013
BP	GO:0045047	protein targeting to ER	104	15	1.55	3.5e-11	1.097e-09	SMED30002455,SMED30003442,SMED30005190,SMED30009052,SMED30009283,SMED30010969,SMED30011003,SMED30016163,SMED30018186,SMED30019273,SMED30019903,SMED30024115,SMED30024202,SMED30029302,SMED30036013
BP	GO:0072599	establishment of protein localization to...	109	15	1.62	6.9e-11	2.043e-09	SMED30002455,SMED30003442,SMED30005190,SMED30009052,SMED30009283,SMED30010969,SMED30011003,SMED30016163,SMED30018186,SMED30019273,SMED30019903,SMED30024115,SMED30024202,SMED30029302,SMED30036013
BP	GO:0006364	rRNA processing	221	20	3.29	1.1e-10	2.792e-09	SMED30000691,SMED30002455,SMED30003442,SMED30005190,SMED30009052,SMED30009283,SMED30010637,SMED30010969,SMED30011003,SMED30012383,SMED30013018,SMED30016163,SMED30018186,SMED30019273,SMED30019903,SMED30022575,SMED30024115,SMED30024202,SMED30029302,SMED30036013
BP	GO:0016071	mRNA metabolic process	829	39	12.34	1.1e-10	2.792e-09	SMED30000691,SMED30001546,SMED30002455,SMED30003442,SMED30005190,SMED30007894,SMED30009052,SMED30009283,SMED30009737,SMED30010969,SMED30011003,SMED30011690,SMED30012055,SMED30012869,SMED30013608,SMED30014439,SMED30016163,SMED30018186,SMED30018505,SMED30018637,SMED30019273,SMED30019298,SMED30019903,SMED30020614,SMED30020925,SMED30021209,SMED30022348,SMED30024115,SMED30024202,SMED30024887,SMED30025…
BP	GO:0072594	establishment of protein localization to...	415	27	6.18	1.1e-10	2.792e-09	SMED30002455,SMED30003442,SMED30003672,SMED30005190,SMED30009052,SMED30009283,SMED30010384,SMED30010969,SMED30011003,SMED30013177,SMED30016163,SMED30018186,SMED30018637,SMED30018834,SMED30018996,SMED30019273,SMED30019903,SMED30022560,SMED30024115,SMED30024202,SMED30027123,SMED30027374,SMED30029302,SMED30030013,SMED30033251,SMED30035193,SMED30036013
BP	GO:0006413	translational initiation	226	20	3.36	1.6e-10	3.876e-09	SMED30002455,SMED30003442,SMED30005190,SMED30009052,SMED30009283,SMED30010969,SMED30011003,SMED30012055,SMED30012643,SMED30016163,SMED30018186,SMED30019273,SMED30019903,SMED30024115,SMED30024202,SMED30025106,SMED30028670,SMED30029302,SMED30031374,SMED30036013
BP	GO:0015031	protein transport	1176	47	17.5	2.4e-10	5.562e-09	SMED30000691,SMED30002455,SMED30002884,SMED30003442,SMED30003672,SMED30005190,SMED30006119,SMED30007894,SMED30009052,SMED30009283,SMED30010384,SMED30010474,SMED30010969,SMED30011003,SMED30011690,SMED30011720,SMED30012383,SMED30012402,SMED30013177,SMED30015584,SMED30016163,SMED30017367,SMED30017717,SMED30018186,SMED30018637,SMED30018834,SMED30019273,SMED30019834,SMED30019903,SMED30020813,SMED30020…
BP	GO:0015833	peptide transport	1188	47	17.68	3.3e-10	7.329e-09	SMED30000691,SMED30002455,SMED30002884,SMED30003442,SMED30003672,SMED30005190,SMED30006119,SMED30007894,SMED30009052,SMED30009283,SMED30010384,SMED30010474,SMED30010969,SMED30011003,SMED30011690,SMED30011720,SMED30012383,SMED30012402,SMED30013177,SMED30015584,SMED30016163,SMED30017367,SMED30017717,SMED30018186,SMED30018637,SMED30018834,SMED30019273,SMED30019834,SMED30019903,SMED30020813,SMED30020…
BP	GO:0016072	rRNA metabolic process	239	20	3.56	4.3e-10	9.168e-09	SMED30000691,SMED30002455,SMED30003442,SMED30005190,SMED30009052,SMED30009283,SMED30010637,SMED30010969,SMED30011003,SMED30012383,SMED30013018,SMED30016163,SMED30018186,SMED30019273,SMED30019903,SMED30022575,SMED30024115,SMED30024202,SMED30029302,SMED30036013
BP	GO:0042886	amide transport	1200	47	17.86	4.7e-10	9.635e-09	SMED30000691,SMED30002455,SMED30002884,SMED30003442,SMED30003672,SMED30005190,SMED30006119,SMED30007894,SMED30009052,SMED30009283,SMED30010384,SMED30010474,SMED30010969,SMED30011003,SMED30011690,SMED30011720,SMED30012383,SMED30012402,SMED30013177,SMED30015584,SMED30016163,SMED30017367,SMED30017717,SMED30018186,SMED30018637,SMED30018834,SMED30019273,SMED30019834,SMED30019903,SMED30020813,SMED30020…
BP	GO:0045184	establishment of protein localization	1308	49	19.46	8.3e-10	1.638e-08	SMED30000691,SMED30002455,SMED30002884,SMED30003442,SMED30003672,SMED30005190,SMED30006119,SMED30007894,SMED30009052,SMED30009283,SMED30010384,SMED30010474,SMED30010969,SMED30011003,SMED30011690,SMED30011720,SMED30012383,SMED30012402,SMED30013177,SMED30015584,SMED30016163,SMED30017367,SMED30017717,SMED30018186,SMED30018637,SMED30018834,SMED30018996,SMED30019273,SMED30019834,SMED30019903,SMED30020…
BP	GO:0046700	heterocycle catabolic process	672	33	10	1.2e-09	2.284e-08	SMED30000691,SMED30001546,SMED30002455,SMED30003316,SMED30003442,SMED30005190,SMED30007894,SMED30009052,SMED30009283,SMED30009737,SMED30010969,SMED30011003,SMED30012055,SMED30012869,SMED30013608,SMED30013645,SMED30016163,SMED30018186,SMED30018637,SMED30019273,SMED30019903,SMED30021209,SMED30022348,SMED30024115,SMED30024202,SMED30025106,SMED30028497,SMED30029302,SMED30031374,SMED30033472,SMED30034…
BP	GO:0044270	cellular nitrogen compound catabolic pro...	676	33	10.06	1.4e-09	2.573e-08	SMED30000691,SMED30001546,SMED30002455,SMED30003316,SMED30003442,SMED30005190,SMED30007894,SMED30009052,SMED30009283,SMED30009737,SMED30010969,SMED30011003,SMED30012055,SMED30012869,SMED30013608,SMED30013645,SMED30016163,SMED30018186,SMED30018637,SMED30019273,SMED30019903,SMED30021209,SMED30022348,SMED30024115,SMED30024202,SMED30025106,SMED30028497,SMED30029302,SMED30031374,SMED30033472,SMED30034…
BP	GO:0006886	intracellular protein transport	715	34	10.64	1.5e-09	2.665e-08	SMED30000691,SMED30002455,SMED30003442,SMED30003672,SMED30005190,SMED30007894,SMED30009052,SMED30009283,SMED30010384,SMED30010474,SMED30010969,SMED30011003,SMED30011690,SMED30012383,SMED30012402,SMED30013177,SMED30016163,SMED30018186,SMED30018637,SMED30018834,SMED30019273,SMED30019903,SMED30020996,SMED30022560,SMED30024115,SMED30024202,SMED30027123,SMED30027374,SMED30029302,SMED30030013,SMED30030…
BP	GO:0090150	establishment of protein localization to...	285	21	4.24	1.6e-09	2.751e-08	SMED30002455,SMED30003442,SMED30005190,SMED30009052,SMED30009283,SMED30010969,SMED30011003,SMED30015584,SMED30016163,SMED30017367,SMED30018186,SMED30019273,SMED30019834,SMED30019903,SMED30024115,SMED30024202,SMED30024653,SMED30029302,SMED30031771,SMED30035193,SMED30036013
BP	GO:0010629	negative regulation of gene expression	1296	48	19.29	1.9e-09	3.165e-08	SMED30000691,SMED30001546,SMED30002455,SMED30003442,SMED30005190,SMED30006119,SMED30007343,SMED30007788,SMED30007894,SMED30009035,SMED30009052,SMED30009283,SMED30009737,SMED30010384,SMED30010969,SMED30011003,SMED30011690,SMED30012055,SMED30012152,SMED30012869,SMED30013608,SMED30016163,SMED30018186,SMED30018637,SMED30018834,SMED30019273,SMED30019834,SMED30019903,SMED30020614,SMED30020813,SMED30020…
BP	GO:0034655	nucleobase-containing compound catabolic...	648	32	9.64	2e-09	3.23e-08	SMED30000691,SMED30001546,SMED30002455,SMED30003316,SMED30003442,SMED30005190,SMED30007894,SMED30009052,SMED30009283,SMED30009737,SMED30010969,SMED30011003,SMED30012055,SMED30012869,SMED30013608,SMED30016163,SMED30018186,SMED30018637,SMED30019273,SMED30019903,SMED30021209,SMED30022348,SMED30024115,SMED30024202,SMED30025106,SMED30028497,SMED30029302,SMED30031374,SMED30033472,SMED30034477,SMED30034…
BP	GO:1901361	organic cyclic compound catabolic proces...	695	33	10.34	2.9e-09	4.546e-08	SMED30000691,SMED30001546,SMED30002455,SMED30003316,SMED30003442,SMED30005190,SMED30007894,SMED30009052,SMED30009283,SMED30009737,SMED30010969,SMED30011003,SMED30012055,SMED30012869,SMED30013608,SMED30013645,SMED30016163,SMED30018186,SMED30018637,SMED30019273,SMED30019903,SMED30021209,SMED30022348,SMED30024115,SMED30024202,SMED30025106,SMED30028497,SMED30029302,SMED30031374,SMED30033472,SMED30034…
BP	GO:0070972	protein localization to endoplasmic reti...	145	15	2.16	4e-09	6.091e-08	SMED30002455,SMED30003442,SMED30005190,SMED30009052,SMED30009283,SMED30010969,SMED30011003,SMED30016163,SMED30018186,SMED30019273,SMED30019903,SMED30024115,SMED30024202,SMED30029302,SMED30036013
BP	GO:0019439	aromatic compound catabolic process	687	32	10.22	8.2e-09	1.214e-07	SMED30000691,SMED30001546,SMED30002455,SMED30003316,SMED30003442,SMED30005190,SMED30007894,SMED30009052,SMED30009283,SMED30009737,SMED30010969,SMED30011003,SMED30012055,SMED30012869,SMED30013608,SMED30016163,SMED30018186,SMED30018637,SMED30019273,SMED30019903,SMED30021209,SMED30022348,SMED30024115,SMED30024202,SMED30025106,SMED30028497,SMED30029302,SMED30031374,SMED30033472,SMED30034477,SMED30034…
BP	GO:0034613	cellular protein localization	1271	46	18.91	9.3e-09	1.34e-07	SMED30000691,SMED30001546,SMED30002455,SMED30003442,SMED30003672,SMED30005190,SMED30007894,SMED30009052,SMED30009283,SMED30010384,SMED30010474,SMED30010969,SMED30011003,SMED30011690,SMED30012383,SMED30012402,SMED30012869,SMED30013177,SMED30013608,SMED30015584,SMED30016163,SMED30017367,SMED30018186,SMED30018637,SMED30018834,SMED30018996,SMED30019273,SMED30019834,SMED30019903,SMED30020996,SMED30022…
BP	GO:0070727	cellular macromolecule localization	1278	46	19.02	1.1e-08	1.543e-07	SMED30000691,SMED30001546,SMED30002455,SMED30003442,SMED30003672,SMED30005190,SMED30007894,SMED30009052,SMED30009283,SMED30010384,SMED30010474,SMED30010969,SMED30011003,SMED30011690,SMED30012383,SMED30012402,SMED30012869,SMED30013177,SMED30013608,SMED30015584,SMED30016163,SMED30017367,SMED30018186,SMED30018637,SMED30018834,SMED30018996,SMED30019273,SMED30019834,SMED30019903,SMED30020996,SMED30022…
BP	GO:0016032	viral process	624	30	9.29	1.2e-08	1.64e-07	SMED30002455,SMED30003442,SMED30005190,SMED30006818,SMED30007894,SMED30009052,SMED30009283,SMED30010384,SMED30010969,SMED30011003,SMED30011777,SMED30012643,SMED30013177,SMED30016163,SMED30018186,SMED30018637,SMED30018834,SMED30019273,SMED30019754,SMED30019834,SMED30019903,SMED30020813,SMED30024115,SMED30024202,SMED30029302,SMED30030013,SMED30031374,SMED30032703,SMED30035373,SMED30036013
BP	GO:0044403	symbiont process	663	31	9.87	1.3e-08	1.732e-07	SMED30002455,SMED30003442,SMED30005190,SMED30006818,SMED30007894,SMED30009052,SMED30009283,SMED30010384,SMED30010969,SMED30011003,SMED30011777,SMED30012643,SMED30013177,SMED30016163,SMED30018186,SMED30018637,SMED30018834,SMED30019273,SMED30019754,SMED30019834,SMED30019903,SMED30020813,SMED30024115,SMED30024202,SMED30024887,SMED30029302,SMED30030013,SMED30031374,SMED30032703,SMED30035373,SMED30036…
BP	GO:0006605	protein targeting	354	22	5.27	1.5e-08	1.95e-07	SMED30002455,SMED30003442,SMED30003672,SMED30005190,SMED30009052,SMED30009283,SMED30010969,SMED30011003,SMED30016163,SMED30018186,SMED30018637,SMED30019273,SMED30019903,SMED30022560,SMED30024115,SMED30024202,SMED30027123,SMED30027374,SMED30029302,SMED30033251,SMED30035193,SMED30036013
BP	GO:0034470	ncRNA processing	356	22	5.3	1.7e-08	2.157e-07	SMED30000691,SMED30002455,SMED30003442,SMED30005190,SMED30009052,SMED30009283,SMED30010637,SMED30010969,SMED30011003,SMED30011690,SMED30012383,SMED30012847,SMED30013018,SMED30016163,SMED30018186,SMED30019273,SMED30019903,SMED30022575,SMED30024115,SMED30024202,SMED30029302,SMED30036013
BP	GO:0006612	protein targeting to membrane	162	15	2.41	1.9e-08	2.355e-07	SMED30002455,SMED30003442,SMED30005190,SMED30009052,SMED30009283,SMED30010969,SMED30011003,SMED30016163,SMED30018186,SMED30019273,SMED30019903,SMED30024115,SMED30024202,SMED30029302,SMED30036013
BP	GO:0033036	macromolecule localization	1924	59	28.63	2.1e-08	2.544e-07	SMED30000691,SMED30001546,SMED30002455,SMED30002884,SMED30003442,SMED30003672,SMED30005190,SMED30005428,SMED30006119,SMED30007894,SMED30009052,SMED30009283,SMED30010384,SMED30010474,SMED30010969,SMED30011003,SMED30011690,SMED30011720,SMED30012383,SMED30012402,SMED30012869,SMED30013177,SMED30013608,SMED30015411,SMED30015584,SMED30016163,SMED30017367,SMED30017717,SMED30018186,SMED30018637,SMED30018…
BP	GO:0008104	protein localization	1734	55	25.8	2.4e-08	2.843e-07	SMED30000691,SMED30001546,SMED30002455,SMED30002884,SMED30003442,SMED30003672,SMED30005190,SMED30006119,SMED30007894,SMED30009052,SMED30009283,SMED30010384,SMED30010474,SMED30010969,SMED30011003,SMED30011690,SMED30011720,SMED30012383,SMED30012402,SMED30012869,SMED30013177,SMED30013608,SMED30015584,SMED30016163,SMED30017367,SMED30017717,SMED30018186,SMED30018637,SMED30018834,SMED30018996,SMED30019…
BP	GO:0071705	nitrogen compound transport	1458	49	21.7	3e-08	3.476e-07	SMED30000691,SMED30002455,SMED30002884,SMED30003442,SMED30003672,SMED30005190,SMED30005428,SMED30006119,SMED30007894,SMED30009052,SMED30009283,SMED30010384,SMED30010474,SMED30010969,SMED30011003,SMED30011690,SMED30011720,SMED30012383,SMED30012402,SMED30013177,SMED30015584,SMED30016163,SMED30017367,SMED30017717,SMED30018186,SMED30018637,SMED30018834,SMED30019273,SMED30019834,SMED30019903,SMED30020…
BP	GO:0044419	interspecies interaction between organis...	705	31	10.49	5.4e-08	6.124e-07	SMED30002455,SMED30003442,SMED30005190,SMED30006818,SMED30007894,SMED30009052,SMED30009283,SMED30010384,SMED30010969,SMED30011003,SMED30011777,SMED30012643,SMED30013177,SMED30016163,SMED30018186,SMED30018637,SMED30018834,SMED30019273,SMED30019754,SMED30019834,SMED30019903,SMED30020813,SMED30024115,SMED30024202,SMED30024887,SMED30029302,SMED30030013,SMED30031374,SMED30032703,SMED30035373,SMED30036…
BP	GO:0010605	negative regulation of macromolecule met...	1777	55	26.44	5.6e-08	6.218e-07	SMED30000691,SMED30001546,SMED30002344,SMED30002455,SMED30003442,SMED30005190,SMED30006119,SMED30007287,SMED30007343,SMED30007788,SMED30007894,SMED30008253,SMED30009035,SMED30009052,SMED30009283,SMED30009737,SMED30010384,SMED30010969,SMED30011003,SMED30011690,SMED30012055,SMED30012152,SMED30012869,SMED30013608,SMED30016163,SMED30018186,SMED30018637,SMED30018834,SMED30019273,SMED30019834,SMED30019…
BP	GO:0046907	intracellular transport	1370	46	20.39	9.1e-08	9.899e-07	SMED30000691,SMED30002455,SMED30003442,SMED30003672,SMED30005190,SMED30007894,SMED30008568,SMED30009052,SMED30009283,SMED30009737,SMED30010384,SMED30010474,SMED30010969,SMED30011003,SMED30011690,SMED30011720,SMED30012383,SMED30012402,SMED30012845,SMED30013177,SMED30016163,SMED30017717,SMED30018186,SMED30018637,SMED30018834,SMED30019273,SMED30019903,SMED30020813,SMED30020996,SMED30022560,SMED30024…
BP	GO:0009057	macromolecule catabolic process	1155	41	17.19	1.2e-07	1.279e-06	SMED30000691,SMED30001546,SMED30002455,SMED30003442,SMED30005190,SMED30006119,SMED30006179,SMED30007894,SMED30009052,SMED30009283,SMED30009737,SMED30010969,SMED30011003,SMED30012055,SMED30012869,SMED30013168,SMED30013608,SMED30013735,SMED30016163,SMED30018186,SMED30018637,SMED30019273,SMED30019834,SMED30019903,SMED30020813,SMED30021209,SMED30022348,SMED30022935,SMED30024115,SMED30024202,SMED30024…
BP	GO:0010608	posttranscriptional regulation of gene e...	437	23	6.5	1.5e-07	1.568e-06	SMED30000691,SMED30001546,SMED30004937,SMED30007894,SMED30009737,SMED30011690,SMED30012055,SMED30012869,SMED30013608,SMED30018637,SMED30019834,SMED30019903,SMED30020019,SMED30021209,SMED30022348,SMED30024115,SMED30024202,SMED30025106,SMED30030013,SMED30031374,SMED30033472,SMED30034477,SMED30034697
BP	GO:0034660	ncRNA metabolic process	510	25	7.59	1.6e-07	1.609e-06	SMED30000691,SMED30002455,SMED30003442,SMED30005190,SMED30007343,SMED30009035,SMED30009052,SMED30009283,SMED30010637,SMED30010969,SMED30011003,SMED30011690,SMED30012383,SMED30012847,SMED30013018,SMED30016163,SMED30018186,SMED30019273,SMED30019852,SMED30019903,SMED30022575,SMED30024115,SMED30024202,SMED30029302,SMED30036013
BP	GO:1901566	organonitrogen compound biosynthetic pro...	1443	47	21.47	1.6e-07	1.609e-06	SMED30000691,SMED30001172,SMED30001546,SMED30001801,SMED30002455,SMED30002884,SMED30003442,SMED30004937,SMED30005190,SMED30009052,SMED30009283,SMED30010777,SMED30010969,SMED30011003,SMED30012055,SMED30012383,SMED30012643,SMED30012847,SMED30012869,SMED30013018,SMED30013735,SMED30013833,SMED30014493,SMED30016163,SMED30017114,SMED30018186,SMED30019092,SMED30019273,SMED30019834,SMED30019852,SMED30019…
BP	GO:0009892	negative regulation of metabolic process	1891	56	28.14	1.9e-07	1.875e-06	SMED30000691,SMED30001546,SMED30002344,SMED30002455,SMED30003442,SMED30005190,SMED30006119,SMED30007287,SMED30007343,SMED30007788,SMED30007894,SMED30008253,SMED30009035,SMED30009052,SMED30009283,SMED30009737,SMED30010384,SMED30010969,SMED30011003,SMED30011690,SMED30012055,SMED30012152,SMED30012869,SMED30013608,SMED30016163,SMED30017367,SMED30018186,SMED30018637,SMED30018834,SMED30019273,SMED30019…
BP	GO:0051641	cellular localization	2061	59	30.67	2.5e-07	2.423e-06	SMED30000691,SMED30001546,SMED30002455,SMED30003442,SMED30003672,SMED30005190,SMED30007894,SMED30008568,SMED30009052,SMED30009283,SMED30009737,SMED30010384,SMED30010474,SMED30010969,SMED30011003,SMED30011690,SMED30011720,SMED30012383,SMED30012402,SMED30012845,SMED30012869,SMED30013177,SMED30013608,SMED30015584,SMED30016163,SMED30017367,SMED30017717,SMED30017941,SMED30018186,SMED30018637,SMED30018…
BP	GO:0010467	gene expression	4035	94	60.04	3.1e-07	2.951e-06	SMED30000654,SMED30000691,SMED30001172,SMED30001546,SMED30001801,SMED30002455,SMED30003442,SMED30004937,SMED30005190,SMED30005428,SMED30006119,SMED30006818,SMED30007096,SMED30007343,SMED30007788,SMED30007894,SMED30008111,SMED30008172,SMED30008654,SMED30009035,SMED30009052,SMED30009283,SMED30009737,SMED30010384,SMED30010637,SMED30010969,SMED30011003,SMED30011690,SMED30011776,SMED30011777,SMED30012…
BP	GO:1901575	organic substance catabolic process	1631	50	24.27	3.7e-07	3.46e-06	SMED30000691,SMED30001546,SMED30002455,SMED30003316,SMED30003442,SMED30005190,SMED30006119,SMED30006179,SMED30007894,SMED30009052,SMED30009283,SMED30009737,SMED30010969,SMED30011003,SMED30012055,SMED30012869,SMED30013168,SMED30013608,SMED30013645,SMED30013735,SMED30013833,SMED30016163,SMED30018186,SMED30018637,SMED30019273,SMED30019834,SMED30019903,SMED30020813,SMED30021209,SMED30022348,SMED30022…
BP	GO:0071702	organic substance transport	1738	52	25.86	4.3e-07	3.952e-06	SMED30000691,SMED30002455,SMED30002884,SMED30003442,SMED30003672,SMED30005190,SMED30005428,SMED30006119,SMED30007894,SMED30009052,SMED30009283,SMED30010384,SMED30010474,SMED30010969,SMED30011003,SMED30011690,SMED30011720,SMED30012383,SMED30012402,SMED30013177,SMED30015411,SMED30015584,SMED30016163,SMED30017367,SMED30017717,SMED30018186,SMED30018637,SMED30018834,SMED30019273,SMED30019834,SMED30019…
BP	GO:0006396	RNA processing	947	35	14.09	4.7e-07	4.246e-06	SMED30000691,SMED30001546,SMED30002455,SMED30003442,SMED30005190,SMED30009052,SMED30009283,SMED30010637,SMED30010969,SMED30011003,SMED30011690,SMED30012383,SMED30012847,SMED30012869,SMED30013018,SMED30013608,SMED30014439,SMED30016163,SMED30018186,SMED30018505,SMED30018637,SMED30019273,SMED30019298,SMED30019903,SMED30020614,SMED30020925,SMED30022575,SMED30024115,SMED30024202,SMED30024887,SMED30029…
BP	GO:0044265	cellular macromolecule catabolic process	1002	36	14.91	6.2e-07	5.508e-06	SMED30000691,SMED30001546,SMED30002455,SMED30003442,SMED30005190,SMED30006119,SMED30007894,SMED30009052,SMED30009283,SMED30009737,SMED30010969,SMED30011003,SMED30012055,SMED30012869,SMED30013168,SMED30013608,SMED30016163,SMED30018186,SMED30018637,SMED30019273,SMED30019834,SMED30019903,SMED30021209,SMED30022348,SMED30022935,SMED30024115,SMED30024202,SMED30024653,SMED30024809,SMED30025106,SMED30029…
BP	GO:1903311	regulation of mRNA metabolic process	311	18	4.63	9.3e-07	8.126e-06	SMED30000691,SMED30001546,SMED30007894,SMED30009737,SMED30012869,SMED30013608,SMED30018505,SMED30018637,SMED30019298,SMED30020614,SMED30021209,SMED30022348,SMED30024115,SMED30031374,SMED30032703,SMED30033472,SMED30034477,SMED30034697
BP	GO:0044248	cellular catabolic process	1893	54	28.17	1.1e-06	9.456e-06	SMED30000691,SMED30001546,SMED30002455,SMED30003316,SMED30003442,SMED30005190,SMED30006119,SMED30006179,SMED30007894,SMED30009052,SMED30009283,SMED30009737,SMED30010969,SMED30011003,SMED30012055,SMED30012845,SMED30012869,SMED30013168,SMED30013608,SMED30013645,SMED30013735,SMED30013833,SMED30016163,SMED30018186,SMED30018637,SMED30018702,SMED30019092,SMED30019273,SMED30019834,SMED30019903,SMED30020…
BP	GO:0044271	cellular nitrogen compound biosynthetic ...	3734	87	55.56	1.3e-06	1.1e-05	SMED30000654,SMED30000691,SMED30001172,SMED30001546,SMED30001801,SMED30002455,SMED30003316,SMED30003442,SMED30004937,SMED30005190,SMED30006119,SMED30006818,SMED30007096,SMED30007788,SMED30007894,SMED30008111,SMED30008172,SMED30008654,SMED30009035,SMED30009052,SMED30009283,SMED30009737,SMED30010637,SMED30010777,SMED30010969,SMED30011003,SMED30011690,SMED30011776,SMED30011777,SMED30012055,SMED30012…
BP	GO:0034641	cellular nitrogen compound metabolic pro...	5492	115	81.72	1.6e-06	1.332e-05	SMED30000654,SMED30000691,SMED30001172,SMED30001546,SMED30001801,SMED30002344,SMED30002455,SMED30003316,SMED30003442,SMED30004937,SMED30005190,SMED30006119,SMED30006818,SMED30007096,SMED30007287,SMED30007343,SMED30007788,SMED30007894,SMED30008111,SMED30008172,SMED30008654,SMED30009035,SMED30009052,SMED30009283,SMED30009737,SMED30010637,SMED30010777,SMED30010969,SMED30011003,SMED30011690,SMED30011…
BP	GO:0009056	catabolic process	2032	56	30.24	2e-06	1.64e-05	SMED30000691,SMED30001546,SMED30002455,SMED30003316,SMED30003442,SMED30005190,SMED30006119,SMED30006179,SMED30007894,SMED30009052,SMED30009283,SMED30009737,SMED30010969,SMED30011003,SMED30012055,SMED30012845,SMED30012869,SMED30013168,SMED30013608,SMED30013645,SMED30013735,SMED30013833,SMED30016163,SMED30018186,SMED30018637,SMED30018702,SMED30019092,SMED30019273,SMED30019834,SMED30019903,SMED30020…
BP	GO:0051704	multi-organism process	1430	44	21.28	2.1e-06	1.696e-05	SMED30001546,SMED30002455,SMED30003442,SMED30005190,SMED30006119,SMED30006818,SMED30007343,SMED30007894,SMED30009052,SMED30009189,SMED30009283,SMED30010384,SMED30010969,SMED30011003,SMED30011777,SMED30012643,SMED30012869,SMED30013177,SMED30016163,SMED30017114,SMED30017135,SMED30018186,SMED30018637,SMED30018834,SMED30019273,SMED30019754,SMED30019834,SMED30019903,SMED30020813,SMED30020925,SMED30021…
BP	GO:0072657	protein localization to membrane	452	21	6.73	3.9e-06	3.103e-05	SMED30002455,SMED30003442,SMED30005190,SMED30009052,SMED30009283,SMED30010969,SMED30011003,SMED30015584,SMED30016163,SMED30017367,SMED30018186,SMED30019273,SMED30019834,SMED30019903,SMED30024115,SMED30024202,SMED30024653,SMED30029302,SMED30031771,SMED30035193,SMED30036013
BP	GO:0017038	protein import	107	10	1.59	4.3e-06	3.37e-05	SMED30003442,SMED30003672,SMED30010384,SMED30013177,SMED30018637,SMED30018834,SMED30027123,SMED30027374,SMED30030013,SMED30035193
BP	GO:0016070	RNA metabolic process	3506	81	52.17	5.8e-06	4.48e-05	SMED30000654,SMED30000691,SMED30001546,SMED30001801,SMED30002344,SMED30002455,SMED30003442,SMED30005190,SMED30006119,SMED30006818,SMED30007096,SMED30007343,SMED30007788,SMED30007894,SMED30008111,SMED30008172,SMED30008654,SMED30009035,SMED30009052,SMED30009283,SMED30009737,SMED30010637,SMED30010969,SMED30011003,SMED30011690,SMED30011776,SMED30011777,SMED30012055,SMED30012152,SMED30012383,SMED30012…
BP	GO:0061013	regulation of mRNA catabolic process	193	13	2.87	6.3e-06	4.797e-05	SMED30001546,SMED30007894,SMED30009737,SMED30012869,SMED30013608,SMED30018637,SMED30021209,SMED30022348,SMED30024115,SMED30031374,SMED30033472,SMED30034477,SMED30034697
BP	GO:0051649	establishment of localization in cell	1595	46	23.73	6.6e-06	4.955e-05	SMED30000691,SMED30002455,SMED30003442,SMED30003672,SMED30005190,SMED30007894,SMED30008568,SMED30009052,SMED30009283,SMED30009737,SMED30010384,SMED30010474,SMED30010969,SMED30011003,SMED30011690,SMED30011720,SMED30012383,SMED30012402,SMED30012845,SMED30013177,SMED30016163,SMED30017717,SMED30018186,SMED30018637,SMED30018834,SMED30019273,SMED30019903,SMED30020813,SMED30020996,SMED30022560,SMED30024…
BP	GO:1901576	organic substance biosynthetic process	4676	100	69.58	6.9e-06	5.108e-05	SMED30000654,SMED30000691,SMED30001172,SMED30001546,SMED30001801,SMED30002455,SMED30002884,SMED30003316,SMED30003442,SMED30004937,SMED30005190,SMED30006119,SMED30006179,SMED30006818,SMED30007096,SMED30007287,SMED30007788,SMED30007894,SMED30008111,SMED30008172,SMED30008654,SMED30009035,SMED30009052,SMED30009283,SMED30009737,SMED30010637,SMED30010777,SMED30010969,SMED30011003,SMED30011690,SMED30011…
BP	GO:0010468	regulation of gene expression	3134	74	46.64	8.8e-06	6.425e-05	SMED30000654,SMED30000691,SMED30001546,SMED30001801,SMED30002455,SMED30003442,SMED30004937,SMED30005190,SMED30006119,SMED30006818,SMED30007343,SMED30007788,SMED30007894,SMED30008111,SMED30008172,SMED30008654,SMED30009035,SMED30009052,SMED30009283,SMED30009737,SMED30010384,SMED30010637,SMED30010969,SMED30011003,SMED30011690,SMED30011777,SMED30012055,SMED30012152,SMED30012402,SMED30012869,SMED30013…
BP	GO:0009058	biosynthetic process	4773	101	71.03	9.8e-06	7.059e-05	SMED30000654,SMED30000691,SMED30001172,SMED30001546,SMED30001801,SMED30002455,SMED30002884,SMED30003316,SMED30003442,SMED30004937,SMED30005190,SMED30006119,SMED30006179,SMED30006818,SMED30007096,SMED30007287,SMED30007788,SMED30007894,SMED30008111,SMED30008172,SMED30008654,SMED30009035,SMED30009052,SMED30009283,SMED30009737,SMED30010637,SMED30010777,SMED30010969,SMED30011003,SMED30011690,SMED30011…
BP	GO:0043488	regulation of mRNA stability	175	12	2.6	1.2e-05	8.416e-05	SMED30001546,SMED30007894,SMED30009737,SMED30012869,SMED30013608,SMED30018637,SMED30021209,SMED30022348,SMED30024115,SMED30031374,SMED30033472,SMED30034697
BP	GO:0044249	cellular biosynthetic process	4664	99	69.4	1.2e-05	8.416e-05	SMED30000654,SMED30000691,SMED30001172,SMED30001546,SMED30001801,SMED30002455,SMED30002884,SMED30003316,SMED30003442,SMED30004937,SMED30005190,SMED30006119,SMED30006179,SMED30006818,SMED30007096,SMED30007287,SMED30007788,SMED30007894,SMED30008111,SMED30008172,SMED30008654,SMED30009035,SMED30009052,SMED30009283,SMED30009737,SMED30010637,SMED30010777,SMED30010969,SMED30011003,SMED30011690,SMED30011…
BP	GO:0043487	regulation of RNA stability	176	12	2.62	1.3e-05	8.999e-05	SMED30001546,SMED30007894,SMED30009737,SMED30012869,SMED30013608,SMED30018637,SMED30021209,SMED30022348,SMED30024115,SMED30031374,SMED30033472,SMED30034697
BP	GO:0034645	cellular macromolecule biosynthetic proc...	3765	84	56.03	1.4e-05	9.567e-05	SMED30000654,SMED30000691,SMED30001172,SMED30001546,SMED30001801,SMED30002455,SMED30002884,SMED30003442,SMED30004937,SMED30005190,SMED30006119,SMED30006179,SMED30006818,SMED30007096,SMED30007287,SMED30007788,SMED30007894,SMED30008111,SMED30008172,SMED30008654,SMED30009035,SMED30009052,SMED30009283,SMED30009737,SMED30010637,SMED30010969,SMED30011003,SMED30011690,SMED30011776,SMED30011777,SMED30012…
BP	GO:0009059	macromolecule biosynthetic process	3833	84	57.04	2.9e-05	0.0001957	SMED30000654,SMED30000691,SMED30001172,SMED30001546,SMED30001801,SMED30002455,SMED30002884,SMED30003442,SMED30004937,SMED30005190,SMED30006119,SMED30006179,SMED30006818,SMED30007096,SMED30007287,SMED30007788,SMED30007894,SMED30008111,SMED30008172,SMED30008654,SMED30009035,SMED30009052,SMED30009283,SMED30009737,SMED30010637,SMED30010969,SMED30011003,SMED30011690,SMED30011776,SMED30011777,SMED30012…
BP	GO:1901564	organonitrogen compound metabolic proces...	5341	108	79.48	3.2e-05	0.0002132	SMED30000691,SMED30001172,SMED30001546,SMED30001801,SMED30002455,SMED30002884,SMED30003442,SMED30003676,SMED30004937,SMED30005190,SMED30006119,SMED30006901,SMED30007287,SMED30007894,SMED30008172,SMED30008253,SMED30008984,SMED30009052,SMED30009189,SMED30009283,SMED30009712,SMED30009737,SMED30010384,SMED30010777,SMED30010969,SMED30011003,SMED30011723,SMED30011777,SMED30012055,SMED30012152,SMED30012…
BP	GO:1902373	negative regulation of mRNA catabolic pr...	45	6	0.67	5.1e-05	0.0003356	SMED30001546,SMED30012869,SMED30013608,SMED30021209,SMED30031374,SMED30034477
BP	GO:1902369	negative regulation of RNA catabolic pro...	46	6	0.68	5.8e-05	0.000377	SMED30001546,SMED30012869,SMED30013608,SMED30021209,SMED30031374,SMED30034477
BP	GO:0022618	ribonucleoprotein complex assembly	175	11	2.6	6.2e-05	0.0003981	SMED30002455,SMED30008568,SMED30012383,SMED30012643,SMED30014439,SMED30014493,SMED30018186,SMED30019903,SMED30020925,SMED30024202,SMED30024887
BP	GO:0042996	regulation of Golgi to plasma membrane p...	6	3	0.09	6.3e-05	0.0003997	SMED30017367,SMED30019834,SMED30031771
BP	GO:0097064	ncRNA export from nucleus	16	4	0.24	7.5e-05	0.0004703	SMED30010384,SMED30012383,SMED30018834,SMED30030013
BP	GO:0006913	nucleocytoplasmic transport	283	14	4.21	8.7e-05	0.0005392	SMED30000691,SMED30003442,SMED30007894,SMED30009737,SMED30010384,SMED30011690,SMED30011720,SMED30012383,SMED30013177,SMED30018834,SMED30030013,SMED30033251,SMED30034697,SMED30035193
BP	GO:0071826	ribonucleoprotein complex subunit organi...	183	11	2.72	9.2e-05	0.0005636	SMED30002455,SMED30008568,SMED30012383,SMED30012643,SMED30014439,SMED30014493,SMED30018186,SMED30019903,SMED30020925,SMED30024202,SMED30024887
BP	GO:0051169	nuclear transport	288	14	4.29	0.00011	0.0006662	SMED30000691,SMED30003442,SMED30007894,SMED30009737,SMED30010384,SMED30011690,SMED30011720,SMED30012383,SMED30013177,SMED30018834,SMED30030013,SMED30033251,SMED30034697,SMED30035193
BP	GO:0006807	nitrogen compound metabolic process	7885	143	117.33	0.00013	0.0007614	SMED30000654,SMED30000691,SMED30001172,SMED30001546,SMED30001801,SMED30002344,SMED30002455,SMED30002884,SMED30003316,SMED30003442,SMED30003676,SMED30004937,SMED30005190,SMED30006119,SMED30006818,SMED30006901,SMED30007096,SMED30007287,SMED30007343,SMED30007788,SMED30007894,SMED30008111,SMED30008172,SMED30008253,SMED30008654,SMED30008984,SMED30009035,SMED30009052,SMED30009189,SMED30009283,SMED30009…
BP	GO:0044085	cellular component biogenesis	2172	53	32.32	0.00013	0.0007614	SMED30000691,SMED30002455,SMED30003442,SMED30004743,SMED30005190,SMED30007287,SMED30007894,SMED30008568,SMED30008911,SMED30009052,SMED30009283,SMED30009737,SMED30010637,SMED30010969,SMED30011003,SMED30012383,SMED30012579,SMED30012643,SMED30013018,SMED30014141,SMED30014439,SMED30014493,SMED30015584,SMED30016163,SMED30018186,SMED30018637,SMED30019273,SMED30019834,SMED30019903,SMED30020470,SMED30020…
BP	GO:0044267	cellular protein metabolic process	3925	83	58.41	0.00013	0.0007614	SMED30000691,SMED30001172,SMED30001546,SMED30002455,SMED30002884,SMED30003442,SMED30004937,SMED30005190,SMED30006119,SMED30006901,SMED30007287,SMED30008172,SMED30008253,SMED30008984,SMED30009052,SMED30009189,SMED30009283,SMED30009712,SMED30009737,SMED30010384,SMED30010969,SMED30011003,SMED30011777,SMED30012055,SMED30012152,SMED30012383,SMED30012402,SMED30012579,SMED30012643,SMED30012845,SMED30012…
BP	GO:0009895	negative regulation of catabolic process	132	9	1.96	0.00016	0.0009072	SMED30001546,SMED30012869,SMED30013608,SMED30020813,SMED30020914,SMED30021209,SMED30030431,SMED30031374,SMED30034477
BP	GO:0045934	negative regulation of nucleobase-contai...	851	27	12.66	0.00016	0.0009072	SMED30001546,SMED30002344,SMED30006119,SMED30007287,SMED30007788,SMED30007894,SMED30009035,SMED30009737,SMED30011690,SMED30012152,SMED30012869,SMED30013608,SMED30018637,SMED30020614,SMED30020914,SMED30021209,SMED30022935,SMED30024115,SMED30024202,SMED30026668,SMED30030518,SMED30031374,SMED30032703,SMED30034477,SMED30034496,SMED30034697,SMED30035373
BP	GO:0060255	regulation of macromolecule metabolic pr...	4317	89	64.24	0.00016	0.0009072	SMED30000654,SMED30000691,SMED30001546,SMED30001801,SMED30002344,SMED30002455,SMED30003442,SMED30004937,SMED30005190,SMED30006119,SMED30006818,SMED30006901,SMED30007287,SMED30007343,SMED30007788,SMED30007894,SMED30008111,SMED30008172,SMED30008253,SMED30008654,SMED30009035,SMED30009052,SMED30009189,SMED30009283,SMED30009712,SMED30009737,SMED30010384,SMED30010637,SMED30010969,SMED30011003,SMED30011…
BP	GO:0031329	regulation of cellular catabolic process	674	23	10.03	0.00018	0.00101	SMED30001546,SMED30006119,SMED30007894,SMED30009737,SMED30012845,SMED30012869,SMED30013608,SMED30013735,SMED30018637,SMED30019834,SMED30020914,SMED30021209,SMED30022348,SMED30022560,SMED30022935,SMED30024115,SMED30024653,SMED30030431,SMED30031374,SMED30033472,SMED30034381,SMED30034477,SMED30034697
BP	GO:0002181	cytoplasmic translation	57	6	0.85	0.00019	0.001055	SMED30002455,SMED30004937,SMED30011003,SMED30012643,SMED30012869,SMED30019903
BP	GO:0051172	negative regulation of nitrogen compound...	1305	36	19.42	0.0002	0.001099	SMED30000691,SMED30001546,SMED30002344,SMED30006119,SMED30007287,SMED30007788,SMED30007894,SMED30008253,SMED30009035,SMED30009737,SMED30011690,SMED30012055,SMED30012152,SMED30012869,SMED30013608,SMED30018637,SMED30019834,SMED30019903,SMED30020614,SMED30020813,SMED30020914,SMED30021209,SMED30022935,SMED30024115,SMED30024202,SMED30024653,SMED30026668,SMED30030431,SMED30030518,SMED30031374,SMED30032…
BP	GO:0009894	regulation of catabolic process	727	24	10.82	0.00021	0.001131	SMED30001546,SMED30006119,SMED30007894,SMED30009737,SMED30012845,SMED30012869,SMED30013608,SMED30013735,SMED30018637,SMED30019834,SMED30020813,SMED30020914,SMED30021209,SMED30022348,SMED30022560,SMED30022935,SMED30024115,SMED30024653,SMED30030431,SMED30031374,SMED30033472,SMED30034381,SMED30034477,SMED30034697
BP	GO:0019222	regulation of metabolic process	4723	95	70.28	0.00021	0.001131	SMED30000654,SMED30000691,SMED30001546,SMED30001801,SMED30002344,SMED30002455,SMED30003442,SMED30004937,SMED30005190,SMED30006119,SMED30006818,SMED30006901,SMED30007287,SMED30007343,SMED30007788,SMED30007894,SMED30008111,SMED30008172,SMED30008253,SMED30008654,SMED30009035,SMED30009052,SMED30009189,SMED30009283,SMED30009712,SMED30009737,SMED30010384,SMED30010637,SMED30010969,SMED30011003,SMED30011…
BP	GO:0006769	nicotinamide metabolic process	2	2	0.03	0.00022	0.001161	SMED30022273,SMED30032854
BP	GO:0071704	organic substance metabolic process	8676	153	129.11	0.00022	0.001161	SMED30000654,SMED30000691,SMED30001172,SMED30001546,SMED30001801,SMED30002344,SMED30002455,SMED30002884,SMED30003316,SMED30003442,SMED30003676,SMED30004937,SMED30005190,SMED30005428,SMED30006119,SMED30006179,SMED30006818,SMED30006901,SMED30007096,SMED30007287,SMED30007343,SMED30007788,SMED30007894,SMED30008111,SMED30008172,SMED30008253,SMED30008654,SMED30008984,SMED30009035,SMED30009052,SMED30009…
BP	GO:0044766	multi-organism transport	83	7	1.24	0.00023	0.00119	SMED30007894,SMED30010384,SMED30013177,SMED30018834,SMED30024115,SMED30024887,SMED30030013
BP	GO:1902579	multi-organism localization	83	7	1.24	0.00023	0.00119	SMED30007894,SMED30010384,SMED30013177,SMED30018834,SMED30024115,SMED30024887,SMED30030013
BP	GO:0046483	heterocycle metabolic process	5057	100	75.25	0.00024	0.00123	SMED30000654,SMED30000691,SMED30001546,SMED30001801,SMED30002344,SMED30002455,SMED30003316,SMED30003442,SMED30005190,SMED30006119,SMED30006818,SMED30007096,SMED30007287,SMED30007343,SMED30007788,SMED30007894,SMED30008111,SMED30008172,SMED30008654,SMED30009035,SMED30009052,SMED30009283,SMED30009737,SMED30010637,SMED30010777,SMED30010969,SMED30011003,SMED30011690,SMED30011776,SMED30011777,SMED30012…
BP	GO:0031330	negative regulation of cellular cataboli...	111	8	1.65	0.00025	0.001257	SMED30001546,SMED30012869,SMED30013608,SMED30020914,SMED30021209,SMED30030431,SMED30031374,SMED30034477
BP	GO:0051253	negative regulation of RNA metabolic pro...	782	25	11.64	0.00025	0.001257	SMED30001546,SMED30002344,SMED30006119,SMED30007788,SMED30007894,SMED30009035,SMED30009737,SMED30011690,SMED30012152,SMED30012869,SMED30013608,SMED30018637,SMED30020614,SMED30020914,SMED30021209,SMED30022935,SMED30024115,SMED30024202,SMED30026668,SMED30031374,SMED30032703,SMED30034477,SMED30034496,SMED30034697,SMED30035373
BP	GO:0071073	positive regulation of phospholipid bios...	9	3	0.13	0.00026	0.001283	SMED30006119,SMED30022501,SMED30031771
BP	GO:2000113	negative regulation of cellular macromol...	784	25	11.67	0.00026	0.001283	SMED30000691,SMED30006119,SMED30007287,SMED30007788,SMED30007894,SMED30009035,SMED30009737,SMED30012055,SMED30012152,SMED30012869,SMED30018637,SMED30019834,SMED30019903,SMED30020614,SMED30020914,SMED30022935,SMED30024115,SMED30024202,SMED30026668,SMED30030518,SMED30032703,SMED30034477,SMED30034496,SMED30034697,SMED30035373
BP	GO:0019538	protein metabolic process	4443	90	66.12	0.00028	0.001357	SMED30000691,SMED30001172,SMED30001546,SMED30002455,SMED30002884,SMED30003442,SMED30003676,SMED30004937,SMED30005190,SMED30006119,SMED30006901,SMED30007287,SMED30007894,SMED30008172,SMED30008253,SMED30008984,SMED30009052,SMED30009189,SMED30009283,SMED30009712,SMED30009737,SMED30010384,SMED30010969,SMED30011003,SMED30011777,SMED30012055,SMED30012152,SMED30012383,SMED30012402,SMED30012579,SMED30012…
BP	GO:0061684	chaperone-mediated autophagy	22	4	0.33	0.00028	0.001357	SMED30013735,SMED30018637,SMED30030431,SMED30035193
BP	GO:0044237	cellular metabolic process	8491	150	126.35	0.00029	0.001393	SMED30000654,SMED30000691,SMED30001172,SMED30001546,SMED30001801,SMED30002344,SMED30002455,SMED30002884,SMED30003316,SMED30003442,SMED30004937,SMED30005190,SMED30006119,SMED30006179,SMED30006818,SMED30006901,SMED30007096,SMED30007287,SMED30007343,SMED30007788,SMED30007894,SMED30008111,SMED30008172,SMED30008253,SMED30008654,SMED30008984,SMED30009035,SMED30009052,SMED30009189,SMED30009283,SMED30009…
BP	GO:0000377	RNA splicing, via transesterification re...	360	15	5.36	0.00032	0.001509	SMED30000691,SMED30001546,SMED30011690,SMED30012869,SMED30013608,SMED30014439,SMED30018505,SMED30018637,SMED30019298,SMED30020614,SMED30020925,SMED30024887,SMED30030431,SMED30031374,SMED30032703
BP	GO:0000398	mRNA splicing, via spliceosome	360	15	5.36	0.00032	0.001509	SMED30000691,SMED30001546,SMED30011690,SMED30012869,SMED30013608,SMED30014439,SMED30018505,SMED30018637,SMED30019298,SMED30020614,SMED30020925,SMED30024887,SMED30030431,SMED30031374,SMED30032703
BP	GO:0050657	nucleic acid transport	146	9	2.17	0.00033	0.001529	SMED30000691,SMED30005428,SMED30007894,SMED30010384,SMED30011690,SMED30011720,SMED30012383,SMED30018834,SMED30030013
BP	GO:0050658	RNA transport	146	9	2.17	0.00033	0.001529	SMED30000691,SMED30005428,SMED30007894,SMED30010384,SMED30011690,SMED30011720,SMED30012383,SMED30018834,SMED30030013
BP	GO:0051236	establishment of RNA localization	147	9	2.19	0.00035	0.001608	SMED30000691,SMED30005428,SMED30007894,SMED30010384,SMED30011690,SMED30011720,SMED30012383,SMED30018834,SMED30030013
BP	GO:0006139	nucleobase-containing compound metabolic...	4916	97	73.15	0.00036	0.00164	SMED30000654,SMED30000691,SMED30001546,SMED30001801,SMED30002344,SMED30002455,SMED30003316,SMED30003442,SMED30005190,SMED30006119,SMED30006818,SMED30007096,SMED30007287,SMED30007343,SMED30007788,SMED30007894,SMED30008111,SMED30008172,SMED30008654,SMED30009035,SMED30009052,SMED30009283,SMED30009737,SMED30010637,SMED30010969,SMED30011003,SMED30011690,SMED30011776,SMED30011777,SMED30012055,SMED30012…
BP	GO:0000375	RNA splicing, via transesterification re...	365	15	5.43	0.00037	0.001671	SMED30000691,SMED30001546,SMED30011690,SMED30012869,SMED30013608,SMED30014439,SMED30018505,SMED30018637,SMED30019298,SMED30020614,SMED30020925,SMED30024887,SMED30030431,SMED30031374,SMED30032703
BP	GO:0048255	mRNA stabilization	42	5	0.62	0.00038	0.001688	SMED30001546,SMED30012869,SMED30013608,SMED30021209,SMED30031374
BP	GO:0071806	protein transmembrane transport	42	5	0.62	0.00038	0.001688	SMED30003672,SMED30018637,SMED30027123,SMED30027374,SMED30030013
BP	GO:0046889	positive regulation of lipid biosyntheti...	24	4	0.36	0.0004	0.001762	SMED30006119,SMED30019834,SMED30022501,SMED30031771
BP	GO:0043489	RNA stabilization	43	5	0.64	0.00042	0.001835	SMED30001546,SMED30012869,SMED30013608,SMED30021209,SMED30031374
BP	GO:0044238	primary metabolic process	8327	147	123.91	0.00044	0.001907	SMED30000654,SMED30000691,SMED30001172,SMED30001546,SMED30001801,SMED30002344,SMED30002455,SMED30002884,SMED30003316,SMED30003442,SMED30003676,SMED30004937,SMED30005190,SMED30006119,SMED30006179,SMED30006818,SMED30006901,SMED30007096,SMED30007287,SMED30007343,SMED30007788,SMED30007894,SMED30008111,SMED30008172,SMED30008253,SMED30008654,SMED30008984,SMED30009035,SMED30009052,SMED30009189,SMED30009…
BP	GO:0010558	negative regulation of macromolecule bio...	815	25	12.13	0.00046	0.001977	SMED30000691,SMED30006119,SMED30007287,SMED30007788,SMED30007894,SMED30009035,SMED30009737,SMED30012055,SMED30012152,SMED30012869,SMED30018637,SMED30019834,SMED30019903,SMED30020614,SMED30020914,SMED30022935,SMED30024115,SMED30024202,SMED30026668,SMED30030518,SMED30032703,SMED30034477,SMED30034496,SMED30034697,SMED30035373
BP	GO:0006409	tRNA export from nucleus	11	3	0.16	0.00049	0.002025	SMED30010384,SMED30018834,SMED30030013
BP	GO:0034248	regulation of cellular amide metabolic p...	258	12	3.84	0.00049	0.002025	SMED30000691,SMED30001546,SMED30004937,SMED30012055,SMED30012869,SMED30013735,SMED30019834,SMED30019903,SMED30024202,SMED30025106,SMED30030431,SMED30034477
BP	GO:0051031	tRNA transport	11	3	0.16	0.00049	0.002025	SMED30010384,SMED30018834,SMED30030013
BP	GO:0071428	rRNA-containing ribonucleoprotein comple...	11	3	0.16	0.00049	0.002025	SMED30007894,SMED30012383,SMED30030013
BP	GO:0071431	tRNA-containing ribonucleoprotein comple...	11	3	0.16	0.00049	0.002025	SMED30010384,SMED30018834,SMED30030013
BP	GO:0034622	cellular protein-containing complex asse...	679	22	10.1	0.0005	0.002034	SMED30002455,SMED30008568,SMED30009737,SMED30012383,SMED30012579,SMED30012643,SMED30014141,SMED30014439,SMED30014493,SMED30018186,SMED30019903,SMED30020470,SMED30020925,SMED30021461,SMED30024115,SMED30024202,SMED30024887,SMED30029763,SMED30034697,SMED30035039,SMED30035193,SMED30035906
BP	GO:0071426	ribonucleoprotein complex export from nu...	94	7	1.4	0.0005	0.002034	SMED30000691,SMED30007894,SMED30010384,SMED30011690,SMED30012383,SMED30018834,SMED30030013
BP	GO:0075733	intracellular transport of virus	68	6	1.01	0.00051	0.002059	SMED30007894,SMED30010384,SMED30013177,SMED30018834,SMED30024115,SMED30030013
BP	GO:0042255	ribosome assembly	45	5	0.67	0.00052	0.002084	SMED30002455,SMED30012383,SMED30014493,SMED30018186,SMED30024202
BP	GO:0071166	ribonucleoprotein complex localization	95	7	1.41	0.00053	0.002108	SMED30000691,SMED30007894,SMED30010384,SMED30011690,SMED30012383,SMED30018834,SMED30030013
BP	GO:0046794	transport of virus	69	6	1.03	0.00055	0.002171	SMED30007894,SMED30010384,SMED30013177,SMED30018834,SMED30024115,SMED30030013
BP	GO:0031328	positive regulation of cellular biosynth...	1122	31	16.7	0.00057	0.002234	SMED30000691,SMED30001546,SMED30001801,SMED30004937,SMED30006119,SMED30008111,SMED30009035,SMED30009737,SMED30011690,SMED30011777,SMED30012152,SMED30012402,SMED30012869,SMED30013608,SMED30015654,SMED30017135,SMED30019834,SMED30020614,SMED30022501,SMED30024115,SMED30024887,SMED30026367,SMED30026668,SMED30030013,SMED30031771,SMED30032703,SMED30032854,SMED30034496,SMED30034697,SMED30035193,SMED30035…
BP	GO:1901360	organic cyclic compound metabolic proces...	5175	100	77.01	0.00062	0.002412	SMED30000654,SMED30000691,SMED30001546,SMED30001801,SMED30002344,SMED30002455,SMED30003316,SMED30003442,SMED30005190,SMED30006119,SMED30006818,SMED30007096,SMED30007287,SMED30007343,SMED30007788,SMED30007894,SMED30008111,SMED30008172,SMED30008654,SMED30009035,SMED30009052,SMED30009283,SMED30009737,SMED30010637,SMED30010777,SMED30010969,SMED30011003,SMED30011690,SMED30011776,SMED30011777,SMED30012…
BP	GO:0000055	ribosomal large subunit export from nucl...	3	2	0.04	0.00065	0.002475	SMED30007894,SMED30030013
BP	GO:0050765	negative regulation of phagocytosis	3	2	0.04	0.00065	0.002475	SMED30019834,SMED30020813
BP	GO:0071071	regulation of phospholipid biosynthetic ...	12	3	0.18	0.00065	0.002475	SMED30006119,SMED30022501,SMED30031771
BP	GO:0006725	cellular aromatic compound metabolic pro...	5057	98	75.25	0.00067	0.002533	SMED30000654,SMED30000691,SMED30001546,SMED30001801,SMED30002344,SMED30002455,SMED30003316,SMED30003442,SMED30005190,SMED30006119,SMED30006818,SMED30007096,SMED30007287,SMED30007343,SMED30007788,SMED30007894,SMED30008111,SMED30008172,SMED30008654,SMED30009035,SMED30009052,SMED30009283,SMED30009737,SMED30010637,SMED30010777,SMED30010969,SMED30011003,SMED30011690,SMED30011776,SMED30011777,SMED30012…
BP	GO:0006606	protein import into nucleus	72	6	1.07	0.0007	0.002609	SMED30003442,SMED30010384,SMED30013177,SMED30018834,SMED30030013,SMED30035193
BP	GO:0031324	negative regulation of cellular metaboli...	1447	37	21.53	0.0007	0.002609	SMED30000691,SMED30001546,SMED30002344,SMED30006119,SMED30007287,SMED30007788,SMED30007894,SMED30008253,SMED30009035,SMED30009737,SMED30011690,SMED30012055,SMED30012152,SMED30012869,SMED30013608,SMED30017367,SMED30018637,SMED30019834,SMED30019903,SMED30020614,SMED30020813,SMED30020914,SMED30021209,SMED30022935,SMED30024115,SMED30024202,SMED30024653,SMED30026668,SMED30030431,SMED30030518,SMED30031…
BP	GO:0009891	positive regulation of biosynthetic proc...	1141	31	16.98	0.00076	0.002813	SMED30000691,SMED30001546,SMED30001801,SMED30004937,SMED30006119,SMED30008111,SMED30009035,SMED30009737,SMED30011690,SMED30011777,SMED30012152,SMED30012402,SMED30012869,SMED30013608,SMED30015654,SMED30017135,SMED30019834,SMED30020614,SMED30022501,SMED30024115,SMED30024887,SMED30026367,SMED30026668,SMED30030013,SMED30031771,SMED30032703,SMED30032854,SMED30034496,SMED30034697,SMED30035193,SMED30035…
BP	GO:0015931	nucleobase-containing compound transport	164	9	2.44	0.00078	0.002867	SMED30000691,SMED30005428,SMED30007894,SMED30010384,SMED30011690,SMED30011720,SMED30012383,SMED30018834,SMED30030013
BP	GO:2000757	negative regulation of peptidyl-lysine a...	13	3	0.19	0.00083	0.00303	SMED30009737,SMED30034697,SMED30035373
BP	GO:0090304	nucleic acid metabolic process	4330	86	64.43	0.00088	0.003191	SMED30000654,SMED30000691,SMED30001546,SMED30001801,SMED30002344,SMED30002455,SMED30003442,SMED30005190,SMED30006119,SMED30006818,SMED30007096,SMED30007287,SMED30007343,SMED30007788,SMED30007894,SMED30008111,SMED30008172,SMED30008654,SMED30009035,SMED30009052,SMED30009283,SMED30009737,SMED30010637,SMED30010969,SMED30011003,SMED30011690,SMED30011776,SMED30011777,SMED30012055,SMED30012152,SMED30012…
BP	GO:0031327	negative regulation of cellular biosynth...	854	25	12.71	0.00091	0.003277	SMED30000691,SMED30006119,SMED30007287,SMED30007788,SMED30007894,SMED30009035,SMED30009737,SMED30012055,SMED30012152,SMED30012869,SMED30018637,SMED30019834,SMED30019903,SMED30020614,SMED30020914,SMED30022935,SMED30024115,SMED30024202,SMED30026668,SMED30030518,SMED30032703,SMED30034477,SMED30034496,SMED30034697,SMED30035373
BP	GO:0006405	RNA export from nucleus	104	7	1.55	0.00092	0.003291	SMED30000691,SMED30007894,SMED30010384,SMED30011690,SMED30012383,SMED30018834,SMED30030013
BP	GO:0034249	negative regulation of cellular amide me...	76	6	1.13	0.00093	0.003305	SMED30000691,SMED30012055,SMED30019834,SMED30019903,SMED30030431,SMED30034477
BP	GO:1901984	negative regulation of protein acetylati...	14	3	0.21	0.00105	0.003706	SMED30009737,SMED30034697,SMED30035373
BP	GO:1903312	negative regulation of mRNA metabolic pr...	78	6	1.16	0.00106	0.003717	SMED30001546,SMED30012869,SMED30013608,SMED30021209,SMED30031374,SMED30034477
BP	GO:0009890	negative regulation of biosynthetic proc...	867	25	12.9	0.00113	0.003937	SMED30000691,SMED30006119,SMED30007287,SMED30007788,SMED30007894,SMED30009035,SMED30009737,SMED30012055,SMED30012152,SMED30012869,SMED30018637,SMED30019834,SMED30019903,SMED30020614,SMED30020914,SMED30022935,SMED30024115,SMED30024202,SMED30026668,SMED30030518,SMED30032703,SMED30034477,SMED30034496,SMED30034697,SMED30035373
BP	GO:0034504	protein localization to nucleus	140	8	2.08	0.00117	0.004049	SMED30003442,SMED30007894,SMED30010384,SMED30013177,SMED30015584,SMED30018834,SMED30030013,SMED30035193
BP	GO:0044260	cellular macromolecule metabolic process	6254	115	93.06	0.00123	0.00423	SMED30000654,SMED30000691,SMED30001172,SMED30001546,SMED30001801,SMED30002455,SMED30002884,SMED30003442,SMED30004937,SMED30005190,SMED30006119,SMED30006179,SMED30006818,SMED30006901,SMED30007096,SMED30007287,SMED30007343,SMED30007788,SMED30007894,SMED30008111,SMED30008172,SMED30008253,SMED30008654,SMED30008984,SMED30009035,SMED30009052,SMED30009189,SMED30009283,SMED30009712,SMED30009737,SMED30010…
[truncated: 378 more rows]

## Sheet: Epidermal_down_3d
Class	GO.ID	Term	Annotated	Significant	Expected	classicFisher	FDR	Genelist
[truncated: 433 more rows]

## Sheet: Epidermal_down_7d
Class	GO.ID	Term	Annotated	Significant	Expected	classicFisher	FDR	Genelist
[truncated: 704 more rows]

[truncated: 11 more sheets: Epidermal_down_11d, Neoblast_down_0h, Neoblast_down_6h, Neoblast_down_3d, Neoblast_down_7d, Neoblast_down_11d, Neuronal_down_0h, Neuronal_down_6h, Neuronal_down_3d, Neuronal_down_7d, Neuronal_down_11d]
